# Supplementary material for: Integration of lncRNA and mRNA Transcriptome Analyses Reveals Genes and Pathways Potentially Involved in Calf Intestinal Growth and Development during the Early Weeks of Life
Source: Genes (Basel). 2018 Mar 5;9(3):142. doi: 10.3390/genes9030142 (PMC5867863; doi:10.3390/genes9030142)
Supplement: Supplementary file 1 [file genes-09-00142-s001.zip]

Archive with 12 entries (12 files):
- Table S1_Genes and qPCR primer sequences..docx
- Table S2_Mappin statistics.docx
- Table S3_Identified genes in Rumen and Ileum.xlsx
- Table S4_Rumen Ileum lncRNA genes and transcripts.xlsx
- Table S5_Genomic features of lncRNAs.xlsx
- Table S6_ new Identified _DE genes_mRNAs in Ruman and Ileum tissues_use this.xlsx
- Table S7. Enriched DO and KEGG for DE mRNA from ileum and rumen.xlsx
- Table S8. Cis target genes for lncRNAs in Rumen and Ileum.xlsx
- Table S9. Enriched GO and KEGG for cis genes of lncRNAs in rumen and ileum.xlsx
- Table S10_DE lncRNAs identified in Rumen and Ileum.xlsx
- Figure S1. KEGGS pathways enriched for RumenDE mRNA.tif
- Figure S2. KEGGS pathways enriched for Ileum DE mRNA.tif
