# Supplementary material for: Integration of lncRNA and mRNA Transcriptome Analyses Reveals Genes and Pathways Potentially Involved in Calf Intestinal Growth and Development during the Early Weeks of Life
Source: Genes (Basel). 2018 Mar 5;9(3):142. doi: 10.3390/genes9030142 (PMC5867863; doi:10.3390/genes9030142)
Supplement: Supplementary file 1 [file genes-09-00142-s001.zip › Table S3_Identified genes in Rumen and Ileum.xlsx]

## Sheet: S3a_Genes in rumen
Table S3a: Genes in rumen tissues retained for further analyses
Ensembl_name	Gene_name	baseMean	VoR10	VoR11	VoR12	VoR15	VoR16	VoR17	VoR18	VoR21	VoR23	VoR24	VoR33	VoR34	VoR35	VoR36	VoR39	VoR3	VoR40	VoR41	VoR42	VoR43	VoR47	VoR4	VoR50	VoR53	VoR5	VoR65	VoR66	VoR6	VoR71	VoR72	VoR9
ENSBTAG00000044010	EMB	45.4104	2	174	127	1	12	61	92	1	51	44	6	9	111	52	3	4	17	28	66	3	10	3	3	1	56	207	52	171	5	26	2
ENSBTAG00000034498	LY6D	45.2994	1	334	114	1	3	12	345	7	21	16	4	1	44	109	2	4	3	56	91	2	1	6	11	1	39	73	116	57	6	32	0
ENSBTAG00000001382	SLC26A9	26.2841	0	137	98	0	1	33	68	1	6	7	0	2	49	53	0	0	10	79	78	0	3	5	4	0	25	42	35	105	0	7	1
ENSBTAG00000017104	MUC1	18.854	2	83	16	5	17	22	61	1	35	17	1	3	20	26	6	0	14	27	38	4	10	5	6	3	48	19	53	43	1	14	5
ENSBTAG00000013336	EYA2	5.79086	0	21	15	3	3	6	15	2	12	6	2	0	4	5	1	0	2	3	10	2	1	0	2	2	11	19	12	14	1	6	1
ENSBTAG00000012034	KRT4	48.7013	0	234	272	0	1	77	111	2	43	20	1	2	53	74	0	2	2	12	8	0	7	4	1	0	111	394	13	5094	1	6	1
ENSBTAG00000032821	SCEL	95.1615	8	232	225	17	33	147	207	21	74	67	18	20	296	118	19	10	78	151	166	18	103	75	44	1	82	177	158	413	6	41	11
ENSBTAG00000022715	DMBT1	31.7625	1	243	119	1	4	28	116	2	16	20	6	8	21	37	7	7	41	93	78	3	16	9	6	4	60	25	46	49	2	10	2
ENSBTAG00000004498	ESR2	7.1551	1	31	21	3	2	4	6	0	15	13	4	1	13	11	3	0	2	8	12	2	4	5	1	0	15	6	6	28	2	3	4
ENSBTAG00000038878	ENSBTAG00000038878	37.5447	10	247	277	4	6	8	161	12	30	33	3	7	15	40	14	7	25	33	54	8	27	36	5	3	41	19	67	111	13	18	1
ENSBTAG00000030322	KLHDC7A	12.5245	0	40	50	1	4	33	22	6	3	2	1	1	81	256	1	0	5	21	33	1	3	4	5	0	5	12	22	39	0	2	0
ENSBTAG00000000703	ST6GAL2	60.6129	12	248	183	3	19	65	80	4	80	125	4	33	149	69	10	8	32	68	73	96	11	2	16	24	51	111	71	185	22	30	17
ENSBTAG00000017032	FREM2	344.449	77	965	685	62	247	272	432	92	586	662	81	227	977	264	181	62	256	347	550	360	146	94	139	193	419	553	523	725	160	202	124
ENSBTAG00000012909	CRABP1	24.4128	4	40	88	3	13	12	18	6	42	60	12	18	29	9	22	2	8	33	53	8	12	6	9	20	35	49	37	73	11	21	9
ENSBTAG00000037899	DLK1	295.148	80	501	585	176	252	578	385	46	782	610	42	250	335	309	36	149	79	255	247	140	90	7	112	78	319	381	315	1735	71	151	61
ENSBTAG00000048309	KIAA1024L	12.7698	5	19	17	3	9	14	24	7	35	27	5	7	25	3	5	7	8	21	24	4	13	3	10	1	9	18	23	27	5	14	4
ENSBTAG00000042711	snoU2_19	39.048	19	78	69	8	32	32	66	12	43	59	18	32	70	29	15	10	25	52	56	26	47	22	31	11	46	59	74	77	33	42	16
ENSBTAG00000033759	ENSBTAG00000033759	11.1209	0	33	24	0	5	7	18	0	18	14	2	3	12	13	1	2	11	19	26	0	20	9	3	0	8	38	33	28	0	10	0
ENSBTAG00000014486	ATP12A	31.9241	0	87	85	1	0	33	20	8	5	2	1	1	202	42	0	0	10	104	118	0	2	5	4	1	23	51	58	89	0	8	0
ENSBTAG00000012538	KLK14	6.00293	0	30	31	1	1	4	13	0	1	1	0	0	14	8	0	0	4	25	39	0	1	0	1	0	8	1	1	15	0	1	0
ENSBTAG00000001517	KRT18	15.5075	3	32	19	6	15	11	47	9	27	34	0	4	19	13	9	2	6	13	22	12	13	9	9	5	45	25	16	22	2	20	12
ENSBTAG00000031004	CNFN	31.5748	0	156	68	4	5	32	74	9	11	9	14	2	56	84	5	2	38	97	96	4	27	20	14	5	40	11	40	72	1	7	8
ENSBTAG00000018303	PAPPA2	52.7613	23	96	135	16	48	45	120	28	90	88	4	25	72	28	21	28	16	44	57	62	24	8	23	27	65	48	115	54	69	79	32
ENSBTAG00000038275	CYP27C1	10.6237	0	22	36	5	7	6	13	6	4	5	2	1	19	11	4	4	5	20	19	3	10	11	4	3	10	23	23	44	4	7	7
ENSBTAG00000000185	SLC6A14	89.3435	12	188	288	5	27	44	100	28	39	33	3	9	159	63	9	10	188	422	527	13	40	17	15	11	50	67	302	154	8	58	7
ENSBTAG00000021328	SPHKAP	9.86611	3	26	9	2	0	20	5	3	2	2	1	1	24	9	2	0	2	8	6	0	1	6	0	0	18	62	6	71	0	3	0
ENSBTAG00000013066	IGF2	2769.08	1470	5612	4802	1664	2137	3717	4536	1217	5623	5309	626	1959	4317	2928	1024	1524	1228	2536	2977	1658	1731	821	2667	1461	2834	2909	3864	6728	1675	2068	1249
ENSBTAG00000037804	IKZF2	73.2393	37	221	171	15	53	99	129	17	71	70	14	61	118	58	28	20	97	96	112	31	54	65	42	28	121	136	98	164	17	52	34
ENSBTAG00000007704	ELOVL7	48.4136	6	132	98	5	15	42	38	23	49	34	17	25	130	45	21	5	23	148	149	15	44	72	33	18	60	54	87	76	6	27	23
ENSBTAG00000015915	SBSN	6.43857	0	34	25	2	4	4	44	1	3	2	2	2	2	21	1	0	5	9	8	1	3	0	4	1	4	1	22	2	5	1	1
ENSBTAG00000021420	EPHA7	45.0779	42	95	72	22	50	55	90	23	47	50	15	17	56	108	15	29	14	43	47	20	25	9	36	16	49	81	81	93	24	19	16
ENSBTAG00000047003	ASXL3	6.30967	2	15	18	4	3	9	6	1	8	7	0	6	17	7	1	2	1	4	4	2	7	1	3	2	3	12	6	30	8	1	3
ENSBTAG00000038093	PEG10	91.5148	62	232	187	55	94	88	128	40	173	223	23	68	95	52	25	60	26	82	118	58	62	17	60	38	106	91	130	286	73	68	38
ENSBTAG00000014628	OAS2	32.5256	4	61	44	5	51	19	17	7	7	6	5	9	30	24	4	6	28	12	10	3	15	14	23	6	46	62	140	49	137	46	12
ENSBTAG00000027126	MUC15	8.59657	0	22	15	5	4	0	17	0	34	37	3	3	11	2	1	3	1	10	15	5	9	4	2	1	17	23	3	16	0	5	0
ENSBTAG00000002348	SLC4A4	230.635	139	520	274	104	179	340	372	62	180	182	34	218	533	512	53	123	225	177	198	108	91	60	126	73	157	673	347	503	67	138	69
ENSBTAG00000017943	GALNT6	68.8444	8	308	135	16	40	58	134	18	59	46	23	22	96	68	30	24	124	168	208	21	32	22	35	32	98	96	101	118	13	19	57
ENSBTAG00000009219	CADM2	7.77346	4	16	16	2	3	10	5	4	12	14	4	3	12	9	4	1	1	11	8	14	0	4	2	0	4	8	14	39	2	11	1
ENSBTAG00000038662	GJB6	60.9239	0	292	169	17	98	14	111	7	73	66	41	23	91	53	54	11	23	107	133	24	38	39	34	19	83	87	100	107	2	68	20
ENSBTAG00000021189	ARHGAP36	2.35766	0	8	7	0	1	5	3	2	0	7	0	0	3	0	0	0	0	6	7	4	0	0	1	0	7	3	5	2	0	3	0
ENSBTAG00000009639	SMPD3	8.89186	1	15	31	4	4	6	15	3	15	11	4	3	16	20	4	2	5	13	16	5	10	6	12	2	14	4	17	8	1	6	6
ENSBTAG00000037527	OAS1X	122.57	13	487	463	99	261	95	90	35	53	73	20	42	98	103	18	42	168	79	101	39	59	31	37	19	246	226	212	148	232	151	32
ENSBTAG00000046191	ADAD1	3.52309	2	9	9	0	0	5	5	0	4	9	0	0	4	0	2	2	2	2	10	0	1	0	7	2	1	6	8	20	2	3	0
ENSBTAG00000010716	FRAS1	30.7394	11	58	61	15	5	27	52	15	32	26	8	42	41	11	8	27	8	35	34	2	20	16	13	2	65	58	27	76	62	22	17
ENSBTAG00000018948	HIF3A	42.2718	23	56	27	18	31	97	58	6	56	33	5	8	80	262	9	8	17	10	19	9	13	6	36	40	24	29	18	89	13	27	5
ENSBTAG00000002974	FMO2	3.95848	1	24	21	0	0	0	12	0	4	7	1	0	3	5	0	0	1	10	1	1	5	6	0	1	5	2	11	7	0	5	0
ENSBTAG00000016145	ADAMTS19	281.426	140	404	569	133	228	329	468	134	542	462	111	256	442	145	139	175	203	366	410	179	209	123	298	129	218	420	404	510	192	226	136
ENSBTAG00000004574	UGT8	9.77929	6	20	25	3	8	38	7	1	3	14	6	5	8	3	2	6	3	6	9	8	4	1	3	5	39	17	7	25	5	5	2
ENSBTAG00000009786	SCIN	52.4498	38	145	84	16	26	58	69	16	48	47	29	27	77	32	21	17	81	42	75	41	35	27	36	21	109	66	74	248	16	37	18
ENSBTAG00000018133	SEMA3A	46.4257	16	93	91	16	57	48	69	21	84	84	19	57	66	25	23	34	29	86	58	36	30	20	26	16	54	90	68	64	12	36	15
ENSBTAG00000001010	ADAMTS18	3.85824	3	8	5	0	3	3	21	3	6	5	0	1	11	3	5	0	1	3	7	1	0	0	1	1	1	9	6	8	2	1	4
ENSBTAG00000015129	KLK10	54.6678	32	181	223	2	7	26	199	10	24	21	30	10	90	48	5	12	101	166	197	7	54	24	40	3	83	13	35	111	4	51	10
ENSBTAG00000020750	AFF2	7.29717	3	27	28	3	7	7	12	0	14	10	0	5	9	3	4	1	4	2	4	2	0	6	2	0	40	2	1	24	2	7	3
ENSBTAG00000011962	PLA2G3	24.2258	2	79	66	5	20	37	67	9	26	23	24	2	13	46	14	3	29	49	60	11	24	12	22	3	7	23	53	45	0	12	13
ENSBTAG00000039028	ENSBTAG00000039028	148.172	3	2039	654	1	9	84	294	31	22	31	9	5	219	169	14	3	3713	534	529	73	70	4	25	9	34	20	318	48	0	5	2
ENSBTAG00000034402	ACE2	20.7429	13	45	19	5	8	33	18	5	25	22	1	11	40	84	11	9	11	5	15	17	9	7	3	9	80	14	5	46	5	3	6
ENSBTAG00000016968	CHST4	109.918	20	340	306	45	106	182	249	78	72	61	82	27	145	108	92	40	19	201	235	16	117	104	168	22	80	163	145	228	39	53	50
ENSBTAG00000009849	ENSBTAG00000009849	17.9921	1	120	31	1	5	6	65	25	38	39	2	4	11	1	4	0	9	19	22	17	21	11	3	5	29	28	21	16	4	28	7
ENSBTAG00000010822	PLCXD3	12.3609	4	18	26	11	11	22	19	1	28	22	1	12	15	11	7	5	10	17	22	9	17	7	10	3	5	14	17	34	7	4	4
ENSBTAG00000011887	CD22	18.2145	12	79	47	7	8	17	30	5	7	16	2	7	9	25	6	8	22	19	18	4	4	12	8	2	114	13	7	55	2	2	8
ENSBTAG00000005679	TMEM130	2.99657	0	6	5	1	7	3	3	3	3	8	1	2	5	2	0	0	0	5	4	2	0	0	2	1	6	7	6	7	0	3	1
ENSBTAG00000007740	MDK	21.155	13	34	62	12	19	7	24	17	29	32	2	17	20	16	10	11	12	33	30	16	16	3	20	9	37	29	34	39	17	20	13
ENSBTAG00000016002	FAM169A	9.15019	2	11	21	5	5	5	26	4	15	20	6	5	7	5	5	3	10	11	27	7	12	8	0	1	21	10	14	19	2	4	5
ENSBTAG00000004822	SOX10	17.1663	14	28	28	2	27	24	15	8	16	18	3	6	47	7	9	7	8	16	21	14	5	0	21	11	25	26	21	53	24	9	7
ENSBTAG00000005330	KRTDAP	6.1451	0	61	51	0	0	3	19	0	2	3	2	0	1	3	0	0	7	12	15	1	5	2	1	0	1	1	10	25	0	5	0
ENSBTAG00000004407	KCNK2	13.1679	3	28	39	3	9	15	10	9	15	31	6	15	17	14	6	5	5	15	14	14	5	4	10	10	7	15	17	25	21	5	5
ENSBTAG00000015214	CA3	558.222	77	1362	1884	279	161	582	752	238	447	433	247	245	557	367	346	27	309	651	824	424	407	1125	533	188	774	1164	937	2037	120	481	130
ENSBTAG00000011862	ENSBTAG00000011862	9.10385	3	11	16	8	7	7	9	2	15	11	3	9	12	4	4	7	4	12	8	5	6	3	7	1	9	38	12	30	7	3	2
ENSBTAG00000046419	ENSBTAG00000046419	29.129	4	70	54	9	45	35	19	12	65	48	7	24	38	21	23	8	32	36	34	17	29	21	21	10	22	46	26	111	7	26	14
ENSBTAG00000005675	SLC44A4	16.6615	1	62	26	8	8	11	42	8	22	14	11	7	5	20	14	3	6	13	27	7	17	3	23	8	77	13	24	40	1	8	9
ENSBTAG00000034693	SYT1	10.2964	2	17	26	5	14	12	11	14	10	16	1	12	12	3	2	4	2	7	12	3	5	2	13	4	19	27	18	27	6	12	1
ENSBTAG00000012210	C5	8.86366	4	24	22	4	4	14	37	8	18	12	0	2	5	3	0	3	3	0	38	6	2	6	2	1	42	2	4	20	0	3	1
ENSBTAG00000023374	FUT1	12.8028	5	41	50	4	13	9	26	4	12	5	9	2	25	13	2	8	11	23	24	3	10	7	14	11	13	12	17	17	5	8	9
ENSBTAG00000000188	HS3ST5	1.90779	0	10	7	1	1	3	3	0	3	4	2	0	2	1	0	0	2	3	0	2	0	2	0	0	2	4	4	3	1	1	0
ENSBTAG00000015581	COL9A3	10.565	5	23	17	2	7	9	10	11	25	32	2	14	14	7	3	2	5	5	18	4	3	0	8	8	2	16	18	48	7	4	2
ENSBTAG00000043948	HCN1	3.53846	1	13	10	1	1	4	2	4	5	9	0	6	6	4	0	1	0	2	3	0	2	1	0	1	3	14	2	9	0	3	0
ENSBTAG00000000719	ENSBTAG00000000719	8.87982	4	18	17	2	4	11	6	4	15	6	2	5	14	4	4	8	3	11	19	13	6	2	4	6	5	13	20	20	7	10	7
ENSBTAG00000017223	MEST	260.7	217	420	581	152	273	389	301	227	377	438	82	174	488	262	88	158	59	191	231	199	156	34	128	127	223	283	182	757	310	160	135
ENSBTAG00000042519	SNORD113	20.2382	14	38	41	7	18	32	39	13	32	35	7	22	33	17	5	13	15	14	16	16	19	6	19	9	15	18	25	48	19	14	8
ENSBTAG00000036398	bta-mir-655	3.95681	2	12	9	1	2	4	7	3	5	9	1	5	1	1	2	1	2	4	4	2	4	0	4	2	3	7	12	17	3	1	0
ENSBTAG00000014614	ACTA2	3311.57	1629	7834	5907	1462	3172	3579	5210	2445	4329	5316	1045	2074	4004	1231	1409	3127	1259	1869	2308	1355	3449	1139	3174	1275	2842	3343	5108	8112	6309	3072	2201
ENSBTAG00000046544	SLC7A10	21.8019	9	50	24	3	23	36	18	10	58	39	7	14	22	8	9	21	16	17	33	9	16	1	30	10	26	26	35	57	13	20	18
ENSBTAG00000012900	TMEM229B	437.662	71	1652	1393	159	431	462	836	190	240	148	328	207	420	625	85	76	333	1029	956	234	847	386	486	121	304	608	810	519	66	281	216
ENSBTAG00000038074	GJC3	5.60817	4	12	8	0	3	10	9	1	7	8	3	8	5	4	4	1	2	8	5	6	5	1	3	3	5	9	4	17	9	3	2
ENSBTAG00000008036	CELSR1	52.0301	15	125	77	34	27	58	115	24	76	68	19	19	63	65	15	28	72	45	47	24	44	48	54	25	86	96	61	122	4	41	31
ENSBTAG00000030179	MAPK8IP2	2.70836	0	13	9	0	2	2	1	3	4	4	2	0	7	1	0	0	1	2	2	1	0	0	6	0	8	5	4	5	0	4	0
ENSBTAG00000001125	ADAMDEC1	19.6365	6	181	102	13	16	35	31	4	28	27	5	7	2	4	13	4	26	20	19	6	7	4	9	2	427	8	24	97	1	0	4
ENSBTAG00000044326	SNORD112	14.6036	8	34	20	8	6	13	16	6	20	15	13	16	18	19	6	8	10	17	20	12	11	5	15	5	13	34	18	39	6	11	4
ENSBTAG00000013469	SRCIN1	6.75185	2	18	15	5	3	10	12	7	5	4	3	6	15	9	5	1	3	5	7	6	0	3	6	1	5	13	14	17	3	2	5
ENSBTAG00000023338	PEG3	327.393	313	463	567	192	283	477	313	118	670	506	72	294	507	396	95	131	170	228	261	137	205	107	387	201	240	453	433	1490	57	218	183
ENSBTAG00000018146	VAT1L	12.818	7	24	16	2	23	17	18	18	16	17	5	11	23	32	0	5	1	11	21	8	3	3	7	7	13	18	19	22	3	9	4
ENSBTAG00000018819	TENM1	51.6228	19	114	57	26	36	47	129	39	37	26	5	33	139	62	19	34	4	98	92	64	18	5	13	54	54	52	42	91	58	39	7
ENSBTAG00000020880	C14orf37	22.5534	4	25	47	15	45	14	38	12	51	54	5	7	18	6	23	10	16	20	36	19	18	10	9	9	22	74	38	41	5	18	7
ENSBTAG00000042543	SNORD113	27.7522	21	45	35	15	21	28	46	17	42	46	9	35	61	17	15	9	16	32	43	16	29	8	29	12	15	33	39	86	9	26	15
ENSBTAG00000018575	TRHDE	8.88694	1	22	13	9	7	9	5	16	19	19	2	9	13	2	1	3	2	8	18	2	3	0	1	1	7	20	8	14	14	8	3
ENSBTAG00000034349	IFI44	59.8481	14	79	126	22	111	37	26	23	35	41	18	42	59	34	29	27	73	34	53	42	39	22	52	16	75	88	217	79	191	48	15
ENSBTAG00000005615	CEACAM1	225.533	139	362	209	99	199	375	259	76	185	137	75	192	477	662	82	104	191	231	314	141	208	104	247	152	165	278	198	495	60	179	74
ENSBTAG00000023182	WNK3	9.50233	4	18	21	3	8	6	22	7	15	12	2	5	10	3	9	1	10	11	10	2	10	12	8	7	11	15	21	23	9	5	5
ENSBTAG00000043670	SNORD113	10.7905	9	14	19	5	2	11	12	5	18	20	3	16	15	6	4	6	9	10	19	4	9	5	5	2	9	19	11	37	6	10	10
ENSBTAG00000003301	NCAM2	43.2838	16	121	116	10	36	76	72	28	21	36	17	29	88	33	29	19	50	61	55	36	50	37	26	22	53	49	30	82	16	37	24
ENSBTAG00000011782	CHGB	13.8563	1	45	38	3	15	18	10	16	17	44	3	20	34	1	1	0	0	16	25	12	0	0	2	1	10	22	22	46	3	11	4
ENSBTAG00000006360	CD180	6.23939	0	31	5	1	3	10	4	2	5	9	0	1	1	2	2	3	8	1	4	3	5	1	2	1	52	7	2	21	6	0	0
ENSBTAG00000012164	CP	30.5313	3	84	99	19	56	36	100	28	34	35	5	20	33	28	8	24	10	15	38	27	26	13	26	9	53	33	29	68	7	22	16
ENSBTAG00000000828	CAPN6	16.3247	4	28	35	6	23	17	15	15	9	20	4	5	41	33	2	9	0	5	7	14	8	4	6	7	32	5	8	86	12	16	13
ENSBTAG00000003164	B3GALT1	3.42786	0	5	7	2	2	4	10	0	5	9	1	5	6	2	0	1	1	1	2	2	0	0	0	2	4	17	1	13	0	1	1
ENSBTAG00000002414	KCNJ10	2.59288	1	2	8	0	5	4	3	0	2	2	0	1	5	2	2	1	1	6	5	1	3	1	4	0	2	4	3	9	3	2	0
ENSBTAG00000033292	SP7	2.06482	1	3	6	1	2	4	8	0	2	1	0	2	3	0	0	2	1	3	2	0	1	0	2	0	0	3	3	7	3	3	1
ENSBTAG00000006552	LAMP3	11.9287	3	45	22	3	9	17	16	5	6	10	1	8	14	10	5	4	29	20	31	3	11	13	10	2	33	7	16	17	7	5	4
ENSBTAG00000013213	OSR2	17.1872	8	33	32	6	11	27	27	7	27	6	1	21	36	8	7	6	11	14	24	15	21	8	19	13	32	27	18	43	13	7	9
ENSBTAG00000020713	BACH2	23.7559	17	45	45	9	19	31	28	6	28	24	14	14	35	14	22	23	9	24	28	12	24	15	28	12	53	24	31	51	17	19	12
ENSBTAG00000017357	CLCA4	10.028	4	146	37	1	5	22	20	2	9	8	1	0	1	3	2	4	1	0	1	0	1	3	2	0	350	1	1	83	7	0	3
ENSBTAG00000001219	ENSBTAG00000001219	28.4338	4	402	109	2	19	44	47	7	19	18	6	5	6	7	6	9	72	24	26	6	4	27	8	2	467	13	29	110	5	6	6
ENSBTAG00000017524	CBLN4	13.017	8	28	32	10	13	17	12	5	14	22	5	11	19	6	8	5	7	14	22	9	10	4	19	7	12	24	13	19	10	11	9
ENSBTAG00000002023	NOS1	3.8523	1	11	9	0	10	1	4	2	4	5	1	1	10	1	3	0	1	5	12	3	1	1	3	2	5	4	4	9	3	4	4
ENSBTAG00000006977	PLP1	14.9651	6	15	28	3	27	61	18	15	10	12	3	8	28	9	10	6	7	17	16	13	6	5	19	4	7	12	17	76	5	10	3
ENSBTAG00000010029	ERC2	6.12006	1	5	12	1	5	8	6	2	12	10	1	4	13	20	3	2	3	2	5	4	4	3	8	5	6	5	3	12	6	2	4
ENSBTAG00000000395	ADAMTS20	54.3847	29	79	68	30	54	96	40	27	48	71	4	33	106	297	18	21	18	21	32	55	26	1	45	28	30	47	39	108	24	8	15
ENSBTAG00000019018	ENSBTAG00000019018	93.5645	14	132	193	25	64	24	41	21	30	53	39	86	77	50	76	21	135	69	106	43	59	18	100	42	89	147	357	37	385	93	18
ENSBTAG00000020141	FREM1	27.4046	5	72	75	19	15	47	35	5	16	16	26	24	31	29	19	3	24	43	29	15	43	27	14	13	34	37	48	80	5	19	12
ENSBTAG00000007409	MILR1	21.865	11	66	51	10	29	27	24	14	25	18	6	17	22	10	12	13	27	32	34	9	18	10	26	12	63	20	23	39	11	13	7
ENSBTAG00000045929	ENSBTAG00000045929	3.30095	0	9	4	3	1	6	1	0	1	2	0	1	8	4	2	1	4	1	4	0	4	0	4	1	8	12	2	7	5	1	0
ENSBTAG00000006860	VWA2	55.9266	20	84	51	36	38	99	119	44	37	36	24	31	59	101	14	39	20	74	87	42	69	52	46	39	52	98	85	113	26	36	24
ENSBTAG00000002029	IGSF5	3.42084	1	12	9	1	1	5	2	1	2	4	2	5	8	0	3	1	0	2	4	1	1	1	1	0	11	12	2	15	0	0	1
ENSBTAG00000019378	KIAA1755	51.5565	29	108	102	12	105	61	50	18	43	62	16	60	95	57	27	28	37	52	92	56	34	15	34	37	66	86	67	94	27	30	12
ENSBTAG00000017507	SV2C	5.8022	0	33	14	0	6	3	5	10	6	19	1	4	12	1	0	0	2	2	14	3	6	1	4	4	4	12	5	11	5	1	2
ENSBTAG00000003171	SHANK2	4.18074	3	4	1	4	1	8	10	0	11	3	4	0	20	2	2	0	1	5	2	0	5	0	3	2	5	10	3	7	1	3	1
ENSBTAG00000044345	SNORD112	3.56771	1	7	3	0	3	2	5	3	6	13	0	5	7	5	2	0	2	3	2	2	3	2	2	2	1	8	7	12	1	1	1
ENSBTAG00000047914	CDHR5	2.60209	1	10	1	1	1	4	1	0	3	1	1	0	1	4	0	1	1	1	1	1	2	1	1	1	22	5	3	6	1	0	0
ENSBTAG00000022120	FGB	24.0023	12	63	137	2	15	57	107	29	80	51	2	3	5	4	6	7	9	2	161	20	13	5	12	1	3	9	8	4	1	6	2
ENSBTAG00000046161	ENSBTAG00000046161	2.94811	0	112	26	1	0	3	14	0	4	3	1	2	2	1	1	1	119	5	3	3	1	3	2	0	59	2	3	18	0	0	0
ENSBTAG00000024904	KIAA1683	4.63115	1	10	14	2	4	4	5	1	11	3	6	2	5	5	1	3	1	5	7	5	6	2	5	2	6	8	9	10	0	3	2
ENSBTAG00000013155	COL2A1	6.63022	1	7	10	4	5	16	4	4	3	15	2	5	13	4	0	0	3	7	10	12	2	0	3	6	7	5	8	42	3	4	0
ENSBTAG00000014847	BBOX1	4.70568	0	10	6	4	13	0	12	0	17	7	0	0	4	0	2	1	1	11	9	1	6	0	2	0	12	2	16	12	0	7	0
ENSBTAG00000007791	KCNQ5	11.9723	6	37	13	5	17	13	19	3	15	14	5	7	14	5	8	6	7	11	20	12	11	6	4	13	25	13	15	16	12	10	8
ENSBTAG00000013476	CPA5	6.56264	6	10	16	0	3	7	6	5	5	12	3	3	13	11	3	3	4	7	9	8	6	5	6	2	3	3	4	23	7	5	2
ENSBTAG00000003152	ENSBTAG00000003152	201.126	53	266	332	136	457	121	175	91	107	91	70	88	190	150	59	93	295	102	164	72	134	85	147	78	471	288	767	205	460	188	85
ENSBTAG00000030484	KLK12	26.3689	0	111	209	0	0	9	97	0	2	6	4	2	26	43	1	2	36	88	182	0	11	5	1	1	6	6	14	39	0	13	1
ENSBTAG00000031891	NLGN1	10.2267	4	20	33	5	16	16	10	5	9	7	3	8	22	10	4	7	10	16	17	11	6	5	6	3	10	24	4	20	4	2	4
ENSBTAG00000024552	SHH	6.34472	0	14	14	4	3	5	14	4	6	6	4	3	1	8	3	1	4	13	20	4	8	8	11	3	12	7	12	9	0	5	1
ENSBTAG00000009338	LRRC7	9.37007	8	13	29	6	10	6	13	3	9	18	2	13	30	2	5	8	4	9	16	5	4	0	7	3	5	10	10	21	8	8	4
ENSBTAG00000039861	ENSBTAG00000039861	639.555	120	1593	2975	1172	1015	295	381	128	241	245	84	127	391	217	168	139	720	466	634	156	460	100	243	77	1209	626	1820	1006	1854	635	128
ENSBTAG00000044330	SNORD112	3.34229	3	5	5	1	2	5	3	2	6	7	0	2	6	2	2	2	1	0	2	3	0	1	3	2	3	10	7	9	0	5	1
ENSBTAG00000000588	CHODL	26.7829	9	48	48	15	28	35	33	28	31	55	17	30	25	11	21	17	8	27	47	23	20	17	14	12	33	35	25	64	31	15	3
ENSBTAG00000004836	NRK	363.566	316	408	492	168	419	608	326	159	436	487	113	321	517	1596	112	229	110	276	385	251	206	9	199	230	217	302	233	717	146	172	125
ENSBTAG00000004231	GPM6A	39.0786	12	107	49	14	31	34	92	15	61	74	15	52	33	18	17	24	35	33	47	29	26	38	40	12	26	135	31	65	13	31	22
ENSBTAG00000007514	CPNE5	4.13149	1	18	7	2	2	2	10	0	2	6	2	0	10	8	4	3	2	4	5	5	3	2	3	3	2	8	5	9	1	0	2
ENSBTAG00000007794	KRT20	3.54688	0	34	4	0	0	4	7	0	11	4	2	1	2	3	0	2	7	2	2	0	1	0	1	1	111	2	2	25	2	0	1
ENSBTAG00000002027	FAM167B	6.37659	2	13	13	3	5	6	5	3	23	9	2	3	12	4	7	5	4	5	7	9	5	1	1	4	2	13	10	7	4	5	1
ENSBTAG00000043376	snoU2_19	13.0947	6	29	18	2	17	11	13	6	20	33	6	7	13	8	9	5	17	20	19	5	29	5	15	5	6	12	30	30	9	13	6
ENSBTAG00000006987	CERS3	11.2876	0	39	27	7	11	8	26	6	10	6	5	2	22	9	11	5	8	20	29	5	26	13	10	2	6	14	23	24	0	6	3
ENSBTAG00000015793	RAB38	25.775	10	49	68	6	16	23	36	29	31	36	14	11	40	24	16	24	17	29	40	13	55	17	18	13	22	40	35	37	14	19	10
ENSBTAG00000005596	IGFBP2	103.147	55	163	161	49	41	100	259	92	140	133	25	36	101	54	26	69	63	89	120	46	175	176	50	30	179	261	149	174	48	78	81
ENSBTAG00000016556	GCSAM	2.52211	0	15	4	1	2	4	3	1	2	2	0	1	2	2	2	1	3	4	1	1	1	1	3	0	13	0	3	8	0	2	0
ENSBTAG00000044837	SCARNA21	869.258	610	1751	2153	430	1028	1592	1236	535	1438	1662	407	575	846	608	470	529	509	570	884	708	659	523	1105	498	1114	850	646	2277	453	446	493
ENSBTAG00000032709	CMTM5	2.49937	0	3	4	0	3	5	3	0	1	5	1	1	10	2	0	1	0	1	3	2	1	2	3	0	4	2	5	4	1	4	4
ENSBTAG00000018432	SLC6A15	2.85911	0	16	5	0	2	6	3	2	1	5	0	1	6	0	0	2	0	1	6	3	0	1	0	4	8	5	1	3	4	1	0
ENSBTAG00000042283	snoU2_19	2.40551	0	1	5	0	0	2	3	1	9	11	0	1	0	0	0	1	1	2	3	2	1	0	2	2	3	2	9	2	5	1	2
ENSBTAG00000007611	NRIP2	9.5708	3	17	21	5	13	13	12	4	10	8	4	12	11	8	11	2	9	15	22	4	9	2	12	2	5	8	11	29	6	11	7
ENSBTAG00000001882	CD79A	2.77058	1	20	5	0	2	0	3	0	1	2	0	1	1	0	0	0	3	1	4	0	1	1	1	0	27	0	3	6	3	2	0
ENSBTAG00000001862	PPP2R2B	15.1586	7	31	25	10	20	26	19	12	14	19	2	11	37	13	10	9	5	15	30	16	5	10	13	12	9	14	13	43	10	6	5
ENSBTAG00000012894	SAMD9	479.666	118	1036	2215	114	355	605	305	302	527	613	178	298	550	112	430	139	1256	328	433	130	912	91	327	59	841	435	580	1454	435	469	90
ENSBTAG00000038737	P2RY6	6.22936	0	15	29	2	7	10	10	2	4	5	1	4	3	3	4	1	17	6	8	6	3	2	3	2	13	5	14	7	4	9	3
ENSBTAG00000008700	ENSBTAG00000008700	10.1463	0	43	33	0	20	5	25	4	0	0	7	1	15	32	5	0	0	29	33	4	3	0	6	0	2	1	42	8	6	3	2
ENSBTAG00000029931	bta-mir-199a-1	14.1464	11	19	21	3	11	34	25	7	17	25	8	14	24	13	2	10	6	13	18	15	11	7	19	11	8	11	16	43	7	8	2
ENSBTAG00000037526	FABP4	1373.28	57	3196	6091	1032	819	3031	1755	101	1900	913	128	252	1518	5719	234	520	1459	1485	2113	496	2154	105	194	1030	1902	171	1679	1038	35	463	38
ENSBTAG00000046095	ENSBTAG00000046095	117.985	95	123	155	59	135	204	97	52	168	156	33	132	188	516	37	83	39	88	115	98	50	7	54	60	68	89	62	203	41	65	41
ENSBTAG00000021901	TRPM2	17.9936	8	80	34	7	9	23	20	6	15	13	6	12	24	16	9	16	37	16	23	3	12	8	12	8	73	10	24	44	1	5	3
ENSBTAG00000013219	PEX5L	6.84694	1	20	14	0	2	11	9	2	5	6	0	8	6	10	2	2	2	5	5	11	2	4	4	8	11	14	3	37	0	6	3
ENSBTAG00000006560	VANGL2	6.79742	4	20	9	4	7	7	10	3	14	11	1	7	11	3	2	12	2	7	4	3	1	1	6	2	7	13	9	15	4	4	4
ENSBTAG00000012054	ALDH3B2	4.0815	0	7	5	1	7	4	11	2	2	1	3	0	2	4	1	3	4	8	12	1	0	2	8	1	4	4	6	26	3	2	0
ENSBTAG00000018297	PLEKHH1	6.03385	2	19	7	3	9	3	7	3	2	3	5	5	10	5	3	5	4	8	5	2	5	3	1	2	14	13	9	22	1	6	2
ENSBTAG00000021518	TMPRSS4	38.5257	2	104	80	13	14	22	77	10	52	47	29	22	87	66	29	6	32	48	64	16	63	70	56	11	52	51	45	39	3	15	14
ENSBTAG00000016835	IL17F	2.79439	0	19	13	0	0	4	1	0	1	0	0	0	1	1	1	0	57	15	9	1	3	1	0	0	0	1	21	4	0	0	1
ENSBTAG00000018843	SERPINA1	11.3691	6	22	50	2	7	17	46	5	39	26	8	7	8	9	6	3	2	8	54	5	5	12	18	2	2	5	5	3	0	1	3
ENSBTAG00000042508	SNORD113	17.8054	12	31	31	6	11	19	20	9	42	36	7	22	31	9	10	14	12	16	24	14	20	6	19	8	11	18	19	40	9	16	12
ENSBTAG00000020843	PCSK1	2.06166	0	6	6	0	1	0	4	2	1	11	0	2	2	1	0	0	0	0	1	0	0	0	3	0	1	1	9	14	1	2	1
ENSBTAG00000027074	SV2B	32.6726	16	75	57	12	47	43	38	12	24	27	10	36	93	24	27	18	23	29	45	31	9	2	36	14	26	54	34	106	28	5	22
ENSBTAG00000030002	bta-mir-431	6.43778	4	9	9	3	6	4	9	4	8	10	2	6	16	3	2	4	5	7	6	3	10	0	6	5	6	7	14	17	5	6	3
ENSBTAG00000024814	B4GALNT4	10.7057	4	38	16	7	3	5	29	7	17	8	11	7	2	10	8	4	5	10	27	3	13	8	11	6	16	8	27	14	6	8	8
ENSBTAG00000007554	IFI6	203.862	103	512	408	137	322	183	91	95	115	135	123	85	126	51	93	95	213	69	89	104	111	73	166	57	399	143	499	163	777	225	90
ENSBTAG00000015751	MEOX1	47.4952	16	99	99	21	65	43	65	20	61	48	29	46	71	33	26	46	44	61	89	35	56	23	37	24	55	55	77	68	31	28	31
ENSBTAG00000030413	LACTBL1	2.04089	0	4	7	2	1	3	3	0	6	1	0	3	6	1	1	1	1	1	2	1	4	0	0	0	1	2	3	10	0	2	0
ENSBTAG00000015810	PLET1	2.40459	0	14	12	0	5	1	6	0	0	0	1	0	8	7	0	1	1	6	4	0	2	0	2	0	1	1	3	6	0	0	0
ENSBTAG00000008827	SPOCK2	68.0091	27	236	147	29	69	81	96	46	48	98	33	38	78	28	44	32	120	64	77	27	63	19	69	38	234	68	81	125	9	39	39
ENSBTAG00000023939	ENSBTAG00000023939	5.04003	3	8	19	1	4	5	20	3	7	7	2	4	2	3	5	4	2	5	24	4	2	2	8	1	2	4	6	5	2	3	2
ENSBTAG00000010103	TRIM9	2.05164	0	1	6	1	4	4	1	1	1	4	1	1	8	1	0	2	0	2	3	0	1	0	2	0	3	4	1	6	3	0	0
ENSBTAG00000020159	NKAIN1	5.01205	0	15	17	1	5	7	4	2	10	8	2	5	6	1	3	3	6	4	9	3	1	2	4	4	4	7	4	7	4	4	6
ENSBTAG00000002097	TMC5	15.7563	6	75	52	3	13	6	10	1	12	15	4	22	32	7	9	5	19	5	17	17	4	3	7	9	65	14	17	47	2	7	8
ENSBTAG00000048049	ENSBTAG00000048049	38.2296	12	591	122	14	28	51	73	9	33	26	4	9	9	10	11	19	84	20	16	6	9	37	8	1	497	17	16	157	6	6	11
ENSBTAG00000010065	TRPC5	1.69356	0	10	12	1	2	1	2	1	0	1	0	1	5	1	0	0	0	1	3	0	3	0	0	0	2	2	4	4	0	1	2
ENSBTAG00000042199	SNORD113	12.4752	5	13	22	4	8	14	19	7	17	20	5	21	19	9	7	8	9	21	16	13	17	1	7	7	6	15	17	25	14	8	6
ENSBTAG00000030913	Mx1	509.562	166	617	1504	753	897	234	211	155	209	208	115	161	458	265	203	128	597	135	181	143	381	211	190	83	972	575	2171	1063	1529	493	95
ENSBTAG00000046235	SRSF12	7.75348	5	14	9	1	6	11	9	9	8	19	2	4	7	3	4	3	1	10	9	4	15	4	4	10	15	13	7	10	9	6	2
ENSBTAG00000048017	PRR16	4.13376	2	4	7	0	8	6	2	1	2	2	2	7	5	6	3	1	2	12	4	1	1	0	1	3	4	5	9	6	3	9	1
ENSBTAG00000012393	AGT	25.9641	19	29	70	7	27	56	41	4	24	17	11	28	94	57	7	11	27	12	18	6	40	3	27	11	5	32	10	98	4	9	3
ENSBTAG00000047420	ENSBTAG00000047420	55.1357	29	57	78	32	96	126	79	43	49	26	8	21	142	218	23	21	24	43	54	51	43	9	22	46	33	42	31	107	5	27	17
ENSBTAG00000011411	SIT1	4.40236	2	17	8	0	8	5	3	1	1	2	1	0	3	2	4	1	7	6	18	1	4	3	2	2	22	4	7	9	0	2	1
ENSBTAG00000029925	bta-mir-125b-1	11.9497	7	23	18	5	15	8	11	1	9	15	3	20	31	9	12	4	3	21	23	10	17	3	11	5	7	17	15	21	6	15	6
ENSBTAG00000009382	KLK13	51.4425	10	162	236	5	3	26	120	10	17	20	26	7	84	32	5	3	120	217	263	2	87	36	20	1	39	8	81	61	1	32	16
ENSBTAG00000018445	GRIN3A	13.2066	2	5	12	16	6	66	10	1	16	4	4	3	39	68	2	4	1	5	7	11	3	0	7	9	2	7	5	24	5	2	1
ENSBTAG00000008505	APOB	15.4796	8	45	55	4	7	24	54	9	42	29	0	5	2	0	5	11	2	1	70	17	4	3	0	1	74	2	1	25	4	1	3
ENSBTAG00000008710	KCNH1	22.9168	6	20	80	14	27	38	38	15	23	31	12	13	24	57	12	7	22	11	18	6	29	20	17	12	15	25	31	57	4	13	22
ENSBTAG00000021217	COL11A1	157.755	11	301	600	17	149	33	225	31	392	698	28	193	129	31	58	25	90	309	398	300	34	4	16	103	40	25	397	64	152	123	33
ENSBTAG00000044588	ENSBTAG00000044588	3.06228	0	9	8	0	3	6	4	2	3	2	1	3	4	1	1	0	5	4	5	0	7	4	2	1	4	4	4	13	1	2	0
ENSBTAG00000008714	CLSTN2	10.1048	8	17	9	2	19	15	11	4	11	17	1	13	14	9	3	8	9	8	12	1	6	3	13	7	6	11	19	38	11	6	3
ENSBTAG00000017312	SST	2.8022	0	12	6	0	4	4	0	4	2	4	0	0	12	0	0	1	0	2	10	3	0	0	0	1	9	2	1	9	1	1	0
ENSBTAG00000033515	ENSBTAG00000033515	125.909	120	177	214	77	86	166	144	66	252	216	59	127	159	40	46	118	60	174	183	103	108	41	103	67	109	197	94	223	104	101	68
ENSBTAG00000037951	KLHL6	19.524	15	64	40	8	11	21	28	4	16	12	10	14	10	7	15	19	16	15	25	15	10	11	8	9	103	11	17	59	6	9	8
ENSBTAG00000029782	bta-mir-370	4.43657	5	7	6	2	5	2	7	2	8	6	2	2	3	5	1	3	1	6	6	8	2	1	5	2	6	9	10	11	1	3	1
ENSBTAG00000018909	ENSBTAG00000018909	35.0514	30	38	44	14	32	48	46	23	39	57	17	25	53	37	18	22	22	45	58	28	32	13	51	21	23	40	54	65	29	20	29
ENSBTAG00000015335	ADGRB3	18.7442	6	16	19	3	20	37	16	12	12	29	3	21	29	70	11	10	6	15	16	23	9	3	15	16	9	19	18	60	7	7	7
ENSBTAG00000043040	SNORD113	13.3873	8	17	20	6	10	15	19	8	18	21	3	20	19	3	4	9	13	9	14	9	11	3	18	6	8	19	25	45	8	21	7
ENSBTAG00000012182	DIRAS3	22.9973	8	64	56	4	42	24	24	46	11	76	4	27	39	8	4	7	5	34	40	20	0	1	18	2	27	40	27	47	7	16	3
ENSBTAG00000013185	TIMD4	18.9421	10	74	34	8	15	27	15	13	11	21	16	8	3	14	10	12	15	22	24	4	16	19	29	5	73	14	25	31	13	10	9
ENSBTAG00000009355	SNAP91	8.16255	4	12	10	5	2	15	17	11	8	13	0	6	12	13	3	8	1	8	6	11	3	1	11	3	7	10	8	28	6	2	2
ENSBTAG00000042442	SNORD113	23.6737	20	41	28	13	12	32	29	16	27	38	14	40	49	14	11	16	14	29	26	13	22	14	20	10	20	23	38	61	11	21	5
ENSBTAG00000009132	TMPRSS2	5.514	3	14	13	2	4	5	23	0	6	3	1	0	5	1	0	2	5	5	0	7	0	5	0	1	42	1	6	14	1	3	2
ENSBTAG00000004560	CLEC4F	10.8845	11	22	33	1	18	11	7	5	10	9	3	6	3	5	7	3	17	9	13	1	7	2	9	2	22	3	38	3	36	7	4
ENSBTAG00000032132	ELL3	8.48699	1	23	13	2	2	11	5	4	3	4	2	4	6	19	4	5	4	1	2	5	12	7	6	1	75	7	4	17	0	2	2
ENSBTAG00000003515	SNCG	7.23448	2	17	17	0	14	13	5	12	6	27	3	9	12	3	5	1	0	5	11	2	1	1	4	4	14	15	7	9	0	5	2
ENSBTAG00000047468	FAM78B	2.87479	0	1	4	1	2	6	6	2	2	4	0	1	1	19	0	1	2	3	1	0	0	2	2	2	1	7	1	3	1	1	0
ENSBTAG00000004924	PENK	78.6826	29	198	238	29	147	64	158	105	85	249	27	51	59	15	98	12	33	104	135	63	37	30	62	49	130	63	138	114	10	48	29
ENSBTAG00000006263	GP2	3.9881	2	37	23	2	4	8	13	0	5	3	0	0	2	0	1	3	0	1	0	0	1	2	2	1	102	2	0	27	2	1	1
ENSBTAG00000043859	SNORD113	46.254	38	66	72	10	48	56	60	26	74	95	14	75	80	24	23	30	30	26	53	31	67	12	47	23	20	54	71	93	47	48	16
ENSBTAG00000002908	GNG4	1.49659	0	3	3	1	2	0	2	0	0	6	1	3	3	0	0	0	0	2	4	0	0	0	0	0	0	4	3	4	3	1	0
ENSBTAG00000021916	MYL4	4.42883	1	16	43	4	7	6	17	5	8	5	0	2	1	0	1	2	4	4	2	1	5	1	3	0	3	2	5	7	2	2	0
ENSBTAG00000002631	SCNN1A	82.3087	15	220	156	43	75	68	239	26	72	82	55	28	106	106	58	15	85	107	152	39	147	132	83	44	101	98	105	151	8	38	64
ENSBTAG00000046428	ENSBTAG00000046428	4.53254	1	10	5	4	5	4	8	1	12	5	0	7	5	4	1	5	2	6	8	4	4	3	4	1	1	8	3	13	3	3	1
ENSBTAG00000030004	bta-mir-433	9.70822	8	15	16	5	6	6	23	6	14	21	1	18	16	3	2	4	7	7	10	7	5	2	11	4	5	17	17	23	7	8	9
ENSBTAG00000047459	ENSBTAG00000047459	2.17497	0	2	4	1	1	2	2	0	2	6	0	2	6	0	0	0	3	2	7	4	0	0	1	1	3	3	6	5	1	1	3
ENSBTAG00000042365	SNORD113	16.1156	6	23	27	8	18	12	23	9	22	30	2	26	24	8	9	10	10	18	23	9	16	4	17	15	7	27	22	45	16	8	8
ENSBTAG00000008238	ENSBTAG00000008238	9.99672	0	25	10	12	0	72	4	3	7	4	0	9	10	12	2	1	1	3	5	8	1	10	2	1	5	14	7	66	0	6	1
ENSBTAG00000012413	ENSBTAG00000012413	56.103	21	180	109	36	25	23	54	19	124	113	13	18	40	31	9	22	142	126	201	15	116	54	27	21	24	61	92	46	14	40	25
ENSBTAG00000012640	S100A8	3895.43	214	18011	15284	1314	1250	3832	5746	973	2851	2916	1742	1204	4541	3568	1683	595	14714	8601	12053	1056	6001	1676	1828	602	2060	1729	9022	6591	330	1602	735
ENSBTAG00000013849	RGS13	3.02214	1	39	5	2	1	5	3	3	2	2	0	0	3	1	1	2	2	2	2	1	0	0	1	0	77	0	1	24	1	1	1
ENSBTAG00000030932	IFI44L	87.9778	61	128	176	44	155	75	54	52	45	45	29	59	96	52	52	40	126	51	75	59	77	30	77	31	87	128	277	120	239	65	33
ENSBTAG00000006730	SUSD2	48.2772	8	125	87	23	38	58	129	36	40	48	47	23	55	76	42	24	37	33	50	21	44	56	75	20	59	52	46	136	15	22	30
ENSBTAG00000004515	KCNK1	28.4025	3	54	51	24	25	21	68	11	36	34	21	13	31	23	27	8	24	48	54	26	43	26	36	15	30	28	82	30	3	19	16
ENSBTAG00000013730	CD5	8.09046	2	51	23	2	5	7	7	2	5	4	2	4	6	9	6	2	29	8	15	2	6	1	7	1	13	3	21	11	4	8	5
ENSBTAG00000013507	SPRR3	332.136	30	1487	1060	62	250	126	897	88	57	54	128	218	106	685	173	37	927	738	996	124	240	321	122	32	194	109	1210	344	132	137	137
ENSBTAG00000005170	ADGRG5	5.05123	1	26	15	2	1	4	4	0	6	2	1	2	1	5	2	1	17	7	6	2	3	4	2	1	21	2	7	12	4	1	2
ENSBTAG00000014599	LRRC66	18.8962	10	65	38	14	14	11	23	6	21	15	5	10	50	11	14	9	29	17	27	15	28	14	19	7	27	26	32	23	8	9	13
ENSBTAG00000042401	SNORD113	49.8198	53	66	90	16	45	57	67	32	95	102	18	55	75	28	19	41	31	48	50	30	64	15	71	20	25	58	64	117	34	41	28
ENSBTAG00000044760	SNORD112	45.2518	24	75	75	19	47	51	49	30	97	81	16	66	64	18	19	26	28	45	47	55	61	12	52	19	27	49	48	102	40	47	20
ENSBTAG00000039928	ENSBTAG00000039928	12.4056	4	61	30	5	13	10	13	5	9	16	4	7	6	7	12	3	35	15	30	10	2	6	9	3	39	12	16	18	1	8	3
ENSBTAG00000011082	IGF-I	145.856	106	206	298	72	214	194	138	66	154	147	29	165	290	200	76	94	124	140	165	129	103	57	166	106	99	181	159	441	58	98	58
ENSBTAG00000004629	SLC9A3	1424.19	177	4248	2492	719	1833	1179	4210	679	1492	1284	717	770	1739	1222	1237	175	1936	2030	2094	687	1861	2131	1216	472	1958	2288	1928	2579	125	680	1150
ENSBTAG00000015412	TGM7	1.6036	0	7	19	1	0	0	5	1	1	1	0	0	0	4	0	1	1	1	1	1	0	0	0	0	1	0	3	7	0	1	0
ENSBTAG00000007043	ENSBTAG00000007043	1.35151	0	2	12	0	0	2	7	0	2	3	0	0	0	0	0	1	0	0	8	1	2	0	0	1	0	1	1	2	1	1	0
ENSBTAG00000020536	HERC6	250.092	113	361	788	301	417	207	223	131	139	155	76	171	259	152	119	149	312	178	230	121	219	105	216	76	264	284	622	370	540	218	117
ENSBTAG00000033886	ENSBTAG00000033886	23.5587	0	57	24	13	61	18	45	10	25	25	8	5	29	20	23	6	36	38	41	21	15	12	34	14	35	34	46	39	5	21	9
ENSBTAG00000032183	NELL2	2.04331	2	3	11	1	0	1	2	2	2	5	0	2	1	0	1	0	1	1	6	2	0	2	1	0	9	1	3	5	1	1	0
ENSBTAG00000002451	TTC39A	17.1219	11	40	22	4	26	15	35	15	19	29	14	20	19	7	5	9	15	17	18	10	18	10	10	13	18	31	26	44	9	10	7
ENSBTAG00000045159	SNORD112	76.5811	67	127	120	27	73	84	107	47	134	140	21	105	84	42	47	49	40	78	85	50	81	31	100	41	42	97	101	198	55	66	59
ENSBTAG00000042679	SNORD113	46.7375	35	87	79	22	60	53	59	40	69	73	21	69	79	27	31	19	29	40	54	35	63	13	49	22	32	60	61	108	27	43	16
ENSBTAG00000015912	DMKN	45.2141	7	229	214	10	24	49	130	29	17	21	43	10	45	48	16	28	58	77	96	12	75	54	68	8	21	23	67	64	6	15	15
ENSBTAG00000013496	CPM	125.097	77	401	201	44	173	94	207	71	105	109	71	164	254	92	69	61	152	241	362	95	114	58	120	39	92	118	170	186	32	46	71
ENSBTAG00000042882	SNORD113	71.8563	61	127	112	31	82	72	114	52	126	142	23	87	104	42	37	48	43	66	80	48	103	22	82	21	45	76	80	191	51	48	61
ENSBTAG00000018245	SLC1A3	71.0153	30	54	79	56	80	158	108	23	92	55	15	101	125	256	20	58	22	35	52	64	51	19	23	51	42	49	41	129	53	40	22
ENSBTAG00000042953	SNORD113	14.3724	8	30	12	5	15	17	20	16	18	32	7	20	22	7	5	10	6	15	19	12	21	7	19	2	8	14	21	39	10	14	3
ENSBTAG00000012997	SMPDL3B	61.9818	5	216	254	25	43	70	105	26	52	42	29	23	86	41	42	2	170	108	141	21	89	85	42	7	69	33	114	166	2	24	9
ENSBTAG00000004988	CCKAR	6.28471	0	32	23	0	6	0	1	4	10	10	0	0	30	10	5	0	3	17	5	8	0	0	1	1	1	6	20	0	0	3	1
ENSBTAG00000012290	SCNN1B	12.2207	5	37	19	4	3	6	31	10	13	7	6	4	27	22	0	5	4	13	13	6	21	27	8	2	22	28	7	16	1	5	10
ENSBTAG00000025126	ENSBTAG00000025126	18.0596	6	41	24	10	32	28	31	12	24	20	10	27	23	10	15	10	9	14	28	17	10	8	12	10	23	23	21	23	16	14	10
ENSBTAG00000006732	NRCAM	8.62532	1	25	17	1	29	16	13	7	11	35	2	18	13	4	1	4	3	4	10	5	2	0	3	0	10	7	14	21	1	5	2
ENSBTAG00000024957	SNCA	13.1462	10	35	25	3	19	27	19	14	8	18	6	19	22	6	6	4	19	17	18	11	8	3	12	4	14	16	20	30	6	3	3
ENSBTAG00000009155	SCN5A	1.96002	0	7	2	0	1	4	8	2	2	0	2	3	3	0	0	0	0	0	4	0	3	0	1	0	5	3	6	2	2	1	2
ENSBTAG00000015307	FBN2	2380.26	1770	3710	4130	1328	2463	2430	3600	1955	3545	4264	1017	2202	2163	772	1589	1425	1025	2566	3151	2460	2017	1047	2035	1716	2447	2678	3079	3486	3106	1938	1633
ENSBTAG00000047129	B3GNT6	44.9949	13	84	81	16	84	46	88	32	44	36	28	19	57	35	34	13	74	91	114	22	69	44	36	11	54	30	105	60	2	40	27
ENSBTAG00000013320	TSPAN1	6.17167	1	19	10	2	7	3	13	1	5	9	2	3	3	0	0	1	0	0	2	2	8	9	1	2	60	4	7	21	0	2	1
ENSBTAG00000013596	NR1H4	7.47475	0	22	9	3	6	1	12	2	6	9	5	6	6	2	5	2	8	5	7	7	7	8	6	2	42	15	8	20	0	5	3
ENSBTAG00000001728	IGSF10	458.58	257	740	770	168	471	672	424	208	879	543	146	480	882	336	161	447	375	472	557	390	262	297	441	268	228	726	259	1794	145	186	337
ENSBTAG00000031135	CTXN3	5.3116	0	15	12	4	1	3	5	0	0	2	0	3	0	4	2	0	9	26	27	1	1	0	0	1	7	3	37	2	0	4	3
ENSBTAG00000011741	COL13A1	48.3574	56	100	72	36	45	61	144	26	52	55	20	40	80	31	14	30	20	53	56	54	43	15	37	42	70	34	99	33	23	41	22
ENSBTAG00000038281	CSMD3	12.4369	10	25	30	3	15	16	12	6	15	22	5	8	26	4	10	4	14	13	20	26	5	1	13	6	16	16	8	36	4	6	4
ENSBTAG00000016407	IRX6	6.02061	1	10	10	1	3	4	21	0	16	8	7	3	6	1	6	1	3	4	13	2	17	6	6	0	2	20	7	10	3	3	5
ENSBTAG00000006440	IGDCC4	113.219	95	166	162	63	108	158	189	58	177	133	40	108	196	85	53	85	54	108	123	84	102	49	127	104	89	138	125	299	67	64	89
ENSBTAG00000030523	ZPBP2	3.39828	0	12	7	0	6	3	8	1	1	1	1	0	2	4	2	1	2	6	7	1	3	5	2	1	8	3	2	5	3	4	7
ENSBTAG00000019587	PI15	396.313	257	366	555	171	361	705	313	164	783	548	133	351	998	403	222	233	277	398	522	412	427	218	679	258	175	585	270	897	112	225	194
ENSBTAG00000005759	ENSBTAG00000005759	7.90053	5	100	34	3	3	14	18	1	12	10	0	1	0	5	3	3	2	0	0	1	0	8	2	0	270	1	0	51	2	2	3
ENSBTAG00000043694	SNORD113	6.94811	8	8	15	1	6	4	5	5	10	8	4	11	12	6	1	2	2	10	10	5	5	2	7	6	2	7	7	17	11	7	2
ENSBTAG00000004580	MS4A1	6.10872	5	70	23	0	5	6	11	1	8	8	0	1	2	2	2	1	11	4	2	0	1	5	1	1	159	1	1	48	1	0	3
ENSBTAG00000045588	ENSBTAG00000045588	122.814	14	195	452	243	196	46	35	21	21	21	18	24	69	40	30	20	155	83	115	20	47	9	51	20	119	124	362	174	573	137	23
ENSBTAG00000015303	MPP6	35.7352	20	67	74	25	54	54	49	20	42	40	22	28	38	23	18	17	39	27	48	26	39	26	42	16	40	33	44	86	26	29	28
ENSBTAG00000016149	C9	6.58164	2	27	25	0	5	11	11	3	6	5	0	1	1	0	2	6	1	1	19	5	0	1	3	0	66	1	1	7	0	0	1
ENSBTAG00000036383	bta-mir-329b	5.46528	2	8	3	1	6	5	18	2	7	10	0	8	7	2	2	6	5	7	10	8	3	0	3	5	3	9	8	17	4	2	1
ENSBTAG00000046420	SNORD113	71.1163	49	101	91	28	56	82	104	40	104	118	14	107	88	53	44	69	58	64	89	57	59	22	80	38	57	88	103	152	54	63	50
ENSBTAG00000016864	LBP	226.348	48	606	502	148	185	177	525	156	213	175	114	100	293	178	200	54	396	394	470	165	308	314	200	65	183	236	452	237	43	183	139
ENSBTAG00000020580	TCN1	32.7259	0	57	82	2	3	48	3	6	2	2	0	1	33	7	1	1	65	171	241	0	5	1	2	0	8	11	279	51	2	4	1
ENSBTAG00000027513	ENSBTAG00000027513	4.1765	0	10	15	2	9	6	6	1	1	1	0	2	9	11	2	2	9	2	1	1	2	0	3	0	4	8	7	13	0	3	3
ENSBTAG00000046193	ENSBTAG00000046193	72.5026	85	104	119	46	76	81	87	43	120	142	25	68	100	27	33	69	28	66	135	66	45	20	61	44	70	83	38	126	84	58	35
ENSBTAG00000013548	GABRE	47.9686	42	94	82	18	56	54	67	29	49	51	26	56	60	55	45	26	16	40	55	37	54	28	49	36	43	72	73	84	25	43	27
ENSBTAG00000017180	SLITRK3	32.5687	35	51	64	12	56	19	21	11	36	33	10	62	71	18	8	13	6	43	43	23	14	7	27	20	15	57	27	132	24	30	18
ENSBTAG00000029995	bta-mir-487a	3.20593	3	8	1	0	1	3	5	0	5	10	1	1	4	2	1	4	3	4	2	1	7	0	3	2	4	6	4	4	1	5	2
ENSBTAG00000008021	ENSBTAG00000008021	12.4855	2	19	16	5	9	5	7	5	11	9	2	17	8	2	0	5	17	6	6	9	10	3	13	7	20	19	53	16	41	12	8
ENSBTAG00000042438	SNORD113	11.3644	13	20	12	6	14	12	12	4	17	22	1	16	23	4	8	11	4	14	12	6	14	5	12	3	11	11	15	28	8	9	6
ENSBTAG00000043342	SNORD113	68.9132	70	112	119	28	77	63	105	51	143	143	22	92	83	27	33	40	33	58	72	45	85	13	87	45	54	79	88	179	47	46	40
ENSBTAG00000042739	SNORD113	56.4152	50	80	99	22	55	43	75	34	99	106	20	82	84	36	23	46	42	54	57	31	64	19	76	26	46	77	66	147	35	35	39
ENSBTAG00000008332	ENPEP	61.7488	21	77	58	58	52	146	72	17	84	56	14	37	140	240	29	38	22	20	36	43	75	33	58	49	121	14	28	110	7	8	25
ENSBTAG00000030003	ENSBTAG00000030003	8.52724	5	21	7	7	7	13	21	2	16	10	5	12	14	7	4	3	7	11	9	6	13	1	11	8	8	10	9	13	3	4	2
ENSBTAG00000009265	NR5A2	9.40019	8	15	17	4	11	15	11	4	8	15	4	11	9	18	5	7	9	8	6	9	12	5	4	4	12	8	16	10	6	9	4
ENSBTAG00000015902	PTGFR	83.3467	12	250	204	33	74	86	80	51	82	82	35	65	106	78	82	34	78	87	128	124	89	67	62	80	55	163	101	98	47	57	46
ENSBTAG00000008587	ENSBTAG00000008587	21.5256	1	40	54	9	25	32	47	6	22	29	21	6	23	18	20	18	30	22	33	6	61	9	24	4	21	23	51	41	1	15	10
ENSBTAG00000019015	IFITM3	200.69	138	377	422	103	397	192	157	139	167	166	73	143	156	158	119	149	193	108	177	105	133	119	238	85	231	223	427	234	444	170	134
ENSBTAG00000003921	ENSBTAG00000003921	12.1718	14	23	31	7	19	15	17	7	9	21	4	10	24	4	11	7	6	15	18	12	8	2	17	6	10	12	11	28	12	3	5
ENSBTAG00000046257	ENSBTAG00000046257	21.334	4	104	59	6	27	19	27	9	15	15	9	14	17	13	14	3	65	21	35	17	18	13	21	8	62	18	36	30	3	13	7
ENSBTAG00000019798	PIGR	14.7569	6	174	68	3	5	23	30	0	15	27	3	1	0	3	4	13	5	0	4	1	4	17	4	1	490	2	3	121	1	0	5
ENSBTAG00000017627	STMN4	1.89084	0	5	2	0	5	2	3	0	1	1	1	4	6	1	1	1	1	2	3	0	0	0	1	1	5	3	4	6	1	0	0
ENSBTAG00000005372	DLGAP1	15.4001	9	30	24	9	23	16	29	9	15	22	13	11	14	11	8	6	9	18	24	12	11	7	22	16	23	20	11	25	14	9	10
ENSBTAG00000021713	MAMLD1	5.15493	2	7	5	6	1	5	6	2	8	9	2	3	16	6	3	4	0	9	4	4	1	2	0	5	4	8	8	7	0	4	7
ENSBTAG00000038180	SCN2A	6.44335	3	8	6	2	6	12	13	2	5	7	2	5	8	7	0	6	4	9	8	5	3	3	11	9	4	11	7	17	6	2	4
ENSBTAG00000030994	ENSBTAG00000030994	1.9998	2	7	3	0	2	0	0	1	1	10	0	2	6	0	0	1	0	6	3	2	1	0	0	0	1	0	2	7	3	1	0
ENSBTAG00000031340	SLC6A20	18.3522	7	54	25	8	22	15	38	8	11	9	8	8	43	14	13	14	16	30	29	10	27	26	23	6	23	18	30	30	7	8	17
ENSBTAG00000020099	STMN2	37.2481	6	83	85	9	92	26	35	76	33	108	9	56	55	3	12	3	7	67	91	28	6	5	20	17	40	46	63	57	18	28	10
ENSBTAG00000044080	CPA6	45.9051	4	108	108	20	51	43	37	28	47	64	20	36	86	26	47	8	31	65	68	105	46	28	18	36	50	75	62	42	25	34	24
ENSBTAG00000021751	RASEF	19.7473	4	38	41	15	26	17	17	5	17	14	7	18	38	15	16	5	38	22	35	13	19	11	11	4	41	58	12	21	1	18	19
ENSBTAG00000044050	XKR4	6.12754	9	14	7	0	5	6	9	2	3	6	5	2	13	5	6	7	2	10	10	5	0	3	3	3	5	4	11	11	8	3	6
ENSBTAG00000021970	EYA4	30.7542	1	49	56	9	19	39	41	3	26	19	1	8	46	76	23	2	26	39	24	78	28	31	8	33	12	62	91	77	3	13	8
ENSBTAG00000016247	TACR3	2.99607	0	4	3	3	3	7	5	5	4	9	1	3	5	3	0	0	2	2	5	1	1	0	6	0	6	4	3	1	1	2	2
ENSBTAG00000007881	IFIT1	57.7543	32	100	78	28	165	45	31	28	32	31	25	32	77	47	39	37	78	32	41	37	37	20	49	16	77	108	293	81	474	86	25
ENSBTAG00000006589	CFTR	22.1388	0	67	49	9	18	24	25	7	19	15	5	12	27	5	26	3	52	19	37	11	32	34	15	6	43	56	24	63	4	15	11
ENSBTAG00000022671	WNT4	2.20018	2	8	4	2	1	7	2	1	1	1	2	0	1	5	0	0	2	2	4	0	0	0	1	3	3	1	4	7	0	1	2
ENSBTAG00000005507	ENSBTAG00000005507	9.70728	8	15	6	6	7	15	24	3	14	13	3	5	20	6	4	3	5	8	11	9	9	5	21	7	6	9	10	21	8	9	11
ENSBTAG00000019146	OSBP2	6.62779	0	9	16	3	4	6	10	5	4	8	5	4	4	29	2	4	5	9	9	9	3	6	10	1	4	4	11	14	0	2	2
ENSBTAG00000046198	ENSBTAG00000046198	4.55526	4	6	7	1	3	3	11	3	12	19	1	4	1	6	2	2	4	4	3	2	5	1	6	2	4	7	3	7	1	3	5
ENSBTAG00000045704	IGSF11	5.69276	4	4	9	5	4	12	6	5	6	11	1	7	11	1	6	6	2	10	7	4	2	1	3	2	3	9	5	9	6	4	2
ENSBTAG00000022489	RNF213	891.958	558	1218	1148	537	1893	640	567	470	561	528	326	588	830	574	485	544	1203	414	609	547	765	477	832	293	1071	1118	2786	1155	2460	847	468
ENSBTAG00000006686	NPNT	171.61	69	312	315	100	131	209	242	121	184	221	142	142	255	90	117	88	148	155	224	172	212	186	230	69	173	278	183	342	109	111	103
ENSBTAG00000007286	ENSBTAG00000007286	2.17097	1	5	4	0	1	5	4	2	2	1	1	2	0	1	3	1	1	2	2	1	1	1	0	0	5	1	4	12	2	1	3
ENSBTAG00000040386	AGTR2	14.25	9	34	31	5	13	7	17	15	14	37	4	15	18	5	8	9	3	12	22	7	3	0	3	22	12	12	22	25	25	7	10
ENSBTAG00000006490	HLA-DOA	9.05088	2	42	29	4	10	11	12	9	7	4	2	5	5	3	8	5	19	16	16	5	13	5	4	2	25	5	12	18	1	4	4
ENSBTAG00000010647	NTRK2	169.289	79	279	355	105	128	289	191	95	231	151	51	135	198	225	49	148	120	126	174	68	287	256	179	78	119	384	117	469	19	120	87
ENSBTAG00000009289	MS4A8	7.04028	3	22	5	4	8	8	4	3	3	6	3	3	7	6	2	8	10	7	10	7	8	5	4	1	26	10	5	17	4	5	3
ENSBTAG00000018572	FLT3	14.423	7	56	36	10	12	17	15	10	8	17	10	11	15	14	4	2	38	12	16	10	5	7	8	8	29	20	22	22	7	4	9
ENSBTAG00000014530	NTNG1	144.822	200	273	215	71	148	125	129	111	188	215	36	177	211	81	74	131	58	147	159	83	146	45	110	67	118	198	161	308	172	126	91
ENSBTAG00000021906	ENSBTAG00000021906	9.83125	0	30	22	5	5	6	12	3	12	8	1	7	7	3	10	0	23	13	8	3	16	14	7	2	10	30	15	45	0	8	4
ENSBTAG00000015465	C5orf46	535.623	100	1425	1748	280	459	643	952	320	434	459	384	242	734	305	331	166	707	795	1091	258	1069	857	537	194	532	586	794	839	74	261	427
ENSBTAG00000005850	DLK2	14.2236	2	28	50	13	16	21	22	12	9	9	8	2	26	13	15	4	12	12	12	3	22	12	21	9	14	26	21	20	4	10	11
ENSBTAG00000000333	ARHGAP20	76.0023	50	92	122	34	54	126	57	33	100	89	34	105	114	176	51	71	49	53	52	55	61	50	68	50	46	102	78	136	43	47	41
ENSBTAG00000016061	RSAD2	158.169	78	196	203	173	332	101	131	81	108	132	64	114	159	145	106	76	127	84	134	114	135	74	158	57	147	212	401	201	403	141	94
ENSBTAG00000009832	NOBOX	6.05302	2	21	10	3	6	4	11	6	1	6	3	10	12	5	5	3	2	11	6	3	3	6	2	4	7	5	13	21	1	1	3
ENSBTAG00000019122	EFCAB5	12.1322	11	25	20	12	18	14	11	7	15	18	10	17	14	15	3	4	9	10	9	8	11	2	10	4	15	18	11	30	4	12	7
ENSBTAG00000000843	NDRG2	200.107	182	319	226	113	240	244	183	105	187	192	84	174	302	697	128	118	123	181	255	211	130	87	211	139	128	207	168	295	81	80	103
ENSBTAG00000014197	SLC38A4	10.0908	8	12	33	5	10	8	17	8	11	9	2	9	7	10	7	6	9	14	25	9	8	5	16	4	6	9	7	34	1	12	7
ENSBTAG00000006273	SULT4A1	3.40766	0	13	6	1	3	3	3	9	4	9	2	5	5	0	1	0	1	4	5	3	1	1	3	1	1	7	6	8	2	2	0
ENSBTAG00000009537	CLEC9A	3.29575	0	12	14	2	3	4	2	1	4	2	4	2	1	2	3	2	6	2	8	1	4	1	1	1	10	2	7	8	0	1	1
ENSBTAG00000014046	BPI	6.69174	4	23	17	4	6	7	4	8	5	4	1	0	5	1	6	4	3	1	2	5	2	7	3	1	47	5	11	10	4	4	3
ENSBTAG00000046862	MARCKSL1	34.8383	17	78	44	18	53	34	53	15	46	43	20	28	29	54	28	15	45	26	58	23	45	25	36	17	44	32	44	48	29	18	33
ENSBTAG00000012838	RDH12	3.76824	2	13	4	3	7	3	15	1	2	1	4	0	2	8	4	1	1	7	8	2	2	2	6	2	7	0	6	7	1	2	0
ENSBTAG00000011343	XAF1	23.8325	10	42	58	26	57	22	14	12	8	9	8	14	21	14	9	11	34	17	13	11	20	13	23	7	45	30	72	23	51	28	3
ENSBTAG00000043354	SNORD113	15.27	12	23	19	7	17	15	19	17	31	23	3	19	28	8	6	9	11	11	22	18	14	6	9	6	5	20	14	27	21	11	11
ENSBTAG00000019342	OSBPL3	89.2463	36	233	177	50	100	82	154	46	66	64	39	65	86	132	95	43	144	117	157	56	87	109	78	39	145	89	134	145	14	44	59
ENSBTAG00000016323	SLC7A14	1.958	1	13	3	0	4	3	2	5	1	6	1	0	2	0	1	0	0	2	4	2	0	0	0	0	1	4	3	3	0	3	0
ENSBTAG00000046540	ENSBTAG00000046540	4.47742	2	12	37	1	3	10	22	3	6	10	0	1	1	1	1	0	1	0	36	7	1	2	2	0	0	1	0	1	1	0	0
ENSBTAG00000008121	RSPO3	91.1162	59	171	181	40	105	107	123	43	83	80	24	115	140	65	98	36	62	69	92	96	109	49	118	67	61	114	113	392	32	71	41
ENSBTAG00000002062	TRPA1	113.358	76	250	220	51	168	113	158	82	78	81	91	58	146	91	111	47	101	182	258	95	109	116	138	39	123	89	214	152	83	49	89
ENSBTAG00000043314	SNORD113	7.0254	7	11	10	3	7	6	6	3	13	27	1	3	12	3	5	8	8	3	9	6	5	2	4	2	3	4	4	23	8	4	6
ENSBTAG00000047901	ENSBTAG00000047901	2.61246	1	5	1	2	0	2	6	0	4	6	0	3	4	2	4	0	0	2	0	1	5	1	2	2	1	5	5	9	3	2	2
ENSBTAG00000011321	NUGGC	3.46816	1	18	11	4	1	4	8	1	3	3	1	1	0	1	3	4	3	3	3	0	2	3	3	0	52	1	3	22	3	2	3
ENSBTAG00000017642	BMP3	38.4109	67	69	69	13	45	58	42	41	31	48	30	30	77	28	12	16	13	19	38	36	23	3	29	11	57	51	19	60	69	14	16
ENSBTAG00000043413	SNORD113	12.0475	12	13	25	5	15	13	13	6	13	21	5	18	18	7	7	7	8	7	16	9	12	4	11	8	7	15	18	24	17	8	7
ENSBTAG00000020643	BARX2	110.166	18	229	257	57	72	91	334	52	108	101	64	89	133	68	96	27	53	126	179	69	150	209	141	45	99	125	192	183	44	72	148
ENSBTAG00000043490	SNORD113	30.7743	31	38	46	14	35	30	21	19	47	35	9	32	57	24	25	18	21	41	46	25	34	8	29	23	13	40	38	97	14	24	22
ENSBTAG00000020814	ENSBTAG00000020814	3.0744	2	16	9	0	6	1	6	2	0	0	0	2	7	3	3	0	5	7	6	3	1	0	2	0	6	6	7	3	0	0	1
ENSBTAG00000048097	ENSBTAG00000048097	3.7051	1	6	7	1	3	3	1	2	6	8	1	4	4	1	0	1	2	1	9	7	2	2	3	4	2	6	7	7	4	5	3
ENSBTAG00000008550	ENSBTAG00000008550	20.4966	7	98	39	8	21	23	23	15	12	13	5	13	19	19	20	2	61	30	53	8	8	25	20	7	44	18	29	25	4	9	3
ENSBTAG00000039446	ENSBTAG00000039446	1.83032	1	26	4	1	0	1	5	0	2	1	0	0	1	3	0	0	2	1	1	0	0	2	0	0	81	0	2	14	0	0	0
ENSBTAG00000000641	SKAP1	9.11406	2	24	7	4	5	10	12	1	2	4	6	1	26	36	8	5	18	7	6	4	7	4	5	8	11	17	6	9	2	2	4
ENSBTAG00000012406	ZBP1	18.913	3	41	20	8	44	19	14	5	6	5	6	6	14	4	12	9	49	8	8	11	7	2	11	8	40	16	90	27	59	16	2
ENSBTAG00000005581	CCL25	3.57173	2	12	3	2	5	7	3	1	2	1	0	5	4	3	1	2	1	2	5	0	4	4	2	2	17	2	3	12	1	2	2
ENSBTAG00000001043	LUZP2	4.32218	5	8	7	1	5	8	4	3	1	7	1	3	5	2	2	4	1	2	4	8	2	0	4	1	4	7	6	16	7	2	2
ENSBTAG00000005734	GATA6	12.1035	10	24	15	11	8	17	28	6	11	16	3	17	13	13	0	9	7	13	19	10	21	6	19	6	12	16	14	25	3	8	5
ENSBTAG00000025335	ENSBTAG00000025335	5.09333	3	13	12	3	7	5	13	3	9	13	5	1	3	1	1	3	3	2	2	6	3	4	5	3	3	4	4	5	7	9	2
ENSBTAG00000010632	FABP6	5.95924	1	86	19	0	3	5	14	0	8	3	0	0	0	2	0	1	0	0	2	0	0	3	1	0	423	0	0	77	0	1	2
ENSBTAG00000039813	GZMB	2.4115	0	6	3	2	0	3	2	1	3	6	0	1	2	3	1	2	3	1	14	2	3	1	2	1	3	2	7	0	1	0	2
ENSBTAG00000039409	ENSBTAG00000039409	22.9475	3	50	31	6	20	18	54	7	17	13	22	16	37	13	22	5	50	25	26	12	39	28	22	3	45	47	44	38	7	14	15
ENSBTAG00000005261	FCGBP	9.22339	6	82	53	4	7	13	30	3	12	12	5	7	1	3	4	4	3	1	3	0	1	18	3	0	333	2	2	44	1	3	4
ENSBTAG00000046256	TMEM132C	26.6557	5	63	60	24	23	35	48	15	24	15	15	14	29	27	30	6	24	32	31	10	59	29	35	22	36	25	34	35	15	25	11
ENSBTAG00000031209	SLC22A4	5.0215	4	6	9	2	6	7	7	1	5	4	4	3	8	16	3	4	3	6	6	3	4	2	8	3	6	3	5	6	2	2	2
ENSBTAG00000017864	PRPH	16.9175	4	47	22	5	33	10	21	38	10	55	10	28	22	1	4	0	2	27	42	11	5	2	6	3	18	25	28	41	7	10	7
ENSBTAG00000017310	EVA1C	26.2156	23	56	41	16	36	28	36	12	44	21	11	30	37	21	12	17	26	35	48	16	30	38	24	5	18	25	51	52	6	16	17
ENSBTAG00000008429	LRP4	799.216	429	1506	1186	361	982	777	993	386	802	766	396	717	1098	591	642	369	568	779	874	732	1223	893	1032	474	1021	1620	1112	1677	297	551	635
ENSBTAG00000043546	ND6	198.951	44	394	283	95	161	88	383	113	109	135	183	142	282	333	174	89	266	352	432	124	343	188	208	72	146	110	416	140	120	201	145
ENSBTAG00000021145	MAP4K1	17.2937	7	67	30	5	23	20	31	11	9	21	7	20	9	11	10	8	35	13	24	4	19	16	12	6	56	18	25	18	7	9	14
ENSBTAG00000047879	KCNA3	14.0566	10	43	23	9	17	14	11	16	17	16	8	10	9	10	8	7	20	19	21	12	9	6	11	6	15	15	26	23	9	11	13
ENSBTAG00000002997	ADAMTSL1	68.316	49	118	124	31	51	151	65	43	115	88	23	71	136	58	19	42	72	85	88	72	63	59	86	51	55	74	44	109	16	29	38
ENSBTAG00000014920	SEMA3E	9.31868	4	14	6	12	8	27	45	4	5	3	2	8	19	2	0	4	2	20	16	18	6	3	3	3	8	3	4	2	20	4	1
ENSBTAG00000040013	bta-mir-376b	2.2479	0	3	0	1	0	5	5	0	6	4	2	1	1	0	3	2	2	4	3	3	1	1	3	0	2	7	2	6	1	1	0
ENSBTAG00000001638	ENSBTAG00000001638	19.1991	10	49	148	0	8	31	84	24	46	48	2	5	3	2	8	10	6	2	132	26	10	5	7	0	1	2	2	4	1	4	4
ENSBTAG00000011824	OGN	1059.08	896	1201	1631	489	1322	1751	1047	727	1695	1600	361	1188	1775	642	620	892	931	1062	1486	1003	892	529	1385	540	709	1380	629	2131	846	705	508
ENSBTAG00000003502	SPOCK1	36.407	13	54	65	11	64	24	59	20	37	29	21	42	55	22	16	5	36	33	45	26	36	39	44	29	32	67	32	208	8	14	19
ENSBTAG00000032265	RTP4	39.5482	21	40	54	22	96	34	22	18	24	15	8	27	35	26	16	36	52	12	27	17	9	17	42	19	60	58	110	69	124	27	14
ENSBTAG00000047107	TNIP3	4.11564	1	13	11	2	4	12	5	1	3	5	1	2	2	5	0	1	8	2	4	0	14	6	2	1	8	8	6	10	0	1	0
ENSBTAG00000025531	PSORS1C2	5.19928	0	46	2	2	1	0	23	5	0	0	2	1	15	14	1	1	4	7	12	3	4	0	0	5	3	6	2	7	1	0	1
ENSBTAG00000011692	C16orf45	3.2474	1	9	5	2	4	3	2	1	0	6	5	1	6	2	0	2	1	3	7	4	1	3	3	0	5	7	2	13	1	1	3
ENSBTAG00000004136	NFE2L3	75.0768	18	229	110	47	72	40	146	15	94	110	61	31	58	25	109	23	111	169	156	46	176	62	73	27	142	32	123	121	16	47	32
ENSBTAG00000013366	NRIP3	108.908	41	295	142	75	108	97	119	60	186	269	75	153	86	19	29	76	26	134	194	205	79	44	62	72	99	111	157	137	130	56	36
ENSBTAG00000025920	ENSBTAG00000025920	764.428	61	2402	2303	325	649	549	1336	297	621	563	475	415	941	565	633	91	2052	1491	2077	367	1301	967	713	200	478	385	1714	1201	64	580	297
ENSBTAG00000038042	ENSBTAG00000038042	5.12458	0	10	6	2	6	3	21	2	1	5	4	3	7	6	0	6	7	8	6	4	7	1	6	4	2	5	13	12	5	1	2
ENSBTAG00000018249	KCNN3	133.037	133	263	207	52	173	115	168	54	144	206	84	139	147	82	75	93	44	101	157	122	95	49	135	135	101	156	286	166	152	131	101
ENSBTAG00000011511	ENSBTAG00000011511	191.378	103	349	341	92	455	180	139	116	151	146	76	159	220	193	148	120	314	125	182	149	170	83	174	83	212	209	380	252	326	171	78
ENSBTAG00000020406	GPC3	70.8777	49	81	140	53	97	110	104	43	148	142	26	56	75	85	55	42	40	62	74	81	79	35	115	42	62	53	49	122	27	48	33
ENSBTAG00000036415	ENSBTAG00000036415	6.30609	1	13	8	1	5	5	7	5	13	11	2	11	9	3	4	2	3	3	5	6	11	3	9	3	3	16	9	13	7	3	4
ENSBTAG00000011379	KCNH5	3.03443	0	5	11	0	4	3	1	5	2	10	2	7	7	2	0	1	2	3	6	1	0	0	0	0	2	7	1	11	0	2	0
ENSBTAG00000006859	ENSBTAG00000006859	5.01845	4	17	3	3	3	9	2	3	3	3	2	5	7	11	6	2	3	2	11	7	2	0	7	2	6	6	7	9	4	2	1
ENSBTAG00000038340	CLNK	6.74318	0	43	17	4	2	7	2	4	4	6	2	3	4	3	2	3	23	9	16	4	6	4	4	2	7	9	13	15	2	3	5
ENSBTAG00000013760	COL4A6	511.009	149	1033	1131	222	574	517	701	288	650	673	315	438	681	354	327	251	421	538	633	450	724	571	673	423	541	657	795	907	152	308	422
ENSBTAG00000015330	ENSBTAG00000015330	7.50807	4	26	11	2	6	5	7	2	8	9	1	9	5	15	5	5	18	6	11	7	3	1	7	4	26	2	5	20	2	3	1
ENSBTAG00000036444	bta-mir-758	4.99435	8	10	10	2	4	8	11	1	6	6	2	7	9	4	1	2	4	5	5	8	1	2	4	5	2	5	10	10	1	3	1
ENSBTAG00000039588	ENSBTAG00000039588	2.174	0	8	5	1	2	4	0	0	3	1	0	3	0	7	1	0	6	5	3	1	2	0	1	0	5	3	2	3	0	1	0
ENSBTAG00000015415	UNC80	31.9914	10	59	62	11	22	27	39	30	72	76	15	27	24	9	14	23	35	26	70	49	43	39	38	7	26	45	39	51	14	21	13
ENSBTAG00000032122	CD19	8.84708	2	31	10	5	8	6	14	5	11	4	1	8	10	5	3	7	12	6	11	8	9	4	6	4	47	4	2	13	6	5	8
ENSBTAG00000005021	SEMA5A	85.9778	77	140	134	47	95	90	157	47	83	95	25	100	106	82	39	66	64	84	112	64	74	55	132	65	105	103	92	203	44	58	62
ENSBTAG00000019017	IFITM1	76.8992	34	150	109	43	122	62	39	38	42	48	37	50	78	42	86	29	100	61	80	66	87	38	115	41	118	108	206	74	158	64	33
ENSBTAG00000042588	SNORD113	7.91811	4	13	12	4	4	8	9	2	14	24	2	10	10	5	6	5	7	7	6	8	16	2	13	5	2	9	12	22	5	5	2
ENSBTAG00000016158	ACAN	11.1971	6	17	39	9	13	5	23	5	42	20	3	8	7	2	3	8	15	4	9	7	9	9	20	3	4	21	9	42	4	4	3
ENSBTAG00000046141	ENSBTAG00000046141	4.03649	1	13	6	0	5	5	2	1	8	17	1	3	6	0	1	0	3	4	7	3	8	2	8	4	1	1	8	8	4	1	3
ENSBTAG00000010178	PTPRD	146.11	146	210	238	59	128	211	188	94	179	155	46	142	234	82	72	149	161	152	170	127	151	85	199	74	109	200	136	354	112	105	68
ENSBTAG00000002258	APOA1	35.5178	61	63	30	18	33	49	67	25	92	103	8	14	41	9	18	12	24	18	37	17	47	18	47	23	80	33	37	71	3	13	21
ENSBTAG00000011421	CD37	8.21695	6	31	9	4	10	13	8	8	10	4	1	4	6	3	7	4	14	6	8	6	5	4	10	4	31	7	11	18	5	3	3
ENSBTAG00000018125	KIF5C	27.3041	16	66	64	8	70	35	26	35	22	48	13	34	32	4	15	18	15	19	35	15	8	4	36	13	24	48	35	65	30	14	7
ENSBTAG00000014484	TMEM26	7.85147	5	16	21	5	9	15	13	2	9	8	9	2	6	6	8	1	17	10	13	10	4	6	3	2	7	12	13	11	1	4	6
ENSBTAG00000044865	bta-mir-376c	3.44948	3	6	5	2	3	3	4	2	8	5	2	2	2	3	0	0	3	3	3	3	5	2	4	4	5	6	9	9	0	2	2
ENSBTAG00000003665	NUP210	37.3697	25	112	54	33	46	41	48	13	30	28	18	44	29	20	29	14	49	39	38	23	27	25	30	21	96	40	47	79	17	33	34
ENSBTAG00000007708	NLGN3	11.7313	8	30	18	4	11	9	7	6	17	12	8	12	21	10	9	3	7	14	16	9	11	6	29	7	17	15	8	26	4	10	8
ENSBTAG00000020466	ENSBTAG00000020466	3.22689	0	15	12	0	10	1	2	2	3	9	0	5	1	0	1	1	2	2	3	4	0	0	0	0	13	2	3	3	5	4	0
ENSBTAG00000033166	ENSBTAG00000033166	6.94164	2	14	6	4	7	9	20	1	8	15	2	18	6	2	2	2	8	15	17	10	2	4	3	2	12	6	3	6	1	8	3
ENSBTAG00000021306	CHRDL2	6.80335	2	13	10	2	21	10	9	1	4	1	1	7	9	12	1	3	0	3	6	5	0	0	2	8	0	17	8	15	2	23	2
ENSBTAG00000022779	OLFM4	1.48547	2	19	4	0	0	1	3	0	2	2	0	0	0	0	0	1	1	1	4	0	0	2	0	0	36	4	0	2	1	1	1
ENSBTAG00000021958	GZMA	3.83142	1	17	6	4	4	5	4	0	3	0	0	0	7	0	3	0	7	2	14	5	2	1	0	0	17	1	9	5	1	3	4
ENSBTAG00000006505	S100A9	1822.33	22	12069	7299	71	100	1412	2054	87	618	535	88	45	1813	2880	91	65	8017	6123	8718	130	389	46	87	41	512	251	5373	3136	52	487	9
ENSBTAG00000029862	bta-mir-204	2.89845	2	6	2	1	1	3	4	2	4	5	0	1	2	0	0	1	1	2	4	0	11	4	3	1	4	6	6	9	4	2	2
ENSBTAG00000023064	CCDC187	6.79339	8	10	10	3	7	11	13	5	5	4	2	3	6	5	5	6	8	11	5	9	3	3	6	5	4	11	10	15	5	8	1
ENSBTAG00000007216	DPF1	3.20421	6	4	1	2	2	4	6	3	5	5	1	3	7	7	1	3	0	1	3	1	0	1	2	1	6	0	2	7	3	3	0
ENSBTAG00000007602	ITGA8	408.566	251	1109	769	270	455	353	596	295	544	640	195	247	459	143	397	214	301	432	541	562	348	379	402	289	333	461	651	593	254	312	284
ENSBTAG00000012419	BCL2L15	5.65166	3	26	11	2	7	3	10	2	4	3	2	4	3	2	5	2	8	2	3	3	2	2	5	2	40	0	5	21	0	2	3
ENSBTAG00000001008	PRF1	3.49016	2	10	10	2	6	3	5	0	0	2	0	1	6	4	5	0	10	6	7	1	3	3	2	1	9	2	5	6	1	2	1
ENSBTAG00000005974	APOBEC2	9.52476	12	12	25	7	20	8	11	4	22	15	6	6	7	9	2	5	4	5	17	5	3	2	7	7	14	8	18	8	5	8	13
ENSBTAG00000011720	HSD17B6	2.21914	3	3	5	1	3	5	8	2	4	6	1	0	2	0	0	1	1	4	6	5	0	0	0	1	1	0	3	5	1	0	1
ENSBTAG00000002416	ENSBTAG00000002416	50.6817	25	83	42	32	110	64	38	26	38	34	21	40	59	45	49	37	91	39	53	24	31	26	47	20	64	70	102	85	79	44	22
ENSBTAG00000017282	COL25A1	26.5536	30	55	50	16	36	27	15	9	34	50	10	48	47	10	10	19	15	21	44	20	17	0	18	10	32	47	22	57	14	16	24
ENSBTAG00000021046	ELAVL4	6.56548	1	12	5	2	9	6	7	15	6	22	1	15	9	1	0	0	0	11	20	3	0	0	2	3	4	7	17	15	3	6	2
ENSBTAG00000018543	VIL1	6.14224	7	60	28	4	4	10	14	0	9	3	0	3	0	3	4	2	2	0	2	1	2	10	1	0	159	5	0	36	3	1	2
ENSBTAG00000017677	SCG3	4.13652	6	8	7	0	5	7	3	5	5	4	1	4	7	2	2	3	2	5	6	1	4	1	7	2	2	5	5	13	3	3	2
ENSBTAG00000030882	ENSBTAG00000030882	2.37135	2	6	9	0	2	3	1	2	5	0	1	2	3	2	1	2	1	3	9	2	3	2	1	0	0	6	0	5	1	1	1
ENSBTAG00000033319	CD200	35.1275	25	45	31	32	45	88	38	12	66	29	24	22	38	107	15	33	27	28	36	34	21	15	45	18	21	12	32	54	16	17	8
ENSBTAG00000000183	TRAT1	3.96086	3	21	7	0	2	6	3	3	1	5	0	3	4	1	2	1	11	9	13	5	0	4	1	1	8	2	8	4	1	1	1
ENSBTAG00000046051	ENSBTAG00000046051	55.0849	36	82	84	15	57	79	43	29	97	71	16	72	97	44	20	55	53	67	62	49	19	45	68	27	20	104	44	176	13	25	44
ENSBTAG00000018214	SHISA2	16.4258	9	29	39	4	40	7	11	8	17	26	10	15	28	5	13	11	8	25	23	18	10	5	12	12	12	14	20	25	28	11	13
ENSBTAG00000031160	ENSBTAG00000031160	14.3506	8	425	76	8	20	28	45	6	18	15	0	4	7	5	10	18	403	13	22	7	0	24	2	3	384	6	23	70	1	2	5
ENSBTAG00000004046	DTX4	101.701	35	230	160	55	113	99	153	31	80	92	95	74	149	92	68	54	111	75	108	90	158	115	130	55	109	119	175	180	70	84	83
ENSBTAG00000042690	SNORD113	33.0639	37	39	64	6	34	26	43	20	61	58	6	49	55	17	18	20	30	34	38	20	58	5	41	22	11	37	40	83	24	29	19
ENSBTAG00000046482	ENSBTAG00000046482	62.4539	10	116	177	32	91	34	79	53	44	30	44	22	128	34	34	9	101	163	179	31	134	73	58	13	40	30	184	85	5	38	40
ENSBTAG00000044977	SNORD113	6.93971	3	12	10	4	12	10	10	7	7	16	0	12	12	2	0	9	5	7	13	6	5	0	7	3	6	6	7	10	5	7	2
ENSBTAG00000002888	TMTC2	312.093	354	542	658	166	418	375	279	212	492	534	121	315	346	188	192	251	190	294	373	326	232	92	305	230	172	393	406	594	246	214	182
ENSBTAG00000016072	SHC2	6.8328	3	10	13	2	10	8	11	3	13	6	4	10	16	4	7	3	1	8	4	6	5	2	8	8	7	6	13	11	2	5	5
ENSBTAG00000016656	PARP14	457.483	223	849	953	516	911	285	378	224	281	305	176	330	406	264	285	193	689	370	407	259	693	282	426	162	649	403	1097	859	865	376	231
ENSBTAG00000039255	CLDN17	63.2533	4	242	281	29	63	47	114	61	19	20	49	29	61	59	68	15	102	97	158	49	90	62	50	19	33	26	164	72	10	49	32
ENSBTAG00000039118	bta-mir-376d	3.38368	3	4	8	0	2	3	2	3	4	10	1	4	5	3	1	3	2	1	3	2	2	2	4	3	1	4	5	10	3	3	2
ENSBTAG00000038844	ANKRD35	47.8421	36	124	113	31	75	68	76	32	25	17	32	42	77	49	37	32	51	52	75	34	59	29	56	15	44	54	66	101	9	28	23
ENSBTAG00000010328	KCNK17	6.75775	3	6	13	4	10	13	8	1	7	7	3	3	16	20	2	2	9	7	10	7	12	6	13	0	4	1	4	12	3	3	2
ENSBTAG00000043417	SNORD113	11.5814	11	19	13	2	11	19	9	6	23	22	6	15	19	4	7	10	5	13	19	11	11	5	13	8	6	18	3	29	8	5	7
ENSBTAG00000010866	BMPER	92.9597	36	152	236	43	83	102	93	51	138	120	34	173	139	159	84	49	88	70	76	68	91	71	93	61	34	131	69	298	18	41	33
ENSBTAG00000007846	ITIH3	4.56454	4	8	17	1	3	9	18	2	21	8	0	0	0	1	2	2	3	0	40	3	4	3	0	1	0	0	0	2	2	1	0
ENSBTAG00000037644	ENSBTAG00000037644	1.18902	0	3	1	0	2	0	2	0	1	3	0	1	1	0	0	0	3	5	7	0	0	0	0	0	5	1	0	2	0	1	0
ENSBTAG00000000888	SPTA1	7.84225	3	13	7	11	4	14	18	2	5	1	4	9	6	4	0	5	7	10	10	7	4	7	6	7	10	9	8	9	15	11	0
ENSBTAG00000002249	NAALADL1	5.26662	4	21	21	1	5	8	14	2	7	4	0	2	1	3	6	4	5	6	5	1	11	8	3	0	92	2	9	22	1	1	6
ENSBTAG00000019567	IL21R	9.55405	6	42	28	1	2	7	8	1	6	5	9	7	4	7	5	4	24	6	16	4	5	10	6	4	56	5	12	19	0	2	1
ENSBTAG00000013070	EAF2	8.74864	3	39	7	5	7	5	8	1	13	9	1	11	0	1	3	1	21	21	21	5	7	3	6	1	50	3	2	15	1	6	6
ENSBTAG00000000189	LHFPL3	23.3172	9	58	55	8	38	24	24	12	35	36	8	27	14	8	22	12	14	22	32	31	30	15	22	21	26	49	26	39	10	14	15
ENSBTAG00000009353	EVI2B	16.5962	7	50	34	8	23	15	11	7	11	13	3	17	11	19	8	11	43	22	32	9	14	10	11	8	35	14	22	28	8	12	14
ENSBTAG00000042727	SNORD113	47.1506	39	61	72	17	46	44	89	42	86	92	13	80	68	31	22	37	42	33	49	42	56	17	57	25	25	50	51	91	33	44	17
ENSBTAG00000001580	CLGN	17.0971	18	34	11	6	32	18	17	23	10	40	6	15	30	8	18	7	4	18	28	14	12	2	17	11	30	18	18	48	12	5	7
ENSBTAG00000003291	RIMKLB	254.639	156	496	452	144	266	260	420	175	319	335	170	229	318	130	206	162	189	256	369	245	344	316	248	149	225	335	286	600	115	142	140
ENSBTAG00000034159	FCRLA	2.81373	0	27	13	0	0	7	7	2	4	1	0	0	4	2	3	3	3	0	0	0	0	1	1	1	89	1	1	16	0	0	1
ENSBTAG00000029827	bta-mir-125b-2	5.70706	0	14	7	1	6	8	4	5	8	4	7	8	9	5	2	0	9	3	10	6	8	4	4	4	8	10	8	10	5	2	0
ENSBTAG00000006691	GABRA3	8.9941	6	25	24	2	11	9	8	2	10	4	4	19	20	3	9	5	2	8	17	15	4	0	9	6	7	11	8	20	8	7	1
ENSBTAG00000012794	PAH	2.13322	2	7	8	0	1	1	9	1	7	6	0	1	0	2	1	0	4	0	14	3	0	0	0	0	0	1	1	2	1	0	1
ENSBTAG00000034939	ENSBTAG00000034939	2.30927	1	30	8	0	0	4	5	0	3	1	0	0	0	2	0	1	0	0	0	0	0	1	2	0	47	1	1	26	0	0	0
ENSBTAG00000011525	SLC5A8	22.5831	1	45	53	13	31	19	40	9	2	0	11	8	63	75	7	1	58	30	29	1	10	10	18	2	29	9	42	40	0	17	25
ENSBTAG00000033657	SLC35F1	13.9938	10	17	16	4	21	22	14	11	16	25	8	13	23	12	7	13	7	18	17	15	19	2	22	7	13	9	8	47	12	5	5
ENSBTAG00000039509	GPRC5A	12.9249	5	40	17	2	22	8	16	3	20	17	1	1	13	29	4	4	8	27	42	1	39	10	15	1	7	14	13	17	2	1	29
ENSBTAG00000030035	bta-mir-544a	4.12617	3	7	7	3	4	6	10	1	5	3	1	6	3	2	2	3	4	8	3	1	5	1	9	3	1	6	9	10	4	2	0
ENSBTAG00000048135	ENSBTAG00000048135	3.35351	0	77	7	1	9	1	4	2	3	0	0	1	3	9	4	1	184	2	8	3	6	0	0	0	19	2	7	2	2	1	1
ENSBTAG00000019066	FAM167A	3.79474	3	15	9	0	1	3	5	1	2	1	2	7	4	3	2	3	3	5	10	3	4	5	3	2	2	3	8	8	5	0	1
ENSBTAG00000009800	MSI1	3.71832	1	12	9	3	4	1	3	1	5	2	3	3	3	2	4	0	1	3	8	0	2	4	8	3	6	3	10	9	3	2	4
ENSBTAG00000007883	ENSBTAG00000007883	34.1164	23	44	34	20	102	21	16	11	15	29	17	26	52	35	25	16	57	15	26	19	15	9	34	7	46	75	183	37	329	40	14
ENSBTAG00000006176	GRIA4	1.73641	1	3	5	0	0	7	0	1	2	5	2	1	0	0	1	3	1	4	3	0	0	0	0	0	4	4	1	4	0	0	0
ENSBTAG00000038974	STMN3	3.38156	0	6	7	4	11	6	3	5	3	9	0	3	6	0	2	0	0	2	3	4	1	1	2	1	5	7	3	10	2	2	0
ENSBTAG00000025893	CDH12	1.4883	0	8	1	0	2	0	2	3	1	5	0	2	3	0	0	0	0	4	2	0	0	0	0	0	0	4	7	4	0	0	1
ENSBTAG00000002846	TRAF3IP3	13.0251	10	51	34	2	13	11	19	7	5	7	4	15	15	7	7	5	36	14	17	5	7	15	8	2	50	8	18	21	2	7	7
ENSBTAG00000045326	SNORD113	50.6842	57	93	82	14	50	40	62	31	78	92	18	73	51	28	28	27	35	47	61	55	53	18	66	34	37	53	55	107	43	52	42
ENSBTAG00000021133	TENM3	99.9896	77	117	150	45	151	175	189	156	88	82	35	106	117	63	40	87	29	117	102	101	69	41	101	57	101	101	91	216	124	73	43
ENSBTAG00000014368	SLAMF6	13.0785	5	80	30	3	10	11	5	8	11	9	1	12	5	4	8	2	45	16	30	6	13	3	17	3	58	5	17	20	2	5	2
ENSBTAG00000007306	RAB3C	7.60425	5	17	12	2	11	4	7	14	4	21	4	13	10	1	0	3	1	18	22	4	5	0	5	5	6	16	7	20	1	3	1
ENSBTAG00000001139	ACHE	9.29754	3	24	13	5	16	10	20	8	4	12	8	9	20	7	5	0	11	9	14	4	4	5	10	10	11	11	18	12	1	5	10
ENSBTAG00000011003	IKZF3	9.43324	5	51	19	0	4	4	10	3	4	2	2	4	6	4	6	5	34	11	14	3	3	3	8	3	58	5	9	23	0	4	4
ENSBTAG00000016210	LYPD2	140.618	30	334	219	59	162	113	405	81	132	90	141	54	158	115	121	40	185	169	219	86	243	196	243	53	212	208	213	219	28	66	96
ENSBTAG00000018281	GPX7	82.9606	95	107	114	48	126	99	113	66	163	143	35	93	106	35	36	77	74	66	100	48	80	26	83	42	73	89	77	183	74	55	44
ENSBTAG00000004104	RUNX2	8.49243	5	23	14	10	9	7	9	4	10	11	5	5	13	9	5	7	11	4	8	5	9	9	9	2	12	9	9	11	5	10	4
ENSBTAG00000013907	CRP	4.25627	3	8	17	1	7	8	23	3	9	9	1	2	0	3	1	2	3	2	25	4	7	1	5	0	0	2	0	3	0	1	1
ENSBTAG00000006948	GARNL3	25.841	18	52	40	8	36	20	34	20	27	38	14	35	34	15	33	14	18	32	40	25	16	11	30	11	24	36	43	42	12	18	26
ENSBTAG00000012409	POSTN	7684.16	5122	15950	22971	4464	10273	6912	8481	6335	10403	14950	4610	7434	7815	3150	5711	3798	5769	6503	9724	11705	10097	3645	6867	4365	6662	6588	6497	11435	8001	5268	3757
ENSBTAG00000011944	MTTP	1.69911	1	8	5	1	1	1	2	0	2	2	0	0	0	0	3	1	0	1	8	0	0	0	0	0	15	0	0	2	1	0	0
ENSBTAG00000002088	IL36B	35.1209	1	52	148	9	40	32	33	28	6	7	15	24	84	60	15	4	85	84	129	24	46	19	52	3	14	16	69	39	0	18	12
ENSBTAG00000009260	GPM6B	131.155	129	199	188	80	206	205	138	84	136	130	45	121	248	225	79	94	66	84	124	127	105	31	168	104	85	113	99	332	86	85	81
ENSBTAG00000020869	DDC	1.86765	0	3	5	0	7	5	2	5	1	5	0	0	3	1	0	1	0	2	2	0	0	1	0	0	3	2	4	3	1	1	2
ENSBTAG00000029803	bta-mir-221	12.9503	1	29	25	7	14	10	22	6	9	4	14	8	19	8	15	2	24	21	28	15	22	6	19	4	14	13	29	18	5	13	3
ENSBTAG00000019694	ADAM23	45.8464	43	70	61	23	67	67	50	16	30	56	23	49	96	45	40	26	30	38	62	51	40	14	44	33	32	50	33	100	44	29	41
ENSBTAG00000015361	CNTFR	14.5655	3	19	22	11	11	21	20	6	28	18	3	12	25	33	13	8	11	6	15	8	21	9	19	20	12	8	11	40	0	10	6
ENSBTAG00000003472	ABCA12	7.26809	0	34	34	2	0	6	28	4	0	0	7	0	28	19	4	2	7	2	7	2	12	7	7	0	0	7	10	10	0	2	1
ENSBTAG00000020499	ENSBTAG00000020499	7.88708	0	59	28	2	1	7	7	2	4	5	0	5	4	3	6	1	31	11	15	0	3	0	1	6	35	2	6	14	0	6	1
ENSBTAG00000044294	bta-mir-2418	5.04093	3	8	12	2	3	4	5	2	7	11	5	2	5	8	3	1	6	5	7	1	12	4	5	4	3	4	5	10	2	5	5
ENSBTAG00000008479	CXCL13	12.7433	9	164	40	2	3	8	3	3	5	4	0	4	5	12	2	2	47	18	23	5	3	1	5	7	41	2	1	16	2	3	5
ENSBTAG00000012780	LPO	102.426	0	377	212	0	7	62	183	2	11	6	5	6	322	311	1	1	274	295	320	5	9	6	1	0	62	85	236	352	0	35	0
ENSBTAG00000005235	DPP10	7.15132	4	11	11	3	15	14	0	5	5	13	2	4	14	9	2	3	4	10	7	13	1	0	14	3	4	6	6	29	6	2	3
ENSBTAG00000000791	CALY	3.12147	1	7	13	2	2	0	4	2	3	2	0	5	6	1	6	0	2	7	5	1	4	3	2	2	2	3	4	11	0	3	1
ENSBTAG00000003529	ENSBTAG00000003529	5.1664	3	10	20	4	3	6	0	3	9	3	2	8	9	2	2	2	2	9	9	9	2	6	3	2	3	13	4	12	0	3	0
ENSBTAG00000016523	ENSBTAG00000016523	5.60028	3	11	8	4	6	6	3	3	6	3	4	7	9	19	0	7	1	10	10	2	1	1	7	2	9	0	12	4	0	3	3
ENSBTAG00000000564	ENSBTAG00000000564	7.66706	0	18	17	2	18	8	6	15	6	21	2	11	10	1	1	2	1	8	23	12	0	0	1	2	5	14	12	18	2	6	5
ENSBTAG00000011171	PIEZO2	194.574	85	300	307	134	257	245	329	122	265	221	85	209	279	152	174	127	199	203	226	182	243	132	207	112	164	224	288	286	112	115	172
ENSBTAG00000044101	C14orf159	20.1949	24	31	33	10	28	19	30	14	25	21	2	38	27	13	8	12	18	20	30	13	27	10	17	10	23	18	35	50	7	19	12
ENSBTAG00000019137	SCN7A	408.353	503	670	695	107	908	561	479	289	343	692	117	452	965	272	299	263	153	293	455	318	232	34	652	260	265	339	408	1008	380	227	189
ENSBTAG00000020214	LRRC8B	72.5714	34	138	96	25	70	84	75	35	101	95	24	48	79	189	59	65	102	74	106	41	97	48	97	67	91	44	101	71	12	28	44
ENSBTAG00000014488	CDH7	10.1179	16	22	16	4	12	14	7	5	12	20	8	8	10	14	3	14	1	13	16	8	8	0	3	6	8	7	9	22	6	5	8
ENSBTAG00000043933	SNORD113	12.6715	10	19	24	7	14	11	21	13	20	18	2	25	14	7	6	10	12	8	20	11	12	3	13	5	6	18	25	23	9	9	6
ENSBTAG00000020762	HUNK	13.641	7	28	17	2	23	20	36	11	13	14	2	16	20	8	10	11	10	14	16	7	16	3	18	13	14	8	14	29	13	7	15
ENSBTAG00000003564	HPX	7.75443	8	27	48	1	4	7	41	8	21	25	1	0	0	1	3	3	2	0	41	13	4	4	1	0	1	1	5	3	2	0	1
ENSBTAG00000013779	HSPA12A	74.6175	67	74	77	52	97	114	91	39	81	65	28	60	106	281	32	56	44	47	47	54	63	27	68	82	33	55	69	127	44	34	35
ENSBTAG00000024379	LRRC17	101.545	62	159	228	48	112	137	64	46	217	147	34	125	141	52	63	121	66	102	160	132	82	67	115	42	65	172	75	262	25	40	57
ENSBTAG00000003366	DDX58	407.459	217	556	1093	736	812	210	274	190	175	221	168	196	299	178	223	181	480	277	405	194	448	180	270	113	425	333	1129	655	1166	329	181
ENSBTAG00000004399	LRRN3	7.74461	3	17	13	3	16	3	10	9	10	14	7	8	13	6	2	1	12	4	13	5	5	3	6	5	4	11	10	23	5	3	6
ENSBTAG00000005848	PRTG	3.67527	3	13	7	0	10	5	3	3	5	5	2	0	7	0	3	2	2	5	1	1	4	1	3	2	1	6	10	4	5	1	4
ENSBTAG00000045113	U6	3.8031	1	2	2	1	6	5	3	0	2	5	2	3	10	5	3	4	2	6	2	3	4	0	5	4	8	5	9	4	2	3	1
ENSBTAG00000020538	HERC5	69.8486	29	100	99	65	125	50	47	51	55	57	26	57	68	36	40	51	104	58	54	54	66	40	70	26	72	90	212	88	149	53	29
ENSBTAG00000012637	C2orf40	32.4731	33	52	74	26	49	64	47	27	49	41	9	18	11	59	38	36	9	19	34	21	26	16	38	13	35	40	27	67	10	13	12
ENSBTAG00000042845	SNORD113	13.6615	9	15	17	4	6	11	10	5	20	24	9	23	21	14	6	18	20	9	17	5	9	6	13	7	3	20	26	23	10	19	6
ENSBTAG00000047749	ENSBTAG00000047749	10.7439	13	10	19	9	13	17	16	16	9	17	2	8	15	6	2	2	2	12	15	10	5	8	16	7	4	9	11	29	12	9	7
ENSBTAG00000048191	bta-mir-2887-2	3.49756	0	5	2	6	2	1	2	1	2	8	5	1	2	1	4	2	1	2	0	1	4	0	0	0	6	6	13	6	8	7	0
ENSBTAG00000001100	IL22RA1	17.91	4	40	50	18	15	6	60	12	14	7	22	5	19	25	12	3	13	24	34	4	34	18	13	6	42	6	21	19	6	8	24
ENSBTAG00000048146	ENSBTAG00000048146	7.27206	7	16	13	3	7	12	10	4	13	12	1	8	5	5	3	1	13	4	6	6	12	1	7	8	7	13	8	18	5	1	4
ENSBTAG00000015080	PHACTR3	11.263	10	17	17	6	15	15	15	9	11	24	5	13	8	14	10	13	5	7	13	6	11	5	12	7	5	7	23	16	14	8	3
ENSBTAG00000030297	ENSBTAG00000030297	4.50287	1	10	29	1	1	4	31	3	9	10	0	2	0	0	2	3	1	0	38	6	1	1	0	2	3	2	0	1	0	0	0
ENSBTAG00000003540	MYT1L	2.87136	4	6	5	2	9	5	2	0	2	6	1	2	1	5	1	2	1	1	4	0	1	1	1	2	4	4	5	3	2	3	2
ENSBTAG00000012116	HNF4A	1.69391	0	14	1	0	0	5	3	0	0	2	0	0	2	18	0	0	0	0	3	0	1	0	0	1	19	0	1	1	0	0	0
ENSBTAG00000020361	SLC35F3	4.5107	2	9	12	0	4	10	7	2	1	6	1	1	4	3	1	9	0	5	5	2	2	10	6	1	2	15	2	18	2	0	1
ENSBTAG00000006451	GAP43	10.8365	0	24	18	1	24	15	11	24	10	49	4	16	11	0	0	0	0	16	21	10	1	0	6	3	19	9	19	21	6	4	4
ENSBTAG00000045072	ENSBTAG00000045072	5.15449	6	16	6	3	7	7	3	3	1	9	3	5	11	6	2	8	4	4	8	3	3	4	0	1	5	7	7	10	2	2	2
ENSBTAG00000010070	GSDMA	9.26934	3	47	22	8	8	6	26	5	1	4	10	5	12	12	6	1	4	12	16	1	22	10	11	5	19	6	10	12	2	1	7
ENSBTAG00000020979	NGFR	13.8685	11	15	12	7	42	21	16	18	16	21	5	20	15	7	2	5	3	23	13	13	7	3	12	7	21	8	15	43	19	6	3
ENSBTAG00000021339	SCN8A	2.77813	0	7	10	1	4	5	7	4	0	4	1	0	4	0	0	5	1	0	5	3	1	0	3	2	3	6	6	4	0	3	1
ENSBTAG00000001785	TGM3	6929.68	591	24853	13779	2235	3954	3196	11547	2073	4320	4078	3856	1995	3539	9615	4109	1226	30019	22641	28712	3191	7119	4708	3472	1739	4097	1926	19445	7127	427	2000	2443
ENSBTAG00000037693	ENSBTAG00000037693	3.98228	0	16	5	0	5	1	16	0	10	5	2	0	3	3	2	4	2	4	6	0	21	0	0	0	10	0	6	17	0	2	1
ENSBTAG00000044204	CD79B	2.19633	1	24	13	0	2	3	4	0	2	1	0	1	0	0	0	2	0	2	0	0	0	3	0	0	96	1	1	17	2	0	1
ENSBTAG00000027225	ENSBTAG00000027225	11.9316	2	36	22	9	7	1	67	9	3	3	12	6	0	54	12	2	262	7	18	3	3	18	3	2	18	2	36	11	1	1	2
ENSBTAG00000021444	TWIST2	52.1672	22	101	104	26	54	48	88	25	52	65	26	37	61	28	37	23	54	54	63	42	66	58	94	47	62	70	82	92	19	37	55
ENSBTAG00000034985	PHLDA1	91.7903	22	183	175	75	149	72	160	70	67	88	69	85	95	117	67	18	134	125	158	54	109	107	99	30	114	58	222	98	26	67	73
ENSBTAG00000020676	MMP9	3.03701	1	12	8	0	5	4	9	0	1	2	0	0	0	7	1	1	3	0	0	1	1	0	0	1	29	1	1	3	0	0	3
ENSBTAG00000016928	PDZD7	3.4419	1	6	5	0	8	5	5	2	5	3	1	1	4	1	2	4	3	1	4	1	2	1	5	4	2	3	3	11	4	7	2
ENSBTAG00000008509	SLC38A3	3.68848	1	7	6	1	7	7	3	2	3	4	3	6	2	8	1	2	3	3	9	3	2	1	5	2	5	2	5	12	1	0	2
ENSBTAG00000014075	ITIH2	5.82711	4	9	19	0	4	11	25	6	19	18	0	0	0	1	8	3	2	0	33	7	6	3	3	1	0	5	3	4	1	1	3
ENSBTAG00000007415	SLC7A8	3.89197	8	5	5	4	3	2	3	2	9	1	2	2	7	9	1	2	2	2	3	1	6	1	1	1	11	0	7	8	3	2	1
ENSBTAG00000002065	TFAP2C	26.2147	3	57	30	19	27	13	86	13	27	26	23	5	29	19	25	10	18	32	52	20	46	33	51	10	25	33	39	45	11	14	30
ENSBTAG00000034883	CCR4	3.70397	0	16	11	3	6	5	3	1	4	4	2	4	2	5	4	1	7	3	4	3	1	2	4	3	5	0	11	6	1	2	0
ENSBTAG00000044645	SNORD113	4.56691	3	5	3	4	4	2	3	1	11	14	1	6	10	4	3	0	2	4	2	5	2	5	5	2	3	7	8	9	4	1	5
ENSBTAG00000009850	ENSBTAG00000009850	5.05575	1	16	15	3	3	7	4	3	2	2	1	5	7	1	2	3	13	9	11	2	1	9	5	0	10	1	12	9	1	5	3
ENSBTAG00000003290	SLC9A7	29.9656	15	84	58	11	31	40	23	34	30	35	19	17	19	9	30	27	33	27	60	26	44	19	26	19	54	29	41	57	17	17	17
ENSBTAG00000047790	bta-mir-2887-2	2.57485	1	4	3	0	0	2	2	1	4	4	4	0	0	0	1	0	2	4	1	0	5	1	0	2	0	6	16	3	5	3	3
ENSBTAG00000011538	KIF1A	29.3731	10	50	25	22	35	43	84	32	35	37	12	33	25	15	16	17	18	28	45	26	27	17	29	29	43	17	28	36	40	12	22
ENSBTAG00000027151	ARHGAP26	121.396	125	209	156	74	172	137	160	74	139	133	53	153	148	104	85	111	89	119	169	93	108	69	129	67	140	133	132	256	73	88	82
ENSBTAG00000042898	snoU2-30	8.31485	6	14	16	5	17	10	21	4	11	11	3	9	13	5	3	8	6	10	4	5	11	11	4	5	3	11	7	18	5	6	3
ENSBTAG00000046343	CCNJL	3.48462	2	12	5	0	2	7	2	1	1	4	2	7	6	5	2	2	0	5	1	2	4	3	4	1	3	5	2	5	3	3	4
ENSBTAG00000019210	ADCY2	22.9686	21	37	31	17	25	34	50	11	20	18	8	29	37	3	12	22	13	26	22	14	21	16	31	18	32	32	24	54	19	10	12
ENSBTAG00000004962	BCORL1	60.3608	40	124	47	24	82	48	119	31	83	67	23	58	62	71	34	43	42	45	73	60	62	57	81	40	89	61	64	103	48	35	72
ENSBTAG00000007783	MYBL2	56.6607	30	125	85	47	49	32	106	28	48	42	58	44	48	77	39	34	60	41	52	41	102	38	64	27	100	52	116	83	49	30	41
ENSBTAG00000019674	CLIP3	38.8282	29	73	62	33	43	39	56	25	50	41	13	44	48	36	22	29	14	39	31	23	39	24	58	42	44	29	59	82	21	33	28
ENSBTAG00000005238	NCKAP5	19.6566	25	23	28	16	17	18	24	11	27	29	9	10	21	11	15	21	10	23	29	20	21	19	16	12	15	29	29	27	23	10	9
ENSBTAG00000007149	NYNRIN	135.313	126	236	180	58	157	150	189	101	196	164	57	162	201	97	88	121	77	111	134	114	134	56	207	82	134	127	172	312	86	96	114
ENSBTAG00000014088	MBNL3	22.3147	2	36	18	30	15	36	19	9	27	12	15	13	36	98	11	14	14	26	14	11	31	23	9	20	29	9	14	21	3	9	9
ENSBTAG00000021219	2017-09-01	8.23654	1	28	26	5	6	15	14	2	12	5	3	3	5	3	6	3	33	10	15	8	9	6	8	1	15	5	12	15	2	2	3
ENSBTAG00000015358	ALDOB	11.4241	11	24	15	8	10	10	21	11	14	11	6	6	4	7	5	7	4	5	17	10	17	15	2	2	50	12	6	20	8	5	12
ENSBTAG00000011481	IL12RB1	4.6827	0	22	13	2	5	11	5	1	1	0	0	2	5	3	2	2	18	11	13	2	5	4	2	2	8	2	6	5	1	2	2
ENSBTAG00000047946	ENSBTAG00000047946	5.13905	2	9	10	2	7	9	14	5	6	6	5	2	3	2	5	3	7	4	3	6	4	1	3	4	4	4	4	8	8	6	2
ENSBTAG00000021827	TCF21	115.381	71	141	217	49	143	127	197	90	144	134	39	100	95	54	75	60	88	143	146	125	135	87	164	112	152	133	185	117	111	79	108
ENSBTAG00000011682	GLI2	35.6744	40	58	35	12	44	38	61	20	39	28	8	39	84	18	14	21	11	45	25	20	34	13	61	44	35	46	51	60	34	21	33
ENSBTAG00000020048	MAPK10	8.30424	0	18	14	2	22	9	10	16	5	21	3	15	6	2	6	1	0	15	23	6	2	2	8	3	9	14	17	12	1	5	5
ENSBTAG00000019054	EPSTI1	93.6992	33	159	203	100	183	74	83	52	56	75	50	55	75	54	64	28	171	62	85	73	116	77	96	32	120	107	268	103	164	78	52
ENSBTAG00000005523	XYLT1	95.5717	69	190	118	56	122	91	172	84	148	114	57	80	115	72	53	80	64	73	98	66	112	64	113	67	107	87	141	168	72	54	97
ENSBTAG00000007281	SEMA6C	36.6268	45	69	62	16	26	37	54	26	52	31	14	63	62	31	12	21	31	44	38	37	32	10	47	30	35	38	48	97	10	20	15
ENSBTAG00000012060	LPIN2	249.59	111	562	419	138	338	204	412	153	257	256	253	176	290	214	276	120	349	317	379	197	354	211	272	123	342	211	360	360	83	185	158
ENSBTAG00000010306	RXFP1	6.2608	5	19	16	7	8	5	4	1	6	11	5	1	6	6	7	7	5	4	7	4	3	4	7	4	3	6	10	18	3	4	4
ENSBTAG00000018828	ATN1	105.915	84	206	99	72	115	86	195	37	119	90	51	107	130	93	83	88	64	87	126	78	113	60	140	91	131	121	161	161	89	89	105
ENSBTAG00000010366	HCRTR1	4.5979	6	5	1	1	6	6	5	4	3	0	1	6	4	24	1	4	1	10	4	2	2	0	1	1	1	2	3	9	8	1	0
ENSBTAG00000013462	L1CAM	47.8848	67	92	66	25	91	56	56	17	41	76	16	48	94	41	27	36	27	43	41	39	36	11	61	37	49	53	53	103	30	25	36
ENSBTAG00000040390	ENSBTAG00000040390	51.0665	31	57	80	28	128	125	49	19	59	37	18	75	80	159	16	43	16	37	41	37	32	3	49	39	15	49	27	102	32	11	24
ENSBTAG00000019289	ITGA2	222.107	55	398	382	158	260	211	402	137	254	240	142	154	223	144	203	147	256	299	394	223	347	263	247	100	279	267	258	362	60	163	170
ENSBTAG00000018531	JCHAIN	48.7324	35	456	115	21	59	48	61	40	25	23	40	37	35	20	35	28	382	47	68	47	46	53	34	12	385	35	44	107	15	15	28
ENSBTAG00000015251	ALG13	42.623	40	75	75	18	60	53	49	28	31	37	15	51	72	59	28	41	40	41	49	41	27	21	48	26	23	60	40	95	26	23	26
ENSBTAG00000020773	CTSW	7.17516	1	19	17	5	5	18	9	7	8	5	2	7	10	8	11	7	11	5	10	4	3	5	5	4	16	4	4	16	0	1	1
ENSBTAG00000026917	ENSBTAG00000026917	4.27192	3	15	29	0	0	9	20	4	9	8	0	1	1	1	4	3	3	0	20	8	2	2	0	1	1	1	2	1	0	1	1
ENSBTAG00000043034	SNORD113	13.0016	7	13	19	4	17	17	16	8	26	28	5	29	20	8	8	12	14	9	17	10	13	2	8	4	9	7	13	30	10	10	10
ENSBTAG00000010111	TCF7L1	13.1063	11	17	14	6	15	4	17	8	19	20	10	14	24	16	7	6	9	12	18	16	17	1	15	13	11	15	21	19	7	12	8
ENSBTAG00000014670	BEX5	6.54374	12	22	13	4	10	6	14	7	7	11	4	5	3	1	0	0	1	10	8	6	2	1	8	7	6	7	3	18	3	8	2
ENSBTAG00000043179	SNORD113	11.5284	9	20	15	4	14	8	12	15	21	19	4	19	24	6	6	4	8	14	14	10	10	3	21	5	3	10	9	29	10	10	5
ENSBTAG00000047529	ENSBTAG00000047529	4.29166	3	42	16	0	2	6	9	1	6	4	1	0	1	4	0	4	8	1	2	0	1	6	1	0	68	0	1	32	0	0	2
ENSBTAG00000020260	SYN2	4.54434	2	10	6	4	6	7	6	1	0	2	2	6	6	13	0	4	1	3	2	5	4	1	8	2	6	5	6	13	2	3	2
ENSBTAG00000017376	GALNT5	15.066	10	19	27	10	9	18	20	18	40	31	8	20	16	2	3	24	10	14	24	5	19	2	16	6	13	15	13	31	10	9	4
ENSBTAG00000000836	KRT8	118.855	33	278	134	84	174	43	373	44	190	226	71	65	36	58	150	30	98	95	141	90	214	135	93	60	361	83	164	120	15	124	121
ENSBTAG00000016096	SYP	18.809	11	34	48	4	51	21	23	23	21	48	9	31	19	6	3	9	10	25	37	15	15	13	13	10	17	22	20	26	5	12	13
ENSBTAG00000009315	CDON	429.037	547	643	474	247	607	597	545	213	511	452	246	369	717	968	209	280	205	328	421	395	471	269	475	329	259	470	285	595	245	252	258
ENSBTAG00000021971	SNCAIP	47.2873	36	98	68	45	51	46	78	20	54	49	17	46	47	43	45	31	39	60	72	57	43	23	54	39	42	40	48	71	38	37	35
ENSBTAG00000003255	CD4	8.11783	1	42	19	7	6	6	7	3	5	7	4	5	3	9	4	0	32	12	20	3	15	0	2	2	21	3	12	14	0	7	2
ENSBTAG00000017515	CCDC168	36.9218	26	59	52	12	95	39	53	16	25	37	18	31	57	47	22	23	31	50	50	57	38	40	27	21	44	31	51	64	15	28	17
ENSBTAG00000036369	bta-mir-100	5.58652	7	1	7	3	6	7	5	1	2	17	0	5	9	5	5	5	3	9	7	8	3	1	6	3	4	9	8	5	7	3	3
ENSBTAG00000016729	KCNT2	79.033	57	125	165	51	120	110	121	44	99	116	28	97	124	56	56	59	69	59	92	75	99	40	74	60	73	85	77	152	32	43	59
ENSBTAG00000038625	ENSBTAG00000038625	20.0183	10	23	27	11	27	42	24	18	11	13	8	15	29	20	8	20	26	7	15	11	21	10	34	5	18	9	25	39	45	15	12
ENSBTAG00000004685	SRGAP3	47.7661	39	102	71	24	32	48	62	29	62	75	33	61	69	39	31	38	33	47	43	56	52	32	48	35	45	58	48	89	21	31	34
ENSBTAG00000017824	IRF8	69.945	37	265	175	54	54	88	61	46	72	47	37	38	40	35	53	40	162	66	89	59	58	60	81	32	182	65	104	103	22	31	34
ENSBTAG00000042615	SNORA74	2.93595	2	3	6	2	4	5	1	3	1	4	1	2	6	0	1	6	1	3	4	1	0	0	1	0	2	1	9	4	3	7	2
ENSBTAG00000016906	CYP27B1	6.0504	2	37	25	0	9	4	9	3	1	4	9	2	7	11	9	0	5	12	22	3	4	4	6	3	5	0	6	2	0	1	3
ENSBTAG00000036360	bta-mir-495	4.70115	1	3	7	1	3	7	9	2	4	7	7	9	3	2	2	2	0	5	3	4	3	1	8	5	7	7	7	10	7	3	2
ENSBTAG00000012302	RTN4RL1	7.87961	5	10	6	3	11	14	10	3	11	6	4	10	8	26	7	4	6	6	5	2	10	6	9	6	4	7	8	13	3	7	4
ENSBTAG00000003692	UCP2	60.1679	40	149	99	35	65	44	88	50	61	50	23	39	53	115	48	39	87	64	95	35	83	50	80	38	100	34	51	78	28	35	43
ENSBTAG00000014312	ATL1	13.8927	4	25	15	5	17	8	13	11	25	41	6	22	10	4	6	11	15	13	20	12	12	7	24	6	8	9	21	23	22	10	8
ENSBTAG00000019302	BCL2	28.554	18	37	28	20	42	31	34	27	29	26	14	22	45	71	15	31	15	30	17	18	35	15	32	15	26	25	37	35	20	18	20
ENSBTAG00000016574	RGS11	7.96357	12	11	16	8	11	17	8	4	4	2	3	5	22	5	9	0	7	5	15	2	8	8	6	5	3	11	13	14	6	5	3
ENSBTAG00000023028	WDFY4	128.84	87	451	247	66	218	168	154	69	109	91	60	135	110	84	88	84	249	124	141	99	153	74	141	66	210	133	155	233	71	77	65
ENSBTAG00000021735	GALNT14	4.62323	1	14	5	4	2	7	5	2	9	3	1	3	8	46	2	2	11	6	6	4	2	9	5	3	5	7	7	4	2	3	1
ENSBTAG00000029789	ENSBTAG00000029789	7.42903	9	9	13	4	5	7	9	6	12	12	4	8	8	3	2	9	5	8	9	5	7	2	5	3	8	9	10	15	6	4	11
ENSBTAG00000002717	INA	4.00256	1	9	7	0	13	3	6	8	3	8	3	3	7	1	2	0	3	5	5	1	4	2	4	1	2	3	13	11	3	1	3
ENSBTAG00000005055	TXK	7.71525	3	16	7	6	11	12	8	6	5	5	2	4	8	9	5	4	23	8	15	4	8	3	6	3	18	11	12	10	2	5	4
ENSBTAG00000029791	ENSBTAG00000029791	4.55856	7	6	7	1	0	7	4	0	5	12	1	5	3	3	1	6	3	9	3	4	4	2	7	5	3	7	5	12	2	3	1
ENSBTAG00000007917	TSHZ2	121.351	90	203	186	83	168	117	185	82	154	141	43	185	175	112	62	88	69	118	112	110	115	28	147	116	94	118	189	167	103	99	77
ENSBTAG00000021141	CD8A	4.56124	1	20	4	3	2	5	3	1	1	2	2	4	5	5	4	0	9	13	15	1	6	6	1	2	14	2	5	5	0	1	5
ENSBTAG00000010657	ADGRB2	35.432	42	35	36	34	65	50	147	14	31	26	13	29	39	15	13	26	15	41	40	23	43	8	44	29	30	21	43	36	60	28	18
ENSBTAG00000016165	KRT7	34.5164	8	59	36	13	20	14	77	18	57	61	40	20	15	26	31	28	11	50	54	25	79	49	43	12	72	35	44	32	4	43	24
ENSBTAG00000036349	CCDC160	2.94796	0	10	6	0	8	6	4	3	4	5	0	2	2	1	4	2	3	2	4	1	5	1	3	2	3	4	0	12	0	3	0
ENSBTAG00000017200	RHOJ	124.62	100	197	156	61	187	126	156	66	119	111	67	148	199	95	72	97	87	122	171	141	128	57	184	86	96	160	143	246	141	69	80
ENSBTAG00000029881	bta-let-7a-2	4.92528	6	6	5	0	5	6	10	2	8	4	4	6	8	4	3	3	7	2	5	6	8	0	4	1	5	6	9	14	4	2	3
ENSBTAG00000038260	AKR1E2	2.90509	0	6	6	1	2	3	5	3	1	1	1	2	3	2	2	1	1	4	5	0	2	4	4	3	6	4	6	7	1	1	6
ENSBTAG00000008154	LIMD2	18.4044	12	67	28	14	23	19	17	11	12	13	6	6	14	17	9	12	31	18	21	10	23	27	15	13	73	12	20	34	4	6	6
ENSBTAG00000008533	GLCCI1	53.0579	69	90	83	26	62	48	54	21	46	69	31	49	88	37	37	37	46	64	65	56	38	23	65	45	45	83	70	99	22	42	37
ENSBTAG00000046324	ENSBTAG00000046324	180.179	82	433	396	76	258	233	193	99	145	151	121	161	158	187	155	111	394	189	242	163	217	142	207	80	189	163	278	266	130	112	82
ENSBTAG00000017187	TMEM255A	37.7033	26	46	66	12	38	51	45	18	57	64	18	35	63	20	24	51	20	47	51	46	46	27	63	17	26	34	38	59	30	17	25
ENSBTAG00000006631	GLI1	15.567	7	30	14	7	39	10	23	8	24	21	10	7	12	8	11	8	8	22	20	5	36	6	29	13	24	17	34	31	7	11	12
ENSBTAG00000012984	ENSBTAG00000012984	9.95951	14	11	22	8	13	17	16	5	10	8	5	13	20	10	6	6	1	3	13	10	10	8	12	3	9	10	8	22	8	5	4
ENSBTAG00000016881	ANPEP	77.0586	34	223	134	73	101	88	105	44	65	46	41	28	34	43	94	35	66	34	41	38	75	90	68	35	452	28	74	141	25	33	68
ENSBTAG00000031849	TMEM119	88.8495	39	160	130	57	88	69	105	58	141	138	53	86	95	54	73	71	63	91	84	62	101	91	115	69	99	98	135	141	65	61	86
ENSBTAG00000043545	ENSBTAG00000043545	18.8721	6	23	18	12	19	6	29	12	14	8	10	12	20	55	15	13	21	31	44	6	28	38	20	3	10	16	37	19	10	14	11
ENSBTAG00000046277	RGS4	57.0599	36	60	100	17	52	113	78	29	74	59	18	72	59	15	36	30	70	52	81	38	54	53	81	44	37	102	81	154	25	31	70
ENSBTAG00000037634	ENSBTAG00000037634	8.17358	0	21	10	3	2	11	10	11	4	3	7	2	9	4	5	2	21	7	8	10	1	12	3	2	17	4	7	21	15	10	3
ENSBTAG00000037989	ENSBTAG00000037989	21.6381	20	49	46	10	23	23	14	16	6	6	5	16	34	22	10	12	59	14	18	7	19	8	24	15	56	17	40	34	23	16	7
ENSBTAG00000019437	ENSBTAG00000019437	39.8594	26	67	64	28	97	50	45	21	52	57	22	20	34	15	37	33	50	19	37	32	46	19	36	23	72	28	53	49	57	38	15
ENSBTAG00000029768	bta-mir-99a	3.2172	1	3	8	1	4	4	4	0	5	1	2	4	4	4	3	2	2	4	3	1	3	0	5	3	2	3	4	5	3	5	4
ENSBTAG00000045507	ZNF469	76.3041	63	144	80	50	90	66	124	45	128	84	25	102	95	48	29	87	61	70	61	40	74	39	123	39	64	117	118	145	40	68	63
ENSBTAG00000006282	POU2AF1	6.8524	5	67	35	4	6	13	14	3	6	9	1	2	0	1	1	1	17	0	2	0	0	7	2	0	165	3	1	48	1	1	1
ENSBTAG00000038584	OLFM1	9.85268	3	24	24	2	18	17	26	15	9	16	6	10	12	151	19	3	6	9	13	10	8	8	5	5	11	8	13	16	0	3	4
ENSBTAG00000046308	ENSBTAG00000046308	22.5782	23	19	27	11	27	40	35	12	40	33	10	22	15	4	9	21	13	27	36	20	30	9	28	7	21	30	19	29	38	7	27
ENSBTAG00000040078	ENSBTAG00000040078	13.5707	5	54	29	5	22	15	14	4	6	11	4	9	24	26	7	13	24	13	19	9	11	9	23	10	16	7	8	27	1	7	9
ENSBTAG00000023216	MALRD1	1.42619	2	9	2	1	1	4	5	1	1	1	0	0	1	0	0	0	0	1	0	1	0	2	0	0	40	2	0	10	2	0	1
ENSBTAG00000015261	CARD14	30.1133	5	97	86	20	29	33	55	21	9	11	21	16	40	34	11	8	91	52	51	9	38	25	35	12	29	21	60	48	3	14	24
ENSBTAG00000040254	bta-mir-1193	6.3038	4	7	13	6	2	5	16	4	11	10	2	11	7	5	4	2	3	6	3	3	7	0	12	7	7	6	10	10	6	2	5
ENSBTAG00000020769	OPCML	5.21919	2	12	9	3	5	4	6	0	9	7	2	10	10	2	0	2	2	1	8	12	4	1	4	5	1	17	9	10	5	0	1
ENSBTAG00000017138	TMEM71	3.66507	1	10	11	3	5	4	1	0	3	4	1	2	5	3	0	3	9	5	8	0	4	2	2	2	10	3	8	1	2	0	5
ENSBTAG00000020793	KCNA4	7.34967	4	12	12	1	10	4	8	3	11	15	3	13	6	1	8	3	5	13	7	6	5	3	9	5	6	9	5	27	6	5	9
ENSBTAG00000007882	CACNA1B	12.0434	5	26	12	9	18	13	12	6	14	25	6	16	18	9	2	5	11	10	21	15	8	3	21	12	14	13	13	19	5	8	10
ENSBTAG00000001112	SMOX	68.8598	51	135	120	44	81	95	120	64	33	36	39	52	99	82	52	28	60	100	111	42	90	99	99	32	60	65	103	105	33	29	52
ENSBTAG00000047038	ENSBTAG00000047038	3.50518	5	6	6	3	5	5	6	4	4	4	1	6	5	2	3	1	3	3	3	0	1	3	3	1	4	3	6	10	1	3	1
ENSBTAG00000037832	ASPHD2	5.05855	4	7	6	0	12	9	9	2	4	6	2	8	4	15	4	1	3	5	4	3	5	1	6	3	4	6	5	12	0	3	5
ENSBTAG00000014269	SCARB1	87.7203	53	208	126	46	143	71	119	54	114	94	47	102	75	100	71	62	102	83	100	69	116	62	84	54	105	90	124	118	58	60	70
ENSBTAG00000016644	LVRN	197.437	256	271	306	114	240	319	189	106	221	223	44	278	488	266	41	155	160	189	176	169	175	38	288	134	90	259	116	506	43	125	75
ENSBTAG00000009049	ENSBTAG00000009049	56.329	62	61	79	35	76	58	50	32	56	56	26	58	73	46	37	44	34	59	61	58	44	36	63	39	44	62	78	142	66	39	43
ENSBTAG00000021525	RAB42	2.34597	1	3	5	1	2	4	3	1	2	2	1	1	6	2	3	0	3	1	3	0	2	2	3	4	3	2	2	7	1	2	1
ENSBTAG00000004223	SRR	9.44214	7	12	24	8	13	9	18	10	7	6	4	5	14	10	0	13	3	7	10	8	10	3	7	7	11	7	17	18	7	6	11
ENSBTAG00000021685	EEF1A2	11.0702	3	22	18	3	27	24	6	21	6	26	5	11	24	2	16	1	6	7	18	8	4	6	11	2	21	10	9	25	0	10	5
ENSBTAG00000009642	AKAP5	6.93199	2	22	14	4	9	5	4	2	6	2	2	8	3	6	5	1	17	8	19	3	9	4	4	5	35	4	1	18	2	1	1
ENSBTAG00000011451	RTN1	12.5375	8	23	20	3	34	16	16	31	4	33	8	15	23	4	0	2	4	19	25	10	2	1	8	3	18	20	19	30	1	2	3
ENSBTAG00000029818	bta-mir-224	2.83183	0	8	6	3	2	0	2	0	5	2	0	6	2	5	2	1	0	5	7	0	3	0	7	2	3	3	2	4	1	4	3
ENSBTAG00000047613	HTRA3	83.2516	78	142	127	37	110	52	156	44	129	140	30	100	115	46	33	76	59	76	66	59	84	37	129	84	68	85	147	152	48	61	62
ENSBTAG00000004799	DENND2A	243.404	238	335	355	117	312	254	323	157	345	291	105	265	332	216	141	206	183	223	282	183	228	160	354	162	173	290	314	477	185	136	238
ENSBTAG00000007148	F2	6.48104	8	15	18	1	6	11	24	8	8	8	1	6	4	2	2	4	3	3	37	11	4	2	8	0	0	3	2	12	2	3	5
ENSBTAG00000029794	ENSBTAG00000029794	1.7844	5	2	8	0	0	2	6	0	7	1	0	1	3	2	1	1	0	0	3	2	3	1	1	0	1	3	2	2	0	0	1
ENSBTAG00000015032	CD14	258.294	120	528	380	93	542	302	367	165	200	129	121	226	445	321	194	138	456	322	450	162	378	219	306	131	271	302	337	408	67	128	192
ENSBTAG00000003454	RGS20	3.9946	1	5	12	1	7	6	7	2	7	2	2	1	3	2	4	3	10	4	7	4	4	2	5	0	6	2	5	9	1	5	3
ENSBTAG00000009331	CPAMD8	22.274	14	41	34	13	31	24	15	13	43	29	11	14	59	19	20	11	21	27	16	9	47	27	17	16	17	26	26	36	6	7	18
ENSBTAG00000046620	ENSBTAG00000046620	2.1256	1	3	5	1	0	1	4	2	5	2	3	2	2	4	4	1	2	1	0	0	2	1	0	1	2	1	4	4	1	4	0
ENSBTAG00000008703	EIF2AK2	585.356	258	953	1511	854	1076	335	549	372	385	416	258	358	391	238	414	242	818	506	693	387	942	352	501	212	625	411	1360	879	1214	520	329
ENSBTAG00000023270	CDH19	130.875	136	170	214	44	310	171	141	105	106	217	36	150	319	79	88	78	69	110	163	162	75	8	170	89	82	151	115	297	119	56	69
ENSBTAG00000009076	ADD2	4.23212	3	10	4	2	7	4	6	4	2	10	4	2	5	3	5	1	0	3	7	7	3	1	3	4	3	8	7	7	2	3	3
ENSBTAG00000013680	ATP1B2	6.36086	2	10	7	2	9	5	5	3	7	5	5	12	7	4	5	3	5	7	8	5	5	6	4	4	6	9	8	19	3	11	5
ENSBTAG00000001051	OSCAR	9.10107	3	21	19	5	10	14	11	6	6	6	3	9	10	8	7	8	12	8	24	12	8	7	10	9	9	4	22	9	4	6	3
ENSBTAG00000003774	C8A	1.68621	0	2	8	0	2	5	7	1	8	3	0	1	0	1	0	2	1	0	14	1	0	0	0	0	0	0	0	1	0	0	0
ENSBTAG00000012992	CDH6	31.9163	26	69	55	11	50	43	31	17	41	46	20	35	42	18	36	30	22	24	42	48	30	15	28	13	27	27	48	58	25	16	22
ENSBTAG00000034609	ENSBTAG00000034609	3.98768	1	16	11	0	2	6	8	1	2	3	4	3	4	1	3	1	20	6	7	1	0	2	1	1	8	4	6	7	3	0	0
ENSBTAG00000002085	IL36G	196.004	35	485	1048	96	136	191	235	144	36	26	198	112	199	250	197	76	412	311	441	163	209	109	235	74	74	75	608	121	85	95	95
ENSBTAG00000008348	NOL4L	18.6834	16	33	26	11	16	17	29	5	14	10	10	22	22	22	15	13	16	20	25	21	22	13	26	11	24	18	37	15	17	16	15
ENSBTAG00000001308	ENSBTAG00000001308	2.59176	3	9	7	0	4	1	1	1	1	2	1	3	3	7	4	1	3	0	5	0	1	3	1	1	2	2	2	5	4	2	0
ENSBTAG00000009891	PPP4R4	21.6589	19	39	38	17	24	14	55	13	18	29	16	20	17	9	23	12	18	28	20	21	33	9	23	16	24	25	22	28	28	15	8
ENSBTAG00000013718	GC	6.67824	5	20	41	0	5	15	45	8	14	12	0	2	0	1	2	2	1	0	45	6	1	3	5	2	1	2	0	0	0	0	2
ENSBTAG00000034385	GPR162	19.3226	7	11	27	19	22	38	51	6	41	16	8	26	21	14	17	11	11	20	20	20	19	6	37	17	23	12	21	42	11	7	10
ENSBTAG00000012335	UBA7	149.004	71	303	302	179	286	115	129	90	80	60	47	81	124	115	100	72	344	125	132	74	128	84	128	63	168	138	389	217	295	95	95
ENSBTAG00000010880	TNNI2	2.13481	2	12	9	2	0	3	3	0	2	0	0	3	0	2	0	1	3	0	1	1	0	1	1	0	6	3	0	15	1	0	0
ENSBTAG00000015313	CEACAM19	31.5074	5	74	60	14	25	22	95	18	36	32	18	11	40	26	27	12	51	48	45	21	50	69	24	20	38	40	43	36	4	8	31
ENSBTAG00000017650	TMPRSS5	7.74241	5	10	14	2	21	9	4	5	3	9	2	13	29	3	7	6	2	5	12	5	8	0	8	4	6	8	10	32	4	2	2
ENSBTAG00000031998	CXCL16	68.4753	25	126	108	43	63	79	119	29	55	57	61	52	68	73	64	35	112	93	116	47	109	74	75	51	77	68	84	133	16	47	45
ENSBTAG00000002471	CHL1	116.33	135	165	190	74	232	172	115	72	76	165	34	120	235	67	66	81	67	82	144	150	65	5	155	78	70	135	123	338	108	63	53
ENSBTAG00000003511	SLAIN1	10.3131	9	25	15	2	21	11	22	6	16	12	11	4	7	2	12	9	14	10	14	9	8	4	12	1	21	5	14	18	6	8	9
ENSBTAG00000013942	DAGLA	15.0316	16	31	16	13	15	10	30	9	14	13	9	15	22	25	6	7	10	12	14	7	14	4	26	13	19	16	19	16	13	8	16
ENSBTAG00000000501	KLHL13	57.5138	31	83	160	52	69	54	67	60	60	74	49	39	68	28	50	37	61	69	102	52	101	30	54	26	49	74	49	119	35	26	28
ENSBTAG00000002081	BMPR1B	39.3804	9	105	47	23	41	24	37	21	28	27	12	60	49	14	34	8	25	48	53	42	83	71	23	9	35	135	64	86	14	20	33
ENSBTAG00000048213	ENSBTAG00000048213	87.581	63	148	156	44	124	73	137	71	101	81	53	79	94	64	71	70	81	86	116	88	124	65	117	46	101	100	143	175	39	56	61
ENSBTAG00000034501	CFI	13.5353	8	28	17	6	25	19	35	10	17	11	1	27	11	3	9	6	13	6	28	16	5	7	13	2	66	5	8	16	0	13	5
ENSBTAG00000016043	GNB3	11.4294	11	17	8	6	8	9	22	6	10	9	8	13	17	18	9	6	10	14	13	7	18	3	13	15	13	11	25	14	6	7	4
ENSBTAG00000015198	DZIP1L	65.6593	44	90	84	39	96	58	82	46	53	105	33	100	114	39	38	51	57	56	80	56	65	47	79	37	48	75	77	133	64	51	42
ENSBTAG00000039727	DCLK3	1.89393	0	1	2	1	1	5	2	1	1	3	0	4	6	2	0	0	2	5	1	0	0	2	0	4	2	1	4	4	0	1	0
ENSBTAG00000031825	ENSBTAG00000031825	2.49253	1	22	5	0	1	3	4	0	2	1	0	0	0	0	4	0	7	4	4	1	0	1	0	1	84	0	2	25	0	1	1
ENSBTAG00000011563	ENSBTAG00000011563	3.32062	1	10	7	0	7	3	1	2	1	2	1	2	8	5	0	1	12	5	8	1	0	1	1	2	8	0	8	5	2	0	2
ENSBTAG00000008556	POU2F2	3.37282	1	7	3	2	3	5	3	2	5	2	3	3	2	3	3	4	4	3	5	1	3	3	6	1	10	3	7	8	1	1	0
ENSBTAG00000002297	CACNB4	4.81115	3	13	4	5	7	8	16	1	9	6	1	6	6	1	3	0	2	6	3	5	5	1	13	3	7	1	5	6	1	7	3
ENSBTAG00000011338	NREP	981.104	1073	1803	1811	454	1424	998	1164	745	1070	1371	446	1059	1062	436	761	804	682	954	1344	1252	875	231	1202	688	871	1039	991	1276	1168	851	490
ENSBTAG00000015374	COL22A1	2.44233	2	7	2	1	6	7	1	0	7	1	0	1	5	3	0	2	0	1	0	0	1	3	2	1	15	0	1	2	0	1	1
ENSBTAG00000042358	snoU2_19	3.38218	1	3	9	2	4	1	7	0	1	6	2	4	4	2	3	1	6	4	6	3	5	1	4	2	2	7	5	5	4	2	2
ENSBTAG00000030024	bta-mir-542	2.43692	2	6	2	0	3	2	3	1	6	4	1	2	5	5	0	0	1	1	3	6	3	0	0	1	1	3	4	5	0	1	5
ENSBTAG00000006367	CTGF	161.739	90	157	142	85	164	327	492	138	152	180	46	117	52	28	64	225	79	186	186	109	244	57	165	122	241	54	112	185	420	72	119
ENSBTAG00000003319	FLRT3	114.346	119	204	255	36	213	143	122	65	84	133	69	160	186	71	89	73	70	119	163	160	85	41	92	68	65	114	105	186	117	83	85
ENSBTAG00000026236	AZGP1	23.5368	3	98	73	16	40	11	22	11	24	20	13	7	30	20	32	3	82	29	49	21	19	11	15	11	11	18	68	26	4	13	5
ENSBTAG00000016662	CPS1	13.0506	5	47	26	1	6	7	49	25	21	11	0	4	0	0	9	5	6	0	85	18	6	2	1	2	79	2	1	12	0	4	2
ENSBTAG00000006861	C2orf73	1.98839	1	5	2	1	7	3	2	1	2	2	1	0	3	4	2	0	0	0	2	3	0	0	4	0	2	3	1	9	3	0	0
ENSBTAG00000018753	TMEM163	4.21204	6	7	8	3	4	4	7	3	4	3	2	6	7	2	6	1	1	5	4	1	1	3	2	4	13	2	2	8	5	1	2
ENSBTAG00000007772	SLC29A4	4.12783	2	7	6	2	3	4	18	3	4	5	2	5	0	1	6	1	2	9	4	0	3	1	4	8	5	3	9	5	2	4	3
ENSBTAG00000012738	ZNF827	68.7925	61	142	74	28	117	63	94	48	75	70	37	71	94	46	42	65	49	70	90	76	70	30	90	52	73	82	90	101	59	49	42
ENSBTAG00000013736	PROM1	21.8304	22	22	33	21	38	17	15	8	15	27	18	19	38	17	20	13	15	20	40	20	9	13	34	10	29	27	21	34	28	13	8
ENSBTAG00000046985	bta-mir-652	7.32914	0	9	18	1	6	3	13	2	10	11	10	7	11	4	11	6	8	8	7	6	9	8	9	3	11	11	8	20	0	4	5
ENSBTAG00000031397	P2RY13	14.6055	9	20	30	3	26	22	19	4	19	16	6	14	22	13	8	15	23	13	19	14	22	16	16	6	21	9	9	20	10	12	7
ENSBTAG00000003727	SH3KBP1	54.6923	42	118	76	35	78	55	61	41	65	64	15	69	55	58	38	37	74	48	81	58	51	33	67	33	65	60	60	89	38	28	33
ENSBTAG00000017249	SBSPON	27.3009	25	38	52	14	59	48	40	17	52	32	3	31	41	11	12	26	28	20	25	24	28	17	37	9	23	29	18	62	19	14	20
ENSBTAG00000045574	ENSBTAG00000045574	3.5647	0	5	3	4	5	7	4	2	2	5	0	2	7	25	1	0	4	0	0	1	0	2	3	2	2	0	0	6	2	1	1
ENSBTAG00000006194	FOSL1	6.10889	0	4	7	3	10	5	22	3	4	6	4	3	2	9	6	0	4	15	12	3	12	5	7	4	13	3	14	3	1	4	10
ENSBTAG00000005915	SFMBT2	71.9667	79	142	72	40	153	77	99	50	122	127	29	79	102	71	35	44	57	39	66	53	54	27	150	36	57	50	112	119	55	42	48
ENSBTAG00000013201	ALOX5AP	8.15945	5	14	22	3	8	14	16	7	6	10	8	6	11	3	6	9	8	10	9	6	9	4	12	6	14	9	6	11	1	4	5
ENSBTAG00000009656	ENSBTAG00000009656	161.6	53	592	230	80	150	131	298	102	262	263	5	90	85	129	288	160	0	167	264	123	434	108	160	63	151	109	209	193	118	132	138
ENSBTAG00000000951	JAKMIP3	5.6567	4	12	4	5	3	4	4	6	5	4	1	7	14	6	3	4	2	12	9	5	4	2	11	2	6	6	6	11	3	2	6
ENSBTAG00000001252	HIVEP1	99.1073	58	190	75	66	115	92	185	46	100	80	55	95	118	90	71	73	83	101	126	92	126	78	160	62	117	118	150	164	65	68	107
ENSBTAG00000002978	PRKG2	13.0216	6	32	24	5	16	17	11	11	16	22	7	15	6	2	3	13	21	10	11	10	11	5	11	6	39	11	9	36	7	7	14
ENSBTAG00000008501	FOXD3	5.31759	8	6	13	1	3	6	3	6	5	9	3	1	5	1	0	5	1	9	7	7	3	1	10	4	4	6	3	10	9	5	4
ENSBTAG00000047000	ENSBTAG00000047000	23.437	4	40	28	24	22	8	66	14	29	32	16	11	9	18	33	2	21	25	27	19	48	20	25	9	73	25	38	20	3	23	26
ENSBTAG00000002082	MARCKS	810.779	507	1535	1285	487	1141	927	862	511	933	1038	404	738	1010	543	689	563	823	861	1053	937	1240	540	1022	612	582	1105	926	1422	546	477	489
ENSBTAG00000001823	STC2	16.2386	9	26	23	13	24	19	18	15	32	16	3	11	24	4	12	18	15	9	10	7	27	7	15	11	21	25	22	37	9	13	15
ENSBTAG00000009903	ENSBTAG00000009903	110.89	60	185	179	51	145	80	130	85	104	123	72	102	141	75	113	64	104	102	144	126	164	81	176	56	125	143	191	255	51	77	85
ENSBTAG00000020190	KREMEN2	2.2818	0	8	2	2	6	2	6	1	2	0	0	2	2	3	2	1	2	1	2	2	2	4	0	0	7	4	6	2	1	1	1
ENSBTAG00000037986	PNMA2	5.81816	3	26	13	2	12	7	10	14	5	7	2	8	2	4	1	1	6	14	11	6	3	0	7	1	5	8	2	10	2	1	1
ENSBTAG00000033721	RLBP1	1.99816	3	2	1	0	1	1	0	2	0	5	1	3	3	0	1	1	0	6	4	1	0	0	1	2	2	1	3	9	3	2	0
ENSBTAG00000031774	HIST1H1D	100.775	72	192	175	71	95	63	192	95	150	165	73	57	88	63	97	54	63	70	132	97	201	77	129	65	119	158	94	136	59	60	72
ENSBTAG00000003684	LRFN5	2.13271	4	2	5	1	2	2	3	1	3	4	0	0	2	3	0	0	1	1	6	4	0	0	7	0	1	4	0	6	4	0	0
ENSBTAG00000047342	ENSBTAG00000047342	22.9492	29	44	31	5	27	24	39	11	22	19	15	24	24	22	21	20	26	15	25	18	26	19	23	8	23	31	34	42	15	19	21
ENSBTAG00000008860	FAM65A	194.397	149	418	238	131	278	223	371	110	205	197	84	174	231	194	113	172	162	182	210	112	244	164	269	139	200	203	217	403	87	109	204
ENSBTAG00000013256	LGR5	3.98753	2	15	5	1	6	5	6	2	1	4	1	3	5	0	10	1	4	13	10	0	7	4	2	1	2	13	1	7	0	1	1
ENSBTAG00000036445	bta-mir-453	4.05066	8	4	7	1	6	6	8	2	5	7	1	3	5	4	1	3	3	5	2	4	3	2	4	0	4	8	3	8	1	2	6
ENSBTAG00000004172	SETD1B	80.9894	47	174	87	46	97	52	145	40	98	61	54	87	98	91	80	35	85	112	115	90	102	73	83	53	113	81	96	130	31	43	80
ENSBTAG00000010382	MUC13	2.76247	0	21	12	0	1	0	8	3	5	9	1	1	0	1	2	1	1	0	0	1	3	3	2	1	67	0	0	19	0	2	2
ENSBTAG00000007262	ZNF536	34.5241	19	65	70	17	54	33	54	27	38	58	17	30	52	16	28	34	16	23	32	28	49	36	58	15	32	31	41	59	24	28	28
ENSBTAG00000026523	PLAGL1	149.972	160	224	204	120	184	156	226	128	215	242	77	98	176	98	91	116	78	155	173	123	185	123	157	106	114	168	173	196	127	102	142
ENSBTAG00000006549	FAM26F	3.72133	3	7	9	0	2	8	3	3	2	2	2	0	0	4	2	1	16	7	8	3	5	1	4	0	4	4	7	9	2	3	0
ENSBTAG00000014402	GIMAP8	47.3785	11	144	77	12	68	63	58	17	41	34	31	58	55	32	37	20	125	49	68	45	55	41	49	23	76	34	74	92	21	23	31
ENSBTAG00000000181	SUSD3	9.84018	3	43	18	3	12	9	11	10	7	2	6	3	1	11	9	7	20	9	15	9	15	6	9	4	28	4	16	17	4	8	5
ENSBTAG00000021949	NEFL	9.07746	2	20	24	1	18	5	9	19	11	39	2	21	9	1	0	2	0	13	25	10	0	0	7	3	6	9	12	20	2	4	3
ENSBTAG00000013400	VIP	49.2811	28	140	107	7	258	60	20	40	40	90	20	48	109	5	5	1	0	48	83	35	1	0	28	26	45	56	46	239	31	29	4
ENSBTAG00000029951	bta-mir-17	7.17897	2	6	13	6	3	10	8	1	6	6	6	10	7	2	12	2	8	5	12	6	8	6	9	3	5	17	15	12	6	7	5
ENSBTAG00000021933	ALOX12	74.6738	13	145	144	38	97	72	119	37	62	48	58	46	93	63	53	26	134	115	124	50	150	130	101	16	74	83	118	177	6	50	57
ENSBTAG00000007135	ENSBTAG00000007135	2.85041	1	37	13	0	0	5	5	0	6	1	0	2	0	1	0	3	0	1	0	0	2	2	0	0	159	0	1	25	0	0	1
ENSBTAG00000025522	UNC13C	42.3383	10	70	65	12	33	65	37	35	50	43	26	34	58	18	26	46	28	65	106	69	54	43	52	27	38	59	45	69	18	12	33
ENSBTAG00000010856	SLC8A2	2.61908	2	6	5	1	2	4	3	2	0	4	2	5	1	2	0	4	2	6	4	0	1	1	1	1	2	3	0	15	1	1	1
ENSBTAG00000014051	ANGPT1	33.0302	26	47	72	27	57	51	34	21	28	42	9	44	50	69	21	29	31	23	34	21	23	21	41	18	15	41	24	66	8	15	17
ENSBTAG00000005106	ENSBTAG00000005106	8.48797	15	15	16	2	9	6	12	13	10	8	5	7	15	5	3	1	12	10	17	9	7	4	11	2	4	12	3	31	4	4	2
ENSBTAG00000027204	ENSBTAG00000027204	9.87665	5	48	20	5	14	8	8	2	9	7	5	4	9	14	4	2	44	7	22	2	9	8	7	1	21	3	21	18	1	2	6
ENSBTAG00000046648	CPA4	3.7409	3	7	8	3	7	11	3	1	1	5	5	1	4	2	3	1	5	6	9	0	5	3	1	3	1	4	6	6	1	2	3
ENSBTAG00000012411	HAPLN1	51.9305	16	58	125	48	27	37	46	26	45	71	26	38	79	27	66	11	38	55	65	61	107	53	95	37	60	59	63	76	54	42	32
ENSBTAG00000008102	CRTAC1	7.82237	4	23	4	2	10	2	6	8	4	5	9	3	13	4	20	0	6	23	18	1	5	2	3	1	17	4	9	14	4	8	12
ENSBTAG00000020252	NLGN2	50.6621	45	111	72	31	83	53	74	29	75	46	23	50	55	40	32	43	31	41	45	37	63	30	57	46	42	66	63	115	24	36	49
ENSBTAG00000013103	COL1A1	43566.3	44371	59665	67711	21681	69382	51391	52741	30128	85719	66218	12264	66432	53336	23659	16080	37986	42605	40546	33225	22106	45720	20601	58534	28328	42326	45112	42120	121256	16525	31445	30194
ENSBTAG00000016151	VTN	5.32653	2	15	29	0	3	10	29	10	16	14	0	4	0	2	1	3	2	0	28	7	3	1	1	1	0	0	2	3	0	0	1
ENSBTAG00000008142	IFIH1	141.171	50	265	417	189	312	91	100	57	92	104	57	89	135	75	97	60	260	78	151	129	201	133	114	37	154	137	306	223	238	110	61
ENSBTAG00000004280	SRPX	141.195	95	189	286	110	251	240	188	91	174	142	85	116	188	134	117	85	122	126	135	134	210	98	176	80	98	157	95	333	78	72	103
ENSBTAG00000007431	CEMIP	297.381	38	863	867	168	541	289	769	135	286	248	170	160	315	345	248	41	343	392	543	200	470	846	301	124	269	153	345	329	31	168	149
ENSBTAG00000003299	LPAR4	7.69741	5	14	17	5	5	16	6	2	11	7	4	13	10	10	5	4	2	5	8	13	9	2	6	9	10	7	3	16	3	4	5
ENSBTAG00000035005	ENSBTAG00000035005	29.284	45	39	29	22	20	37	36	21	34	25	9	43	85	54	6	18	25	22	24	16	13	3	45	21	14	41	16	77	5	16	13
ENSBTAG00000018576	DPYSL5	2.58848	0	4	2	0	2	3	7	1	7	2	0	3	4	0	4	2	2	3	6	3	4	4	4	0	1	2	5	6	2	1	2
ENSBTAG00000003733	TM4SF5	3.55325	0	11	7	2	1	3	11	2	7	6	5	2	0	1	5	2	5	7	3	2	6	1	3	1	8	1	5	9	0	0	4
ENSBTAG00000013339	NEBL	141.43	33	364	254	78	164	140	273	75	110	99	146	72	172	85	122	86	223	182	244	115	292	170	147	78	119	165	187	323	39	72	84
ENSBTAG00000007449	HS3ST1	26.2543	37	72	51	13	36	15	38	21	22	23	11	25	28	27	10	16	39	22	23	16	23	19	40	16	28	35	31	61	11	21	13
ENSBTAG00000017350	PCLO	103.169	56	154	156	30	130	43	115	38	166	96	36	154	50	41	72	69	153	168	210	62	127	161	108	32	91	190	139	409	15	56	81
ENSBTAG00000010829	ENSBTAG00000010829	7.16387	8	5	8	2	10	19	9	1	8	5	0	11	14	15	3	10	4	2	8	3	4	2	12	5	2	5	3	26	3	6	2
ENSBTAG00000019470	NEK6	178.712	109	296	278	123	333	193	271	132	240	197	94	176	198	170	164	140	157	162	228	147	212	132	246	101	188	206	192	295	74	128	122
ENSBTAG00000007273	TF	66.6824	32	124	271	33	39	86	344	68	201	170	0	18	11	17	27	44	23	4	455	84	31	14	12	76	5	12	7	5	14	14	13
ENSBTAG00000012567	TERT	13.6797	2	21	26	5	14	15	18	5	14	9	18	12	13	16	17	4	24	10	24	7	22	10	25	7	15	23	22	26	2	11	8
ENSBTAG00000002110	DMGDH	7.89493	1	10	15	2	10	6	11	11	23	11	2	12	14	8	3	3	5	5	8	12	9	3	6	8	4	1	6	17	6	7	6
ENSBTAG00000011241	HPDL	7.18164	0	20	13	3	16	5	16	4	4	5	10	1	3	12	6	1	8	15	11	1	12	4	15	4	12	5	12	8	0	6	7
ENSBTAG00000018270	NFATC2	21.0722	14	39	22	16	29	18	31	10	32	27	6	32	25	18	7	17	15	17	15	13	36	12	34	11	35	17	31	34	19	11	20
ENSBTAG00000040177	ENSBTAG00000040177	14.9466	1	36	101	0	1	9	90	2	0	0	14	3	13	6	1	1	42	53	69	0	17	3	5	0	19	0	4	13	0	17	1
ENSBTAG00000008793	ENSBTAG00000008793	53.0105	26	120	156	26	68	63	75	31	36	41	16	75	55	34	35	48	98	78	102	35	65	38	66	22	78	70	79	49	13	13	35
ENSBTAG00000020397	APCDD1L	14.0742	7	18	22	7	18	14	16	12	20	30	7	16	11	4	8	17	14	8	7	7	17	11	25	5	16	22	15	63	4	10	5
ENSBTAG00000017936	FRRS1L	9.30102	11	7	14	7	17	9	14	7	13	11	3	13	18	6	2	9	7	14	10	9	6	0	10	6	9	12	7	15	10	3	3
ENSBTAG00000012004	TGFB3	182.588	174	194	240	126	242	284	249	163	250	228	73	189	215	91	90	229	78	207	202	189	181	56	218	109	145	187	174	259	218	145	110
ENSBTAG00000037087	5S_rRNA	10.6747	20	14	15	3	13	12	15	5	10	14	3	8	11	6	9	14	10	10	11	11	12	0	10	4	10	17	14	13	13	10	6
ENSBTAG00000013054	MFSD2A	15.4633	2	25	19	9	12	13	29	6	21	15	19	4	2	29	17	5	18	37	42	5	28	3	12	14	32	3	16	17	4	4	24
ENSBTAG00000019060	CLDN11	11.9824	5	14	18	7	12	42	10	13	20	24	5	7	8	3	14	8	20	11	18	2	17	11	27	3	13	9	14	26	3	5	1
ENSBTAG00000019872	PIK3AP1	58.8358	53	144	133	25	84	53	54	48	59	40	20	35	68	44	44	42	125	39	71	40	59	47	57	35	141	55	71	116	28	25	42
ENSBTAG00000042346	SNORD113	10.4169	10	13	11	5	12	11	12	10	10	13	4	18	20	5	9	4	6	7	15	12	10	6	18	5	5	18	17	30	4	9	2
ENSBTAG00000031247	MUC12	1.80456	2	11	5	1	1	3	2	0	0	4	1	0	1	0	0	0	0	0	0	0	1	1	0	0	18	0	0	7	0	0	0
ENSBTAG00000022588	C8orf34	3.0141	2	6	5	1	2	1	27	2	0	0	3	0	6	2	0	1	0	11	4	6	1	0	1	2	1	1	1	0	7	0	0
ENSBTAG00000002923	CX3CR1	78.6104	42	207	217	25	64	86	90	68	72	65	52	88	58	54	62	63	132	92	135	95	92	64	90	41	56	70	108	131	47	52	40
ENSBTAG00000008779	ALOX15B	95.2062	22	259	147	37	94	82	381	66	73	57	119	13	56	137	113	64	69	102	122	50	120	99	193	74	119	50	146	113	37	49	71
ENSBTAG00000047845	ENSBTAG00000047845	2.89096	1	7	7	1	2	7	12	1	4	3	4	3	1	2	2	0	0	3	0	4	2	3	3	3	1	2	1	2	6	1	1
ENSBTAG00000009842	CRYM	3.2035	3	5	3	1	7	4	4	1	3	11	1	2	9	0	3	4	2	0	2	2	3	0	4	1	4	2	5	14	2	0	2
ENSBTAG00000042412	SNORD113	7.1738	6	9	10	5	5	6	5	2	16	21	2	13	9	3	3	7	2	7	5	8	12	2	8	4	1	9	12	22	3	4	5
ENSBTAG00000044291	7SK	6.93276	9	12	5	0	11	11	8	5	7	11	3	17	14	2	5	4	4	9	5	7	5	5	3	2	5	14	14	9	1	7	1
ENSBTAG00000009091	RNASEL	96.3486	57	194	278	54	159	89	117	87	85	103	59	83	109	57	96	75	135	133	170	70	117	78	122	50	97	68	127	143	52	48	47
ENSBTAG00000014857	ENSBTAG00000014857	49.3756	26	86	48	34	71	91	51	47	35	46	30	27	61	20	42	27	72	47	57	54	26	40	64	25	33	37	54	90	78	49	40
ENSBTAG00000014154	ENSBTAG00000014154	2.26939	1	5	4	0	5	4	1	1	3	3	0	0	5	5	1	1	7	4	4	1	2	2	2	2	1	1	1	3	1	1	0
ENSBTAG00000039789	ENSBTAG00000039789	127.977	137	219	189	60	146	123	160	75	184	129	68	155	144	125	78	115	135	132	151	84	136	89	168	87	98	129	148	216	96	95	105
ENSBTAG00000007103	ITGAL	49.3922	15	187	89	32	64	83	46	25	30	22	20	46	49	57	38	26	171	58	94	30	53	33	44	19	57	36	70	91	10	23	17
ENSBTAG00000002349	STX1B	3.35245	0	12	2	4	5	4	9	3	2	3	0	3	3	1	3	0	3	3	5	4	3	0	5	1	4	2	7	3	7	1	5
ENSBTAG00000016801	RXRG	18.6538	4	11	14	35	17	114	20	8	28	17	2	19	71	289	1	12	1	9	10	13	9	2	14	26	8	10	9	14	11	8	3
ENSBTAG00000024406	AGR2	2.40566	1	34	6	0	0	1	3	0	4	0	0	0	0	0	0	2	2	1	2	0	1	0	0	0	108	2	0	31	0	0	1
ENSBTAG00000008897	BIN2	30.4404	12	86	51	10	46	26	33	21	29	28	15	41	32	22	32	11	73	33	47	21	40	16	37	15	55	30	39	48	15	16	18
ENSBTAG00000011405	CEP72	74.9557	34	199	152	51	79	70	159	70	52	71	59	57	67	35	62	43	95	55	82	61	113	95	81	30	79	103	143	120	35	50	64
ENSBTAG00000020481	GXYLT2	64.1505	57	76	74	28	81	129	127	52	90	76	31	94	73	36	32	59	45	76	93	71	73	18	69	40	53	48	41	79	56	48	51
ENSBTAG00000007678	MKX	2.7068	3	8	1	0	6	3	5	2	10	4	2	1	2	0	0	3	0	1	6	3	1	0	2	0	1	6	0	1	8	0	1
ENSBTAG00000039237	ENSBTAG00000039237	1.85424	0	21	5	0	1	0	4	0	1	1	0	0	0	0	0	0	61	0	0	1	1	0	0	0	20	2	0	5	0	0	1
ENSBTAG00000017045	FABP2	2.87385	3	37	11	1	1	7	0	0	4	2	0	0	2	0	0	1	2	0	0	0	0	1	0	0	130	0	1	31	1	0	0
ENSBTAG00000000329	MEGF10	29.7669	34	46	73	15	30	44	27	34	20	33	18	20	52	16	12	21	15	30	37	38	18	9	49	32	41	16	28	63	29	11	12
ENSBTAG00000021791	PARP9	230.522	110	326	844	496	406	171	165	134	107	130	66	167	151	78	110	87	338	174	254	136	280	117	180	64	312	161	503	419	466	165	110
ENSBTAG00000004388	SLITRK6	124.401	118	207	270	76	157	138	104	98	104	155	86	135	173	75	68	89	53	115	181	137	102	60	114	64	103	157	126	200	126	70	181
ENSBTAG00000011467	BATF2	5.66859	6	4	3	2	10	11	3	2	4	2	2	4	9	10	5	3	9	6	5	1	3	6	6	2	2	4	7	14	14	2	3
ENSBTAG00000019524	ITGAD	3.89481	2	14	11	2	6	2	9	3	2	2	0	1	1	5	0	1	10	3	10	3	5	3	7	2	12	7	3	3	0	1	2
ENSBTAG00000010548	LRRC6	9.58489	1	22	17	4	9	10	10	9	12	14	6	13	7	5	11	3	12	8	8	10	11	5	6	8	8	16	21	16	4	7	13
ENSBTAG00000037768	ENSBTAG00000037768	6.84725	1	7	28	0	19	0	9	2	6	0	0	0	12	3	1	1	26	6	6	4	1	1	2	1	13	47	11	7	0	2	4
ENSBTAG00000009703	MYH7	8.89867	8	4	12	2	5	11	18	8	20	20	2	10	15	3	5	12	2	9	9	12	7	4	14	2	3	8	7	27	4	5	10
ENSBTAG00000008161	CLCA1	7.97663	2	72	26	4	8	6	22	2	7	7	9	6	1	4	7	2	12	0	9	5	13	13	4	0	213	4	9	36	1	0	2
ENSBTAG00000010496	STAG3	10.9425	4	23	14	3	13	16	27	6	16	11	10	3	5	10	7	9	13	10	17	9	18	11	16	4	13	6	25	8	8	4	17
ENSBTAG00000010665	CBLN3	3.47261	2	10	9	1	4	4	4	2	0	1	2	1	6	3	1	3	10	1	4	3	4	3	2	1	8	3	6	7	1	4	2
ENSBTAG00000033523	ENSBTAG00000033523	12.7362	11	40	40	9	9	14	36	18	9	12	9	12	8	3	10	3	10	11	17	10	21	9	20	10	12	9	25	16	6	7	4
ENSBTAG00000047899	ENSBTAG00000047899	8.89853	9	20	12	7	11	7	17	3	11	5	2	9	10	10	5	11	8	11	10	10	7	6	4	4	8	11	12	17	5	3	13
ENSBTAG00000021452	TRANK1	400.783	421	725	534	229	708	367	511	345	374	363	165	471	436	244	215	333	411	312	314	328	313	159	389	286	454	413	667	624	604	283	276
ENSBTAG00000040559	PTPRH	7.55522	7	23	9	1	9	6	10	3	9	5	6	9	10	5	7	2	6	7	9	5	11	8	12	7	28	3	8	17	2	1	2
ENSBTAG00000026666	ENSBTAG00000026666	2.20064	0	3	10	0	2	4	21	3	3	5	1	0	0	0	2	0	0	0	21	2	1	0	0	0	0	0	0	1	0	1	0
ENSBTAG00000015513	DOCK5	96.6951	63	220	140	43	159	97	130	82	92	110	57	88	136	72	64	63	132	109	114	101	124	85	91	62	115	83	125	189	44	49	79
ENSBTAG00000008597	SLC45A4	43.3865	56	82	41	24	60	53	107	36	58	59	21	55	31	27	32	52	24	28	31	33	23	12	56	18	45	49	57	79	26	46	28
ENSBTAG00000030845	ENSBTAG00000030845	336.689	265	909	790	144	570	418	367	245	329	311	202	222	262	209	271	210	652	404	606	300	336	248	472	190	407	240	500	440	186	166	204
ENSBTAG00000006745	FGG	15.1806	15	34	98	1	21	26	60	13	41	35	0	3	1	1	11	13	7	0	89	19	7	10	15	1	2	2	1	11	1	2	2
ENSBTAG00000009256	ITGA4	119.73	62	396	269	63	179	150	152	87	94	111	42	106	79	57	106	74	349	119	174	105	115	86	117	41	190	119	177	210	49	58	54
ENSBTAG00000017860	HIPK2	69.7304	56	146	53	45	95	72	171	34	67	59	47	80	83	85	65	24	63	62	79	54	82	76	94	46	82	71	81	102	38	42	61
ENSBTAG00000015649	TMEM156	21.5426	3	99	56	15	28	25	17	10	7	15	6	17	23	17	19	19	74	22	29	15	22	13	21	4	41	18	30	27	6	14	6
ENSBTAG00000025659	ZNF618	30.9979	34	51	48	31	38	36	66	23	42	32	15	31	38	25	20	25	21	26	23	25	22	28	34	18	28	41	28	59	17	17	26
ENSBTAG00000034901	HIST3H2BB	96.6953	60	170	179	74	106	53	157	67	144	139	71	44	59	81	106	49	109	92	140	80	206	105	129	51	124	101	126	156	50	59	63
ENSBTAG00000020674	LTB	14.7627	14	37	34	11	21	15	15	12	15	15	10	7	11	6	23	7	22	14	25	18	9	9	4	7	51	12	16	20	1	8	6
ENSBTAG00000000998	SLC39A6	204.199	165	340	339	94	377	157	308	145	245	305	144	164	276	138	178	185	183	218	243	178	187	134	255	137	179	253	216	232	155	132	163
ENSBTAG00000023207	FAM3D	115.464	24	283	278	72	129	115	196	90	82	87	97	36	168	79	105	31	201	129	193	84	203	235	143	29	102	173	189	184	16	53	72
ENSBTAG00000009206	FOXS1	12.7041	8	12	12	8	28	24	12	8	15	10	4	7	23	16	6	11	14	11	12	9	8	5	27	10	16	17	14	23	7	6	9
ENSBTAG00000016399	AKAP4	10.4446	7	6	8	5	7	22	14	3	18	8	3	5	8	9	8	5	3	5	8	10	9	8	28	9	3	22	10	31	14	6	15
ENSBTAG00000005717	GJB5	9.18936	2	11	12	4	6	12	26	6	11	13	9	2	6	10	3	6	9	8	14	8	12	12	12	11	7	11	19	14	3	2	13
ENSBTAG00000004591	PLPPR5	9.59607	11	20	13	4	25	13	20	9	9	11	1	8	11	1	5	6	2	10	10	2	8	0	12	15	12	13	8	9	11	11	6
ENSBTAG00000003786	GCGR	2.31996	2	4	5	0	0	0	4	0	6	0	0	3	3	3	1	1	7	4	10	1	2	0	0	0	2	4	2	7	0	0	4
ENSBTAG00000000905	RAB6B	8.97701	3	26	13	5	19	11	12	9	9	24	5	13	9	1	8	3	4	6	17	6	13	6	16	4	13	7	7	20	3	4	6
ENSBTAG00000040521	SAMD14	14.0151	9	29	22	5	13	14	18	9	16	15	1	24	26	13	18	9	8	15	23	11	10	3	31	14	9	21	14	14	4	12	10
ENSBTAG00000034302	ENSBTAG00000034302	3.6981	1	9	2	0	3	5	9	6	2	1	2	1	9	6	1	1	13	2	3	1	4	0	3	1	3	8	8	7	1	1	4
ENSBTAG00000004048	MCHR1	17.9487	6	20	18	14	45	23	22	8	27	24	6	22	16	4	6	18	7	13	16	15	19	13	30	9	39	18	16	24	28	14	12
ENSBTAG00000014655	MYO1A	27.149	2	61	53	25	19	21	25	22	12	23	19	27	15	25	15	27	27	13	14	16	21	8	45	23	107	16	25	64	16	29	18
ENSBTAG00000015757	PHYHIP	8.58495	1	36	22	15	7	4	27	4	7	3	8	2	2	9	9	3	11	13	9	9	17	5	8	4	10	12	12	12	2	3	3
ENSBTAG00000036399	ENSBTAG00000036399	5.71817	5	10	9	2	2	3	10	5	8	9	2	7	16	4	4	6	4	2	1	11	7	0	5	3	2	4	8	15	5	5	2
ENSBTAG00000009191	TUSC3	82.4187	95	114	141	46	117	113	96	84	107	121	27	84	87	57	67	84	50	59	90	88	75	30	94	49	55	94	65	132	103	54	43
ENSBTAG00000007665	NPR3	41.625	13	157	53	19	37	47	62	37	39	28	28	48	22	81	26	29	20	51	50	20	40	54	55	13	22	44	43	26	26	33	74
ENSBTAG00000001649	ZFPM2	75.0242	76	118	71	66	87	105	119	59	95	102	26	95	89	47	25	87	42	77	76	58	93	11	110	39	57	67	77	125	89	52	51
ENSBTAG00000012390	ZNF483	9.37738	6	18	21	5	9	8	20	13	12	8	3	16	12	3	7	5	10	9	14	9	3	6	14	9	8	9	9	20	7	5	2
ENSBTAG00000048312	ENSBTAG00000048312	5.9454	0	16	5	9	9	4	10	10	5	5	1	2	8	3	4	5	7	6	15	4	5	7	1	2	9	17	9	6	1	1	3
ENSBTAG00000014698	CARD11	42.2973	36	93	56	28	54	90	54	21	48	40	12	60	95	352	25	36	58	39	24	29	30	20	46	43	50	40	35	61	22	19	20
ENSBTAG00000009150	SPON1	416.545	369	656	583	274	486	554	500	193	470	552	138	414	485	220	324	328	342	341	506	402	505	312	661	340	358	440	421	1282	238	256	337
ENSBTAG00000024545	DCHS2	12.9209	8	13	14	2	13	18	7	4	17	17	0	5	31	70	1	25	4	2	10	12	3	6	12	14	4	13	6	10	0	4	6
ENSBTAG00000045998	MAGEL2	18.8887	22	33	33	12	39	30	21	12	31	22	7	27	24	9	7	10	15	12	10	8	24	10	20	15	21	21	17	46	13	12	15
ENSBTAG00000010050	COL16A1	758.826	788	1301	1245	508	1313	832	1318	785	841	829	378	667	962	389	445	502	512	792	854	600	931	466	894	570	658	780	875	1365	515	569	603
ENSBTAG00000015128	KLK8	2.64597	0	4	22	0	1	2	14	0	1	0	1	0	0	2	0	0	11	8	6	1	1	0	4	0	6	0	1	1	0	5	0
ENSBTAG00000004766	ENSBTAG00000004766	2.21263	2	8	4	2	1	2	2	1	1	2	2	3	1	3	1	2	2	5	4	1	3	1	2	0	0	4	1	3	2	2	1
ENSBTAG00000017121	ALB	93.019	67	144	394	3	57	116	493	101	314	254	5	42	3	7	65	65	25	0	743	149	49	30	25	8	5	9	10	11	7	22	12
ENSBTAG00000034435	NKD2	29.6	26	42	22	33	49	46	36	24	29	24	13	16	39	84	22	25	9	18	30	20	26	9	36	23	20	20	36	29	24	16	24
ENSBTAG00000021336	KIF5A	8.48696	1	28	13	1	8	8	10	26	8	23	1	14	12	2	8	1	5	12	16	10	0	1	9	4	8	8	8	17	2	5	4
ENSBTAG00000011651	HECTD2	118.896	113	179	172	74	166	125	126	77	155	177	64	159	194	50	65	91	70	126	151	164	120	37	143	91	73	129	133	150	110	106	73
ENSBTAG00000000074	NFIA	433.442	392	641	568	215	587	464	535	253	486	467	228	515	579	451	309	337	271	437	544	428	540	280	629	341	249	526	545	629	287	375	355
ENSBTAG00000008647	KLHL1	2.35043	2	3	12	1	6	1	1	1	2	2	0	4	0	1	1	2	1	3	2	3	0	0	0	0	1	4	1	18	0	5	0
ENSBTAG00000000570	RET	33.5768	28	44	45	19	57	44	31	49	46	68	22	38	52	28	10	24	8	31	30	17	16	7	72	15	28	29	35	57	26	23	34
ENSBTAG00000000076	RECK	233.571	174	344	390	143	291	285	295	169	333	363	121	265	255	127	201	180	276	220	318	233	274	186	356	134	197	256	238	397	127	172	116
ENSBTAG00000000917	BMP1	443.19	321	847	660	267	720	436	903	304	519	429	318	365	429	439	321	288	468	468	549	307	516	499	618	258	458	465	569	743	166	249	408
ENSBTAG00000009933	DTX3L	221.081	165	303	566	274	439	165	137	156	118	133	83	171	193	138	125	136	325	155	219	155	261	141	191	113	247	188	456	378	438	167	99
ENSBTAG00000047486	CARTPT	32.4726	4	61	67	2	143	24	47	275	29	137	12	64	29	3	5	0	5	41	86	38	2	0	48	16	35	34	51	34	9	28	9
ENSBTAG00000018059	CD80	12.1369	7	39	21	10	17	4	13	4	10	3	2	17	12	20	11	4	20	23	30	13	14	12	14	3	11	6	27	18	2	6	8
ENSBTAG00000021447	SIM2	1.85693	2	4	1	3	5	6	8	0	3	1	0	1	3	5	0	1	0	2	2	0	4	1	0	1	1	0	1	2	0	1	0
ENSBTAG00000014441	CD96	5.75732	2	10	12	2	7	5	8	3	5	6	3	9	6	2	4	3	19	5	10	3	8	3	6	1	15	6	10	9	3	3	1
ENSBTAG00000004443	ENSBTAG00000004443	30.1274	17	41	22	12	72	84	26	18	24	25	18	42	25	35	26	19	51	20	34	24	15	11	37	16	31	47	33	68	9	28	10
ENSBTAG00000002781	GCNT4	14.0537	8	21	19	5	27	15	12	12	12	25	8	17	6	18	6	11	16	13	5	13	15	6	20	8	21	16	19	31	11	12	9
ENSBTAG00000014328	ENSBTAG00000014328	1.84178	0	11	3	3	0	2	3	0	1	2	0	0	0	0	2	0	0	0	1	2	0	1	3	0	16	4	0	3	1	0	0
ENSBTAG00000017162	STK39	58.2361	80	82	66	35	93	77	66	58	57	91	16	53	82	77	43	34	23	51	52	49	54	24	71	62	33	47	57	122	50	39	31
ENSBTAG00000003525	STXBP1	97.5784	91	162	144	73	124	109	132	61	123	91	44	143	117	73	57	95	44	74	119	74	101	47	139	65	84	101	112	209	68	82	84
ENSBTAG00000042805	SNORD113	9.03281	13	23	13	6	8	6	13	2	11	16	2	17	12	5	9	8	6	7	11	6	7	7	11	6	5	8	7	21	5	10	3
ENSBTAG00000003375	TC2N	212.358	66	384	356	128	257	245	361	130	205	223	167	144	236	193	189	109	269	211	292	226	453	285	259	111	189	256	317	379	43	146	140
ENSBTAG00000020247	ADCYAP1R1	33.9114	19	65	47	18	57	43	31	14	43	34	21	43	43	44	28	25	24	34	27	39	36	31	26	30	25	37	47	61	23	14	27
ENSBTAG00000010016	SPATA45	9.10911	5	10	15	5	18	7	8	5	12	11	6	8	12	11	7	2	6	9	11	10	13	2	13	13	5	9	10	12	12	9	2
ENSBTAG00000012029	KLRB1	2.35693	0	12	5	1	4	3	5	0	2	1	0	2	1	1	2	2	6	2	4	1	1	1	3	2	6	7	0	2	1	0	1
ENSBTAG00000002084	UNC5C	6.126	2	7	3	3	11	14	18	6	6	7	2	13	5	9	5	3	5	3	5	8	1	2	7	1	11	5	1	15	4	4	3
ENSBTAG00000020032	CEP126	21.4152	14	37	34	15	22	28	25	25	14	37	12	29	19	6	12	10	26	26	28	19	28	20	22	16	16	23	30	62	9	17	8
ENSBTAG00000009942	PLCL2	92.4751	91	179	178	59	149	99	126	64	125	113	28	104	105	68	62	64	104	80	103	79	99	46	124	81	109	95	111	161	45	44	66
ENSBTAG00000029770	ENSBTAG00000029770	4.53963	8	5	6	3	4	4	7	4	10	4	3	7	4	1	3	2	3	4	6	3	4	3	4	2	3	3	4	20	6	2	0
ENSBTAG00000013167	SIGLEC1	97.4773	80	119	139	49	199	135	98	75	128	107	42	58	89	75	55	112	71	58	77	64	95	56	171	78	124	134	126	118	102	89	68
ENSBTAG00000008852	ENSBTAG00000008852	20.3635	15	71	33	6	18	36	23	11	23	24	9	29	19	12	14	20	13	19	12	14	40	17	29	16	156	14	20	46	12	14	14
ENSBTAG00000024420	COL28A1	19.7348	15	11	21	13	40	55	17	17	18	18	7	23	37	7	4	15	8	15	22	30	13	14	27	4	8	21	16	48	34	8	12
ENSBTAG00000016137	ZNF608	91.4389	53	166	112	57	114	101	128	59	110	94	50	97	97	119	82	51	82	89	118	109	112	76	137	71	89	83	116	100	57	66	70
ENSBTAG00000015228	CD74	1117.52	755	2548	2013	552	1410	1294	1170	727	974	861	686	818	994	936	910	883	2251	1359	2010	877	1427	879	1406	647	1415	920	1742	1632	582	632	771
ENSBTAG00000015356	TAC1	17.8296	3	46	52	1	52	8	23	192	10	81	7	43	13	1	3	1	0	38	43	20	0	0	36	7	16	14	16	16	7	17	5
ENSBTAG00000008603	CXorf21	8.12781	2	28	15	2	13	12	13	1	5	3	4	11	8	6	6	8	25	11	6	2	8	2	8	3	22	6	10	10	3	5	6
ENSBTAG00000033268	ZFHX4	34.7972	28	55	18	42	27	108	76	28	13	17	6	31	85	51	3	35	2	36	29	24	31	0	59	34	38	20	15	90	20	9	10
ENSBTAG00000000634	MLPH	2.70014	1	4	4	2	2	1	1	0	3	5	2	0	12	2	2	0	1	0	3	1	3	2	5	2	8	6	1	3	1	0	5
ENSBTAG00000003409	FKBP1B	5.83627	4	16	14	2	17	9	13	11	7	9	5	0	2	1	3	2	0	7	8	11	7	2	3	4	11	3	9	11	3	1	1
ENSBTAG00000005699	SCML4	2.35219	1	3	5	0	3	2	3	1	3	1	1	0	3	5	1	4	6	2	2	2	0	3	2	1	6	2	2	4	0	3	0
ENSBTAG00000045498	SULT2B1	76.6076	10	137	110	22	64	33	229	25	65	66	83	34	51	85	76	22	184	120	183	41	179	87	101	42	94	30	197	73	17	57	55
ENSBTAG00000012489	TMEM266	10.6691	5	18	15	8	15	11	17	9	11	19	5	11	9	6	11	5	8	2	8	7	10	10	9	13	16	11	19	19	12	5	9
ENSBTAG00000005078	UCHL1	34.3778	21	73	75	21	97	26	37	73	23	79	23	40	39	6	12	9	8	44	67	32	10	10	37	17	41	42	46	61	15	18	17
ENSBTAG00000017981	ADRB3	13.1774	21	8	5	7	9	29	6	8	11	14	4	8	8	62	8	9	1	10	10	2	24	0	9	13	6	4	7	27	12	8	11
ENSBTAG00000022580	FAM212B	25.4373	49	49	43	22	32	32	33	10	36	32	17	15	28	11	23	11	7	15	22	31	20	3	26	16	22	28	38	40	33	13	26
ENSBTAG00000012638	S100A12	26638.6	3532	79240	77610	19803	24880	19670	43837	15808	23090	22044	23232	13570	22550	20031	25364	7992	63952	45963	66785	17162	60134	32074	22933	7228	20137	17871	48652	25860	3971	14251	18767
ENSBTAG00000020489	SEMA6A	107.731	111	151	174	53	131	112	109	80	123	123	45	141	163	96	57	72	118	93	107	98	119	77	158	62	81	121	91	256	65	92	92
ENSBTAG00000008504	SYNGR3	12.5141	12	20	17	8	13	5	25	12	12	16	13	9	14	13	14	3	8	16	21	12	20	8	19	10	19	8	20	20	4	7	5
ENSBTAG00000003305	NCF1	11.9771	13	39	32	7	16	17	15	10	7	9	4	12	13	11	4	11	19	8	15	13	14	1	15	7	22	6	9	21	6	6	6
ENSBTAG00000007618	ENSBTAG00000007618	1.87634	1	18	7	1	0	0	2	0	4	2	0	0	0	0	1	1	0	0	0	0	0	1	0	0	75	0	0	28	1	1	0
ENSBTAG00000009997	ANO1	110.71	118	223	146	68	187	81	131	50	81	127	64	109	114	233	77	89	118	105	149	72	80	52	144	76	104	98	123	155	63	63	114
ENSBTAG00000005299	EDNRB	254.306	136	471	632	195	547	211	232	132	270	294	123	316	523	157	297	86	262	217	258	357	377	173	232	113	205	372	244	350	134	168	147
ENSBTAG00000013173	2017-09-03	3.88818	3	12	1	8	0	4	8	4	7	6	0	1	0	2	2	1	3	1	5	6	0	0	1	3	5	9	6	4	5	3	4
ENSBTAG00000005379	SLC41A1	35.0708	32	47	37	16	41	38	48	12	31	27	19	49	60	43	23	17	32	37	36	24	47	23	60	34	24	48	48	46	31	21	29
ENSBTAG00000020573	SCUBE2	124.033	104	175	163	104	153	172	137	90	171	163	61	156	172	150	59	138	85	124	138	150	77	54	108	100	100	122	107	201	78	63	77
ENSBTAG00000017421	SLC3A1	2.31569	4	19	9	1	0	3	6	0	1	4	0	0	0	1	4	0	2	2	1	1	0	1	5	1	61	0	0	12	3	0	0
ENSBTAG00000011446	SEMA7A	26.9859	47	63	51	15	54	30	23	14	18	14	11	34	32	38	10	12	33	41	46	21	26	8	30	20	34	16	31	36	16	16	10
ENSBTAG00000032022	ENSBTAG00000032022	6.56202	1	10	14	3	1	8	12	2	8	14	5	7	4	2	6	1	8	5	12	8	21	1	15	5	1	5	12	8	9	6	1
ENSBTAG00000011892	SRGAP1	115.376	107	187	172	58	221	115	148	79	135	175	48	142	159	71	84	104	78	89	119	114	105	60	141	67	90	123	119	198	103	90	111
ENSBTAG00000013047	GRM7	7.03669	6	16	20	3	23	4	3	3	6	12	3	7	10	5	3	4	2	10	12	8	11	3	2	4	6	13	9	10	3	1	9
ENSBTAG00000026080	ENSBTAG00000026080	13.3916	3	29	27	12	19	10	26	6	13	21	9	10	11	11	9	12	22	12	8	7	28	12	12	12	28	17	16	21	2	7	4
ENSBTAG00000003509	PLEKHA2	140.58	164	245	229	105	161	141	132	110	161	154	64	141	163	134	83	126	178	170	199	96	156	99	154	87	150	155	149	231	76	79	95
ENSBTAG00000014612	DOCK2	128.782	100	449	253	76	174	133	150	92	107	97	57	110	98	82	101	104	294	130	161	75	151	92	134	50	303	93	141	208	60	53	88
ENSBTAG00000030940	ENSBTAG00000030940	16.1296	2	71	33	8	14	24	14	7	13	9	10	13	12	9	14	10	64	24	39	9	18	11	16	3	33	9	19	20	2	7	6
ENSBTAG00000009836	CHGA	9.85735	6	39	16	2	6	19	18	13	5	9	5	7	7	7	1	11	40	7	17	4	4	1	6	0	30	3	20	11	2	3	2
ENSBTAG00000029897	ENSBTAG00000029897	31.9221	6	73	61	17	49	24	60	18	31	51	39	33	18	25	28	10	63	47	58	30	65	21	35	13	21	17	58	38	16	25	13
ENSBTAG00000046957	DOK6	5.48849	6	4	6	5	3	10	6	2	13	9	2	8	4	19	2	6	2	2	5	5	4	2	5	2	3	3	1	3	7	1	3
ENSBTAG00000010634	NDNF	207.429	76	473	382	157	189	234	290	204	195	245	87	124	247	151	259	76	150	194	230	179	292	295	309	129	155	293	282	371	71	130	254
ENSBTAG00000033545	ENSBTAG00000033545	5.74331	4	73	13	3	2	11	6	3	3	3	2	2	2	0	6	3	4	1	1	1	5	0	6	1	281	0	0	48	0	1	7
ENSBTAG00000031767	ENSBTAG00000031767	6.3921	5	11	17	8	6	8	12	4	12	9	6	5	8	4	4	3	4	2	6	8	11	6	4	5	4	9	5	8	3	4	2
ENSBTAG00000044905	bta-mir-449d	3.09527	1	6	2	2	4	2	7	1	2	1	2	2	1	3	2	6	1	8	7	4	3	1	4	1	1	6	1	7	2	4	1
ENSBTAG00000043553	GPX3	169.577	87	710	261	52	116	129	198	89	75	55	60	119	498	164	100	102	512	288	326	48	174	152	336	76	51	44	412	195	40	60	119
ENSBTAG00000038263	CD1A	7.41841	4	13	14	1	8	12	13	6	8	9	8	1	10	1	6	7	1	9	14	12	12	11	11	4	7	11	10	7	4	2	5
ENSBTAG00000047431	SNORA42	6.79638	3	19	21	7	3	6	12	14	14	11	4	2	4	5	2	12	4	3	3	3	4	3	11	2	10	3	5	19	1	5	2
ENSBTAG00000021322	TM4SF20	1.91813	0	27	3	0	0	2	4	0	2	3	0	0	0	0	0	0	0	0	0	1	0	3	0	0	74	1	0	24	0	1	1
ENSBTAG00000002317	PTN	274.613	283	420	569	253	368	225	267	265	318	424	86	350	281	160	172	306	155	252	340	209	247	102	219	215	208	236	246	546	323	220	130
ENSBTAG00000004997	CTNNAL1	305.513	204	385	488	163	408	384	314	249	321	302	161	386	401	404	259	341	192	254	391	298	362	134	411	164	172	306	374	580	257	155	239
ENSBTAG00000012119	PTPRZ1	525.265	126	1385	899	354	762	411	884	330	603	546	388	259	400	250	507	228	583	635	871	499	1039	802	689	235	614	733	827	798	135	285	512
ENSBTAG00000010107	DFNB31	13.2911	3	51	18	11	25	9	34	9	14	9	7	11	13	15	17	5	21	22	25	4	11	12	15	9	9	6	17	19	3	5	15
ENSBTAG00000017661	RFX2	108.902	137	142	101	64	127	161	131	79	119	114	44	80	135	32	56	113	58	120	142	82	107	49	193	79	125	98	121	254	129	57	107
ENSBTAG00000018240	CYP2S1	6.78411	1	14	9	6	8	6	14	5	4	6	8	0	1	4	4	1	14	8	24	3	16	4	10	3	12	2	19	6	3	7	5
ENSBTAG00000021588	SCG2	97.0354	13	341	228	3	206	54	114	351	83	335	26	128	103	4	8	13	14	139	213	62	5	2	54	36	79	105	165	163	22	80	21
ENSBTAG00000007434	CD300LG	140.303	170	167	151	102	196	211	114	69	137	105	59	154	208	441	110	122	99	120	177	134	142	29	163	110	79	97	127	159	67	67	59
ENSBTAG00000011539	PCGF2	58.9651	46	106	75	30	78	48	91	31	72	58	45	57	51	43	51	42	49	73	83	63	97	43	70	50	60	73	80	78	41	41	43
ENSBTAG00000001197	SLAMF7	9.74935	5	29	27	6	17	15	10	9	6	6	5	2	7	4	10	5	23	9	16	8	4	1	15	8	18	5	18	17	6	4	7
ENSBTAG00000008723	CCBE1	60.7225	51	94	82	43	95	55	105	35	102	79	25	76	76	25	48	48	33	58	58	43	76	45	57	60	60	77	112	83	29	36	56
ENSBTAG00000001945	ARG2	5.13831	3	9	6	4	10	1	9	3	3	11	4	4	5	5	6	5	7	5	5	2	4	3	2	1	14	1	7	14	4	1	5
ENSBTAG00000014498	UNC93A	3.6187	2	14	3	3	1	2	6	0	2	1	4	5	5	9	2	0	3	4	3	2	4	10	2	0	0	6	3	13	0	4	1
ENSBTAG00000009848	GPR171	8.21778	0	22	24	2	13	10	6	4	1	4	7	4	4	7	8	10	19	16	17	7	10	11	6	1	17	9	9	15	3	3	2
ENSBTAG00000020992	RHBDL3	8.46059	6	24	13	4	10	6	12	2	12	3	5	2	7	11	9	6	12	7	18	2	16	7	16	7	9	13	12	6	4	5	8
ENSBTAG00000005122	KNG1	6.46227	2	13	31	0	1	9	35	7	18	20	3	1	1	1	3	2	11	1	29	15	8	2	3	0	1	2	0	0	1	2	4
ENSBTAG00000021151	MYH10	716.331	628	1107	1045	469	889	774	1234	613	1067	1082	352	743	674	362	560	676	410	604	738	594	851	498	865	560	742	583	713	1174	674	486	590
ENSBTAG00000045626	ENSBTAG00000045626	3.13642	0	17	2	1	10	1	13	2	3	2	5	1	3	9	3	1	3	5	5	4	2	1	2	0	0	1	6	4	0	0	1
ENSBTAG00000009994	EML5	266.917	142	528	394	154	394	265	493	158	312	348	274	182	256	147	213	105	347	320	428	195	585	402	311	100	311	317	345	491	43	146	183
ENSBTAG00000014027	TRIM36	12.7857	11	24	23	8	5	11	16	14	10	12	8	12	10	8	5	5	26	7	22	14	19	9	15	5	28	15	19	41	4	3	9
ENSBTAG00000021855	ANO3	5.88818	6	5	7	13	8	14	3	3	10	0	4	1	15	20	3	4	1	4	5	2	6	4	4	1	7	3	2	5	2	3	1
ENSBTAG00000001710	CMTM8	13.9273	15	26	18	12	30	17	28	9	21	20	10	7	11	10	15	8	14	21	15	8	10	6	17	6	7	16	17	24	6	6	18
ENSBTAG00000006846	ENSBTAG00000006846	207.082	90	604	355	200	354	163	277	80	143	131	105	173	268	153	169	79	406	199	244	188	313	256	207	88	247	212	334	258	152	147	157
ENSBTAG00000045824	SOX9	2.66224	2	4	7	1	1	1	2	0	3	4	2	4	1	2	2	1	2	0	1	2	3	1	2	3	5	2	2	7	8	1	2
ENSBTAG00000047966	ENSBTAG00000047966	2.54906	6	1	1	4	1	1	5	0	1	1	1	0	1	5	1	0	2	3	2	2	1	2	2	1	2	7	9	7	1	3	2
ENSBTAG00000015837	P2RY12	5.53498	8	7	9	1	4	6	5	3	2	7	3	6	8	7	2	5	3	2	10	9	6	1	8	3	6	7	4	4	10	4	3
ENSBTAG00000011733	GIPC2	8.0904	1	16	10	3	10	18	7	4	3	11	8	10	4	13	8	2	6	2	11	10	10	7	12	6	26	6	6	11	4	3	5
ENSBTAG00000001864	NR4A3	8.25579	4	5	11	6	15	55	15	0	3	4	6	7	2	8	3	6	9	5	5	6	3	4	8	10	6	3	8	16	2	10	4
ENSBTAG00000005110	CADPS2	73.512	85	108	87	38	127	133	198	54	69	64	19	93	50	59	36	69	79	83	79	69	60	42	121	27	69	83	55	216	15	49	44
ENSBTAG00000047889	ENSBTAG00000047889	2.7487	3	3	3	2	4	1	4	2	4	5	1	1	4	1	1	2	3	5	1	1	6	2	2	1	0	6	4	9	1	3	2
ENSBTAG00000047177	ENSBTAG00000047177	5.17996	1	62	24	1	2	5	5	0	1	0	0	2	0	2	1	0	24	4	2	1	1	2	0	0	29	3	3	11	0	0	0
ENSBTAG00000030749	DNAJC6	18.1321	3	39	24	2	30	21	38	43	19	42	14	20	12	8	15	1	5	11	20	22	29	1	31	10	30	17	41	29	6	10	8
ENSBTAG00000003408	ENSBTAG00000003408	6.33703	2	173	19	1	0	7	14	3	2	5	1	3	3	6	1	1	35	1	5	3	1	0	1	1	56	1	3	19	1	0	0
ENSBTAG00000029886	bta-mir-214	5.77171	2	5	16	1	8	6	6	5	9	7	1	7	17	3	11	4	2	7	10	8	8	3	9	2	1	8	6	4	6	0	2
ENSBTAG00000020789	STS	6.72305	3	17	4	5	9	9	8	5	12	3	6	7	7	8	6	3	6	5	5	2	5	7	7	5	8	6	9	13	1	9	8
ENSBTAG00000019250	BTK	36.6807	34	101	55	24	57	38	35	20	29	33	20	40	30	31	25	38	62	37	41	30	32	22	37	13	103	27	33	62	17	17	22
ENSBTAG00000013926	FCGRT	563.59	525	740	804	432	1018	838	602	388	729	643	259	499	582	1150	438	346	595	460	699	507	570	394	717	408	428	432	571	640	288	294	404
ENSBTAG00000045887	DMTN	6.73224	1	10	11	3	6	2	7	7	9	13	7	5	5	6	11	2	5	8	9	1	9	4	11	4	9	9	7	9	2	9	10
ENSBTAG00000043565	ENSBTAG00000043565	9.03754	0	24	10	9	7	8	27	5	4	2	11	9	7	21	6	4	6	19	30	10	14	9	14	1	5	2	7	6	2	6	6
ENSBTAG00000006844	LEF1	8.07258	6	29	15	3	14	8	7	1	5	8	8	8	12	5	9	7	16	12	12	7	9	4	13	0	9	4	13	9	6	4	3
ENSBTAG00000019711	LRMP	56.0875	29	171	80	44	68	49	79	43	39	52	20	39	42	20	64	43	87	45	63	50	78	72	46	27	212	70	41	95	18	16	20
ENSBTAG00000022000	CACNB2	188.235	233	214	188	84	284	220	168	93	202	266	65	274	364	71	137	180	79	213	269	177	134	38	286	149	144	205	207	333	182	138	151
ENSBTAG00000003043	GNG2	80.0195	56	63	69	85	87	163	73	69	101	93	29	67	90	281	55	71	64	54	75	80	65	26	61	82	34	48	42	67	58	31	33
ENSBTAG00000008057	PARVG	10.1435	5	25	21	6	12	13	7	6	4	8	6	9	13	5	7	8	26	15	16	8	7	3	14	9	20	3	13	17	6	8	3
ENSBTAG00000033326	DPEP1	1.56005	2	21	5	0	0	2	5	1	1	1	0	0	0	0	0	1	0	0	1	1	0	2	0	0	60	0	2	13	0	0	1
ENSBTAG00000012475	ALOX12B	2.37817	1	4	5	3	2	1	9	2	0	0	1	0	5	9	1	1	0	4	1	1	3	4	2	2	2	0	2	6	1	0	1
ENSBTAG00000016770	GAPT	5.83385	2	30	12	5	8	5	4	7	2	2	5	5	3	8	4	3	8	9	9	1	6	2	3	5	13	2	3	7	5	2	5
ENSBTAG00000004645	ADAMTSL3	450.228	547	601	606	259	793	610	579	253	452	532	159	645	799	470	217	276	275	300	415	391	406	284	550	416	306	638	427	921	193	311	355
ENSBTAG00000011327	OLFML3	338.125	343	490	709	222	580	300	298	287	530	511	145	404	351	161	240	239	330	331	481	366	337	154	317	217	274	436	264	647	235	216	266
ENSBTAG00000024176	HIST1H2AL	341.657	62	626	880	246	402	232	322	236	372	457	378	277	167	200	470	88	413	347	506	179	1161	157	502	122	500	296	760	350	174	345	174
ENSBTAG00000047944	GATA5	5.204	2	10	1	5	0	8	18	4	10	5	0	4	2	2	0	7	0	6	6	0	6	0	18	4	8	6	7	7	2	8	5
ENSBTAG00000004394	PKIB	101.3	62	228	240	81	115	123	166	90	93	109	69	101	106	89	99	56	156	100	120	81	123	62	161	64	109	58	101	105	65	72	51
ENSBTAG00000009239	SLC16A10	26.1388	32	41	46	13	65	16	19	18	23	55	6	27	26	11	22	20	16	27	49	27	19	15	34	17	27	36	39	42	14	19	18
ENSBTAG00000001198	ENSBTAG00000001198	10.1913	10	36	30	2	14	12	10	8	8	6	5	5	7	6	2	2	36	22	16	8	9	14	4	5	18	3	18	12	4	3	5
ENSBTAG00000011213	ENSBTAG00000011213	6.61655	4	6	17	2	10	7	9	0	14	10	7	7	19	5	4	4	3	7	2	3	7	10	13	5	4	9	2	8	1	5	4
ENSBTAG00000009513	TGFBI	1413.55	1359	1661	1640	696	2423	1291	1985	1205	1625	1686	789	1475	1573	618	1207	904	966	1485	1645	1332	1549	623	1847	1193	1076	1227	1459	1736	2627	1038	1060
ENSBTAG00000016819	FABP3	10.3739	14	20	15	6	24	4	9	8	5	22	4	13	6	10	4	7	10	12	11	4	8	2	11	4	21	8	11	10	14	9	11
ENSBTAG00000002915	GPR63	22.4569	21	53	37	7	53	30	27	17	41	32	8	26	28	11	11	21	18	7	24	28	20	19	19	12	9	23	18	40	18	21	16
ENSBTAG00000022917	FANK1	4.18424	2	7	7	0	4	5	6	8	4	2	3	3	2	4	1	3	4	8	11	4	12	5	0	2	7	6	3	12	0	1	1
ENSBTAG00000019315	PLA2G7	14.4383	17	26	23	12	17	26	8	3	23	19	6	12	17	23	10	19	25	15	15	7	13	9	26	2	22	13	5	19	1	11	2
ENSBTAG00000046041	ENSBTAG00000046041	12.8963	2	40	23	2	17	7	7	11	5	8	2	9	17	24	6	3	22	8	5	16	24	3	24	9	63	3	18	21	1	5	12
ENSBTAG00000010047	TIAM2	45.5619	41	71	44	40	87	59	54	30	54	72	17	35	69	19	16	64	30	45	54	31	34	26	52	32	66	39	30	87	39	24	40
ENSBTAG00000014707	ISG15	145.259	11	189	999	538	208	41	59	19	22	26	14	17	54	26	26	11	203	134	128	7	134	11	30	4	229	72	433	224	448	111	22
ENSBTAG00000014575	COL4A5	2232.88	1077	4179	4818	1218	3281	2219	3280	1474	2477	2839	1389	2299	2355	1295	1965	1071	2261	2030	2623	3054	2912	2465	2691	1664	1853	2514	3415	3791	1028	1347	1900
ENSBTAG00000047164	ENSBTAG00000047164	12.9445	14	14	18	14	21	20	22	8	9	12	5	17	23	30	7	14	4	5	11	6	12	5	12	8	15	15	5	26	6	3	8
ENSBTAG00000002444	MKI67	487.265	233	1258	971	391	515	270	929	286	510	439	278	335	270	260	438	281	731	449	535	324	909	622	459	261	820	446	778	677	323	356	565
ENSBTAG00000017306	AKNA	45.2488	34	92	64	31	70	38	80	28	45	33	35	45	53	40	39	19	76	39	54	28	57	26	56	30	65	44	62	63	30	28	42
ENSBTAG00000020669	PROKR1	12.5094	13	15	19	5	17	18	13	5	12	5	5	8	14	8	14	8	27	21	13	16	5	2	12	12	10	26	9	19	13	9	6
ENSBTAG00000006975	SI	2.85591	1	41	9	1	0	7	3	1	3	4	0	0	0	0	0	2	0	0	0	0	0	2	1	1	90	0	0	29	0	0	1
ENSBTAG00000010852	ENSBTAG00000010852	4.26946	3	10	10	2	7	4	12	6	7	1	2	5	2	1	7	1	6	12	4	2	1	2	6	0	8	1	3	5	3	3	3
ENSBTAG00000047383	ENSBTAG00000047383	5.36654	2	13	11	3	6	6	4	1	1	3	2	3	4	6	4	2	3	5	4	9	9	3	7	7	29	0	6	12	2	1	3
ENSBTAG00000010344	SLC16A14	6.61775	0	11	11	10	13	11	3	7	10	6	0	6	10	5	1	7	8	10	7	5	7	6	7	2	6	7	7	12	4	3	5
ENSBTAG00000016948	PTH1R	24.6526	21	37	38	20	30	32	34	14	38	32	11	28	24	13	23	20	11	21	27	19	28	19	43	19	25	23	30	39	14	21	23
ENSBTAG00000019097	CNTNAP1	78.2894	44	168	138	49	94	68	113	40	107	64	35	109	85	79	66	53	73	83	87	62	107	55	97	111	81	65	106	123	32	55	35
ENSBTAG00000025021	ENSBTAG00000025021	5.59456	3	9	4	6	3	7	5	2	4	5	1	1	8	12	3	8	8	3	8	5	12	3	3	6	13	4	5	12	1	3	2
ENSBTAG00000048246	ENSBTAG00000048246	5.18759	2	15	12	1	3	7	13	3	0	9	3	7	0	10	2	6	9	3	6	8	1	0	7	0	23	0	10	3	1	1	0
ENSBTAG00000007379	ALK	2.5841	1	8	3	2	1	1	3	0	4	6	1	8	4	0	0	1	1	1	5	3	0	0	8	1	2	3	2	5	3	3	1
ENSBTAG00000018975	KCNT1	16.801	9	54	35	11	14	11	21	14	16	10	5	23	21	8	19	8	23	18	30	17	23	18	14	8	20	16	34	21	7	7	19
ENSBTAG00000007827	RCOR2	25.1392	21	52	30	18	48	29	34	14	28	26	25	23	14	23	10	17	7	30	45	21	55	19	25	16	14	25	22	45	19	24	21
ENSBTAG00000042873	U6	2.94254	0	3	6	4	0	3	2	2	5	1	0	4	3	5	0	2	2	6	3	2	4	2	8	2	0	3	8	3	4	1	1
ENSBTAG00000042812	SNORD116	4.84433	8	10	10	5	7	5	1	2	7	5	0	2	6	4	3	2	3	5	4	2	7	3	5	5	3	5	6	5	3	9	5
ENSBTAG00000044063	B4GALT6	66.6386	33	110	117	46	72	80	126	60	84	75	40	81	132	28	36	64	56	47	57	74	73	51	118	18	43	105	51	83	41	45	61
ENSBTAG00000045238	bta-mir-2462	3.3094	0	4	4	0	3	1	18	1	4	2	3	2	4	1	7	1	4	2	7	2	4	3	6	3	4	4	3	9	2	1	3
ENSBTAG00000042880	SNORA42	17.6037	9	31	23	6	48	23	45	8	26	32	9	11	18	14	18	6	15	14	33	19	39	16	21	10	13	9	30	14	10	5	18
ENSBTAG00000004339	ENSBTAG00000004339	34.5241	27	60	50	16	41	42	40	29	30	21	19	29	32	42	26	17	61	37	62	28	36	24	60	26	26	27	49	50	25	30	27
ENSBTAG00000047218	ENSBTAG00000047218	3.08882	1	9	1	2	1	5	0	1	4	2	1	0	7	19	1	7	1	1	1	2	0	1	1	2	1	4	1	1	0	1	2
ENSBTAG00000046131	ENSBTAG00000046131	11.2048	7	16	24	8	8	15	20	8	11	13	13	11	13	2	12	9	9	8	20	0	6	20	0	7	13	9	14	20	11	6	14
ENSBTAG00000004017	PLEKHG2	102.694	71	186	109	61	104	66	120	61	107	132	97	79	97	81	96	102	78	100	125	85	149	67	145	97	103	94	130	145	113	98	59
ENSBTAG00000019187	ZNF462	275.571	308	526	342	167	341	271	406	182	257	249	223	262	369	255	179	196	205	301	344	278	364	161	379	184	221	349	338	430	156	173	252
ENSBTAG00000006256	PTPRO	9.00494	6	21	12	1	12	15	11	11	5	10	5	9	2	8	7	5	13	8	14	9	11	5	14	4	9	7	18	16	5	9	9
ENSBTAG00000002738	S1PR2	121.273	109	163	167	59	181	128	151	100	133	164	64	128	114	53	90	121	90	116	123	90	142	51	194	89	168	99	167	183	139	89	104
ENSBTAG00000011007	TTYH2	50.0997	46	68	87	26	77	53	82	29	65	57	30	41	47	46	39	38	33	35	51	40	50	46	86	43	65	25	60	84	40	39	50
ENSBTAG00000003709	ITGB8	63.8983	62	66	110	36	91	109	66	63	56	74	41	46	99	36	52	54	51	61	44	73	72	36	85	36	59	83	46	140	51	39	47
ENSBTAG00000009775	PRRG3	26.6607	10	43	34	18	32	31	38	18	24	20	12	21	41	26	24	11	31	30	44	25	34	27	41	14	24	28	46	22	13	20	44
ENSBTAG00000005891	FCRL1	6.00689	3	22	18	5	8	5	5	6	2	1	1	5	1	3	3	2	7	4	4	4	5	6	13	3	35	3	6	15	1	2	2
ENSBTAG00000016124	PACSIN1	29.3663	3	39	52	17	30	18	69	21	11	13	35	21	60	20	35	10	42	59	62	30	34	22	47	17	46	28	41	29	7	11	24
ENSBTAG00000002786	ENSBTAG00000002786	6.58951	7	14	8	4	6	9	4	4	6	4	2	1	5	2	11	6	3	5	9	2	2	3	7	1	17	19	2	7	1	11	15
ENSBTAG00000013631	GLUL	1265.56	1200	1973	2294	808	1562	1386	1428	965	886	826	808	801	2337	1980	954	654	1730	1708	2399	1071	2151	910	1987	953	878	1004	1310	1483	384	689	686
ENSBTAG00000012599	SMAD3	50.0153	53	81	70	35	63	41	52	38	63	50	25	57	60	39	34	35	33	40	52	50	63	32	77	34	52	72	43	81	44	42	37
ENSBTAG00000015449	PPEF2	6.52279	5	15	15	3	4	8	6	3	6	7	5	13	7	10	5	5	6	4	4	6	7	2	10	3	6	5	7	9	2	9	5
ENSBTAG00000016220	WIPF3	15.0504	17	23	19	16	23	7	24	5	18	11	9	25	20	32	8	7	14	11	9	8	13	6	22	12	9	17	12	22	15	14	3
ENSBTAG00000016661	ENSBTAG00000016661	124.777	41	186	293	347	237	46	90	36	58	65	55	58	53	75	70	37	157	116	133	62	199	62	91	39	193	74	324	224	291	79	54
ENSBTAG00000004462	NPAS3	3.57001	3	4	7	3	1	5	2	2	1	1	1	6	7	7	0	5	4	2	3	1	1	0	0	3	3	7	6	6	2	3	5
ENSBTAG00000003016	PTPN7	10.7555	7	30	32	3	7	12	19	3	5	5	4	11	11	6	5	10	39	8	11	4	13	14	6	6	28	12	20	15	3	3	3
ENSBTAG00000006811	EPHA3	56.8829	35	60	88	29	96	109	72	20	99	88	12	67	63	28	25	98	54	45	79	65	22	24	96	34	43	87	31	145	23	19	34
ENSBTAG00000002227	LRIG3	442.067	490	746	563	246	422	462	728	354	402	428	210	515	523	282	382	344	355	489	646	509	538	306	539	300	404	584	543	649	334	238	343
ENSBTAG00000040244	ENSBTAG00000040244	36.6089	20	115	76	15	55	34	34	14	25	29	12	21	32	15	32	27	112	34	52	20	57	33	45	15	106	27	54	66	8	19	24
ENSBTAG00000019892	HAS2	55.4363	46	65	107	13	97	94	88	45	82	90	23	67	35	30	29	41	63	34	44	44	50	46	110	36	39	50	83	86	54	35	45
ENSBTAG00000019158	MEX3A	7.97675	7	18	10	1	7	7	8	5	16	12	10	8	6	9	7	6	9	6	9	8	12	9	9	4	10	7	13	14	2	3	4
ENSBTAG00000001775	RINL	6.07845	5	15	16	3	8	4	9	5	7	6	7	6	7	4	4	0	8	9	10	5	10	7	7	6	9	4	6	7	2	3	1
ENSBTAG00000021501	ENSBTAG00000021501	86.9227	2	275	94	10	24	62	4	11	32	17	10	8	70	28	8	0	444	485	648	10	185	14	27	10	1	30	337	119	1	23	4
ENSBTAG00000043287	SNORD56	3.65527	0	6	6	1	4	5	4	2	3	2	1	4	5	1	7	4	4	2	4	3	6	4	3	1	5	8	3	8	3	4	2
ENSBTAG00000037962	MAML2	64.9132	40	105	79	48	91	52	112	32	67	71	45	84	87	51	55	46	44	73	71	66	60	60	90	45	55	87	84	93	33	50	65
ENSBTAG00000037756	TET1	317.119	345	566	476	151	432	344	388	260	408	395	133	459	423	208	188	323	259	323	399	353	323	154	377	171	210	370	352	538	181	217	242
ENSBTAG00000011487	PLEKHS1	2.76874	4	7	6	0	4	7	3	1	3	5	1	1	3	2	0	3	1	1	2	4	8	5	1	0	1	10	2	4	0	1	0
ENSBTAG00000027655	TIFA	15.9094	13	43	16	10	51	21	16	17	17	15	6	10	16	8	6	14	20	14	17	8	24	8	10	12	34	11	13	26	16	10	5
ENSBTAG00000011010	PRND	31.3646	30	52	59	18	35	20	49	33	57	57	11	55	10	12	26	37	10	53	66	34	19	0	27	17	31	10	20	24	49	21	12
ENSBTAG00000003600	CAPN8	4.79396	2	8	5	4	6	8	1	4	1	1	1	4	10	3	5	1	0	4	8	5	11	4	2	5	3	5	6	17	7	3	4
ENSBTAG00000017456	NYAP1	21.4418	19	29	19	11	19	31	29	16	17	23	15	17	32	21	23	18	18	24	23	23	26	10	36	19	17	28	22	30	16	15	11
ENSBTAG00000018367	CD6	3.17423	1	13	5	0	0	2	5	2	1	3	1	4	5	2	1	2	13	7	6	0	4	2	2	3	6	1	8	2	0	2	1
ENSBTAG00000023179	TRIB1	86.4628	68	131	110	60	156	76	185	52	77	68	49	77	46	122	66	66	96	93	129	65	126	66	102	44	107	58	117	103	79	50	91
ENSBTAG00000019975	IL7R	13.1284	7	36	21	8	21	10	11	8	15	8	6	6	20	13	18	3	39	12	16	12	16	12	15	4	22	10	35	16	1	9	5
ENSBTAG00000015860	FGD1	48.3659	46	86	67	31	78	34	63	32	63	60	22	59	63	48	21	46	33	33	41	55	59	25	57	40	43	59	56	86	33	34	36
ENSBTAG00000005218	PDE3B	111.284	144	163	137	97	99	304	122	88	168	87	47	85	269	1052	56	138	81	85	97	85	135	47	128	87	73	102	85	145	55	60	51
ENSBTAG00000031851	SELPLG	26.8966	22	82	36	13	35	27	20	33	28	25	13	33	24	30	14	17	39	22	29	24	22	18	44	15	33	30	36	35	16	19	17
ENSBTAG00000031214	ENSBTAG00000031214	6.51291	10	11	7	5	8	10	10	2	7	3	1	5	12	3	0	6	7	5	3	5	6	5	10	5	10	3	12	3	9	8	4
ENSBTAG00000029907	bta-mir-377	1.92249	2	2	2	4	2	3	1	1	1	2	0	0	2	0	1	0	0	2	6	1	6	0	1	2	1	7	4	10	0	0	0
ENSBTAG00000005072	CUBN	8.79553	18	20	16	2	14	6	16	8	7	8	3	1	10	6	5	9	6	4	11	7	10	4	10	5	21	9	6	22	4	4	10
ENSBTAG00000046616	MGAM2	0.887799	0	12	5	0	0	2	2	0	1	1	0	0	0	0	0	1	0	1	0	0	0	1	0	0	19	0	0	6	0	0	1
ENSBTAG00000012050	ORAI2	17.5148	15	27	27	9	33	14	25	13	22	20	12	5	20	14	9	15	18	7	15	16	27	13	18	17	27	27	23	18	14	13	14
ENSBTAG00000037937	ENSBTAG00000037937	119.01	57	136	116	60	255	272	118	98	107	101	70	180	118	89	104	82	173	101	157	100	86	62	159	65	141	128	150	180	52	135	67
ENSBTAG00000004599	TAGLN3	6.69866	4	17	11	4	17	5	6	8	3	22	5	8	8	1	9	3	2	9	9	4	4	4	5	4	3	3	7	9	9	5	4
ENSBTAG00000042557	U6	6.59443	3	12	3	4	10	2	4	4	8	8	4	6	11	4	5	7	5	9	5	3	6	5	5	9	3	12	9	12	8	6	4
ENSBTAG00000006520	MYO15A	2.98245	2	3	4	3	5	6	4	1	1	2	3	3	8	8	0	1	1	0	2	2	5	3	0	3	2	1	4	7	0	4	1
ENSBTAG00000017228	TP53I11	17.9599	16	33	27	10	29	13	16	8	29	24	7	12	17	23	17	20	15	15	14	15	19	15	25	17	28	18	16	34	9	8	13
ENSBTAG00000000603	JAM2	199.419	148	352	309	116	338	239	210	130	273	258	97	224	241	193	193	146	160	165	216	223	224	142	253	179	143	236	209	333	94	125	138
ENSBTAG00000005816	IRF9	155.404	121	196	256	200	416	133	108	97	75	72	58	113	134	94	99	81	249	129	135	82	195	76	145	68	194	129	387	216	305	143	98
ENSBTAG00000007169	P2RX1	3.4778	0	6	5	1	5	6	3	1	4	3	0	4	3	3	6	0	6	4	5	4	5	2	6	4	4	2	2	14	0	5	1
ENSBTAG00000046158	ENSBTAG00000046158	206.267	162	878	565	105	160	147	493	100	95	206	52	292	179	239	71	90	1045	205	320	107	119	75	134	16	300	86	358	232	47	65	36
ENSBTAG00000022161	TLR7	30.9736	21	64	96	12	55	34	39	28	30	25	20	30	24	23	28	17	69	38	45	39	33	13	31	15	35	18	42	36	23	16	15
ENSBTAG00000047880	ENSBTAG00000047880	28.3991	14	63	36	24	41	28	77	16	34	26	10	26	31	22	29	15	30	24	28	27	37	37	43	21	21	27	32	45	15	21	24
ENSBTAG00000046903	ENSBTAG00000046903	6.55045	10	10	7	2	9	5	15	5	7	9	3	7	9	5	5	4	12	8	13	9	8	1	3	2	3	8	7	7	4	5	5
ENSBTAG00000045112	bta-mir-2398	4.29142	3	6	4	7	6	4	1	2	6	6	0	4	5	2	5	1	1	2	6	5	5	2	9	2	5	9	7	8	4	4	2
ENSBTAG00000039571	PROSER2	84.4291	31	165	133	86	130	80	144	56	79	78	58	75	91	85	76	39	93	97	143	64	120	136	95	40	79	115	123	97	10	57	67
ENSBTAG00000024980	VIT	27.3263	39	20	52	5	38	57	15	4	31	23	15	41	62	66	7	17	15	22	27	19	18	8	58	33	13	21	10	51	7	14	12
ENSBTAG00000016739	RASAL1	44.7293	44	96	64	33	55	59	54	32	40	31	20	27	65	78	36	24	51	41	28	37	57	31	76	40	63	42	41	68	11	23	35
ENSBTAG00000001271	ENSBTAG00000001271	4.68748	7	15	35	0	1	9	22	7	6	10	0	0	0	0	1	2	2	0	31	6	2	2	0	0	0	0	0	1	3	2	0
ENSBTAG00000043776	SNORD63	4.88815	1	13	8	4	5	8	10	1	5	8	8	2	5	3	3	3	7	5	7	6	10	8	6	1	6	2	6	6	2	2	1
ENSBTAG00000046375	ENSBTAG00000046375	12.0988	2	187	30	0	3	16	10	1	4	0	0	4	12	7	4	1	73	14	11	1	9	1	0	0	244	6	7	45	0	1	2
ENSBTAG00000005857	SLC6A1	6.46855	1	7	7	4	8	6	6	3	13	7	9	2	3	7	4	6	6	6	7	7	9	7	11	3	11	5	10	11	3	8	4
ENSBTAG00000039456	ENSBTAG00000039456	7.64503	5	17	6	2	10	9	9	4	7	8	7	10	5	5	7	3	4	3	15	16	9	10	4	4	6	10	14	15	4	10	5
ENSBTAG00000037702	ENSBTAG00000037702	136.196	121	184	193	78	225	120	127	89	72	87	71	132	200	112	110	113	191	99	126	121	138	76	184	82	113	175	247	195	223	79	94
ENSBTAG00000011810	ANGPTL2	412.213	508	436	569	209	638	410	404	286	659	597	180	430	631	282	249	505	198	365	408	343	352	140	628	320	271	461	505	651	387	260	318
ENSBTAG00000005877	FAM83A	12.2789	3	29	23	13	11	6	55	4	8	14	20	5	1	14	13	9	13	10	17	7	27	5	14	6	22	6	27	8	3	8	8
ENSBTAG00000009024	KCND1	14.0322	11	24	23	8	24	19	21	8	19	10	10	14	21	11	14	15	15	9	13	12	12	10	17	7	12	11	15	21	12	11	10
ENSBTAG00000048241	bta-mir-3431	4.45133	3	17	6	0	6	3	4	3	4	6	2	11	8	1	2	1	3	3	3	8	9	1	3	2	3	4	10	7	2	7	3
ENSBTAG00000002680	TMEM132E	6.17981	1	7	8	5	14	8	2	1	15	7	1	4	6	6	8	4	5	5	4	4	6	3	9	7	3	8	13	7	4	8	7
ENSBTAG00000020548	AZIN2	7.73879	2	14	6	10	9	15	15	6	11	11	5	2	2	4	13	1	10	7	14	5	15	7	13	3	9	21	7	13	0	2	3
ENSBTAG00000004221	ESM1	11.7007	7	18	19	4	7	4	16	6	14	12	8	12	4	3	16	8	20	25	33	12	5	4	8	9	10	6	12	3	27	7	12
ENSBTAG00000013338	SLC7A9	1.30137	0	14	4	1	2	1	6	0	4	1	0	2	0	2	0	1	0	0	0	0	0	0	0	0	42	0	0	9	0	0	0
ENSBTAG00000017660	ENSBTAG00000017660	6.51046	3	8	16	3	4	6	15	1	5	5	2	6	8	3	5	4	16	9	19	10	7	3	18	3	3	9	8	6	6	2	2
ENSBTAG00000043953	ENSBTAG00000043953	1.62358	0	14	4	0	0	4	1	3	2	1	0	0	1	0	0	1	7	0	4	0	0	0	1	0	40	4	2	6	0	1	0
ENSBTAG00000016633	NPY2R	11.6271	6	29	41	13	15	16	17	5	9	9	8	9	16	1	10	2	25	10	19	8	20	16	10	3	12	8	19	24	1	7	10
ENSBTAG00000004955	SYTL5	1.58873	0	3	1	0	1	3	1	2	1	0	2	0	7	0	1	1	0	0	0	1	0	1	3	0	5	7	0	5	0	1	1
ENSBTAG00000046076	ENSBTAG00000046076	5.2052	6	57	34	1	4	6	10	0	4	4	0	2	0	1	2	3	20	2	2	0	1	1	0	0	72	1	3	33	0	0	0
ENSBTAG00000002721	ZCCHC11	677.866	581	1102	951	390	820	813	888	487	693	656	551	697	1010	681	606	451	558	583	762	764	950	696	931	345	524	941	696	1073	333	390	492
ENSBTAG00000003474	RAB15	16.1619	12	22	10	7	21	12	16	17	16	22	8	16	9	17	17	17	7	20	22	11	20	16	18	13	29	14	28	34	9	10	12
ENSBTAG00000007843	ITIH1	3.78207	4	5	5	0	5	3	14	4	7	17	0	0	0	0	2	4	3	1	38	5	1	3	0	1	0	1	3	0	1	1	0
ENSBTAG00000018566	SFRP5	43.2021	63	44	36	13	120	72	35	28	27	36	14	39	92	109	21	28	20	29	36	33	14	0	87	41	37	30	33	99	30	18	18
ENSBTAG00000010820	WNT11	17.6988	17	8	10	15	21	31	26	15	22	6	2	10	37	71	7	11	8	6	11	7	14	5	36	24	12	13	5	17	12	8	11
ENSBTAG00000000576	ADGRG2	16.3096	26	14	11	10	15	15	19	13	14	16	4	14	32	4	7	13	1	20	13	18	25	2	18	12	12	15	7	9	59	7	9
ENSBTAG00000017378	GALNT8	54.6003	8	140	157	21	47	30	178	16	26	31	87	11	31	53	47	18	51	81	146	47	148	93	52	41	46	68	46	44	17	24	45
ENSBTAG00000038461	ENSBTAG00000038461	13.8183	3	6	13	23	16	209	19	5	102	20	0	4	100	285	1	13	5	2	24	6	2	5	1	12	1	0	0	5	0	2	0
ENSBTAG00000020229	ATP8B3	6.56114	3	14	11	2	8	6	10	8	5	8	2	11	7	4	1	4	1	8	5	6	12	6	11	10	7	5	9	19	3	5	1
ENSBTAG00000033565	ENSBTAG00000033565	33.5649	23	55	45	19	50	29	47	41	33	44	30	29	17	9	36	26	46	45	51	27	34	22	46	13	59	29	59	49	26	21	15
ENSBTAG00000011940	ZNF831	5.95244	5	24	11	6	3	5	5	0	4	2	3	1	4	5	1	2	24	7	13	7	4	7	1	2	18	2	9	11	0	5	3
ENSBTAG00000021437	GPR174	7.04663	4	30	14	3	2	8	6	3	6	4	2	2	4	5	8	9	30	9	17	2	6	5	3	3	16	5	14	7	0	3	2
ENSBTAG00000012837	COL6A6	24.3346	7	17	67	116	8	42	17	3	42	62	1	7	48	33	8	2	1	15	21	28	18	6	17	3	13	44	30	28	3	7	6
ENSBTAG00000018861	C12orf56	5.06413	11	8	29	1	7	3	7	6	4	2	1	4	4	6	3	5	2	3	9	5	4	1	8	0	3	5	3	10	5	2	4
ENSBTAG00000005018	NFAM1	4.17332	4	11	7	3	7	3	3	2	4	2	3	3	5	6	3	3	5	4	7	2	2	3	8	4	6	4	10	6	1	1	2
ENSBTAG00000021443	PGLYRP3	49.7507	10	147	68	28	42	44	131	26	50	50	48	9	41	65	40	27	101	63	78	36	91	91	52	31	41	28	86	73	6	17	40
ENSBTAG00000014915	ETV5	69.6577	62	132	90	41	123	62	145	43	78	117	50	53	58	65	63	54	60	57	71	55	83	41	103	59	107	39	63	81	42	53	61
ENSBTAG00000011088	SLC6A6	25.5431	18	55	57	16	32	22	38	19	22	23	11	21	16	13	32	18	29	19	25	25	32	19	24	27	60	27	23	34	18	18	18
ENSBTAG00000048268	ENSBTAG00000048268	6.96314	0	77	18	0	4	8	9	2	3	3	1	0	0	3	2	1	32	7	3	0	0	5	0	0	49	0	1	10	0	1	2
ENSBTAG00000020935	HIF1A	804.031	474	1446	1129	508	1358	619	1390	572	767	826	689	625	647	1140	757	515	984	998	1345	737	1405	654	1016	478	711	610	1131	975	400	443	578
ENSBTAG00000015060	GBP5	51.0692	23	54	70	28	123	81	40	37	33	26	35	64	41	21	70	43	42	70	77	51	45	31	87	14	55	68	96	92	46	46	16
ENSBTAG00000007383	ZNF521	127.14	99	221	169	75	172	135	202	105	152	147	42	139	178	105	87	107	138	126	122	122	166	115	174	79	107	121	129	193	78	90	123
ENSBTAG00000047191	ENSBTAG00000047191	7.931	9	11	5	8	12	11	16	7	13	6	3	7	5	6	2	6	4	14	12	5	10	4	17	2	6	2	6	21	6	7	8
ENSBTAG00000015981	ETV1	62.5781	62	78	89	38	95	69	69	54	66	121	35	92	76	36	47	43	48	58	79	50	54	19	104	49	47	79	79	101	41	39	45
ENSBTAG00000012854	GSDMB	27.9192	8	55	42	14	15	30	33	6	44	31	37	16	18	59	36	14	27	29	33	23	58	14	46	31	59	8	37	20	1	17	16
ENSBTAG00000012467	MASP1	18.1755	15	17	12	37	22	27	12	9	43	47	6	18	30	35	11	8	5	6	29	15	3	6	14	20	12	7	25	7	10	7	12
ENSBTAG00000025526	MDC1	154.562	80	276	181	117	164	155	226	98	190	146	119	147	192	126	119	86	115	151	157	166	277	152	254	127	181	150	228	237	90	92	126
ENSBTAG00000031383	SMIM24	1.73254	0	12	7	1	2	2	2	1	1	3	0	2	0	2	1	1	0	0	0	1	1	2	2	0	50	0	0	16	0	1	2
ENSBTAG00000000842	UBASH3B	22.0369	15	37	28	9	43	20	37	9	23	18	12	27	13	19	19	17	35	32	30	17	22	14	31	13	21	28	27	45	19	7	21
ENSBTAG00000000815	EPHA2	144.876	71	262	190	104	163	108	316	80	147	154	142	74	127	119	139	75	197	207	264	110	249	148	225	88	181	116	217	146	65	72	159
ENSBTAG00000017256	CD2	6.57723	2	34	17	1	3	4	6	1	2	3	2	3	4	2	6	1	37	14	20	6	7	4	5	1	18	5	15	4	0	2	0
ENSBTAG00000012708	SERPINI1	90.0168	12	194	259	64	128	72	142	66	80	135	62	71	64	51	171	28	128	102	149	77	118	136	118	32	106	80	114	160	29	35	56
ENSBTAG00000012498	PAX5	2.13929	2	18	11	0	0	1	3	1	1	5	0	0	1	2	2	1	2	0	0	0	1	5	0	0	49	0	2	18	0	0	2
ENSBTAG00000040000	ENSBTAG00000040000	3.95374	2	5	9	3	14	0	6	2	5	3	1	3	7	2	7	0	3	4	5	2	5	4	2	3	3	5	10	4	6	2	1
ENSBTAG00000021809	DEPDC7	22.8314	8	42	31	14	37	25	22	26	25	27	13	18	21	18	12	13	40	15	26	23	47	13	36	13	25	35	32	54	11	13	10
ENSBTAG00000009216	HVCN1	33.368	47	51	51	16	41	38	47	13	32	30	12	28	39	24	37	38	31	20	47	21	23	18	51	29	47	40	26	76	20	21	29
ENSBTAG00000048204	ENSBTAG00000048204	78.0108	55	139	86	41	87	75	120	51	67	72	56	77	87	65	88	32	48	101	117	115	125	40	154	56	68	75	108	111	55	57	65
ENSBTAG00000040607	SLA2	11.1221	4	38	18	8	8	10	9	5	11	11	8	10	14	10	10	9	22	11	13	6	16	12	13	10	14	4	23	12	6	6	7
ENSBTAG00000003836	ADAM19	464.99	658	706	562	278	715	579	620	304	458	558	153	492	398	256	270	575	295	347	453	351	413	137	561	365	479	429	572	903	631	312	371
ENSBTAG00000010645	BoLA_DR-ALPHA	778.854	420	1700	1467	382	940	865	870	552	659	694	620	554	588	449	662	545	2006	1048	1604	776	959	715	923	340	964	635	1217	1148	391	395	422
ENSBTAG00000015575	TACR1	8.02015	8	15	8	2	25	2	11	0	11	9	2	16	22	9	5	3	4	5	5	10	3	0	13	7	5	11	2	17	8	8	2
ENSBTAG00000020283	DUSP5	11.9367	4	17	21	9	18	10	23	7	4	7	11	6	9	8	12	7	27	12	14	3	10	10	19	7	11	4	26	11	29	8	5
ENSBTAG00000010345	XPNPEP2	13.5018	9	14	21	13	12	30	14	7	19	6	6	11	23	34	13	15	8	7	3	11	6	14	11	15	20	5	16	9	6	7	6
ENSBTAG00000004081	FAT3	586.559	730	1020	946	273	1186	550	659	418	772	958	289	722	614	149	370	498	420	506	670	691	440	222	765	457	438	579	637	936	680	472	301
ENSBTAG00000002700	ENSBTAG00000002700	2.6766	0	32	10	0	0	6	7	0	5	5	0	0	1	0	1	3	0	0	0	0	1	5	1	0	122	0	0	21	0	0	1
ENSBTAG00000031776	ENSBTAG00000031776	187.203	77	383	429	161	164	100	309	125	239	235	182	114	101	83	200	106	248	127	244	168	390	203	228	119	328	215	267	210	111	133	106
ENSBTAG00000009075	RNF207	4.90536	5	6	9	1	11	5	1	6	5	8	2	6	4	1	4	2	6	5	8	1	4	0	6	5	5	11	2	18	0	7	2
ENSBTAG00000008682	TLR3	90.1722	82	176	138	49	146	86	113	68	73	94	42	113	124	67	70	68	108	105	116	101	94	51	121	59	65	81	87	162	76	59	63
ENSBTAG00000036396	bta-mir-494	4.39178	2	5	4	2	4	4	4	2	4	5	3	8	6	4	3	4	3	4	1	2	4	0	7	6	0	9	6	10	3	9	1
ENSBTAG00000013918	ADGRL3	106.832	104	121	151	42	165	144	159	63	170	138	48	139	138	56	56	150	75	87	161	95	98	83	136	36	63	119	90	249	63	57	117
ENSBTAG00000036426	bta-mir-154a	6.45341	7	12	4	2	8	3	8	4	7	10	1	11	7	2	3	4	6	6	6	4	4	5	17	4	7	11	5	22	4	7	4
ENSBTAG00000013133	TBC1D10C	8.11663	1	35	18	6	8	4	13	5	1	3	8	2	3	7	4	5	18	14	9	7	8	7	9	5	22	4	18	6	1	7	9
ENSBTAG00000024188	HIST1H2BF	255.315	74	458	657	173	259	144	443	256	307	369	230	168	117	140	295	91	346	225	311	194	720	260	391	103	426	244	420	265	122	192	127
ENSBTAG00000038495	DCLK1	289.1	286	380	487	158	406	307	308	193	443	430	97	507	359	142	156	216	268	292	316	257	325	179	455	203	169	289	293	681	168	216	196
ENSBTAG00000020194	FGF13	10.6735	18	17	13	8	26	9	11	6	11	29	4	17	16	3	1	7	4	13	24	11	3	3	11	8	6	7	13	16	9	5	6
ENSBTAG00000015133	CCR7	6.25485	3	19	21	0	3	7	2	3	2	4	7	2	5	3	0	0	38	12	31	2	4	4	1	0	4	5	20	7	1	2	2
ENSBTAG00000014135	WDR17	29.0967	46	38	39	20	24	45	37	19	29	37	8	36	43	33	23	20	17	23	39	26	17	9	54	30	16	38	10	67	23	9	14
ENSBTAG00000000418	TOX3	10.5277	2	15	15	5	14	8	7	7	11	8	8	9	26	5	0	5	5	9	8	18	17	13	20	3	14	43	10	13	1	3	11
ENSBTAG00000001143	ENSBTAG00000001143	58.9633	33	83	84	28	135	110	50	53	38	42	26	56	55	41	66	49	104	48	71	44	53	43	69	23	43	65	116	95	68	38	37
ENSBTAG00000008283	FLI1	41.5617	36	68	59	27	61	41	59	35	61	44	18	30	32	60	33	47	40	38	48	34	38	31	51	32	49	36	32	48	28	26	38
ENSBTAG00000016042	TM6SF2	3.77787	0	9	4	4	4	2	4	1	1	2	2	5	2	3	4	1	3	2	7	1	10	3	7	1	16	1	11	8	3	1	3
ENSBTAG00000012851	SLC5A1	262.676	54	694	543	145	244	207	537	162	149	125	213	94	305	303	203	87	951	455	549	142	412	311	314	91	217	140	504	313	63	103	196
ENSBTAG00000004894	ENSBTAG00000004894	4.75448	1	35	8	0	6	5	1	5	1	7	5	1	7	2	6	1	13	4	10	1	4	10	1	1	10	1	7	7	0	2	2
ENSBTAG00000012208	ENSBTAG00000012208	53.0464	29	124	58	39	198	53	64	12	18	16	79	43	72	50	49	18	31	58	78	18	6	11	66	29	62	57	65	85	47	63	68
ENSBTAG00000009768	IFIT3	43.8027	41	43	56	17	70	48	20	42	23	26	23	61	63	25	51	21	55	37	49	39	25	26	52	31	30	59	93	66	84	28	17
ENSBTAG00000018152	ENSBTAG00000018152	250.968	269	287	263	127	384	235	371	166	248	245	146	242	336	151	208	209	135	219	238	179	300	107	494	211	184	210	352	358	350	259	215
ENSBTAG00000000581	DOCK10	359.994	309	885	542	218	590	381	448	227	356	393	212	406	395	300	314	226	629	345	470	358	446	305	373	195	402	326	472	533	162	206	225
ENSBTAG00000030431	ENSBTAG00000030431	19.2826	21	46	20	14	41	20	25	9	29	19	9	22	23	17	16	18	14	21	23	25	24	6	13	16	11	18	29	35	12	7	11
ENSBTAG00000026326	SPN	54.9041	29	152	98	28	74	56	76	39	39	51	35	33	63	30	40	34	127	77	100	59	102	54	65	27	67	48	77	54	23	28	35
ENSBTAG00000008733	MAGED1	197.672	183	342	247	115	293	176	236	187	277	241	123	233	237	115	162	170	157	194	218	131	289	157	212	132	185	206	208	333	171	123	150
ENSBTAG00000021483	OLFML1	168.943	136	204	207	101	307	229	229	112	228	175	67	192	217	284	101	174	140	145	163	145	176	108	250	131	106	140	167	267	103	84	138
ENSBTAG00000046480	ENSBTAG00000046480	2.92582	3	5	0	1	4	4	7	2	7	4	2	3	6	2	1	0	5	1	2	0	6	1	4	3	2	4	5	8	1	0	2
ENSBTAG00000042126	SNORA66	2.85574	5	5	2	0	2	1	6	0	0	2	0	4	6	5	0	5	3	5	3	0	1	2	3	3	1	6	2	3	1	5	1
ENSBTAG00000020166	ZNFX1	552.03	523	780	755	482	1180	441	587	365	447	435	300	428	541	431	439	364	634	396	500	421	671	424	699	302	590	538	1092	814	878	322	429
ENSBTAG00000023144	PTPRC	234.314	114	710	475	140	331	311	254	151	179	173	129	202	192	155	199	123	667	253	361	242	245	207	263	115	453	126	270	362	92	115	124
ENSBTAG00000031769	ENSBTAG00000031769	184.733	73	398	400	165	255	84	492	134	257	289	161	98	71	88	153	122	268	160	210	157	329	188	253	99	184	182	369	230	81	104	127
ENSBTAG00000000819	RFX3	63.5481	45	81	75	38	76	71	73	47	90	91	28	76	98	44	51	47	53	69	77	60	100	70	90	45	54	88	64	94	32	28	51
ENSBTAG00000004494	B4GALNT1	8.40154	8	19	11	7	26	6	10	7	15	8	3	8	9	8	6	4	7	5	6	4	5	0	6	5	16	4	6	15	12	3	12
ENSBTAG00000024394	SEMA3D	42.1221	15	52	61	31	64	68	72	32	50	54	25	27	50	30	49	33	35	36	35	58	57	43	71	21	47	43	36	74	29	19	29
ENSBTAG00000014020	RTKN2	4.6787	3	7	12	2	5	2	0	3	3	10	1	3	3	3	3	5	8	7	7	6	6	2	9	2	6	5	4	7	7	3	2
ENSBTAG00000047475	ENSBTAG00000047475	7.19301	3	11	5	1	8	13	9	9	10	4	3	10	6	11	3	6	4	10	8	8	9	2	11	5	8	10	6	8	4	4	10
ENSBTAG00000013488	PPP1R14D	4.72094	1	11	7	4	10	6	6	7	5	4	3	1	5	3	4	0	6	3	9	2	8	7	3	4	12	4	7	8	1	1	4
ENSBTAG00000000970	ASIC1	11.4983	2	27	19	6	10	6	35	13	15	9	6	11	13	5	5	7	13	15	19	9	18	17	17	5	9	13	17	16	1	7	19
ENSBTAG00000021639	ARC	2.78742	6	7	2	1	9	3	12	2	1	0	1	1	1	9	2	0	1	6	6	0	6	1	2	1	4	1	2	1	1	1	0
ENSBTAG00000037510	ENSBTAG00000037510	7.83432	1	34	17	3	6	5	3	4	5	5	5	6	12	6	4	4	37	7	25	7	7	3	6	4	17	5	11	12	0	2	1
ENSBTAG00000034945	ENSBTAG00000034945	2.00545	0	27	5	1	2	2	2	0	0	3	0	0	0	2	0	1	0	0	0	0	0	0	4	0	76	0	0	23	2	0	0
ENSBTAG00000020173	INPP5D	88.8799	56	232	131	57	142	87	123	61	75	72	50	102	88	64	61	63	144	79	98	68	100	68	120	70	186	51	112	148	50	47	62
ENSBTAG00000048101	SNORD113	19.8243	17	23	27	9	27	9	24	15	26	35	11	47	26	4	15	20	11	13	22	17	19	5	23	12	12	19	39	44	18	23	6
ENSBTAG00000019623	GRID1	14.034	17	14	12	9	21	11	15	7	15	14	7	25	22	24	7	6	12	13	15	13	10	3	15	13	11	12	20	37	6	9	14
ENSBTAG00000016738	DTX1	47.2	46	62	70	27	120	47	68	27	64	75	17	72	39	41	22	44	32	33	48	39	42	24	47	38	61	35	49	105	31	29	40
ENSBTAG00000036433	bta-mir-539	3.00111	4	3	5	2	3	1	6	3	2	4	0	6	4	4	4	1	1	3	0	1	5	0	4	1	0	9	3	6	4	2	0
ENSBTAG00000018403	ARHGAP9	9.25294	5	33	22	5	16	10	4	4	5	8	5	11	10	9	5	8	23	5	21	7	8	10	13	3	18	8	8	15	3	3	2
ENSBTAG00000008294	KCNJ2	604.741	106	1776	1205	540	1033	415	1292	392	546	501	480	479	551	386	687	105	1398	705	1025	586	862	710	515	263	583	487	1175	697	129	444	339
ENSBTAG00000014762	ISG20	6.76557	2	14	8	10	8	6	6	8	3	2	3	1	4	7	6	1	7	9	17	2	7	8	13	4	20	3	18	5	3	4	7
ENSBTAG00000000432	TRAC	15.6152	7	74	50	4	7	14	15	1	9	6	3	14	10	9	10	11	81	22	34	10	19	9	17	3	27	10	23	24	6	3	6
ENSBTAG00000011476	ENSBTAG00000011476	4.66354	3	16	3	1	11	1	3	2	11	10	1	9	5	5	9	0	4	3	6	2	2	1	3	4	11	1	4	1	1	8	4
ENSBTAG00000011121	CLCN4	11.7418	3	20	15	10	18	7	14	7	13	21	5	10	21	4	8	6	8	4	5	13	20	22	14	3	30	8	10	40	0	13	11
ENSBTAG00000015118	PNPLA1	166.031	25	394	257	62	187	134	342	132	112	110	139	113	193	111	179	36	262	268	324	124	366	333	206	54	141	163	319	194	39	108	160
ENSBTAG00000015145	S100A11	111.314	80	213	167	84	173	100	204	116	157	144	60	111	98	97	96	90	76	80	98	72	148	85	148	62	96	78	91	155	138	60	117
ENSBTAG00000007213	ENSBTAG00000007213	373.342	217	698	684	198	784	415	456	256	345	353	171	493	391	233	298	326	507	379	437	303	446	298	544	174	348	378	499	615	263	268	297
ENSBTAG00000006466	CD53	47.8231	28	146	92	22	68	47	38	25	40	41	35	39	34	32	52	30	150	46	68	28	49	35	56	20	114	28	75	58	23	26	23
ENSBTAG00000001735	ADAM11	12.9355	2	15	12	9	15	16	13	8	15	9	15	7	14	28	18	10	10	15	13	7	22	13	18	9	10	24	16	12	2	10	8
ENSBTAG00000003667	TLN2	397.615	393	690	575	249	650	419	501	243	482	485	184	572	571	321	293	312	278	331	453	484	339	238	403	341	308	423	411	565	294	246	324
ENSBTAG00000006438	ACTL8	8.15079	0	24	23	7	13	12	13	8	10	5	7	4	9	0	3	3	7	2	15	6	20	15	9	3	8	15	9	17	1	4	8
ENSBTAG00000021964	CDH17	12.9757	10	53	28	9	14	12	13	5	18	15	7	17	5	4	11	7	24	12	17	10	28	6	20	4	123	6	9	52	7	6	8
ENSBTAG00000008462	FAM43A	187.909	137	374	382	113	263	191	338	168	137	112	188	110	195	201	157	84	210	228	308	134	291	276	282	111	154	183	300	234	69	94	127
ENSBTAG00000006877	MMP16	708.197	774	799	892	311	1042	613	648	597	1259	1264	362	891	865	334	457	683	409	607	849	688	598	240	959	604	433	963	687	946	698	532	620
ENSBTAG00000017690	CARNS1	98.4388	25	222	174	74	132	89	229	71	87	78	98	56	59	60	103	51	87	147	194	82	175	130	169	59	119	116	143	108	13	58	78
ENSBTAG00000009378	E2F5	33.1663	24	49	45	22	41	27	49	15	22	28	32	40	40	14	32	17	26	53	73	53	25	33	40	24	25	41	58	41	18	24	23
ENSBTAG00000016345	IL2RB	6.38487	2	20	14	3	5	4	6	2	7	3	3	3	10	9	1	1	28	11	5	3	11	1	12	4	14	4	8	6	2	2	5
ENSBTAG00000046989	MANEAL	4.16857	5	3	9	2	9	5	6	4	2	8	4	2	3	7	3	5	4	2	3	3	2	2	2	0	3	5	4	2	4	7	3
ENSBTAG00000023529	SPEF2	2.70968	1	4	12	0	2	3	4	2	2	3	5	3	2	3	0	1	4	3	6	3	5	2	6	1	2	5	2	2	0	2	0
ENSBTAG00000012815	CLEC12A	39.7977	20	128	97	18	67	39	38	30	48	50	25	48	37	21	25	20	120	44	56	28	73	24	34	16	27	34	52	55	16	27	18
ENSBTAG00000011518	RARB	35.2419	15	86	73	35	47	47	62	22	23	32	16	27	31	34	33	23	28	35	40	47	44	64	46	16	31	47	40	55	10	16	28
ENSBTAG00000030683	ENSBTAG00000030683	3.57564	2	2	14	0	3	3	18	4	12	6	0	3	1	1	1	4	0	0	34	7	2	1	0	0	2	1	0	0	0	0	2
ENSBTAG00000007828	SLA	40.4977	14	135	77	26	79	28	55	25	29	29	17	34	35	38	27	22	104	35	57	30	48	42	53	29	67	25	58	71	17	22	23
ENSBTAG00000007550	OLFM2	14.2512	15	22	19	13	23	10	29	12	26	18	13	7	13	9	9	4	12	17	24	10	17	7	10	20	15	11	15	21	7	6	17
ENSBTAG00000012078	TMEM176A	24.9253	12	48	33	20	33	22	38	17	26	28	19	16	24	29	22	25	28	18	40	27	21	20	54	18	33	19	30	47	7	15	12
ENSBTAG00000022278	ENSBTAG00000022278	3.46815	0	5	6	1	0	1	1	1	0	2	4	1	8	3	8	0	5	7	6	5	7	1	2	3	1	2	4	2	5	10	0
ENSBTAG00000007698	TMEM59L	2.46438	5	1	1	1	5	4	3	1	4	0	0	3	7	1	1	1	0	4	5	4	0	0	3	2	3	5	2	3	2	1	1
ENSBTAG00000006125	PLK3	19.1255	14	34	25	6	43	14	37	12	18	11	8	9	15	23	16	9	43	24	34	15	23	16	31	16	15	16	39	31	11	10	12
ENSBTAG00000017205	WISP3	11.887	7	31	52	1	66	14	6	1	9	4	3	4	47	32	3	1	17	3	1	9	6	0	2	18	9	9	3	7	8	2	3
ENSBTAG00000015558	SPINK1	1.36953	0	27	5	0	1	2	1	0	4	2	1	0	0	0	0	0	0	0	0	0	0	1	0	0	76	0	0	9	0	0	0
ENSBTAG00000007635	PLCL1	151.945	185	209	222	73	223	182	177	116	190	238	58	188	189	97	129	162	111	108	210	165	130	63	217	112	91	177	133	311	104	99	88
ENSBTAG00000016498	PHACTR2	256.437	276	375	396	159	305	313	345	157	237	281	134	308	391	235	187	167	262	201	286	258	330	220	342	203	200	277	240	460	165	149	199
ENSBTAG00000009266	CD226	6.58229	3	25	13	1	9	8	7	8	7	5	4	7	4	5	5	3	16	9	9	3	9	7	9	3	10	5	9	6	1	5	4
ENSBTAG00000003326	NAIP	51.4772	27	120	89	26	131	77	56	27	35	37	21	60	33	35	38	26	166	63	67	42	48	23	53	24	68	32	82	103	32	37	20
ENSBTAG00000019340	PCDH9	329.933	348	598	646	204	703	421	284	207	304	337	174	390	602	368	259	187	309	304	431	477	272	108	338	280	157	440	196	515	170	162	191
ENSBTAG00000046199	ENSBTAG00000046199	25.5948	13	21	41	17	39	28	18	12	18	25	11	30	49	30	31	14	24	19	30	33	24	27	22	17	13	32	20	57	30	12	27
ENSBTAG00000021360	RASGEF1C	6.12994	8	12	13	3	15	4	5	6	4	7	1	6	7	1	2	4	3	7	9	11	6	0	4	6	8	10	6	14	9	0	3
ENSBTAG00000015317	SLC4A10	1.89288	0	0	0	1	1	20	0	0	4	3	0	0	16	124	0	1	0	0	1	0	0	0	0	0	0	0	1	1	0	1	0
ENSBTAG00000020848	PIK3CG	68.6785	75	123	101	27	106	77	63	47	79	75	43	66	74	72	38	75	100	71	99	56	103	45	108	29	65	55	74	104	45	44	41
ENSBTAG00000014725	CD27	4.40961	0	18	8	1	1	1	8	1	1	1	1	1	1	7	1	5	20	4	6	1	4	3	1	5	23	2	6	7	0	2	1
ENSBTAG00000042680	SNORA54	9.14116	4	14	21	6	13	8	14	6	13	14	5	8	7	9	6	6	10	6	10	16	17	12	13	1	9	7	8	22	6	4	6
ENSBTAG00000011936	ATP8B4	151.671	194	255	257	102	245	205	145	121	155	149	53	165	158	111	84	127	231	125	169	141	192	77	194	73	96	133	197	320	141	103	86
ENSBTAG00000017280	C3	342.653	145	1166	636	187	470	275	1245	168	317	521	101	1194	154	225	264	134	693	196	391	251	159	147	243	110	702	205	169	397	59	313	92
ENSBTAG00000015226	BRSK1	21.1191	14	42	28	13	43	17	33	12	22	24	14	24	24	14	13	14	18	23	20	29	21	13	22	21	23	26	30	21	16	14	18
ENSBTAG00000030425	ID3	160.279	177	197	222	106	230	204	224	105	182	119	72	136	235	127	135	135	152	142	185	161	187	109	250	132	181	238	191	255	57	95	108
ENSBTAG00000012100	PDE1A	321.257	288	519	532	215	547	396	330	218	359	346	151	329	480	493	313	180	315	231	364	364	349	225	446	285	186	351	309	429	112	220	202
ENSBTAG00000018487	CFAP45	2.65391	5	3	2	1	2	2	5	0	3	2	2	2	4	1	4	2	1	4	2	1	3	3	3	2	5	2	3	6	2	3	1
ENSBTAG00000000873	SLC13A3	3.37583	3	4	2	2	12	7	3	3	6	5	0	2	8	3	0	2	5	4	8	1	1	0	2	3	2	2	5	2	0	3	5
ENSBTAG00000034998	SIMC1	46.7125	47	79	47	29	57	47	55	28	54	63	28	55	66	36	39	30	43	41	51	53	66	34	53	23	38	52	52	62	43	29	54
ENSBTAG00000008074	C1QTNF6	174.864	174	200	237	61	239	188	133	77	363	268	91	301	168	110	69	168	258	140	211	90	195	88	245	118	118	233	139	627	41	96	137
ENSBTAG00000020861	CHAMP1	77.7303	46	125	101	35	109	63	93	38	75	62	47	90	101	58	60	64	88	75	76	76	128	77	120	45	71	83	92	110	76	84	70
ENSBTAG00000014600	ADCY8	12.1775	8	17	16	10	25	26	26	14	18	16	2	5	8	10	2	16	9	4	9	12	16	5	20	10	11	8	10	20	13	8	7
ENSBTAG00000021276	TFF3	1.00797	0	14	8	0	2	1	2	0	1	0	0	0	0	0	0	0	0	0	0	0	0	0	0	0	37	1	0	8	0	1	1
ENSBTAG00000004411	CRISPLD1	172.372	238	201	197	122	178	232	237	121	165	233	76	237	295	81	132	159	54	178	200	215	169	34	301	118	121	216	120	333	170	88	74
ENSBTAG00000011911	NCOA7	123.009	97	255	231	82	188	142	145	90	130	126	77	123	153	115	101	60	210	114	125	104	196	128	139	71	111	117	148	174	58	78	83
ENSBTAG00000039688	FAM101A	5.23708	6	5	4	1	11	6	4	3	9	8	3	6	10	18	5	2	2	4	4	7	2	1	1	7	0	4	7	5	1	3	3
ENSBTAG00000003794	GNAO1	16.9014	20	36	24	7	22	3	11	6	16	19	7	25	27	10	18	18	2	16	11	25	12	7	15	13	16	17	23	36	18	20	14
ENSBTAG00000032089	CDC42EP2	40.2341	43	45	42	18	73	44	62	29	34	51	23	46	40	19	20	39	27	47	46	40	48	6	61	36	37	34	42	56	59	36	28
ENSBTAG00000031355	ENSBTAG00000031355	8.05258	5	28	15	7	8	12	8	3	3	5	8	4	6	6	6	10	20	6	21	8	15	1	6	2	8	9	11	13	3	4	4
ENSBTAG00000007397	FOLH1	73.5431	117	72	75	73	118	94	70	63	101	87	18	48	150	196	61	74	36	41	51	72	76	11	63	52	46	32	35	112	54	32	24
ENSBTAG00000008631	CORO1A	70.9077	37	217	129	35	105	61	98	43	60	65	33	73	57	32	60	41	214	83	103	59	88	51	73	29	195	37	72	117	26	21	47
ENSBTAG00000017239	GABBR1	98.0353	107	191	112	66	125	94	111	61	92	102	64	108	142	94	103	76	72	77	96	110	93	46	125	71	83	91	113	128	91	82	86
ENSBTAG00000018869	IGSF6	7.32877	4	20	13	3	13	7	14	5	5	1	2	2	13	5	6	5	11	5	12	11	5	6	17	7	10	5	9	12	5	4	4
ENSBTAG00000012615	ZEB2	672.674	507	961	1033	340	1057	847	824	430	809	760	352	864	870	526	525	570	717	609	801	642	756	552	1066	483	481	655	785	1211	405	413	532
ENSBTAG00000015457	FGFR1	328.66	334	450	327	177	590	322	401	209	392	430	152	430	417	308	213	293	244	266	304	270	359	168	504	304	278	314	350	548	345	214	229
ENSBTAG00000008329	CYTIP	49.7736	18	156	125	21	64	61	60	23	35	41	24	43	32	35	44	32	190	56	110	43	52	38	51	25	72	25	61	58	23	23	23
ENSBTAG00000002422	BCL9	67.0097	52	104	62	43	94	57	97	42	64	44	43	76	69	47	43	83	42	60	72	50	90	39	90	45	66	73	89	112	84	58	66
ENSBTAG00000003754	STARD9	204.41	226	330	233	134	262	222	291	137	245	200	104	236	267	204	146	182	179	189	229	188	200	135	330	139	136	232	240	349	135	113	177
ENSBTAG00000006780	NAPSA	8.31158	5	34	26	8	19	7	11	7	4	6	6	7	2	7	2	2	13	6	15	6	11	6	9	5	28	4	5	18	0	1	5
ENSBTAG00000004440	SLC15A1	102.079	37	182	189	132	125	74	150	127	82	77	25	24	204	77	22	17	218	83	83	98	159	167	59	31	149	180	80	287	9	54	105
ENSBTAG00000026812	AOX2	12.3598	3	29	61	5	9	4	27	0	5	8	0	7	6	12	9	2	9	10	6	16	32	51	7	6	7	9	46	44	1	6	4
ENSBTAG00000022150	MXRA5	483.001	331	976	681	375	718	378	784	277	595	540	176	734	544	227	293	490	417	436	502	268	523	551	558	331	532	511	535	1010	292	324	481
ENSBTAG00000009714	ARHGAP33	11.0686	9	21	16	8	11	8	18	8	11	12	9	10	8	7	13	5	8	6	15	16	25	5	11	1	11	12	14	21	9	13	14
ENSBTAG00000015985	GPR20	4.9448	5	4	7	2	3	12	5	5	5	3	0	6	4	2	3	4	4	5	3	5	6	4	9	4	5	8	5	13	5	3	3
ENSBTAG00000042833	SNORA33	17.5926	9	36	25	12	27	22	25	14	25	24	14	13	13	12	10	8	28	12	30	14	29	19	17	12	13	12	26	24	14	9	21
ENSBTAG00000019611	MAGI3	255.463	290	422	375	153	421	248	305	190	267	259	126	300	336	208	193	237	245	242	338	243	336	149	327	140	189	306	282	470	171	142	188
ENSBTAG00000008436	CDC25B	66.0468	34	157	113	59	83	47	111	43	67	69	40	49	48	52	71	30	82	64	85	53	137	69	70	48	77	55	86	105	30	52	72
ENSBTAG00000032079	SYT9	25.1637	10	62	29	16	39	38	31	16	16	29	7	17	23	35	25	11	11	15	22	61	37	36	20	16	15	21	56	42	17	12	24
ENSBTAG00000017040	LY6E	21.2135	34	70	43	24	26	16	23	12	19	17	8	13	24	18	20	18	23	24	24	17	23	8	28	17	24	14	33	26	13	9	11
ENSBTAG00000000244	NRXN2	17.0064	15	38	34	8	42	17	33	15	13	14	6	19	29	10	14	9	8	11	15	17	20	13	28	10	26	14	19	35	6	8	18
ENSBTAG00000010338	FBXO36	6.71301	4	16	9	7	4	10	5	5	3	6	4	6	11	5	5	6	7	5	11	6	12	8	11	4	9	10	10	7	3	3	1
ENSBTAG00000005863	ENSBTAG00000005863	126.344	90	198	157	69	168	89	203	77	141	116	76	125	175	113	128	74	109	127	161	118	189	135	199	97	120	141	195	154	58	98	130
ENSBTAG00000000821	GPR137C	2.79386	1	5	6	0	5	1	2	4	3	4	0	5	6	4	2	2	1	4	4	4	1	0	8	1	2	1	1	7	1	3	1
ENSBTAG00000000124	DHH	5.58942	5	8	4	1	10	11	8	1	6	5	2	6	8	5	6	3	4	9	6	4	8	5	11	5	4	4	4	15	2	4	5
ENSBTAG00000010069	EGR1	56.7028	23	84	73	42	224	147	80	38	57	57	20	66	43	64	33	39	65	42	32	35	92	43	33	32	33	37	84	112	40	35	35
ENSBTAG00000001019	GDF10	47.3475	39	45	119	19	75	28	33	15	118	73	14	77	86	26	23	32	45	21	19	50	49	18	83	50	17	78	36	125	10	47	32
ENSBTAG00000007888	EFR3B	6.87211	10	9	10	3	21	10	4	6	3	6	2	5	4	11	2	1	3	9	8	6	3	1	16	7	16	5	1	15	5	7	3
ENSBTAG00000015802	CREB3L2	269.251	251	369	326	202	418	296	501	172	295	294	127	332	289	178	213	268	223	261	313	236	281	161	373	185	241	211	291	364	287	194	224
ENSBTAG00000019722	GUCY2C	32.2924	26	66	47	16	41	26	39	25	35	41	30	23	24	16	39	19	23	28	44	23	75	35	47	20	82	36	25	59	14	13	17
ENSBTAG00000043867	SNORA11	5.31526	4	8	3	2	8	7	7	3	5	4	1	9	13	6	4	3	7	6	10	4	10	7	5	2	6	7	4	5	3	2	2
ENSBTAG00000010027	CHDH	2.90024	0	0	3	3	4	11	2	3	3	2	0	2	2	18	1	1	3	2	2	0	1	0	2	5	2	1	2	2	0	0	1
ENSBTAG00000000431	TRDC	19.1505	8	67	29	5	21	29	15	10	16	12	7	8	19	16	10	4	108	28	27	19	11	11	10	9	41	11	25	30	3	9	12
ENSBTAG00000035224	ENSBTAG00000035224	293.497	65	628	545	287	67	48	1260	91	304	242	504	91	275	189	126	28	782	531	654	174	936	258	285	47	516	354	154	70	71	173	90
ENSBTAG00000016997	ENSBTAG00000016997	27.0017	25	47	57	18	33	28	36	7	43	28	9	35	26	26	12	26	40	28	35	33	28	21	37	24	24	21	26	38	13	15	19
ENSBTAG00000012074	MYB	17.1089	5	46	26	12	18	13	25	14	15	16	16	11	10	4	20	11	26	18	35	13	44	15	17	8	46	15	34	26	3	4	11
ENSBTAG00000006409	LRRC34	14.4724	12	23	31	18	16	20	20	9	11	23	7	17	16	7	9	6	16	16	19	13	23	13	19	7	12	8	13	19	16	7	14
ENSBTAG00000038079	ENSBTAG00000038079	313.596	358	613	604	183	442	313	480	271	281	306	163	268	338	217	299	259	367	234	417	226	391	226	493	209	211	452	388	569	157	184	212
ENSBTAG00000007280	ENSBTAG00000007280	5.59302	4	9	13	2	6	6	5	4	7	8	5	6	7	6	2	12	7	4	12	3	7	3	11	0	3	2	11	8	2	3	2
ENSBTAG00000018189	ENSBTAG00000018189	411.781	63	1038	845	305	423	276	1068	231	405	368	443	136	212	292	626	237	805	476	742	347	699	581	555	165	410	307	910	425	118	234	178
ENSBTAG00000008333	ETV4	24.8645	7	33	32	29	29	11	51	18	24	36	20	14	10	10	36	14	24	46	56	16	37	20	36	19	25	17	54	32	7	24	22
ENSBTAG00000031261	REPS2	7.3545	8	9	12	6	11	4	11	2	8	5	2	16	13	2	8	1	3	8	13	13	5	4	4	8	5	9	14	9	7	6	3
ENSBTAG00000023635	CLEC6A	5.18691	1	9	27	2	6	3	7	2	2	5	2	6	7	1	1	3	23	5	14	0	11	1	8	1	10	7	3	6	2	2	2
ENSBTAG00000017536	MPP3	25.9811	10	60	38	14	31	18	33	16	32	23	16	19	16	12	54	11	26	32	36	29	40	29	25	21	36	25	35	53	10	23	24
ENSBTAG00000011458	CPXM1	92.5584	100	111	202	86	138	103	81	61	164	120	27	183	103	88	20	78	103	77	94	34	72	69	131	44	46	118	55	358	15	35	49
ENSBTAG00000026748	ENSBTAG00000026748	3.59243	1	5	6	3	5	3	6	2	6	2	2	8	1	11	4	1	1	1	7	1	8	3	5	1	2	1	6	4	1	5	1
ENSBTAG00000018071	TMOD4	7.28812	4	11	20	1	11	4	12	2	5	12	3	7	5	4	4	6	5	6	13	15	8	5	12	11	6	16	7	9	2	6	4
ENSBTAG00000029981	ENSBTAG00000029981	11.4284	7	25	21	7	7	12	19	4	10	15	11	10	11	8	14	4	14	11	16	11	28	9	14	11	8	11	8	16	8	10	8
ENSBTAG00000007626	IL2RG	24.7305	7	104	47	19	28	23	21	6	6	13	10	17	23	15	27	18	84	30	45	20	28	22	25	12	48	16	34	49	9	10	13
ENSBTAG00000011271	SNX31	4.28243	6	2	8	4	10	4	1	1	12	8	1	10	10	1	0	0	3	0	6	4	1	0	1	4	7	8	5	15	0	1	1
ENSBTAG00000013670	SLC46A2	17.9176	9	54	35	8	17	22	20	15	8	11	11	21	33	24	8	9	47	16	19	15	36	7	19	9	11	14	21	39	6	7	16
ENSBTAG00000033529	SCN2B	8.35707	4	13	13	5	9	11	7	7	3	6	4	12	20	11	7	9	10	5	10	9	3	5	14	7	7	8	13	27	2	1	2
ENSBTAG00000000799	ICA1	158.512	118	274	199	100	274	165	177	143	177	185	85	151	221	128	167	102	124	185	296	190	227	221	134	85	126	162	164	199	95	71	115
ENSBTAG00000004921	ENSBTAG00000004921	5.86965	4	13	21	9	9	7	6	5	9	5	1	3	6	1	4	5	7	7	10	9	5	10	3	1	3	4	6	7	4	4	3
ENSBTAG00000012020	TRAF5	127.793	113	199	170	80	211	96	128	99	119	181	54	172	186	84	138	127	96	101	134	172	129	27	98	120	105	221	111	211	126	73	43
ENSBTAG00000021025	P3H2	158.182	134	209	192	108	255	142	201	174	155	190	74	148	127	86	155	133	78	137	170	182	196	72	163	126	162	200	206	202	220	115	138
ENSBTAG00000013472	COL1A2	52647.3	61079	60676	89305	24294	84659	65724	53945	47324	101532	81254	19549	72035	55102	24920	26341	56577	54262	45186	48574	34551	53599	28494	71444	31951	40544	54697	38681	124617	29835	35685	41595
ENSBTAG00000019297	GFRA1	211.639	217	361	496	86	434	213	240	122	240	317	112	361	219	120	156	175	120	201	307	245	161	60	227	232	233	189	202	323	136	109	116
ENSBTAG00000021960	GPX8	138.155	175	178	232	81	166	195	149	133	187	197	63	150	154	80	105	136	89	86	155	143	164	72	175	79	110	128	117	218	157	76	118
ENSBTAG00000000715	ENSBTAG00000000715	6.45638	1	20	8	3	7	7	7	4	2	5	1	8	11	5	9	2	26	6	10	3	6	3	4	2	13	3	18	10	0	4	6
ENSBTAG00000045316	SNORD11	6.24466	1	8	13	4	9	8	13	7	4	6	10	4	9	3	6	3	7	6	7	6	10	5	5	3	6	2	11	15	3	4	6
ENSBTAG00000021574	TCF7L2	56.5384	49	72	54	35	74	49	85	39	54	55	25	64	78	72	34	47	34	60	60	45	78	64	83	44	54	69	70	70	31	42	60
ENSBTAG00000004990	NEO1	510.326	393	842	745	294	715	452	692	370	592	584	360	525	591	322	480	336	520	484	593	508	870	521	692	290	474	624	566	1003	273	316	426
ENSBTAG00000014377	CHD3	922.442	1290	1644	1451	580	1563	921	1147	698	964	938	471	1109	1188	556	604	813	610	809	1049	877	880	463	1097	602	802	1027	843	1690	820	573	785
ENSBTAG00000010239	FAM71D	2.56949	5	6	4	1	3	0	6	2	1	1	0	3	1	7	0	1	1	2	2	1	4	4	1	1	1	7	4	4	2	1	3
ENSBTAG00000000306	ITK	22.5895	2	77	42	14	24	28	27	8	15	18	14	7	28	12	19	6	90	26	38	27	27	25	18	17	35	20	49	23	2	10	10
ENSBTAG00000038700	FAM124B	23.8415	28	38	62	4	40	23	29	26	31	28	11	38	16	13	12	32	23	38	35	33	21	3	17	8	19	25	20	32	20	12	15
ENSBTAG00000015309	ENSBTAG00000015309	14.8493	17	37	30	4	25	15	9	31	35	23	3	10	10	10	8	21	4	5	15	15	12	11	7	8	15	21	2	50	5	7	5
ENSBTAG00000015615	THEMIS	3.0478	1	8	6	0	1	3	1	0	3	1	1	1	5	1	4	1	13	7	15	3	4	1	2	0	4	3	6	3	0	0	5
ENSBTAG00000011307	DNM1	153.177	160	267	173	94	194	160	260	94	214	149	49	200	206	80	80	136	135	138	172	110	171	117	260	130	131	170	174	300	86	94	157
ENSBTAG00000020407	MTSS1	411.835	320	913	639	209	608	456	479	256	406	382	226	501	495	308	342	337	522	340	438	454	459	286	608	329	375	516	428	650	268	263	291
ENSBTAG00000047121	ENSBTAG00000047121	3.09835	0	32	13	1	1	5	5	0	3	1	0	0	3	2	1	0	22	2	2	0	0	2	0	1	36	0	2	8	1	2	1
ENSBTAG00000033007	ENSBTAG00000033007	1.73143	0	5	0	1	0	4	2	0	0	1	0	0	6	0	0	0	1	2	0	0	1	3	6	0	1	7	0	17	0	0	0
ENSBTAG00000019980	DGKI	4.69257	3	13	9	0	5	1	10	6	6	7	2	9	7	1	1	7	1	6	10	8	4	1	8	1	1	5	2	7	5	2	3
ENSBTAG00000043226	SNORA33	2.6255	0	2	5	1	3	2	3	2	3	3	1	5	8	0	1	5	1	2	3	4	2	2	3	0	0	6	3	4	2	3	1
ENSBTAG00000039839	IL36RN	829.258	111	1532	2358	596	942	896	1203	660	328	211	741	466	1090	1178	979	174	1720	1518	2144	617	1505	1063	1245	282	540	301	1352	955	130	380	523
ENSBTAG00000023607	HACD2	84.2364	70	139	143	76	99	88	102	71	97	105	44	87	125	80	56	66	90	65	106	72	133	83	92	59	49	64	98	143	55	44	65
ENSBTAG00000026004	CNTNAP4	7.21573	6	12	6	5	5	5	5	0	5	10	7	5	12	2	4	5	6	6	8	17	12	4	10	3	7	7	4	10	20	4	2
ENSBTAG00000007210	RBFOX1	2.65515	1	5	4	2	2	2	7	0	7	2	2	2	3	2	0	0	2	0	4	10	3	3	4	1	3	3	3	7	0	2	2
ENSBTAG00000014176	REM1	45.9455	42	74	63	42	51	35	54	34	50	49	20	41	59	26	38	48	28	39	50	46	47	24	62	41	41	52	58	59	61	26	43
ENSBTAG00000002564	DLG4	42.3392	49	67	53	26	60	43	69	26	40	41	20	55	57	50	25	27	30	33	37	37	43	22	68	48	41	38	39	70	29	33	35
ENSBTAG00000001063	HOXA4	8.87044	13	9	11	5	11	6	10	8	8	6	6	14	16	8	3	10	6	12	14	6	11	4	10	4	6	9	8	16	5	11	4
ENSBTAG00000002296	TMEM173	79.421	61	151	145	42	112	102	80	68	98	85	24	115	81	51	55	61	107	96	112	82	110	46	113	58	63	70	88	127	43	47	60
ENSBTAG00000023976	ARHGAP25	74.077	34	185	143	48	89	69	84	50	49	59	59	73	70	59	81	51	127	75	90	66	138	69	97	27	119	82	102	112	20	50	53
ENSBTAG00000008346	CRYBG3	391.34	273	657	594	258	447	350	599	230	428	380	307	360	460	327	372	267	509	429	645	415	607	412	493	254	348	379	506	579	155	233	327
ENSBTAG00000017592	GPAT3	137.183	74	187	236	148	262	279	211	130	172	88	109	93	147	254	104	90	120	126	144	103	148	72	155	117	96	37	201	102	81	56	114
ENSBTAG00000029956	bta-mir-491	6.96032	7	13	17	3	12	10	9	4	7	8	1	6	9	5	6	0	8	12	4	12	17	8	8	2	7	9	9	8	0	5	6
ENSBTAG00000016446	GOT1L1	4.75472	8	13	4	1	3	7	2	3	5	3	1	4	5	6	3	7	2	4	7	3	6	5	7	3	4	2	2	11	4	6	3
ENSBTAG00000037465	ENSBTAG00000037465	54.4366	48	110	138	22	97	40	34	60	26	34	35	56	47	32	34	36	71	44	54	53	58	52	80	23	100	47	86	77	67	39	34
ENSBTAG00000047986	ENSBTAG00000047986	1.19113	0	16	4	0	0	0	0	0	1	0	0	0	0	1	0	0	20	0	1	1	0	0	0	0	13	0	1	2	0	0	0
ENSBTAG00000024086	ZMYM6NB	18.4351	18	37	35	11	46	25	16	20	15	16	14	21	14	14	9	21	16	12	19	15	15	13	16	6	14	28	17	26	17	20	8
ENSBTAG00000013831	DSG1	301.85	204	635	761	71	93	98	975	451	95	133	332	66	75	704	234	333	97	261	298	131	328	207	160	357	354	209	471	138	416	62	348
ENSBTAG00000047837	ENSBTAG00000047837	258.98	209	605	452	174	371	298	390	190	243	230	169	283	247	220	181	211	350	221	332	197	375	297	289	140	289	216	283	433	123	151	209
ENSBTAG00000034391	EQTN	4.07779	5	7	4	6	3	5	8	1	3	2	1	2	6	4	3	4	4	3	5	2	6	4	3	5	5	7	1	6	0	7	1
ENSBTAG00000016362	POU6F1	22.5005	25	46	35	10	30	24	27	19	18	22	12	32	34	19	18	21	25	16	25	15	23	11	34	14	18	19	25	36	19	16	18
ENSBTAG00000003901	DNMT3B	22.966	11	45	36	11	38	19	34	15	27	22	14	25	27	11	20	17	30	14	30	22	35	23	35	20	31	25	24	28	23	15	9
ENSBTAG00000020415	KLK4	2.64977	1	8	4	4	1	2	3	2	4	6	1	4	7	2	2	2	0	0	5	3	4	1	2	1	3	0	2	4	0	2	4
ENSBTAG00000006392	TTC7B	61.9471	79	105	59	39	97	56	86	56	57	46	29	68	100	69	47	51	33	58	65	63	60	45	79	42	78	54	91	73	52	28	49
ENSBTAG00000012039	PHACTR1	27.8114	30	43	32	17	69	29	23	8	26	26	12	26	21	52	25	15	41	27	27	18	42	13	25	25	30	28	32	43	20	19	22
ENSBTAG00000010464	MN1	86.8512	121	150	65	88	120	101	166	87	87	106	14	81	138	59	46	80	27	73	64	66	78	20	100	104	75	74	114	152	78	55	60
ENSBTAG00000017670	ENSBTAG00000017670	52.0739	18	113	63	31	91	65	34	31	14	33	21	32	40	33	62	41	178	43	74	47	32	34	52	22	80	30	97	87	73	49	21
ENSBTAG00000018946	FAM129C	17.7536	7	51	37	8	27	18	28	22	21	12	4	23	22	7	12	15	13	15	15	23	16	24	29	8	20	11	23	32	8	15	17
ENSBTAG00000042434	SNORA66	5.68954	5	9	6	4	8	10	12	5	9	7	2	2	2	5	11	4	4	7	6	4	7	6	9	3	3	5	6	13	1	5	4
ENSBTAG00000035662	CAMK4	2.5112	1	5	4	0	3	4	2	4	3	3	6	3	7	1	3	0	1	0	5	1	0	2	0	3	5	3	3	3	1	0	1
ENSBTAG00000047904	ENSBTAG00000047904	9.85243	6	26	12	6	15	5	32	7	7	5	6	9	15	13	10	1	14	15	28	2	11	18	11	10	8	8	6	8	3	1	7
ENSBTAG00000021656	SPECC1L	284.677	250	468	438	214	440	231	554	191	282	267	190	243	283	238	273	202	309	316	370	228	400	340	369	171	301	263	382	446	122	184	231
ENSBTAG00000027868	DLG2	240.913	39	533	480	176	243	239	354	136	230	204	209	173	287	122	323	72	366	317	505	194	489	470	275	90	210	241	368	373	33	139	197
ENSBTAG00000045902	EPHB2	118.461	90	189	187	66	165	104	192	76	139	161	77	116	114	69	87	92	84	101	112	95	186	138	152	103	107	123	147	156	92	100	130
ENSBTAG00000020017	SLC25A41	2.53686	5	3	0	2	3	4	2	3	2	1	0	1	7	3	1	2	1	2	2	2	2	0	3	2	1	3	6	6	1	3	2
ENSBTAG00000011298	EYA1	12.1191	7	14	23	5	19	11	19	9	9	9	17	12	11	1	6	2	22	14	24	8	23	17	11	5	18	19	25	20	6	6	9
ENSBTAG00000032521	PLEKHH2	529.606	536	969	909	235	827	477	624	359	573	718	334	601	606	338	531	333	459	572	668	806	712	301	613	397	371	753	559	704	290	348	380
ENSBTAG00000010131	CBFA2T2	71.3633	45	123	88	44	95	70	94	46	72	69	40	113	81	58	63	62	53	69	82	84	110	63	86	43	58	84	87	105	51	59	50
ENSBTAG00000014016	IKZF1	24.5124	7	80	51	20	33	21	24	30	11	17	8	27	18	23	20	20	56	17	22	17	26	10	28	12	90	13	33	37	9	5	12
ENSBTAG00000027841	ENSBTAG00000027841	4.52445	1	11	2	4	10	4	4	4	5	6	2	2	8	4	3	5	0	4	7	4	6	1	10	4	5	7	1	10	5	0	3
ENSBTAG00000045220	bta-mir-2305	3.32422	2	3	5	3	5	6	2	0	6	6	2	3	3	1	4	0	8	6	3	0	9	2	4	1	6	2	4	6	1	3	2
ENSBTAG00000009080	ITGB6	111.998	17	215	179	93	159	73	227	72	136	133	114	26	73	75	123	75	111	151	189	108	217	181	152	50	139	117	176	162	29	49	101
ENSBTAG00000009156	CAMK2N1	45.053	24	95	70	27	39	45	55	29	51	66	29	56	49	39	29	48	23	34	42	50	67	38	74	37	53	29	65	67	21	31	47
ENSBTAG00000014296	NCCRP1	3.21979	0	14	3	1	3	4	7	1	3	1	2	0	4	3	0	0	7	7	3	2	17	3	8	1	6	0	5	4	0	4	0
ENSBTAG00000018316	ZMYND15	9.13729	6	23	11	8	13	13	14	8	14	2	4	9	5	15	4	6	12	5	9	5	10	3	8	14	8	4	10	15	3	13	7
ENSBTAG00000001492	FYB	47.345	24	122	113	15	59	48	37	42	41	41	14	49	52	37	41	40	119	48	73	41	62	51	75	15	64	34	68	63	17	29	30
ENSBTAG00000024137	PTCH2	55.9298	42	90	59	30	90	63	74	35	69	61	28	68	77	48	32	78	52	46	42	47	49	36	95	37	50	55	68	156	22	31	42
ENSBTAG00000020745	HIVEP3	18.9329	16	59	35	10	39	16	36	13	13	4	8	21	16	9	16	12	19	14	23	20	16	19	18	19	21	17	23	36	17	15	15
ENSBTAG00000029845	bta-mir-411a	2.55386	2	2	4	0	4	2	3	2	3	6	1	6	8	2	0	2	0	0	2	3	4	1	6	1	1	4	4	5	1	2	0
ENSBTAG00000043223	U6	3.70446	1	11	2	0	8	6	4	1	7	5	2	3	5	3	4	3	3	3	4	13	4	1	2	2	1	3	2	8	3	3	1
ENSBTAG00000014899	TTC36	2.32116	2	2	2	0	1	9	3	0	6	2	0	0	2	9	0	5	5	4	0	1	3	0	2	2	0	0	3	2	0	1	0
ENSBTAG00000039283	ENSBTAG00000039283	23.3952	35	42	18	17	26	22	22	11	17	26	8	29	33	26	18	22	18	25	15	11	15	13	39	21	15	32	28	41	19	21	20
ENSBTAG00000011700	PLLP	2.48749	0	1	5	4	1	3	0	1	1	1	2	1	5	2	6	2	1	6	5	3	1	1	2	0	2	2	5	6	3	0	3
ENSBTAG00000004099	CCDC170	15.9403	12	29	16	4	27	26	27	4	5	17	14	18	12	16	9	9	17	18	27	15	21	20	29	14	10	32	23	11	5	13	10
ENSBTAG00000008272	EBF3	26.0346	30	35	36	15	38	35	32	18	29	21	8	52	51	53	16	21	11	18	27	20	34	11	41	20	18	15	22	37	11	14	12
ENSBTAG00000012526	APBB1IP	29.6004	32	82	54	13	67	41	35	26	26	24	10	34	30	16	18	26	54	27	35	25	21	21	44	14	47	24	35	58	6	19	12
ENSBTAG00000014218	DKK1	4.91018	2	7	11	3	20	6	3	6	6	8	4	6	8	6	7	3	3	2	4	3	2	0	1	3	10	1	6	11	2	2	1
ENSBTAG00000024075	SLC9A4	3.13433	1	16	0	5	7	6	5	1	3	3	0	2	8	0	2	0	4	0	3	9	1	0	0	0	3	9	6	2	0	3	2
ENSBTAG00000004471	ST3GAL6	178.085	86	387	349	128	281	240	254	143	148	159	123	170	178	224	135	115	340	162	197	207	252	106	257	102	136	141	259	313	63	70	102
ENSBTAG00000015779	PML	74.6002	73	134	94	42	120	66	84	51	70	60	53	62	73	44	57	52	87	54	75	61	91	70	112	42	97	80	134	101	91	44	76
ENSBTAG00000001571	LRRD1	3.51944	1	8	21	3	5	4	5	4	3	2	0	2	3	0	3	1	7	5	13	2	10	5	0	1	5	1	3	2	1	1	3
ENSBTAG00000012460	ELF5	391.283	56	996	1025	258	497	253	726	358	348	308	313	242	400	175	433	111	685	601	813	344	707	777	508	122	301	353	655	509	49	235	226
ENSBTAG00000048171	ENSBTAG00000048171	12.3963	0	297	3	0	2	20	20	0	0	1	0	0	10	93	2	0	47	28	74	0	1	0	1	0	6	1	20	9	0	2	0
ENSBTAG00000005168	CROCC2	5.33269	1	18	6	6	14	5	4	0	5	1	0	15	4	9	4	0	7	4	6	5	3	3	2	3	1	15	11	11	0	5	3
ENSBTAG00000046977	ENSBTAG00000046977	14.3294	9	59	25	3	10	12	18	14	18	12	4	39	17	22	16	0	40	9	13	12	12	11	1	5	34	6	21	9	2	8	0
ENSBTAG00000003349	JAKMIP2	6.57266	5	11	14	3	9	9	5	0	5	13	3	10	11	3	3	5	7	4	8	14	6	4	5	5	4	2	9	8	7	6	7
ENSBTAG00000010256	TMEM170B	20.5809	18	36	25	11	30	29	29	7	22	32	14	22	18	18	14	21	15	21	21	25	30	6	31	21	13	21	19	23	20	12	16
ENSBTAG00000047073	ENSBTAG00000047073	3.33344	1	7	7	1	3	8	5	4	3	2	1	2	2	5	2	0	4	4	1	5	2	1	7	6	3	1	2	11	1	2	3
ENSBTAG00000009026	PACS1	117.474	78	243	164	79	159	121	182	63	130	88	62	122	118	92	87	112	107	100	102	91	165	111	189	104	140	123	144	233	72	61	115
ENSBTAG00000025502	LECT1	2.58051	5	2	5	3	1	3	1	2	5	3	1	4	3	1	1	1	0	6	2	2	4	0	4	0	5	4	3	3	0	2	3
ENSBTAG00000001687	STC1	50.1872	31	69	85	32	92	68	69	45	64	63	28	69	36	41	31	36	43	30	70	41	48	52	77	20	35	55	55	93	28	38	63
ENSBTAG00000001066	ENSBTAG00000001066	18.1371	6	49	39	9	48	23	19	15	22	16	12	32	9	10	15	10	35	24	23	8	19	16	13	11	15	18	31	31	10	6	9
ENSBTAG00000017409	DLX3	4.26706	2	6	4	2	1	4	9	3	0	0	6	1	3	9	3	3	3	8	9	9	8	3	4	1	9	6	5	4	0	3	4
ENSBTAG00000021526	RPRM	2.70723	6	1	3	0	4	9	4	1	2	1	2	0	7	0	0	0	0	2	0	6	1	0	2	3	1	1	1	13	6	2	1
ENSBTAG00000008275	GREB1L	18.2662	18	35	32	16	30	19	30	19	22	19	6	12	23	24	7	28	32	10	21	17	16	15	8	4	14	18	14	36	5	12	13
ENSBTAG00000010026	CACNA1D	39.5255	31	60	38	24	62	52	74	42	54	50	21	69	37	26	14	35	23	28	46	45	35	13	47	26	28	28	45	75	31	33	42
ENSBTAG00000011515	SELL	13.829	10	29	31	7	29	25	9	19	12	11	5	20	12	14	4	18	27	12	18	11	8	8	7	5	17	10	13	20	11	7	4
ENSBTAG00000007589	SMAD9	147.673	192	271	231	58	296	149	111	80	117	156	46	239	281	99	126	93	102	132	168	258	113	47	181	105	97	247	139	277	71	102	81
ENSBTAG00000009837	ANKS4B	1.49546	2	19	3	0	3	1	3	0	1	1	0	0	0	1	0	1	1	1	1	2	0	2	2	1	54	0	0	8	1	0	1
ENSBTAG00000016963	ADAMTS6	100.934	75	229	222	56	124	86	104	102	101	88	64	98	102	37	99	77	84	105	140	155	142	84	114	66	76	118	90	157	108	57	65
ENSBTAG00000019948	AFAP1L1	69.9715	92	104	102	51	108	86	73	53	98	77	38	60	65	146	54	54	73	62	82	67	88	44	77	47	39	53	53	63	39	47	47
ENSBTAG00000025233	CBARP	3.23501	0	11	4	2	4	2	8	2	2	1	2	3	0	5	7	1	2	3	6	3	6	0	5	3	6	2	5	4	3	1	3
ENSBTAG00000000900	LRRC8C	101.095	108	166	174	53	179	127	167	86	108	135	52	98	71	67	74	71	92	81	125	114	119	66	175	65	87	80	143	134	85	60	90
ENSBTAG00000012525	ABO	42.2722	6	161	110	19	60	60	80	44	26	20	47	14	28	43	65	9	86	37	56	25	50	65	85	8	53	22	70	86	6	8	19
ENSBTAG00000044111	EPHA6	11.2169	5	23	14	11	20	15	17	12	9	15	6	13	16	9	14	5	3	8	11	19	4	7	14	11	14	17	8	20	4	4	6
ENSBTAG00000000707	WISP1	21.3643	18	26	36	15	37	19	30	25	19	22	22	19	14	12	12	25	11	23	30	20	27	13	16	9	18	36	28	23	21	16	19
ENSBTAG00000047675	ENSBTAG00000047675	12.5035	3	29	18	7	17	10	22	10	12	8	16	15	14	8	11	10	14	10	9	2	22	17	17	4	28	10	15	20	5	11	10
ENSBTAG00000045854	ENSBTAG00000045854	2.76356	5	5	6	0	3	2	7	0	3	7	0	2	2	3	1	1	2	5	0	4	4	3	8	0	3	1	1	4	0	5	3
ENSBTAG00000001915	APOH	5.02029	3	13	28	0	5	7	29	5	17	10	1	0	0	0	3	4	3	0	39	10	1	0	0	0	0	0	1	1	0	0	0
ENSBTAG00000001052	ADCY10	10.4688	6	14	13	7	9	14	16	6	10	10	7	16	13	24	9	9	10	7	16	10	12	11	14	6	9	6	9	13	2	7	8
ENSBTAG00000008228	BEND6	7.94844	3	7	13	5	22	8	9	6	6	7	4	14	9	3	6	7	4	8	10	5	8	4	12	7	6	12	12	23	6	6	3
ENSBTAG00000005356	ST5	321.853	447	525	388	178	519	309	426	242	324	363	134	429	409	190	237	252	216	271	259	318	304	113	433	294	325	332	362	483	346	254	238
ENSBTAG00000003275	ANK1	6.78616	6	16	10	6	11	9	8	11	6	12	6	7	8	12	7	2	7	2	8	5	5	5	6	2	6	4	4	8	5	3	4
ENSBTAG00000030432	TTC8	32.5298	42	48	55	25	45	42	33	23	34	35	22	34	53	22	32	28	18	25	37	30	52	22	39	15	20	37	29	61	26	16	24
ENSBTAG00000009348	ENSBTAG00000009348	2.60582	4	6	3	0	3	3	3	1	3	2	4	5	0	4	0	0	2	9	2	4	3	1	3	1	0	0	3	7	2	3	0
ENSBTAG00000037413	TMEM164	269.778	107	425	532	244	364	257	585	205	320	327	226	187	227	154	310	151	263	326	395	211	388	487	259	143	266	328	283	377	72	134	266
ENSBTAG00000019844	ZNF467	2.47307	5	5	3	1	5	0	5	1	3	4	1	1	1	1	2	2	2	3	8	3	2	1	3	1	1	1	4	4	3	2	2
ENSBTAG00000004249	TANC2	213.394	190	326	297	110	274	168	344	150	239	257	169	239	243	133	146	201	168	197	224	204	267	170	303	148	233	173	298	271	174	163	223
ENSBTAG00000014829	MYRFL	3.80471	1	14	7	3	4	5	11	3	3	3	3	2	4	2	7	4	3	2	2	3	11	4	4	0	42	2	3	12	1	4	1
ENSBTAG00000019979	CMPK2	76.1557	59	110	175	118	155	55	66	50	41	77	33	70	56	66	48	34	96	59	77	56	82	44	110	48	81	69	138	110	102	53	56
ENSBTAG00000021945	NID2	917.224	1098	1508	1347	655	1925	1241	1168	709	1018	1255	393	930	1083	584	653	1056	513	672	798	884	863	308	1026	747	709	649	847	2029	793	621	625
ENSBTAG00000001279	MPP2	6.33895	4	7	4	2	8	3	7	2	14	7	1	7	5	3	7	5	2	11	15	8	10	5	10	1	9	10	5	14	3	1	14
ENSBTAG00000014576	GUCY1A3	320.639	290	497	376	172	414	290	330	192	315	386	142	505	346	303	279	242	267	277	437	353	325	171	443	344	253	353	425	469	259	239	238
ENSBTAG00000018563	SFRP2	143.831	132	194	179	102	205	276	172	78	174	170	73	176	186	83	122	152	119	116	157	136	147	78	251	117	119	172	143	309	54	71	87
ENSBTAG00000032193	REG4	1.21309	0	18	3	0	0	4	2	2	0	0	0	0	0	0	1	1	0	0	1	0	1	1	1	0	56	0	0	8	0	1	1
ENSBTAG00000014806	ATP2A3	160.751	186	356	254	97	235	183	186	122	163	172	112	155	138	72	109	159	139	128	197	133	117	124	230	92	290	153	188	293	83	79	178
ENSBTAG00000004085	ASF1B	30.6293	22	59	70	21	35	21	35	28	32	39	23	20	7	20	29	25	33	34	33	20	77	27	39	16	48	21	44	40	27	23	23
ENSBTAG00000002651	PKP2	70.613	30	119	143	57	78	44	133	36	70	79	79	39	49	46	112	30	118	74	107	42	141	72	64	38	94	44	122	161	18	40	71
ENSBTAG00000008704	FIGN	18.3415	12	13	20	5	33	22	28	10	14	20	6	39	33	20	9	12	16	13	24	17	18	7	19	23	11	15	23	43	12	13	19
ENSBTAG00000017896	ST8SIA2	11.3246	4	21	12	2	42	9	35	8	15	18	4	10	4	9	5	4	7	7	17	3	7	33	21	7	3	5	28	10	17	6	5
ENSBTAG00000014880	ENSBTAG00000014880	83.2011	46	166	135	68	93	79	137	58	88	82	73	58	79	62	83	55	108	77	117	55	116	143	105	57	103	57	133	140	40	32	62
ENSBTAG00000004557	DHRS9	42.2813	10	97	72	21	58	25	54	42	23	8	46	31	76	15	37	7	74	82	114	33	98	48	48	18	15	65	103	25	10	29	30
ENSBTAG00000046555	WAS	10.6534	13	24	20	9	19	12	10	7	10	5	11	12	9	17	9	11	13	8	12	6	9	8	10	2	18	7	12	19	5	4	5
ENSBTAG00000047206	HIST1H1E	747.274	391	1428	1185	589	987	491	1209	551	924	1034	620	445	519	453	879	508	805	665	998	654	1666	773	1011	470	929	861	1066	832	397	490	547
ENSBTAG00000038639	CXCL9	3.36774	0	8	8	4	6	5	4	1	2	3	2	2	3	0	12	0	37	8	8	4	4	2	5	0	8	2	4	3	1	1	1
ENSBTAG00000006601	KSR1	96.3491	84	170	97	55	124	89	221	55	124	106	68	79	66	86	82	85	107	92	112	84	136	83	159	70	123	71	121	150	34	72	94
ENSBTAG00000014250	ZC3HAV1L	51.1927	65	65	59	35	62	51	66	36	58	68	32	62	67	33	33	47	44	43	50	28	71	39	52	32	34	69	38	79	51	42	54
ENSBTAG00000001751	CXXC4	3.36118	2	6	4	3	3	6	0	1	3	7	2	3	4	5	1	0	7	3	1	3	6	4	4	0	4	6	6	5	0	2	5
ENSBTAG00000038128	ENSBTAG00000038128	55.0069	14	137	41	15	63	26	53	27	43	38	97	97	32	30	46	34	1	28	38	24	64	24	160	11	140	119	241	24	24	36	45
ENSBTAG00000047707	HLA-DOB	9.20446	5	31	17	3	8	15	10	7	9	10	13	4	6	5	7	2	27	9	8	10	17	4	12	3	14	9	11	20	1	4	8
ENSBTAG00000009420	SCML2	105.386	121	151	183	67	167	92	148	95	120	165	55	122	104	58	82	117	62	77	107	125	104	40	122	77	71	154	77	131	116	78	61
ENSBTAG00000007450	C2	39.773	39	80	67	24	68	62	43	29	24	27	16	34	41	40	20	28	165	37	54	15	17	16	37	17	52	26	50	57	33	25	16
ENSBTAG00000034295	LAG3	3.07973	2	9	10	0	6	0	6	1	2	1	3	2	0	2	2	0	14	5	5	0	2	0	0	1	8	3	6	3	1	4	4
ENSBTAG00000003329	FST	39.4546	16	57	49	13	88	42	30	12	48	38	23	99	67	45	36	15	63	24	30	30	33	41	41	20	21	65	29	128	4	37	19
ENSBTAG00000036260	LPXN	23.639	17	62	51	13	29	28	25	11	15	21	12	26	20	13	18	9	71	22	42	18	32	27	30	12	44	15	30	32	11	13	14
ENSBTAG00000046093	SNORD116	3.17098	3	2	4	0	10	5	2	2	2	4	1	6	8	2	1	1	1	3	8	3	4	1	5	2	3	4	2	4	2	3	2
ENSBTAG00000009611	PHF21A	96.8208	98	150	87	56	135	84	133	54	97	101	69	111	102	79	85	67	90	74	114	119	139	66	152	56	72	140	119	177	82	68	77
ENSBTAG00000002609	TMIGD1	2.21629	0	40	7	1	1	2	6	2	0	0	0	0	0	1	0	2	0	0	0	0	0	1	0	0	110	0	0	21	1	0	0
ENSBTAG00000047821	ENSBTAG00000047821	13.9288	19	25	30	7	27	21	4	5	11	16	9	24	25	11	13	10	8	13	10	17	13	1	9	12	4	25	6	23	14	8	5
ENSBTAG00000005477	LAPTM5	274.186	183	615	482	157	375	311	323	191	268	231	175	245	226	221	260	214	585	285	416	238	308	215	364	178	387	216	337	379	121	154	208
ENSBTAG00000018481	ENSBTAG00000018481	9.49636	11	16	13	5	13	9	11	7	7	3	4	7	15	5	4	8	7	8	12	10	9	4	26	11	6	14	10	30	9	5	3
ENSBTAG00000007324	LRRC4C	3.45294	4	9	5	3	11	6	3	2	0	7	0	5	13	2	0	2	4	2	5	4	0	0	4	2	1	2	2	7	0	4	1
ENSBTAG00000021367	ANP32B	69.2748	46	131	107	37	95	57	108	59	78	53	54	62	65	61	71	41	84	60	92	89	130	51	94	48	82	52	70	123	55	40	41
ENSBTAG00000014132	SNED1	65.636	56	147	71	63	157	62	104	31	72	47	20	82	102	108	48	45	75	42	58	52	64	46	90	53	57	66	80	105	18	33	41
ENSBTAG00000006403	C1orf115	24.6552	14	24	30	18	52	52	62	33	40	54	12	23	21	18	17	18	31	18	28	27	19	19	29	17	11	30	21	21	4	14	11
ENSBTAG00000016239	DUOXA2	247.15	29	514	566	150	214	164	463	156	108	123	320	82	112	364	187	77	941	610	794	86	356	92	292	159	156	25	653	165	46	101	133
ENSBTAG00000024179	ENSBTAG00000024179	93.1376	16	188	403	57	196	80	80	55	111	110	106	68	42	52	134	20	78	77	108	33	384	53	138	25	113	40	146	124	17	124	67
ENSBTAG00000038206	bta-mir-1185	3.15181	4	2	3	2	2	5	8	3	4	5	0	4	3	0	0	3	4	4	2	0	3	0	7	6	4	5	5	5	1	3	0
ENSBTAG00000024603	NCOR2	284.941	239	489	305	207	353	231	579	146	284	263	154	342	360	216	196	207	238	226	231	217	406	242	496	277	320	303	359	446	200	205	273
ENSBTAG00000019456	SPRED2	58.0689	36	109	73	42	90	47	118	39	77	56	43	64	56	43	48	36	49	51	79	61	79	62	81	46	59	47	65	89	30	41	56
ENSBTAG00000042736	U6	3.57052	4	5	10	0	7	3	4	3	5	3	3	5	4	3	1	4	2	8	4	3	5	2	4	2	2	2	4	7	2	1	3
ENSBTAG00000044397	ENSBTAG00000044397	2.76566	2	7	1	0	9	11	4	1	4	8	0	3	4	3	0	3	1	0	5	4	3	0	6	2	0	1	1	7	1	0	0
ENSBTAG00000014058	LDB2	90.9938	49	188	156	61	124	102	124	51	103	76	56	113	112	74	91	48	104	89	105	122	119	101	121	54	68	121	109	108	35	58	91
ENSBTAG00000017367	IFIT5	539.47	471	726	650	414	1185	376	541	379	528	630	335	549	503	278	437	400	471	401	555	640	722	310	755	321	463	486	881	627	951	435	317
ENSBTAG00000005049	BLK	3.65042	1	24	8	1	2	2	3	1	2	0	0	0	5	2	2	0	16	2	0	0	2	6	1	0	26	2	0	8	0	1	4
ENSBTAG00000015510	ENSBTAG00000015510	30.1123	22	134	80	9	17	17	40	8	6	8	7	6	10	18	18	52	65	36	41	21	55	11	22	34	35	18	67	61	24	18	31
ENSBTAG00000047147	ENSBTAG00000047147	470.855	303	767	739	323	600	409	737	270	474	472	351	419	546	467	481	304	621	502	728	508	773	455	738	308	409	444	625	630	185	273	377
ENSBTAG00000011461	ADORA1	3.43823	0	2	1	4	5	16	0	2	7	1	1	6	14	10	0	2	0	1	1	5	1	0	2	3	1	0	5	5	1	0	0
ENSBTAG00000014375	TMCC3	39.7613	31	81	73	31	70	41	65	40	43	36	27	40	57	34	40	32	38	28	48	45	34	32	39	31	30	37	45	64	19	17	26
ENSBTAG00000019885	ZNF280C	50.5123	48	73	71	37	75	62	48	40	53	78	28	63	57	32	36	28	40	53	46	54	87	58	51	39	41	56	53	70	35	44	29
ENSBTAG00000024578	ENSBTAG00000024578	7.86644	6	9	12	4	12	9	14	6	3	11	6	10	3	7	8	7	11	5	7	1	10	3	17	1	6	15	9	19	7	6	7
ENSBTAG00000040331	ENSBTAG00000040331	3.48082	3	20	7	5	0	4	3	0	2	0	1	0	4	3	7	1	7	3	13	1	4	3	4	1	4	0	6	5	0	2	5
ENSBTAG00000031809	DENND1C	17.6127	15	49	39	7	39	10	16	10	12	13	10	18	14	17	16	18	36	28	23	13	14	18	19	2	38	17	24	20	7	3	13
ENSBTAG00000020884	CASP4	136.424	91	264	222	106	374	180	125	89	128	132	70	153	117	159	102	96	206	111	141	131	164	89	173	65	115	110	157	287	88	82	91
ENSBTAG00000009512	EPS8L1	370.732	94	872	712	235	542	234	676	269	361	330	352	146	323	202	392	119	542	592	747	278	815	699	435	136	370	448	509	419	69	193	401
ENSBTAG00000045565	NHSL2	70.0776	90	119	93	39	106	65	83	36	74	78	38	87	62	58	35	70	53	74	72	73	68	38	100	50	46	77	97	134	45	58	77
ENSBTAG00000004013	FGF7	49.4874	41	103	115	19	114	28	45	36	60	59	23	39	48	23	43	64	33	30	49	69	64	38	48	31	26	59	61	131	39	36	34
ENSBTAG00000007638	PIF1	4.92965	4	8	6	5	4	4	4	4	3	8	4	4	9	5	7	4	7	5	5	3	4	4	6	3	13	4	4	5	2	2	1
ENSBTAG00000011738	TFR2	2.92495	1	3	9	3	0	1	8	2	4	0	4	4	2	3	5	1	3	2	16	1	3	0	5	3	1	1	7	3	1	1	0
ENSBTAG00000018993	ITGB7	62.8152	39	225	120	56	109	66	68	40	52	33	40	53	48	50	46	30	147	62	96	39	87	67	80	31	88	47	89	99	19	31	44
ENSBTAG00000006722	FGF16	2.2243	2	0	0	1	0	5	5	1	4	2	1	4	6	1	1	1	0	5	3	1	2	1	2	2	4	0	3	3	1	0	5
ENSBTAG00000013761	ENSBTAG00000013761	362.043	236	627	680	322	494	233	506	388	387	523	250	243	254	286	402	244	333	246	350	385	607	324	412	257	548	334	361	472	317	235	232
ENSBTAG00000001156	ST3GAL1	99.8283	25	208	166	74	144	70	202	67	103	81	85	80	110	78	133	38	146	101	147	97	173	106	164	51	112	113	157	130	24	50	90
ENSBTAG00000005268	PLA2G4D	135.289	19	434	278	66	260	124	272	112	52	42	137	45	128	149	143	30	380	300	345	145	213	146	147	40	97	55	230	113	23	47	65
ENSBTAG00000038938	ENSBTAG00000038938	26.2077	17	57	19	12	53	40	8	15	21	22	4	16	21	15	31	18	81	32	52	18	21	19	35	12	43	24	38	41	23	13	20
ENSBTAG00000013170	CTLA4	3.40087	0	22	12	0	2	2	1	3	1	1	2	0	2	6	2	0	22	7	8	0	2	2	1	0	0	2	14	4	0	1	0
ENSBTAG00000019198	LRRC42	61.258	50	102	89	44	76	62	102	26	93	84	46	49	48	35	57	52	39	48	72	69	105	56	95	43	59	55	72	77	51	35	65
ENSBTAG00000017549	KITLG	116.381	102	158	144	65	259	125	132	75	134	169	49	145	129	76	106	131	92	96	153	119	150	86	140	53	82	109	140	173	111	83	91
ENSBTAG00000000284	NAALAD2	42.6635	49	52	115	13	52	21	92	21	21	34	30	58	43	33	23	25	22	31	37	52	105	8	38	57	33	56	18	29	94	28	13
ENSBTAG00000024269	TGFBR3	742.771	1092	830	915	475	1201	1213	778	507	861	852	279	879	1352	815	409	668	573	592	668	723	688	367	1155	561	476	827	482	1303	376	435	523
ENSBTAG00000005478	PATZ1	69.0488	80	114	105	52	91	86	86	58	58	74	26	65	92	41	49	71	57	54	71	60	103	53	91	56	54	91	85	137	42	37	48
ENSBTAG00000047531	ARHGAP4	36.0992	44	94	58	11	70	45	30	28	41	37	12	47	28	31	29	32	58	24	43	23	39	31	49	19	68	33	32	50	17	20	20
ENSBTAG00000010694	BICC1	178.595	215	238	239	107	274	184	237	117	260	232	80	229	207	131	137	181	137	128	181	144	185	112	258	145	121	185	211	266	138	139	139
ENSBTAG00000044845	ENSBTAG00000044845	11.2245	13	12	11	5	13	15	10	7	10	17	3	17	13	5	8	12	7	15	9	11	11	5	12	15	8	11	15	17	10	13	7
ENSBTAG00000010179	COL5A3	525.465	588	618	535	432	670	661	603	372	662	620	255	453	773	1122	291	478	299	295	395	435	570	282	850	524	295	402	451	683	355	294	501
ENSBTAG00000003169	FBXO24	3.70825	2	3	7	2	7	3	3	4	6	3	1	5	7	1	6	2	5	8	2	2	4	1	4	1	2	7	3	7	4	1	3
ENSBTAG00000037649	VIPR2	136.131	140	206	167	101	179	140	164	128	125	137	50	168	218	72	120	121	62	142	160	177	170	60	158	140	92	132	176	239	119	95	67
ENSBTAG00000013165	ENPP2	388.562	268	652	664	263	451	450	465	351	405	481	258	446	371	284	280	302	429	308	475	282	627	515	725	148	347	420	431	879	169	217	282
ENSBTAG00000012684	CCL19	13.0587	4	67	25	3	31	17	8	11	8	3	1	21	21	10	3	11	49	23	26	4	5	6	11	5	5	20	11	23	1	2	6
ENSBTAG00000008182	FOSB	10.292	3	11	18	7	32	44	16	6	5	2	6	4	8	9	6	5	17	13	4	5	27	6	5	6	4	4	9	14	20	1	8
ENSBTAG00000002255	BHMT	1.48911	0	7	8	2	0	2	9	2	3	2	0	2	0	0	0	0	0	0	9	2	2	1	2	0	0	0	1	0	0	0	1
ENSBTAG00000005433	SSUH2	6.58473	3	4	11	4	14	4	8	5	8	16	5	6	6	1	4	4	9	7	9	5	5	5	10	6	1	13	13	14	2	5	6
ENSBTAG00000018994	TNFSF10	224.723	132	329	288	150	409	291	202	155	194	166	129	279	261	200	204	184	300	165	299	255	293	198	328	101	129	258	405	355	196	153	136
ENSBTAG00000001390	B4GALT4	305.929	175	613	571	218	446	298	455	299	312	327	237	250	239	179	364	157	385	338	526	272	528	261	397	199	304	295	437	416	128	163	269
ENSBTAG00000000995	FAM46A	150.306	136	164	229	72	201	201	148	110	178	156	56	205	146	114	92	136	185	131	208	127	157	126	232	116	156	164	181	352	59	89	145
ENSBTAG00000019473	IGLON5	2.64803	0	10	3	2	3	1	9	1	3	2	1	2	2	4	4	0	2	2	1	3	0	2	1	6	5	0	8	0	2	1	3
ENSBTAG00000047939	ENSBTAG00000047939	2.65961	2	5	7	0	3	6	1	2	2	1	2	1	6	3	1	3	2	3	1	2	4	3	4	2	3	3	2	4	1	1	3
ENSBTAG00000007444	MAP3K7CL	15.3768	10	23	27	6	23	18	20	26	19	27	7	16	18	9	9	16	10	13	23	10	26	13	24	12	10	10	12	21	16	7	7
ENSBTAG00000007948	SORCS1	21.2803	9	40	39	2	17	13	24	10	26	35	6	53	58	3	5	7	5	9	12	59	15	2	15	29	30	24	11	41	14	19	22
ENSBTAG00000027434	SORCS2	38.7975	65	52	30	22	76	37	67	24	46	50	15	45	55	36	9	31	9	39	19	38	33	1	74	37	37	20	42	56	53	29	29
ENSBTAG00000038423	bta-mir-376a	2.9752	3	7	5	0	0	1	6	2	3	3	0	5	4	2	3	1	4	5	4	3	4	0	9	1	3	3	5	10	0	0	5
ENSBTAG00000047181	ENSBTAG00000047181	2.51169	0	8	5	1	0	1	2	1	1	0	0	2	4	0	4	1	3	0	2	3	7	1	5	1	15	1	1	13	0	2	1
ENSBTAG00000030885	SSC5D	172.266	232	212	207	114	310	144	262	133	262	201	67	232	239	82	73	176	68	173	142	97	163	50	270	174	144	192	194	308	141	126	142
ENSBTAG00000012629	ZNF362	33.2493	45	63	45	23	53	31	41	20	27	17	17	53	47	28	20	30	29	29	39	21	24	11	45	30	26	50	46	55	19	25	25
ENSBTAG00000031778	HIST1H2BD	306.409	136	577	592	246	307	218	468	203	385	393	342	199	162	217	412	163	365	293	382	245	689	294	431	217	396	298	411	371	165	206	197
ENSBTAG00000009852	NAV3	272.337	266	491	468	146	546	227	287	154	288	312	137	475	418	173	191	187	319	184	281	315	277	117	285	196	173	374	234	628	185	155	200
ENSBTAG00000002490	CHPT1	174.319	181	242	235	185	279	248	187	124	210	232	95	187	252	270	180	136	135	99	118	191	164	124	179	104	103	198	168	245	101	74	113
ENSBTAG00000005560	ST18	2.34387	1	10	1	0	2	4	4	1	2	2	1	0	2	3	1	0	11	1	8	0	3	1	3	4	3	2	5	1	0	1	1
ENSBTAG00000017146	GRIK4	3.96133	9	8	6	0	5	2	4	5	3	7	2	4	5	5	1	5	0	2	7	1	4	2	2	5	2	7	2	9	4	0	2
ENSBTAG00000044179	CERS6	14.6689	7	25	18	10	30	12	18	10	16	10	8	25	16	12	14	10	13	17	25	15	17	20	16	8	14	13	26	16	12	10	5
ENSBTAG00000022736	ENSBTAG00000022736	16.6133	15	32	19	6	35	24	13	16	18	15	8	31	14	10	16	7	29	20	34	18	21	5	19	1	5	29	23	24	5	17	10
ENSBTAG00000010915	CRTC3	54.0961	54	99	66	33	74	56	65	23	40	54	39	53	76	69	35	44	42	41	54	55	61	34	76	51	50	50	75	65	32	41	69
ENSBTAG00000015875	FOXM1	8.93	7	21	13	8	5	3	16	3	14	4	8	4	8	6	6	2	15	4	8	5	29	7	9	7	13	6	17	14	9	8	10
ENSBTAG00000046432	ENSBTAG00000046432	5.97422	9	14	5	2	11	2	8	5	3	5	2	6	7	3	1	5	6	12	8	6	5	1	10	5	6	7	8	8	4	7	6
ENSBTAG00000001662	EHD3	47.2617	70	97	65	19	71	44	67	35	39	49	30	43	34	29	24	37	41	45	57	37	40	34	76	40	113	30	34	86	33	25	49
ENSBTAG00000047543	ENSBTAG00000047543	17.3879	6	17	19	4	33	29	26	11	27	15	5	8	29	20	16	11	16	11	8	13	19	21	32	25	17	24	19	20	7	12	22
ENSBTAG00000011913	CKAP4	315.907	379	455	484	173	544	268	550	294	429	433	130	372	282	171	184	303	381	301	411	218	366	187	368	210	257	289	364	502	234	207	296
ENSBTAG00000047545	RGAG4	62.261	76	83	88	35	100	59	61	64	71	58	35	56	93	80	51	44	44	43	61	55	69	16	111	66	50	57	70	93	46	49	36
ENSBTAG00000002083	AUTS2	80.402	51	155	101	56	102	60	150	62	56	48	71	69	119	74	82	38	68	68	66	56	137	118	83	59	68	113	130	123	36	62	87
ENSBTAG00000018138	GK5	152.07	61	285	222	124	165	170	233	112	168	158	125	101	167	128	191	70	199	155	195	149	323	234	174	78	170	160	189	254	31	77	116
ENSBTAG00000038498	ZBTB39	42.973	60	68	54	22	82	47	69	30	41	33	18	52	45	41	32	29	43	37	61	43	45	15	70	24	44	62	36	66	29	22	43
ENSBTAG00000009269	GRIK3	20.8145	23	28	27	8	65	33	21	9	19	18	5	26	43	9	16	13	17	16	28	25	21	4	30	15	17	18	12	54	11	19	20
ENSBTAG00000020958	LRRC8D	181.555	181	329	281	134	370	160	271	159	185	220	121	172	179	156	146	161	198	168	247	134	271	128	242	92	228	114	171	319	93	119	115
ENSBTAG00000005963	MAT1A	1.94226	0	4	10	1	2	3	10	4	2	0	1	1	0	1	1	0	0	0	8	1	3	0	1	3	0	0	0	0	4	2	1
ENSBTAG00000044091	PTK6	62.3401	12	151	146	55	53	51	111	25	39	34	83	21	74	46	52	21	139	97	138	49	151	87	71	30	45	38	103	89	12	35	46
ENSBTAG00000037965	ZSCAN23	15.7999	36	24	33	5	33	16	13	7	11	12	6	23	22	11	7	13	9	16	16	18	7	6	24	5	17	21	20	33	15	5	13
ENSBTAG00000009864	B4GALNT2	125.821	2	109	63	5	503	577	336	8	70	52	20	105	84	188	4	4	292	256	356	4	33	17	484	4	17	140	13	81	0	255	0
ENSBTAG00000019104	FAAP100	34.4224	33	47	48	19	44	35	28	31	39	42	20	33	28	22	33	42	21	38	36	25	51	30	54	23	37	33	43	55	29	31	21
ENSBTAG00000002340	STEAP4	13.4932	5	28	28	8	33	18	10	3	19	15	9	19	13	9	5	26	20	15	21	12	7	7	17	2	10	9	14	27	9	5	11
ENSBTAG00000039055	ANKRD65	16.9146	2	26	41	12	13	10	22	16	3	19	16	14	24	12	19	11	15	16	21	11	34	35	16	8	12	26	29	30	8	12	15
ENSBTAG00000029912	ENSBTAG00000029912	5.30965	3	6	7	5	5	3	8	1	4	4	4	3	6	7	2	1	11	8	11	9	6	5	8	4	0	5	6	8	6	5	4
ENSBTAG00000020019	XCR1	1.84536	3	9	10	0	2	1	0	2	2	3	1	1	2	0	1	0	6	0	4	0	1	0	2	0	6	0	4	3	0	0	2
ENSBTAG00000045875	ENSBTAG00000045875	4.29376	4	7	4	1	6	7	7	4	0	4	3	6	1	4	5	2	5	6	9	6	2	6	1	3	7	1	7	9	4	2	2
ENSBTAG00000010123	APOE	360.705	203	416	282	721	451	960	365	232	664	327	76	237	391	930	188	522	190	170	250	317	272	147	372	274	418	177	200	390	86	119	174
ENSBTAG00000015191	ABCC6	2.34414	3	4	6	2	7	0	8	1	6	0	0	3	3	0	2	1	3	1	3	2	1	2	4	0	4	6	1	4	1	1	0
ENSBTAG00000017733	CA2	22.9235	16	33	32	14	34	17	23	19	16	31	10	40	17	43	12	26	21	21	34	24	13	3	36	15	21	19	18	30	25	11	20
ENSBTAG00000036356	bta-mir-329a	3.02081	2	3	1	0	4	2	6	2	8	6	4	2	6	2	2	3	1	5	3	3	3	1	6	3	0	2	7	5	1	0	3
ENSBTAG00000002069	ENSBTAG00000002069	596.109	490	1495	1024	452	921	744	754	516	498	448	385	560	479	476	522	545	656	552	832	533	528	471	874	357	786	468	692	689	360	378	550
ENSBTAG00000015794	NES	209.649	164	310	350	182	289	212	277	219	307	391	145	191	161	122	186	223	87	169	239	196	342	103	247	158	187	117	258	268	194	135	155
ENSBTAG00000011584	CHST2	80.8915	76	140	193	63	119	97	62	75	90	78	34	94	67	60	85	77	101	66	102	83	84	73	108	33	94	76	80	174	45	39	36
ENSBTAG00000014189	RGS6	98.6915	32	212	164	64	165	119	231	70	67	51	79	64	84	68	96	46	173	133	183	83	195	103	121	67	95	108	115	174	15	47	92
ENSBTAG00000044796	SNORA70	3.92939	3	2	3	2	7	3	5	0	2	3	1	5	12	4	3	5	8	6	3	5	5	0	2	2	8	3	3	2	3	5	1
ENSBTAG00000029820	bta-mir-323	2.6714	4	8	5	4	4	4	6	1	7	5	1	6	2	1	0	1	2	1	1	2	1	2	0	2	0	1	7	6	1	0	2
ENSBTAG00000025782	TNFSF8	18.6762	18	56	41	6	18	17	20	13	13	15	13	20	11	11	16	15	45	18	18	16	21	14	13	11	42	10	21	34	10	11	17
ENSBTAG00000011766	C7	1163.16	1294	1400	2092	600	2241	2014	1237	702	1102	1199	357	1405	1448	1013	906	1077	1154	931	1233	1550	1111	793	1439	986	677	1132	835	2919	779	578	593
ENSBTAG00000002605	ENSBTAG00000002605	99.147	66	142	175	86	191	72	169	90	83	91	84	69	88	82	96	73	65	120	155	88	138	95	161	61	100	72	137	137	81	54	73
ENSBTAG00000011063	CTSO	36.7268	38	51	42	23	56	48	56	35	33	32	17	32	43	34	28	17	49	39	55	48	49	33	44	29	37	36	37	46	23	25	24
ENSBTAG00000029797	bta-mir-186	12.5186	8	23	16	10	11	19	10	5	20	15	12	24	21	6	10	8	18	9	15	19	13	4	15	9	9	11	20	17	7	6	4
ENSBTAG00000044904	U6	6.91578	6	9	10	4	8	4	13	2	3	7	4	5	11	5	7	9	4	9	11	14	12	4	6	0	5	7	8	13	4	6	10
ENSBTAG00000017948	SPIN4	7.08512	12	15	12	3	8	6	8	7	6	16	8	7	13	1	3	6	7	6	5	9	8	4	5	3	7	9	5	13	6	1	4
ENSBTAG00000036222	ENSBTAG00000036222	1.80676	2	4	2	1	2	1	3	3	4	3	0	3	1	4	0	0	5	0	2	0	2	0	2	0	0	4	0	6	0	2	1
ENSBTAG00000000052	PKNOX2	16.3561	15	20	23	10	19	22	30	14	15	17	10	28	16	8	6	11	22	12	16	15	23	6	26	12	19	21	22	20	10	16	11
ENSBTAG00000017222	CTNND2	3.66211	2	10	12	3	9	4	6	3	2	2	5	9	4	1	2	2	2	4	3	1	4	0	1	2	6	7	3	1	1	4	2
ENSBTAG00000005169	RGS7BP	18.8686	11	31	39	6	23	13	25	11	16	22	6	24	14	7	23	17	33	20	33	27	20	23	14	7	20	25	26	44	9	8	22
ENSBTAG00000020892	IL2RA	10.0868	3	36	32	14	15	8	14	3	6	5	7	8	9	12	5	7	34	11	15	8	10	4	7	7	19	2	13	15	0	5	2
ENSBTAG00000007778	TRPM3	162.485	138	156	279	66	160	151	182	173	192	171	86	200	194	105	89	144	152	131	169	126	367	197	177	82	125	220	203	293	139	107	156
ENSBTAG00000019376	FNDC3B	728.078	846	1004	989	431	1171	842	1058	569	861	818	353	884	827	533	475	724	514	582	804	592	932	483	972	499	635	644	693	1184	611	518	724
ENSBTAG00000020813	ENSBTAG00000020813	0.982517	1	8	3	0	0	1	2	0	3	0	0	0	0	0	1	1	3	0	1	0	0	0	0	1	33	0	1	6	1	0	1
ENSBTAG00000038710	ENSBTAG00000038710	64.1343	55	76	105	28	119	63	59	42	34	32	32	71	83	51	56	45	95	39	79	72	82	44	84	45	53	47	125	89	98	55	43
ENSBTAG00000011011	SSH2	156.473	139	297	162	99	226	118	182	107	181	152	107	189	224	265	155	92	167	138	149	161	232	111	214	110	117	130	159	221	75	105	119
ENSBTAG00000021177	ADAMTS14	11.5093	3	12	18	7	10	2	22	7	10	18	7	11	8	6	11	8	3	14	15	8	16	13	20	9	14	13	19	14	13	7	24
ENSBTAG00000045166	SNORD121A	3.26525	3	8	3	1	2	3	9	1	6	1	0	7	2	0	3	2	2	5	5	3	6	2	10	2	4	5	5	5	3	0	1
ENSBTAG00000017722	F5	29.3421	34	46	52	15	68	37	24	21	43	36	5	45	30	11	17	31	34	43	60	17	19	17	44	17	36	12	35	44	20	8	24
ENSBTAG00000047640	ENSBTAG00000047640	5.54993	4	12	3	7	2	2	12	4	10	8	1	17	6	4	2	3	4	6	5	6	5	2	8	4	3	10	5	17	1	2	1
ENSBTAG00000014143	ASB5	3.50709	3	5	3	3	3	2	6	1	4	3	1	4	10	15	2	5	1	0	3	5	4	0	1	4	1	1	1	4	2	1	1
ENSBTAG00000042500	U6	10.8804	8	24	12	5	8	13	16	11	7	10	9	9	11	6	6	9	17	19	13	17	12	10	11	6	6	20	6	15	11	3	9
ENSBTAG00000000210	ARHGAP31	277.406	261	452	351	168	507	265	350	189	252	281	150	283	304	310	251	212	304	278	361	231	375	254	347	205	234	254	336	339	199	194	251
ENSBTAG00000018216	SKA1	21.7714	13	33	38	17	23	8	29	20	21	28	9	16	14	21	23	16	35	15	25	15	45	15	26	21	24	15	51	25	14	25	14
ENSBTAG00000002345	SETD1A	65.133	47	124	85	29	108	59	122	40	62	49	48	62	91	42	47	53	86	55	87	42	95	64	101	44	56	59	102	113	30	41	80
ENSBTAG00000000735	BCL2A1	12.7637	5	21	31	4	18	17	13	4	8	6	8	9	11	9	4	5	74	19	34	6	22	7	11	2	28	11	22	16	3	2	2
ENSBTAG00000009643	ZBTB25	41.1276	36	59	52	28	73	34	54	29	29	38	18	49	47	35	35	38	42	49	45	35	75	29	54	23	40	45	55	65	36	28	28
ENSBTAG00000003165	ADAMTS9	415.231	475	461	503	355	971	509	597	282	429	544	208	377	432	487	266	535	258	215	313	288	476	174	442	285	316	309	351	636	586	254	294
ENSBTAG00000040338	OBSL1	146.197	213	235	203	91	259	175	185	163	134	143	67	160	203	126	78	163	69	123	142	126	115	43	136	134	125	158	164	241	121	77	112
ENSBTAG00000042961	U6	3.02694	1	5	3	1	4	5	8	5	3	6	1	1	2	1	2	4	4	2	6	4	4	0	6	3	2	4	0	7	0	4	0
ENSBTAG00000015290	BAIAP2L2	2.74842	1	2	5	1	1	5	7	2	2	5	2	5	1	2	3	0	2	1	3	4	6	3	2	1	4	3	1	5	2	3	3
ENSBTAG00000017466	HCN4	2.46817	4	4	3	2	1	1	3	1	4	1	0	5	1	1	0	0	4	5	3	2	5	2	3	1	2	7	1	8	3	0	1
ENSBTAG00000047449	ENSBTAG00000047449	3.3306	2	12	5	3	4	7	4	1	1	0	0	3	5	1	3	1	7	6	7	7	5	2	5	1	4	1	0	11	2	1	1
ENSBTAG00000013824	WWC3	216.61	249	326	231	129	340	225	386	133	251	245	105	202	257	171	147	199	222	208	199	196	279	155	379	154	218	165	300	301	137	154	205
ENSBTAG00000016514	CPE	363.047	360	372	421	269	537	851	688	417	233	241	223	454	435	122	350	370	202	401	487	328	394	151	479	224	351	272	350	399	422	218	170
ENSBTAG00000019033	CD84	20.6433	21	56	41	12	23	29	27	19	8	14	11	12	11	14	18	21	47	27	24	23	15	14	22	16	30	19	26	39	6	13	8
ENSBTAG00000031632	ADRA1A	19.1411	8	32	26	11	34	35	29	5	31	19	8	36	17	88	15	8	27	17	20	18	29	23	26	12	20	11	26	32	5	16	19
ENSBTAG00000006614	TMCC1	105.922	102	138	134	66	147	109	159	78	85	91	74	102	130	249	89	68	109	90	122	79	140	117	157	68	61	82	130	112	50	52	98
ENSBTAG00000005968	TLL1	32.7274	30	65	57	28	51	47	39	19	33	29	14	48	57	20	21	22	47	40	54	46	39	25	37	13	24	44	26	42	5	13	24
ENSBTAG00000011454	FKBP10	240.294	295	346	345	147	408	220	283	238	404	383	127	267	219	114	187	208	174	218	213	185	261	151	320	159	238	234	251	416	185	142	228
ENSBTAG00000010158	ENSBTAG00000010158	43.8309	50	91	58	34	79	55	64	21	39	36	23	64	49	36	41	25	44	40	44	41	45	29	55	35	30	61	59	56	21	33	34
ENSBTAG00000047923	SNORD116	5.36877	5	7	8	1	14	4	6	3	8	4	3	8	14	1	1	4	5	8	4	9	6	4	11	1	7	7	5	9	2	4	1
ENSBTAG00000029850	bta-mir-26b	3.48533	4	5	7	1	3	5	7	2	7	5	1	6	1	4	3	1	6	2	8	1	3	6	5	3	4	5	1	4	0	1	2
ENSBTAG00000037336	ENSBTAG00000037336	3.35875	1	5	5	1	3	1	5	0	5	4	3	3	2	5	9	4	1	6	6	7	2	2	5	1	1	3	5	5	2	2	2
ENSBTAG00000036287	SAMD5	5.10933	5	10	5	6	8	11	12	5	3	10	3	9	2	2	0	0	4	7	4	8	6	4	7	4	5	4	5	7	4	3	0
ENSBTAG00000011275	SCUBE1	13.1221	7	26	19	7	14	8	19	6	9	13	6	9	17	10	27	3	11	10	7	10	29	17	21	15	13	14	32	25	4	14	8
ENSBTAG00000038233	ENSBTAG00000038233	14.6049	11	30	7	10	33	29	7	2	6	12	1	11	18	10	18	17	46	16	20	6	9	7	15	5	46	7	21	19	6	9	7
ENSBTAG00000004352	SLC5A7	7.93878	1	14	17	0	15	9	8	32	6	30	0	13	6	1	0	2	3	10	10	10	2	0	12	3	8	8	7	16	2	8	2
ENSBTAG00000000062	RASL12	35.1205	71	42	49	21	49	51	24	25	30	26	14	37	63	44	22	32	18	12	25	29	30	13	49	16	25	44	21	98	37	13	35
ENSBTAG00000017769	RIBC1	12.5647	11	14	25	17	11	15	10	8	7	13	5	11	15	38	16	5	5	3	11	11	36	13	15	5	9	6	18	11	8	10	4
ENSBTAG00000017273	LRRC25	11.1868	6	20	15	6	30	13	17	12	10	17	2	12	5	11	13	3	21	21	15	10	16	3	11	4	18	11	12	12	6	1	14
ENSBTAG00000032591	CTHRC1	59.649	105	51	124	18	69	60	42	66	122	72	17	49	57	15	18	98	46	61	83	33	46	36	83	28	42	70	35	99	69	43	55
ENSBTAG00000008718	WBSCR17	47.5629	132	78	55	28	67	49	119	43	42	47	14	18	53	10	23	30	5	53	58	34	55	7	50	53	43	33	75	31	61	48	39
ENSBTAG00000003047	FAM170A	7.2609	7	12	6	5	18	3	18	4	6	9	3	4	5	13	11	2	7	8	15	5	9	7	9	3	5	4	10	11	2	6	10
ENSBTAG00000016800	SEMA6D	230.777	277	383	322	129	394	290	229	168	241	223	82	312	373	182	178	186	183	202	256	280	238	134	325	204	139	282	186	435	113	172	137
ENSBTAG00000046036	ENSBTAG00000046036	2.66249	2	5	4	0	5	4	2	1	1	1	2	4	2	2	2	3	1	1	3	3	4	0	0	3	2	4	5	8	5	0	3
ENSBTAG00000038286	C8orf22	4.30074	4	6	9	5	5	5	5	2	3	3	2	1	6	10	0	5	5	3	7	7	5	2	7	5	3	7	2	4	2	1	0
ENSBTAG00000002292	SMARCA1	485.328	538	660	616	282	875	522	478	419	635	633	227	584	594	243	366	519	335	362	536	529	547	155	669	359	369	576	443	915	458	332	345
ENSBTAG00000021706	TBX3	110.6	139	186	158	52	217	115	131	70	139	123	51	121	159	66	117	80	58	121	131	144	86	66	146	106	100	126	118	156	55	65	96
ENSBTAG00000006862	MEIS3	38.1671	54	52	32	33	49	44	61	30	27	29	17	43	39	23	28	39	21	41	44	36	25	23	48	32	31	45	52	75	32	33	31
ENSBTAG00000038337	MZB1	3.557	0	28	2	1	5	2	5	1	2	2	0	2	3	1	6	1	18	4	2	2	1	3	1	2	13	4	6	1	1	1	1
ENSBTAG00000007141	GULP1	60.0543	91	88	98	44	110	44	82	57	58	87	33	78	78	52	58	47	40	47	68	60	53	25	66	36	41	59	49	96	57	38	30
ENSBTAG00000044068	VWC2	6.32748	2	9	6	6	17	9	7	2	4	9	2	6	9	5	3	4	3	8	9	3	3	13	2	5	8	5	5	4	7	5	12
ENSBTAG00000021422	PDZD4	6.3147	2	15	12	6	18	4	5	6	10	7	2	9	9	4	2	6	5	11	5	7	2	6	1	8	2	5	10	11	1	6	3
ENSBTAG00000002075	MME	18.2592	4	9	4	54	10	126	29	14	30	7	2	1	62	274	4	15	0	17	13	12	15	1	7	26	17	2	4	12	6	3	0
ENSBTAG00000045103	bta-mir-2917	6.99917	6	18	7	2	10	3	7	7	13	7	2	10	18	3	5	4	6	7	8	5	10	5	13	4	2	11	4	7	4	6	8
ENSBTAG00000022893	ENSBTAG00000022893	1.82127	0	8	0	0	3	2	0	0	2	0	0	0	2	0	0	2	1	3	8	1	7	2	6	1	2	3	1	6	0	3	0
ENSBTAG00000030624	WFDC5	4.49846	0	33	11	0	0	1	3	2	1	0	0	0	9	3	2	0	27	19	19	2	1	4	0	0	1	1	16	2	0	0	0
ENSBTAG00000005198	FGF1	12.3045	12	10	13	10	26	26	8	11	8	11	12	15	24	17	11	5	6	10	12	16	10	3	17	7	11	11	5	30	7	7	6
ENSBTAG00000012503	MGAT3	1.98233	2	5	3	1	2	5	6	0	0	3	0	2	4	0	2	2	0	0	1	2	0	1	0	5	2	2	2	7	1	0	2
ENSBTAG00000011337	ANKRD33B	10.6187	18	6	9	17	4	12	8	3	16	7	0	2	36	46	0	5	15	7	8	3	6	5	17	15	10	7	2	6	0	2	1
ENSBTAG00000016177	FGL1	46.8381	62	35	72	29	41	153	70	37	57	30	14	42	185	969	26	43	19	35	36	49	43	23	39	82	17	19	17	60	13	19	14
ENSBTAG00000016213	SYCE2	4.7073	3	3	6	2	9	2	12	3	3	9	2	0	1	5	5	6	4	3	4	3	9	6	4	3	7	6	11	4	1	8	5
ENSBTAG00000018165	FAM65B	58.1602	52	120	87	21	109	87	69	38	48	48	25	83	42	40	44	63	76	51	62	64	50	22	81	42	112	46	55	110	35	28	46
ENSBTAG00000002087	IL36A	2055.46	319	4819	7163	1357	1646	1803	2548	1812	499	436	1955	1054	1664	2311	2068	467	6291	3727	5359	1740	3597	1453	3009	828	698	585	6243	1452	493	1226	1261
ENSBTAG00000012234	RHBG	33.948	8	85	92	29	38	29	51	25	16	16	29	22	35	27	51	20	51	46	46	27	69	42	35	9	25	43	71	38	4	21	36
ENSBTAG00000005390	GMFG	30.2418	19	53	52	12	46	39	48	16	27	26	20	34	28	23	38	19	60	31	46	24	39	18	55	22	48	19	35	37	16	15	21
ENSBTAG00000015609	PREX1	141.353	90	326	224	116	267	148	206	92	177	121	82	155	127	92	121	100	227	133	195	118	168	109	182	107	149	86	225	193	75	81	116
ENSBTAG00000039618	ENSBTAG00000039618	9.11911	23	9	8	9	8	12	7	6	9	8	0	13	35	12	2	7	6	4	4	6	5	2	13	3	6	17	4	25	0	4	5
ENSBTAG00000011882	SLC24A3	122.241	165	188	187	65	257	141	165	57	88	86	44	149	163	104	72	118	104	106	124	134	78	33	223	114	97	119	128	265	90	98	84
ENSBTAG00000017751	RGS9	45.7683	63	87	53	17	70	46	60	28	46	40	25	53	56	38	42	36	36	41	44	44	38	30	59	47	30	44	53	63	41	42	42
ENSBTAG00000011409	CD72	4.69621	5	12	8	6	3	9	3	4	3	1	0	3	2	3	2	0	18	6	6	1	5	0	5	2	11	7	5	8	1	4	6
ENSBTAG00000020318	DBNDD1	3.57931	4	4	3	4	9	6	8	4	3	2	0	4	4	5	3	2	2	8	3	5	5	1	1	1	10	2	3	3	1	0	2
ENSBTAG00000046452	ENSBTAG00000046452	12.8174	9	24	36	1	25	10	17	6	11	23	7	27	23	1	3	6	8	12	17	17	10	1	30	18	10	14	4	16	14	7	5
ENSBTAG00000045625	NTN3	3.82413	3	6	2	1	6	4	4	1	7	3	4	5	8	1	7	4	1	3	6	0	0	1	3	7	7	5	6	1	4	1	2
ENSBTAG00000015676	AMBP	4.69592	2	13	22	2	2	2	21	11	12	13	0	3	0	1	1	6	6	1	27	4	0	3	6	0	1	0	0	1	0	2	1
ENSBTAG00000024947	ENSBTAG00000024947	3.97044	1	4	2	4	6	12	12	2	4	3	1	6	2	13	10	1	3	1	8	3	3	6	3	0	3	3	0	4	0	2	1
ENSBTAG00000006280	RBFOX3	2.64216	1	13	4	0	2	5	8	2	1	1	1	6	2	0	1	2	0	2	2	6	2	2	6	3	4	3	5	5	1	0	0
ENSBTAG00000040378	ENSBTAG00000040378	213.469	48	446	450	171	237	119	343	159	276	296	227	148	80	102	271	106	338	168	260	155	591	180	275	113	373	155	362	221	87	198	143
ENSBTAG00000004888	SLC10A4	2.53952	1	6	4	0	9	2	7	12	1	7	0	1	4	0	1	1	0	1	4	2	2	0	0	0	3	4	4	2	0	4	1
ENSBTAG00000036078	EMP1	666.94	245	1084	1063	489	750	544	1616	383	786	652	654	433	480	429	729	265	673	565	1059	563	1533	1116	1110	398	842	447	975	963	293	436	621
ENSBTAG00000006143	CREB3L1	79.1987	88	131	103	51	162	62	123	44	110	81	29	115	85	52	24	67	69	64	49	51	116	28	118	64	75	59	100	199	49	71	93
ENSBTAG00000044105	FOXO1	92.4778	56	124	75	62	100	82	126	45	91	57	70	98	121	180	105	48	71	71	91	87	159	73	138	105	116	85	113	155	35	49	84
ENSBTAG00000012994	LOX	665.466	639	769	874	394	1054	915	961	713	950	891	287	785	615	205	543	581	684	577	736	740	912	468	854	365	647	532	534	1038	616	586	470
ENSBTAG00000047654	CMTM3	48.2843	47	80	67	26	83	50	47	23	67	68	31	64	52	26	25	43	56	57	46	61	48	23	64	37	36	41	57	55	45	36	46
ENSBTAG00000022622	CISH	33.5242	24	48	38	36	95	37	48	24	44	23	28	17	39	59	29	7	39	45	51	17	49	32	41	21	22	23	34	42	19	10	32
ENSBTAG00000007388	ZC3H12D	7.34275	4	22	10	5	9	7	8	3	2	5	2	10	5	9	4	5	30	5	7	4	5	4	5	2	19	6	9	10	1	10	6
ENSBTAG00000009019	SH3PXD2B	168.369	208	247	205	106	261	176	233	104	251	195	72	223	210	135	133	159	117	116	151	109	184	105	304	129	132	191	185	277	111	105	153
ENSBTAG00000021342	TMEM136	22.056	20	34	14	19	39	37	16	18	27	32	7	28	36	13	10	23	14	24	21	22	20	11	30	19	18	11	30	28	23	11	19
ENSBTAG00000008787	FAM171A1	198.347	232	320	272	127	312	208	257	171	232	230	71	194	259	129	145	162	142	141	198	168	233	216	295	152	168	260	222	351	115	115	193
ENSBTAG00000006789	FGD5	214.898	233	276	263	133	306	237	282	145	269	200	99	256	300	234	131	188	199	185	209	172	240	183	318	186	165	188	230	368	129	145	219
ENSBTAG00000024021	ENSBTAG00000024021	72.9785	61	90	85	51	114	134	70	50	73	87	34	57	119	96	134	34	64	53	51	92	81	61	94	59	44	72	72	115	52	24	50
ENSBTAG00000006651	INSL6	7.39703	8	14	10	7	20	14	12	5	5	9	5	4	8	8	4	8	4	5	10	5	6	8	12	5	3	5	8	9	7	4	2
ENSBTAG00000043915	snoU2_19	3.33581	4	9	7	1	5	4	7	1	3	2	0	5	2	7	3	4	3	4	1	3	2	2	5	3	1	2	3	7	1	2	3
ENSBTAG00000024437	ENSBTAG00000024437	1.45155	0	2	0	0	1	0	0	4	0	0	0	0	7	3	0	2	1	6	6	0	0	0	1	0	0	1	6	3	0	0	0
ENSBTAG00000005120	TESPA1	3.76507	1	16	9	2	4	1	4	2	3	5	2	5	1	0	2	0	13	10	4	1	3	1	2	4	5	2	3	9	0	5	6
ENSBTAG00000016116	ENSBTAG00000016116	6.71097	2	7	9	1	17	5	8	2	8	3	6	6	8	14	8	3	10	3	7	5	7	5	15	3	11	6	13	14	1	4	7
ENSBTAG00000014550	GLT8D1	160.188	163	218	252	116	228	181	166	127	179	192	120	169	176	109	150	92	154	148	181	171	234	113	234	117	119	151	172	246	148	106	113
ENSBTAG00000009476	FIGF	7.42048	7	3	9	5	8	16	8	3	8	2	5	6	17	39	0	8	10	3	0	3	2	2	10	9	2	2	1	15	1	1	1
ENSBTAG00000021991	TMEFF1	16.8247	13	27	26	12	19	21	16	20	21	22	7	24	26	10	28	13	9	14	11	17	29	4	15	11	14	15	15	27	18	8	11
ENSBTAG00000021282	SGCE	178.695	191	267	307	117	250	188	225	137	187	248	80	220	190	93	161	165	154	156	237	212	199	89	287	139	122	175	163	264	169	121	115
ENSBTAG00000020450	CLDND2	3.0655	1	3	7	1	2	2	9	4	2	3	2	1	1	2	7	1	1	6	6	4	9	2	5	1	2	2	5	4	3	2	2
ENSBTAG00000038500	ENSBTAG00000038500	11.6737	12	29	10	10	19	15	17	12	16	7	8	9	10	9	8	11	24	11	16	11	4	10	9	6	12	6	13	19	13	4	5
ENSBTAG00000004490	TRIM31	9.09206	18	18	10	3	16	10	3	13	12	11	4	9	14	5	7	4	1	6	9	10	10	6	14	4	21	4	5	16	8	7	4
ENSBTAG00000014705	HES4	18.9464	19	29	27	14	33	29	14	10	9	15	9	23	21	17	14	12	28	9	26	14	29	13	24	13	28	22	31	24	14	13	15
ENSBTAG00000018966	PLCE1	154.175	180	202	181	90	293	169	239	119	175	179	62	243	216	82	103	159	116	170	183	148	138	74	219	103	104	165	114	192	163	99	102
ENSBTAG00000001938	CKS2	52.2072	16	88	96	39	48	23	82	38	47	56	56	37	28	28	61	29	90	51	58	57	95	49	68	35	39	53	100	46	64	54	30
ENSBTAG00000002691	ELMOD1	67.8721	3	151	130	81	59	25	116	32	61	85	66	15	71	39	34	21	229	128	161	42	209	80	63	20	59	31	108	132	4	45	23
ENSBTAG00000010166	ENSBTAG00000010166	18.189	6	30	18	9	49	24	22	12	9	5	13	30	21	23	11	5	21	17	16	18	13	15	39	3	25	23	28	28	6	22	22
ENSBTAG00000017626	GFPT1	406.706	399	516	604	261	658	487	465	351	572	539	255	456	408	330	336	390	456	328	466	462	416	209	499	257	321	385	358	662	294	263	321
ENSBTAG00000047274	KIF21B	19.0766	12	47	19	12	28	17	20	5	20	9	12	17	17	20	30	21	32	25	22	10	22	17	29	16	31	23	26	27	7	9	7
ENSBTAG00000009051	MMP19	41.0835	33	68	72	36	66	40	45	41	58	51	26	39	32	33	21	32	31	34	55	40	46	33	67	25	30	29	51	68	23	34	50
ENSBTAG00000045840	bta-mir-2886	2.72174	1	0	4	0	3	0	5	5	2	0	0	0	9	0	1	6	3	5	3	0	1	0	0	4	5	1	2	10	4	3	1
ENSBTAG00000031889	ENSBTAG00000031889	459.022	98	1025	971	384	526	292	816	406	602	634	396	251	212	249	616	208	587	318	489	308	1188	543	599	294	791	394	660	591	174	300	389
ENSBTAG00000038650	MS4A7	5.5623	3	16	13	4	4	12	4	3	4	5	2	5	6	2	8	8	18	2	7	5	3	2	7	0	12	3	7	10	3	1	2
ENSBTAG00000039695	PPP1R18	80.8248	61	123	101	49	134	56	102	47	94	81	58	74	86	51	85	52	75	96	103	71	129	48	159	72	105	59	108	119	60	59	71
ENSBTAG00000035171	SERPINB12	245.153	45	327	247	243	12	9	674	70	704	653	413	95	85	159	16	93	264	136	186	94	636	551	429	12	553	223	216	171	141	196	180
ENSBTAG00000007666	IGF2BP2	102.487	42	151	108	58	120	73	182	61	130	118	102	60	70	87	123	53	62	108	159	92	227	151	182	71	137	116	149	142	28	69	114
ENSBTAG00000046723	SYT14	2.11098	2	2	7	0	2	2	2	0	1	7	3	2	1	0	0	1	9	2	4	0	2	2	3	0	1	1	6	3	1	3	1
ENSBTAG00000016707	FKBP9	527.495	525	712	846	348	730	545	632	432	762	659	270	573	589	342	397	457	495	481	635	480	710	456	681	380	410	568	537	720	356	335	551
ENSBTAG00000020554	AIF1	84.7697	30	219	204	60	153	61	115	51	99	93	44	96	65	53	117	33	206	112	144	81	126	92	83	34	92	63	123	78	32	36	58
ENSBTAG00000008250	SPRY4	20.5234	13	38	21	18	33	17	28	9	23	23	16	11	11	25	14	21	11	16	20	12	33	12	45	19	25	14	27	36	18	14	24
ENSBTAG00000023429	PLS1	52.7611	44	98	60	54	59	42	44	34	34	61	30	46	37	10	40	94	30	24	42	42	61	21	47	22	205	49	40	96	62	22	50
ENSBTAG00000017294	ENSBTAG00000017294	2.60875	0	8	10	0	1	4	6	7	5	0	0	5	2	13	3	1	0	0	9	0	4	0	1	0	0	0	0	1	0	1	0
ENSBTAG00000009212	APOA2	2.6555	0	4	15	0	1	2	13	9	8	7	0	1	0	0	2	1	0	0	16	4	2	1	3	0	1	0	0	0	0	2	1
ENSBTAG00000034768	U1	3.66934	1	6	6	4	6	3	7	1	5	5	4	1	1	4	5	2	6	2	2	4	4	5	4	0	0	5	8	10	2	3	4
ENSBTAG00000038178	ZNF25	133.644	132	174	246	85	207	160	152	133	159	152	71	211	140	85	123	118	98	95	156	127	138	75	145	93	91	123	148	245	96	110	106
ENSBTAG00000016467	SLC22A17	110.446	119	146	156	76	172	133	132	90	142	110	64	136	137	89	89	103	98	100	116	86	104	58	158	96	96	103	121	217	63	61	91
ENSBTAG00000027246	UBD	38.9364	20	151	91	13	24	43	22	8	16	22	18	27	17	16	27	4	284	50	82	16	22	11	28	10	143	31	44	50	6	11	6
ENSBTAG00000018984	PIK3CD	32.2315	23	77	67	17	48	24	39	19	23	24	27	38	25	35	28	21	60	32	38	30	32	38	47	20	48	22	54	52	6	23	18
ENSBTAG00000001774	SPRY2	89.3822	67	175	100	45	166	99	122	67	72	109	43	125	99	73	69	59	66	81	82	108	124	64	106	108	73	79	92	156	61	77	58
ENSBTAG00000040394	PRSS27	107.397	17	233	238	76	148	77	190	77	62	69	86	85	156	68	126	14	237	137	167	95	237	181	130	23	94	115	210	99	10	99	74
ENSBTAG00000014944	TBXA2R	13.3187	8	23	12	8	17	16	21	10	26	12	6	13	4	6	19	9	18	13	14	15	10	11	29	5	20	11	20	12	17	6	11
ENSBTAG00000011434	ENSBTAG00000011434	76.1307	105	111	85	56	109	105	115	62	67	56	37	90	89	67	49	74	55	53	55	67	56	30	86	68	66	65	68	151	82	59	73
ENSBTAG00000001116	P4HA2	626.108	748	679	849	324	1072	707	736	540	1063	945	330	790	485	288	411	632	526	558	634	429	732	329	834	394	501	633	587	1418	482	386	673
ENSBTAG00000001241	ISL1	16.9683	1	27	51	5	8	12	37	10	17	14	23	8	15	6	10	14	30	27	43	20	30	45	21	4	24	19	17	14	1	8	9
ENSBTAG00000019504	ADRA1D	6.33375	10	3	7	8	11	13	2	4	7	6	3	6	5	9	1	7	3	9	4	8	2	1	2	5	6	2	6	8	8	8	4
ENSBTAG00000043733	ENSBTAG00000043733	3.5224	3	6	4	1	3	2	6	1	3	5	4	7	4	6	3	2	2	1	5	2	9	1	6	1	2	6	3	6	0	5	3
ENSBTAG00000021681	PRR11	12.1509	5	24	32	3	15	4	25	8	9	14	5	9	14	3	25	10	13	12	14	7	32	15	12	9	13	8	25	13	8	10	11
ENSBTAG00000025167	ABHD15	17.3859	9	28	16	23	26	25	27	12	25	16	12	10	14	31	22	11	7	7	17	10	25	18	25	18	22	14	21	13	4	17	12
ENSBTAG00000044591	SNORA70	2.80023	1	4	1	2	3	0	7	0	7	1	2	0	6	4	2	1	7	3	3	4	0	3	1	3	0	2	5	3	4	1	4
ENSBTAG00000019140	SPINK5	9707.63	1809	17622	20668	7591	13891	9232	19066	7229	8036	8337	8980	5961	9504	7216	11439	3145	11403	10574	15055	10600	19601	17088	11229	4230	8512	11114	13022	13612	2550	5304	10228
ENSBTAG00000011195	ENSBTAG00000011195	5.96558	3	7	5	2	7	6	6	2	4	6	2	9	7	6	5	3	11	9	15	8	4	4	14	4	7	6	3	12	5	2	5
ENSBTAG00000009393	GAL	16.3717	9	25	42	4	75	21	5	50	16	31	6	13	27	2	8	0	1	21	22	7	0	0	13	17	17	14	15	46	9	11	4
ENSBTAG00000021697	PDGFB	74.0636	69	121	99	43	90	62	116	46	81	71	35	87	73	70	60	64	70	75	81	72	96	52	130	81	85	73	78	85	60	42	54
ENSBTAG00000000172	PFKFB1	3.75324	1	3	1	7	5	6	8	1	7	2	0	2	6	28	0	5	0	0	4	3	0	2	1	3	0	0	1	3	0	0	0
ENSBTAG00000046367	ENSBTAG00000046367	68.2845	63	95	83	35	117	80	81	58	88	94	39	95	61	50	55	63	57	40	75	76	86	55	89	43	48	65	100	95	65	49	45
ENSBTAG00000046383	ENSBTAG00000046383	3.40838	2	11	12	0	2	1	6	3	6	4	1	3	4	2	4	2	8	0	3	3	4	4	8	2	4	0	5	7	0	4	2
ENSBTAG00000011516	LRP12	137.597	171	185	184	59	233	133	156	107	142	175	69	184	210	102	89	121	132	137	151	144	132	62	223	122	107	168	129	216	86	88	90
ENSBTAG00000004256	ENSBTAG00000004256	233.599	188	419	360	161	452	242	474	195	178	229	244	135	145	307	227	229	248	192	269	129	464	152	310	129	352	125	214	335	143	132	148
ENSBTAG00000033214	TBC1D19	85.7495	96	134	136	48	171	92	93	71	83	122	50	133	97	58	52	75	59	90	105	101	77	52	118	54	57	85	65	121	83	54	55
ENSBTAG00000001961	MAP1B	788.572	976	968	897	497	1115	837	1439	742	941	934	341	985	923	263	430	1046	447	717	836	610	1008	302	1208	521	649	602	714	1142	1115	520	556
ENSBTAG00000003489	IPCEF1	23.979	11	64	23	12	51	30	30	20	26	20	18	20	13	17	12	27	58	25	36	22	22	10	24	17	27	24	21	44	16	14	16
ENSBTAG00000019266	TDRD12	5.91763	4	7	19	3	4	4	2	1	6	4	3	6	8	10	7	19	1	8	4	7	6	0	5	2	8	4	9	4	3	5	2
ENSBTAG00000008534	ENSBTAG00000008534	13.883	33	25	18	7	12	24	10	11	10	12	2	19	31	13	11	10	7	9	16	22	8	3	20	9	7	14	10	40	6	6	5
ENSBTAG00000010590	FAM118A	189.972	94	386	312	146	250	185	453	111	184	183	152	171	129	141	262	77	231	197	243	243	308	244	175	96	186	171	256	225	102	97	221
ENSBTAG00000019062	FCHSD2	135.301	108	233	171	110	218	181	135	99	148	117	62	167	161	137	126	130	150	127	151	129	202	83	176	98	126	136	133	198	87	75	83
ENSBTAG00000017188	ISM1	71.3093	40	121	134	43	71	47	92	60	65	67	35	71	83	58	98	17	68	82	77	50	122	141	96	39	60	80	73	116	56	42	92
ENSBTAG00000008039	ACMSD	1.69585	1	0	2	0	1	10	2	0	3	1	0	1	5	10	0	1	0	1	0	2	0	0	0	3	0	0	0	0	0	0	0
ENSBTAG00000023026	ENSBTAG00000023026	857.181	207	1081	1665	1229	679	908	2886	525	758	760	937	364	319	380	815	185	1184	1188	1913	310	1398	913	992	586	857	311	1644	597	466	602	1397
ENSBTAG00000001335	GHR	324.695	388	299	313	307	546	564	290	234	370	300	132	339	509	704	219	287	210	190	230	376	358	169	379	273	190	288	268	399	214	155	203
ENSBTAG00000014297	MOV10	163.322	109	314	246	123	280	143	224	136	152	153	105	128	149	107	140	110	208	136	142	141	243	173	223	106	202	162	253	234	145	89	168
ENSBTAG00000007566	CEP170	555.129	648	840	816	299	834	577	649	427	659	675	306	692	727	373	466	507	474	425	610	612	680	288	818	419	420	610	536	891	418	358	406
ENSBTAG00000006894	NOS2	15.8984	16	50	30	11	19	13	23	8	12	16	6	17	8	8	16	12	9	13	14	25	20	11	18	12	64	3	8	27	4	7	16
ENSBTAG00000000626	STK32A	4.45487	2	9	5	2	22	8	4	5	3	3	3	5	7	1	4	3	3	2	9	5	3	2	2	2	6	3	7	15	2	2	1
ENSBTAG00000033748	IL18RAP	2.94434	1	12	2	1	3	1	4	0	2	3	3	2	3	1	1	1	13	6	9	3	4	0	2	1	4	2	8	1	1	1	4
ENSBTAG00000012681	CORO2B	32.5231	42	51	39	28	49	44	59	26	33	25	12	32	39	27	17	25	33	23	36	26	42	19	45	35	36	33	30	74	17	11	25
ENSBTAG00000005960	EPB41L2	623.448	807	922	836	335	1020	694	851	435	844	863	272	677	667	412	409	730	463	430	541	614	677	286	922	500	474	528	585	1123	606	390	531
ENSBTAG00000012032	PDE4A	54.0502	57	99	50	38	73	42	81	31	58	60	27	57	71	76	39	50	33	42	51	33	66	38	87	52	47	41	74	85	25	34	71
ENSBTAG00000015730	HLA-DMA	59.5396	31	136	89	46	91	47	77	45	66	56	46	54	59	39	54	40	105	68	88	56	99	47	71	47	82	40	91	83	26	26	42
ENSBTAG00000007173	ENSBTAG00000007173	1830.5	1762	2811	2791	879	3479	2142	1688	1170	2604	2658	807	2300	2042	1131	1580	1834	1593	1579	2270	1883	2080	1148	2752	1540	1386	1903	1806	3140	994	1112	1444
ENSBTAG00000004035	SDK1	212.597	236	240	247	166	333	254	326	100	276	211	45	316	355	167	93	155	153	196	184	198	234	192	332	204	221	208	193	432	77	130	214
ENSBTAG00000016063	DNER	17.7397	5	8	12	47	4	8	94	6	50	51	4	12	29	4	4	5	8	51	10	64	6	1	4	14	7	3	6	7	10	4	3
ENSBTAG00000018549	SPAG16	3.49693	6	5	3	2	5	2	3	2	4	1	1	3	5	3	3	1	3	2	6	3	1	6	7	3	3	5	9	9	3	1	1
ENSBTAG00000009255	DNHD1	4.07521	10	10	8	0	4	7	3	1	4	2	0	3	1	6	6	6	3	1	4	3	1	0	7	1	0	1	8	16	3	5	4
ENSBTAG00000004617	KIF19	2.25989	5	2	4	0	1	0	2	3	2	3	0	1	7	3	1	0	3	2	1	2	1	2	1	5	3	4	1	5	2	0	0
ENSBTAG00000000005	ADRBK2	178.494	183	273	257	114	310	199	230	125	215	236	103	203	191	133	158	168	172	166	223	190	228	108	266	116	151	153	196	289	102	103	139
ENSBTAG00000011723	GRIK5	38.901	40	90	51	26	62	29	69	22	39	38	39	32	38	27	31	29	24	32	33	27	53	41	55	35	39	30	52	49	33	31	39
ENSBTAG00000013392	PLD2	295.775	230	600	430	207	413	267	465	253	253	236	308	211	287	283	306	169	307	341	406	255	472	309	366	214	251	272	392	421	141	180	276
ENSBTAG00000011851	FYN	222.392	208	376	349	143	336	245	278	151	324	299	119	227	227	155	181	233	265	180	228	198	230	165	347	150	180	184	235	390	141	117	219
ENSBTAG00000044769	SNORD116	3.61208	5	6	8	0	3	5	4	2	6	3	3	5	3	3	2	7	2	3	2	4	5	3	4	2	4	5	5	5	1	2	1
ENSBTAG00000019630	RGL1	203.639	159	300	277	128	385	256	284	107	236	254	99	251	189	205	190	186	258	155	232	180	219	161	321	122	186	164	199	298	142	125	201
ENSBTAG00000001483	SRGAP2	188.558	131	371	204	104	257	147	338	105	226	228	151	193	177	153	177	148	205	177	225	169	320	184	280	138	169	190	250	245	106	109	199
ENSBTAG00000047143	U1	5.41271	2	11	5	4	8	6	5	3	8	8	4	4	12	3	13	2	9	1	7	1	9	5	2	2	4	9	6	6	3	3	7
ENSBTAG00000021289	POGZ	392.808	364	611	499	224	567	374	511	322	356	391	227	429	426	275	335	331	360	370	490	383	568	330	548	271	329	428	487	641	285	293	411
ENSBTAG00000047412	TNFSF18	56.8652	52	54	89	17	127	48	48	45	73	68	22	70	65	22	47	59	50	47	62	56	59	33	102	44	48	87	52	122	53	40	38
ENSBTAG00000020185	ZNF275	48.2511	76	62	59	39	71	66	53	36	67	65	18	59	41	47	29	51	25	37	39	21	45	25	76	40	37	39	70	64	41	34	44
ENSBTAG00000012405	PEAR1	85.1459	84	130	119	67	126	96	112	44	70	62	47	104	126	88	65	82	80	81	81	63	118	60	138	79	86	77	72	174	47	51	52
ENSBTAG00000006377	MYO1G	22.4881	4	60	31	12	22	29	25	10	15	12	14	14	12	17	14	15	81	31	39	13	27	17	43	12	50	14	42	16	9	12	25
ENSBTAG00000029869	bta-mir-26a-2	6.43974	4	9	9	3	14	8	10	5	6	7	7	11	5	5	5	0	9	6	7	9	11	3	8	2	6	4	12	20	3	3	4
ENSBTAG00000020221	WNT5A	138.446	144	266	270	95	224	138	206	94	149	127	112	104	148	77	126	100	175	116	148	132	207	65	223	105	175	131	191	186	86	59	114
ENSBTAG00000048230	C6orf132	102.118	20	228	113	55	124	63	319	49	78	91	80	69	111	83	107	33	126	129	144	88	229	180	154	77	155	91	117	87	14	68	125
ENSBTAG00000045026	SNORA70	2.95279	1	8	4	1	5	3	3	2	1	1	3	3	4	4	5	2	1	3	7	4	5	2	6	0	1	7	3	3	2	1	1
ENSBTAG00000029783	bta-mir-218-1	1.7295	0	0	0	0	2	1	2	0	0	2	0	6	0	1	4	1	0	3	4	1	0	0	1	1	2	2	1	6	7	1	0
ENSBTAG00000002952	TBX19	13.5338	14	15	16	10	18	15	23	6	17	15	5	12	9	8	13	14	12	8	18	9	15	15	11	12	3	24	15	17	11	17	18
ENSBTAG00000021073	KIAA1549	62.3368	81	82	104	17	106	51	90	43	75	69	32	84	56	28	39	65	33	60	59	55	87	16	84	55	45	96	66	120	40	56	72
ENSBTAG00000021658	GRASP	66.756	51	118	124	55	104	63	100	47	76	54	57	48	50	56	73	66	55	74	84	70	82	57	89	48	64	66	78	101	31	38	61
ENSBTAG00000006025	AHSA2	62.3393	45	92	84	37	106	56	77	55	62	73	41	80	58	60	55	40	81	51	72	48	87	47	86	38	52	58	90	85	48	51	60
ENSBTAG00000047223	ENSBTAG00000047223	10.2989	5	7	14	6	8	4	12	6	9	4	13	12	15	15	6	7	15	19	12	7	21	6	14	10	6	12	20	8	6	11	5
ENSBTAG00000011986	PLSCR4	226.038	292	289	355	126	399	286	253	181	273	272	119	252	235	187	180	205	194	170	237	177	256	152	417	161	143	198	238	502	146	151	141
ENSBTAG00000048062	KDM6B	61.745	53	143	53	40	99	40	143	26	63	51	49	71	50	59	59	30	55	54	64	52	100	40	93	59	87	60	78	98	24	39	70
ENSBTAG00000008006	RASGRP3	134.767	88	234	199	106	200	134	191	97	171	138	82	152	106	107	123	113	158	117	168	154	185	98	201	79	203	106	133	168	82	85	124
ENSBTAG00000043116	U6	5.94311	5	14	14	3	9	2	14	1	12	7	3	5	9	1	3	0	8	2	10	10	16	5	7	6	3	4	6	6	6	3	6
ENSBTAG00000005710	NCAM1	257.983	393	440	427	140	435	237	416	208	257	325	104	248	286	101	216	260	156	210	237	278	257	80	383	242	232	211	245	388	302	184	170
ENSBTAG00000008661	C11orf52	3.41735	0	7	6	9	5	1	12	3	4	2	1	2	1	1	2	2	1	6	6	1	8	3	8	1	2	3	9	4	1	3	2
ENSBTAG00000014821	SLC7A7	54.3443	63	107	109	30	84	56	50	35	64	42	34	39	50	44	47	46	80	43	61	42	74	43	114	32	87	36	60	83	27	40	36
ENSBTAG00000021427	HOXB3	47.477	79	71	36	9	63	53	52	36	35	29	30	45	76	38	26	48	30	49	42	68	56	12	91	35	32	74	39	89	48	36	27
ENSBTAG00000027182	NR3C2	137.762	80	249	203	104	237	144	195	71	108	99	80	168	182	108	205	76	203	165	187	138	168	153	199	85	132	242	123	206	39	60	65
ENSBTAG00000002585	SLC16A2	22.8367	26	24	31	9	29	16	26	17	20	34	9	18	43	32	17	29	19	11	24	37	22	7	38	25	18	29	24	39	11	11	9
ENSBTAG00000003880	EMILIN2	310.306	407	413	483	156	531	316	393	247	385	374	147	293	406	247	147	268	441	332	337	234	280	306	491	229	214	295	345	508	195	155	257
ENSBTAG00000042603	SNORD113	3.18389	8	2	1	0	6	2	7	1	6	5	2	3	9	0	1	3	1	4	2	3	3	2	2	3	4	3	2	6	2	2	2
ENSBTAG00000014315	PBLD	5.84108	4	4	15	1	16	10	6	6	3	3	4	5	1	18	8	1	6	1	6	6	3	1	5	5	1	3	1	10	12	4	4
ENSBTAG00000007316	NDST3	35.7002	46	72	76	21	73	35	29	37	37	44	5	57	34	23	18	37	43	25	42	25	20	9	44	26	24	24	37	43	35	43	26
ENSBTAG00000034189	ENSBTAG00000034189	2.24753	2	4	6	2	0	7	4	6	5	3	0	0	0	0	1	2	1	0	20	3	2	2	0	0	2	0	1	0	0	1	0
ENSBTAG00000004705	ILDR1	3.08305	0	15	4	2	6	0	6	2	9	3	0	2	1	4	2	2	5	5	14	0	3	1	1	1	0	1	1	5	0	0	10
ENSBTAG00000029870	bta-mir-98	7.62271	2	10	11	4	9	7	8	1	14	12	9	9	9	3	17	0	14	9	15	14	10	1	7	8	8	6	8	6	4	7	1
ENSBTAG00000017718	CCL22	5.77848	1	8	13	0	7	5	8	0	2	2	6	0	5	9	6	1	38	14	27	0	6	2	4	1	1	3	13	5	0	5	2
ENSBTAG00000030017	bta-mir-654	2.52355	5	7	3	1	8	5	5	1	4	4	2	2	1	1	0	2	1	1	2	0	2	4	2	2	3	4	2	6	0	1	2
ENSBTAG00000005327	SUSD5	2.53432	3	2	7	0	6	10	3	0	6	0	1	2	4	0	0	2	10	2	2	3	2	1	2	0	0	3	3	8	0	2	0
ENSBTAG00000012918	CRISP3	1122.34	64	4016	3760	1043	2769	685	1596	834	573	311	1076	877	2015	383	1568	86	1916	1232	1500	783	2348	719	1783	167	592	1059	2910	1149	101	873	712
ENSBTAG00000013973	SERPIND1	2.44523	1	4	6	1	2	3	5	3	5	6	0	1	2	0	2	4	1	0	23	2	3	5	1	0	1	0	0	1	0	0	2
ENSBTAG00000011833	GRIA3	119.048	106	214	155	77	181	82	92	97	125	143	78	143	158	59	126	76	144	173	202	143	144	109	147	80	85	131	114	161	63	105	68
ENSBTAG00000011412	LAMB1	3028.16	4146	4020	4444	1997	5243	4073	3384	2419	3505	3908	1428	3250	3631	3166	2201	2514	2163	2348	3106	3500	3139	1643	3934	2840	2192	2658	2601	4754	1942	1963	2022
ENSBTAG00000018161	TBX18	5.79263	11	1	8	3	4	8	1	2	5	3	3	3	3	13	2	10	1	6	8	4	4	5	15	2	2	5	4	19	8	4	2
ENSBTAG00000047717	FAM222B	13.2767	13	16	14	8	24	15	26	9	18	6	8	17	16	12	13	9	10	15	16	7	19	17	15	6	14	12	10	31	7	6	16
ENSBTAG00000008099	CCR5	18.8908	22	45	26	3	30	16	18	10	28	21	11	13	15	6	19	13	40	25	44	26	22	9	46	6	19	23	26	19	7	10	12
ENSBTAG00000009495	BCAM	289.999	277	509	393	207	443	301	485	223	288	231	170	249	223	380	277	271	267	261	302	266	359	215	468	208	310	208	381	416	164	174	270
ENSBTAG00000020859	SERPINF2	33.0996	2	58	102	29	78	60	54	41	27	20	21	14	32	19	34	9	74	24	57	25	42	42	41	10	29	34	63	51	2	11	29
ENSBTAG00000013856	SSBP2	385.481	400	561	543	204	568	373	495	327	386	518	267	399	466	260	340	273	384	349	463	503	587	298	530	260	320	470	428	553	253	216	284
ENSBTAG00000017767	GPR173	21.1144	28	23	39	14	23	22	33	13	23	18	13	29	20	16	17	16	14	31	24	26	19	14	32	18	16	20	24	31	13	13	19
ENSBTAG00000019700	PC	37.1433	31	48	22	47	45	94	51	19	61	42	11	44	92	250	17	31	19	22	28	27	34	18	54	64	18	25	25	54	20	21	18
ENSBTAG00000014546	CLEC7A	20.6366	14	44	55	7	24	17	31	16	26	24	21	24	23	3	18	13	39	22	35	38	29	9	31	7	20	13	26	20	8	17	12
ENSBTAG00000043222	SNORA12	193.513	214	318	397	146	346	329	227	193	333	347	130	118	138	111	177	182	128	113	140	185	214	132	280	134	172	96	116	484	107	77	144
ENSBTAG00000043257	U6	4.94847	5	8	4	0	6	5	8	2	7	3	4	0	8	5	6	2	10	2	6	5	12	6	4	3	2	5	14	11	3	1	6
ENSBTAG00000005450	ENSBTAG00000005450	2.24778	7	2	10	0	2	1	8	4	8	3	0	2	1	1	0	1	0	0	10	3	0	0	2	2	2	0	1	1	1	1	0
ENSBTAG00000006896	ABCA9	576.966	1024	531	588	413	909	870	777	368	610	584	219	762	875	1218	330	509	393	344	363	477	422	187	1025	402	350	401	407	1012	278	392	390
ENSBTAG00000008047	ZDHHC15	28.8895	13	57	46	24	54	30	48	22	23	31	20	23	35	15	27	12	34	23	35	39	55	33	44	12	24	31	45	52	14	15	27
ENSBTAG00000027020	COL5A2	6190.39	8166	7709	10072	3811	9772	6926	6940	6023	8271	8291	2766	7087	6858	3559	4077	6506	4832	5056	6398	5758	6461	3168	8173	4551	4827	5845	5215	10376	6059	3687	5072
ENSBTAG00000021485	C1orf54	39.7414	45	78	69	23	62	35	68	37	47	34	21	31	43	37	43	43	42	39	57	43	50	27	51	28	27	36	29	48	28	21	24
ENSBTAG00000005251	ENSBTAG00000005251	12.666	9	25	21	5	19	7	13	13	10	11	8	17	11	17	7	9	17	6	19	12	12	7	17	10	23	9	13	26	9	4	16
ENSBTAG00000039803	MYO7B	13.43	8	47	38	14	6	12	22	6	6	8	3	12	2	2	5	15	9	3	1	13	6	38	12	1	92	2	2	37	1	5	8
ENSBTAG00000010362	NOSTRIN	70.9754	58	120	85	66	83	92	74	51	77	93	51	67	91	138	76	57	62	41	72	82	95	62	98	49	63	46	71	87	23	33	44
ENSBTAG00000005922	EFCC1	83.957	116	107	83	63	82	90	149	64	93	95	47	88	89	32	43	88	30	83	103	59	89	65	148	56	79	61	140	104	86	59	109
ENSBTAG00000014072	ENSBTAG00000014072	17.3513	13	26	21	17	30	29	15	12	17	20	5	16	23	26	22	11	20	7	18	14	21	16	22	15	10	14	13	26	21	5	10
ENSBTAG00000016472	ENSBTAG00000016472	105.76	71	96	122	93	140	250	97	62	121	78	83	90	175	222	110	74	96	68	86	100	171	93	124	118	61	96	59	122	48	36	44
ENSBTAG00000022373	ENSBTAG00000022373	11.6251	8	23	19	14	6	19	9	13	11	8	6	11	5	6	11	13	9	7	8	19	12	6	15	7	12	13	7	29	14	11	4
ENSBTAG00000014381	CRHR2	5.51522	1	12	23	0	16	4	1	0	6	2	0	13	8	16	4	0	9	8	8	11	2	0	1	7	1	6	7	1	0	5	2
ENSBTAG00000015160	PLD4	31.3784	34	89	67	21	50	28	45	26	25	23	25	19	24	36	21	23	46	33	45	26	50	21	31	27	44	18	54	39	6	7	30
ENSBTAG00000000032	ABI3	13.8251	8	33	19	14	14	11	21	6	12	4	8	17	13	12	10	13	20	13	18	6	20	18	22	12	24	13	14	14	7	14	7
ENSBTAG00000023431	ENSBTAG00000023431	21.33	30	30	28	11	31	28	29	11	22	34	9	20	23	9	13	19	20	29	30	34	32	11	31	14	10	22	21	28	13	16	20
ENSBTAG00000021919	NAV1	216.577	220	362	212	124	293	216	342	115	248	202	128	273	266	229	129	178	181	172	194	165	283	162	394	207	223	208	275	289	121	149	238
ENSBTAG00000024526	ENSBTAG00000024526	305.898	391	362	344	168	461	364	319	223	358	354	175	437	439	276	203	309	225	272	326	337	302	111	398	263	177	299	279	467	291	195	218
ENSBTAG00000014454	PRR12	89.3927	68	180	72	59	97	76	163	43	85	57	62	124	102	77	73	68	84	83	84	84	127	67	144	68	92	105	125	152	48	60	110
ENSBTAG00000004896	ABLIM3	79.4522	122	159	76	60	158	84	104	53	52	71	36	77	87	186	54	62	56	69	62	65	79	76	90	70	65	45	81	77	50	53	45
ENSBTAG00000007519	ADAR	499.608	397	818	770	464	946	367	574	344	412	384	283	436	422	276	430	324	619	333	450	386	688	452	657	367	612	448	926	720	642	371	486
ENSBTAG00000020890	TRIM66	6.06271	8	7	20	5	8	5	4	2	3	6	5	12	10	5	0	0	6	10	11	2	12	9	9	4	4	8	4	8	2	4	3
ENSBTAG00000011803	MYH3	11.1483	6	19	16	5	10	11	13	9	13	11	9	14	18	2	16	6	12	8	9	7	23	10	15	13	13	15	18	33	3	3	6
ENSBTAG00000021872	RASGRP1	20.3734	3	71	40	3	31	16	19	17	12	16	7	17	15	5	17	10	88	28	39	25	19	22	19	8	40	11	42	32	5	10	10
ENSBTAG00000000758	TMEM206	67.0128	75	93	98	46	83	99	66	47	64	80	34	81	67	69	57	47	74	49	74	74	60	48	120	52	65	54	63	129	50	30	54
ENSBTAG00000017404	ENSBTAG00000017404	4.68598	4	4	12	3	3	5	6	2	6	5	4	2	3	2	10	4	4	5	6	5	3	4	8	6	13	6	3	3	0	5	0
ENSBTAG00000021211	DPT	2184.75	3007	1831	3162	1110	3509	2954	2259	1648	2911	2782	972	2585	2771	1552	1505	2182	1650	1661	2605	2351	2056	1028	3762	1640	1347	2329	1425	4169	1946	1338	1681
ENSBTAG00000018365	CYP2E1	2.43079	5	7	14	1	0	3	14	3	7	4	0	1	0	0	0	1	2	0	19	3	0	0	1	0	0	0	0	0	0	0	1
ENSBTAG00000005180	RBMS1	426.335	303	627	600	239	669	372	579	358	431	479	350	431	405	421	435	332	537	398	568	467	618	360	605	256	363	374	454	570	337	286	316
ENSBTAG00000004613	CSGALNACT1	118.94	135	191	222	80	210	153	143	82	152	144	77	137	136	61	87	111	121	98	117	122	115	117	152	65	88	120	85	259	60	75	93
ENSBTAG00000047651	U1	2.37034	2	2	3	0	3	2	5	4	2	5	0	3	5	1	1	1	4	1	3	2	1	1	8	1	1	2	2	3	5	1	0
ENSBTAG00000019244	P2RX6	4.48624	6	7	10	2	12	3	3	0	4	5	0	3	3	16	2	3	3	4	5	4	5	0	5	8	3	3	4	8	2	0	5
ENSBTAG00000000490	RTKN	74.7386	44	112	102	57	118	76	120	40	65	56	70	52	67	43	73	43	69	94	113	75	156	81	112	50	75	104	93	116	34	46	79
ENSBTAG00000007349	PCDHB14	7.17577	10	13	11	3	13	7	6	8	8	6	1	16	10	5	3	6	7	10	9	7	9	3	5	5	2	4	16	11	6	4	3
ENSBTAG00000019994	ENSBTAG00000019994	7.18547	2	11	15	3	11	4	11	7	3	12	9	1	3	4	10	3	7	7	12	8	12	5	12	8	7	5	8	10	7	9	5
ENSBTAG00000008943	ZSCAN12	75.8495	107	119	122	36	134	82	82	53	62	86	38	100	106	44	64	70	59	66	79	66	62	64	118	52	47	89	77	141	60	51	55
ENSBTAG00000018020	GNAT1	13.7887	2	27	20	11	23	12	18	3	17	8	10	9	11	16	12	7	12	13	19	24	29	19	25	8	15	9	18	28	3	14	13
ENSBTAG00000003436	RHBDF2	30.6887	7	59	42	18	43	19	79	22	23	27	25	21	25	18	35	16	38	24	37	29	57	29	64	20	30	34	49	44	20	24	38
ENSBTAG00000046413	GRID2	6.13676	5	12	13	0	11	5	4	4	2	3	8	4	11	5	7	9	1	3	6	4	8	2	4	10	5	7	12	9	7	4	3
ENSBTAG00000030518	ENSBTAG00000030518	67.3677	56	79	97	36	112	78	81	57	69	79	37	91	84	76	46	63	54	74	91	77	92	54	124	40	55	58	78	92	35	31	47
ENSBTAG00000002425	SCN9A	42.6849	18	63	56	20	106	34	38	89	31	71	21	47	71	49	23	36	14	33	43	45	45	18	37	24	33	34	36	91	32	23	54
ENSBTAG00000045767	LAT2	32.3768	26	77	74	20	54	46	26	23	29	19	12	39	15	14	22	26	79	41	53	26	44	19	39	18	51	27	39	50	15	17	25
ENSBTAG00000047325	GNGT2	3.7671	0	4	4	7	8	5	7	3	2	3	2	2	3	4	2	2	1	3	4	5	6	2	6	2	6	1	4	8	7	1	3
ENSBTAG00000011601	ST3GAL5	38.9371	29	83	80	23	58	39	50	30	45	33	17	52	41	27	41	30	55	40	60	49	42	29	68	20	41	28	46	41	22	19	31
ENSBTAG00000038234	BHMT2	1.82543	0	2	1	1	1	5	5	1	9	1	2	2	2	0	2	1	0	2	1	6	3	2	0	1	1	1	2	3	0	1	0
ENSBTAG00000008097	WNT2	5.2355	8	4	15	6	5	8	4	5	13	7	0	2	3	1	1	8	1	6	10	3	6	3	13	3	3	8	3	6	2	3	5
ENSBTAG00000033470	SPINK6	1.14716	0	1	9	0	0	7	1	2	0	1	21	1	0	5	0	0	2	1	0	0	1	1	2	0	0	0	0	0	0	1	0
ENSBTAG00000006999	RYR1	97.874	90	209	126	65	170	80	95	72	137	128	57	85	79	63	51	122	86	89	117	131	72	18	75	122	92	85	132	121	61	96	93
ENSBTAG00000010236	CIDEB	10.7252	7	11	17	8	15	6	9	8	9	5	10	15	12	1	5	6	12	12	18	10	18	12	15	3	11	15	20	14	6	20	9
ENSBTAG00000047213	ENSBTAG00000047213	107.705	119	213	187	60	160	108	145	88	109	106	70	130	145	88	114	70	112	96	151	109	154	102	148	66	67	122	98	138	45	73	76
ENSBTAG00000017704	ABCG2	127.593	166	198	171	111	147	156	146	123	139	161	71	145	186	113	94	125	102	98	155	120	160	70	198	82	108	137	116	209	60	59	76
ENSBTAG00000016957	ENSBTAG00000016957	118.681	96	211	147	62	138	90	156	73	115	103	100	100	177	87	112	70	118	110	157	124	241	135	182	88	94	166	129	168	69	73	117
ENSBTAG00000022255	AR	52.8656	26	85	81	49	48	65	68	41	56	54	39	55	80	69	45	20	45	48	49	48	112	84	76	43	42	63	58	66	11	24	40
ENSBTAG00000043232	U6	2.9937	5	6	4	1	8	2	5	0	1	1	0	7	4	3	0	3	3	5	5	1	3	4	4	0	6	4	4	4	2	0	2
ENSBTAG00000002882	LMNB1	279.5	150	482	620	257	348	178	439	241	246	320	194	249	202	126	286	145	514	275	367	272	602	282	318	160	297	318	406	379	175	188	157
ENSBTAG00000019591	DCX	13.8249	8	19	16	11	24	17	23	10	15	14	3	16	15	12	15	3	13	9	20	22	23	20	12	15	19	11	14	28	8	5	7
ENSBTAG00000011602	RASAL3	10.5105	5	25	22	8	10	8	14	8	5	1	8	15	14	4	5	12	28	13	19	7	11	4	13	3	27	9	13	16	6	1	7
ENSBTAG00000047167	ENSBTAG00000047167	2.09467	0	2	1	0	9	1	4	5	1	10	1	4	5	0	0	0	2	5	5	0	2	1	0	1	2	3	3	1	0	0	1
ENSBTAG00000002917	PRKAG2	106.443	139	155	132	60	188	110	108	75	98	116	49	116	145	128	75	121	92	78	74	112	120	32	149	77	50	95	94	157	128	85	83
ENSBTAG00000007300	FHL3	68.6875	77	104	44	35	116	65	103	51	76	83	43	69	51	35	56	66	39	49	72	48	66	27	160	67	62	59	112	112	77	66	55
ENSBTAG00000010760	REV3L	1358.45	1709	2072	1849	718	2600	1496	1653	945	1426	1793	743	1553	1693	957	1124	1182	1244	1050	1484	1683	1786	888	1757	922	959	1428	1324	2256	878	1026	907
ENSBTAG00000039163	ENSBTAG00000039163	901.066	720	1786	1600	724	1082	617	1407	814	1068	1148	858	597	614	498	931	607	922	818	1110	758	1895	764	1362	605	1240	1070	1125	1096	453	446	647
ENSBTAG00000046156	ST3GAL2	79.3686	81	97	102	52	140	95	116	63	92	69	46	86	90	102	44	61	62	81	67	87	99	67	136	66	63	96	81	102	42	45	58
ENSBTAG00000005803	PTPDC1	85.8006	93	97	116	47	195	87	127	55	118	108	45	123	70	34	70	89	52	72	84	80	88	35	105	66	72	71	112	138	103	60	76
ENSBTAG00000046303	ENSBTAG00000046303	72.6673	66	124	88	58	105	91	112	45	77	63	32	96	79	55	65	63	42	61	60	54	85	55	138	70	85	56	85	128	44	51	65
ENSBTAG00000013556	UNC13D	22.3035	18	47	36	15	25	27	25	18	21	16	14	21	24	19	19	14	28	25	19	13	43	22	26	22	39	10	37	27	7	14	24
ENSBTAG00000045235	SCARNA18	23.4342	19	24	49	21	39	54	33	14	24	19	19	12	17	10	24	20	20	7	24	25	27	35	38	8	26	27	15	79	10	10	17
ENSBTAG00000030189	EFCAB6	5.05753	2	8	9	2	4	4	6	6	5	6	4	8	7	1	4	2	7	4	5	6	13	6	7	1	7	7	9	9	1	5	2
ENSBTAG00000016776	BAHCC1	45.3448	43	78	54	27	52	26	63	26	28	27	26	55	64	52	30	41	41	29	38	34	57	25	83	48	39	41	71	85	41	38	47
ENSBTAG00000023792	ENSBTAG00000023792	19.5805	11	30	37	15	26	14	35	10	28	26	19	12	17	20	32	6	16	17	14	23	26	19	34	19	16	13	23	20	10	21	16
ENSBTAG00000002744	MUSK	32.85	26	55	53	18	50	17	34	19	69	58	16	62	28	11	13	14	51	22	35	28	33	25	58	29	17	45	47	100	9	13	28
ENSBTAG00000037456	AHDC1	91.3172	79	153	73	45	115	61	166	63	104	91	58	85	96	88	68	65	77	86	124	92	132	60	156	100	106	95	114	124	40	62	116
ENSBTAG00000029892	bta-mir-10a	3.57489	6	6	3	0	0	4	2	1	0	4	1	3	3	2	1	4	1	5	1	8	6	1	9	2	1	7	3	5	10	4	0
ENSBTAG00000001893	TM4SF4	5.80689	1	14	10	2	13	4	9	27	10	15	2	13	5	0	0	0	2	8	18	1	0	1	1	0	6	9	4	13	1	0	1
ENSBTAG00000007808	ANTXR1	485.586	480	696	687	254	761	489	548	352	641	600	258	674	632	244	389	396	370	429	573	550	478	309	795	431	410	479	486	761	386	293	440
ENSBTAG00000006667	EPB41	566.137	340	891	780	371	803	546	875	367	582	463	477	444	597	946	554	296	643	525	751	586	1185	654	852	391	496	421	696	655	202	309	523
ENSBTAG00000002647	RGS10	63.7768	70	118	131	26	84	46	81	76	59	71	31	57	58	38	64	52	92	52	81	79	77	31	64	55	63	61	73	81	55	47	48
ENSBTAG00000002170	NOVA1	87.8629	147	144	98	32	148	110	99	69	98	115	38	107	114	76	47	77	63	72	85	55	92	46	185	82	68	98	99	147	39	60	60
ENSBTAG00000031020	ENSBTAG00000031020	21.9666	20	54	44	13	33	34	26	22	19	18	13	32	12	16	11	29	47	18	30	12	13	17	21	8	29	14	27	39	11	10	14
ENSBTAG00000007428	CDKL5	97.4548	110	157	136	60	146	103	122	61	114	122	46	108	108	60	73	84	81	78	92	102	138	58	126	110	98	96	106	140	78	61	83
ENSBTAG00000002942	SLC2A10	28.2644	27	37	34	22	38	25	46	28	38	40	15	30	29	10	16	38	18	30	19	26	34	15	26	25	28	23	41	27	35	17	26
ENSBTAG00000019385	SCN3A	25.5869	9	45	42	13	34	15	24	14	35	36	13	42	35	6	16	34	40	28	36	18	17	27	38	12	24	40	30	38	12	12	32
ENSBTAG00000009812	ENSBTAG00000009812	22.6232	4	59	58	10	47	16	45	17	17	17	11	7	32	15	39	2	96	20	32	35	28	11	12	9	34	13	36	23	4	16	8
ENSBTAG00000039581	HOXD4	19.8986	5	26	26	21	27	18	25	13	32	12	14	32	24	19	17	13	25	16	23	15	32	19	30	10	19	16	24	40	14	11	16
ENSBTAG00000016221	AMOT	108.633	138	160	148	59	165	128	107	93	141	109	56	147	160	69	74	101	90	87	127	122	106	71	144	98	82	99	97	202	74	76	60
ENSBTAG00000018011	APOBR	16.5002	17	24	34	8	27	23	22	16	7	3	8	30	18	21	15	8	31	21	33	7	17	16	24	3	22	12	11	25	12	5	10
ENSBTAG00000019916	CLMN	68.0031	67	81	77	45	95	76	95	56	99	71	29	72	83	81	81	34	51	50	64	83	123	55	94	49	58	73	82	107	26	40	64
ENSBTAG00000006747	LTBP3	590.453	717	720	685	458	1060	732	918	504	698	616	254	738	859	345	336	476	341	590	475	550	655	207	868	625	566	507	535	1078	462	347	474
ENSBTAG00000008555	P2RY10	8.43278	4	36	21	1	10	4	12	2	5	3	8	5	6	1	10	3	38	6	20	6	6	10	7	3	19	8	18	7	0	7	5
ENSBTAG00000030744	NFYB	116.463	88	280	236	65	160	82	101	70	133	142	108	126	74	65	130	91	120	156	238	143	170	124	143	58	113	73	191	124	49	66	106
ENSBTAG00000018093	KMT2A	869.706	822	1547	1049	504	1186	784	1235	557	950	843	542	947	936	653	723	676	873	838	958	898	1283	948	1203	552	860	945	1037	1266	547	545	991
ENSBTAG00000043577	ND4	3078.83	1247	7447	3065	2091	4444	1976	7153	1558	2175	1723	1980	2339	2851	6051	2794	2176	2772	2847	3643	2400	6187	5936	2930	1798	2865	1631	5119	2529	1205	1974	4278
ENSBTAG00000009691	SH2B2	12.2444	7	20	17	14	28	16	30	8	10	15	13	7	4	13	13	10	14	5	6	8	14	8	11	10	16	8	16	18	12	8	8
ENSBTAG00000018777	ADCY5	65.3166	42	156	82	36	121	101	72	39	89	73	28	117	44	26	31	64	39	24	30	53	47	21	142	68	33	37	103	206	70	42	58
ENSBTAG00000012677	ARHGAP12	251.62	260	351	320	141	380	316	285	226	280	319	118	298	271	174	211	230	257	221	290	252	281	184	418	171	201	263	246	442	158	173	211
ENSBTAG00000013369	COL14A1	3558.41	4752	4964	5743	1854	5979	4068	4266	3212	4953	4955	1456	4097	4390	1816	2485	3783	2584	3220	3888	3257	3826	2310	5484	2578	2728	3555	2934	5294	2545	2197	2867
ENSBTAG00000021308	IRS1	73.2635	64	113	78	42	106	67	115	55	73	50	56	88	69	53	58	51	60	71	72	52	98	64	118	61	78	72	100	106	66	60	83
ENSBTAG00000013921	CKM	3.85221	0	10	6	3	5	4	6	3	4	1	4	2	5	0	3	0	5	11	5	3	8	4	10	1	5	5	3	3	3	1	5
ENSBTAG00000027442	NFIB	511.035	444	734	704	331	716	523	711	357	499	551	281	672	587	446	513	441	508	447	601	607	760	370	645	403	360	526	589	808	320	360	357
ENSBTAG00000003526	SYNE3	124.587	82	181	169	107	135	168	169	93	161	122	69	143	142	162	92	108	119	65	97	95	141	108	209	110	116	109	158	226	34	79	143
ENSBTAG00000002758	THBD	183.39	239	254	271	103	352	219	246	99	247	299	65	213	239	111	95	175	140	136	224	150	225	126	341	157	166	148	195	304	88	88	173
ENSBTAG00000008471	MX2	63.2734	22	72	93	41	223	42	63	37	37	41	35	54	47	34	51	16	98	67	77	46	98	95	66	31	72	55	297	48	312	70	63
ENSBTAG00000008886	STOX2	76.6673	47	141	103	43	94	62	106	36	84	82	78	74	86	57	69	58	52	70	99	72	120	114	121	51	75	76	88	124	33	56	94
ENSBTAG00000012193	TTC28	247.464	314	448	355	185	372	277	322	188	314	229	113	306	327	245	136	224	202	173	233	248	220	134	369	207	215	259	232	452	115	125	239
ENSBTAG00000025471	TNF	4.26034	1	7	12	2	4	7	2	4	4	2	5	1	3	1	3	3	13	7	7	1	6	3	4	6	6	2	10	4	2	3	2
ENSBTAG00000045695	SLC6A19	1.28481	0	20	9	0	2	0	5	0	0	1	0	0	0	0	0	1	0	0	0	0	0	3	0	0	50	0	1	8	1	0	0
ENSBTAG00000006141	WDR93	5.24689	3	6	4	6	5	9	2	0	9	4	4	6	10	21	1	1	6	0	7	4	5	11	6	4	3	0	3	3	1	5	3
ENSBTAG00000001009	HCLS1	79.3386	67	184	167	41	160	69	98	53	66	57	52	124	69	70	37	53	182	70	103	66	99	55	93	42	138	50	111	115	37	34	46
ENSBTAG00000003961	SNX20	5.37993	3	17	6	1	6	4	2	6	3	3	2	5	4	9	4	5	16	5	17	7	7	5	7	0	13	2	10	3	2	1	1
ENSBTAG00000029920	bta-mir-25	3.87541	4	10	8	3	12	3	5	2	4	5	1	4	5	4	3	4	5	2	5	2	4	3	5	2	3	3	3	8	1	3	2
ENSBTAG00000025009	HOXB9	6.90061	5	13	13	2	14	8	12	11	2	6	2	8	6	4	2	5	1	3	4	2	9	1	5	14	12	6	7	5	13	5	7
ENSBTAG00000029792	ENSBTAG00000029792	4.75834	1	14	5	3	1	7	14	2	7	9	1	12	3	2	1	4	1	1	4	2	10	2	10	6	1	7	4	11	1	3	7
ENSBTAG00000007125	AFMID	10.361	5	21	15	10	20	17	13	7	8	6	8	9	10	5	9	9	7	9	11	14	12	11	16	10	11	13	14	18	6	6	3
ENSBTAG00000048173	ENSBTAG00000048173	19.1681	11	15	18	22	19	39	26	12	22	19	11	24	24	52	20	18	6	5	21	28	26	10	20	16	10	10	5	22	13	11	10
ENSBTAG00000008814	ADGRA2	188.906	208	333	179	199	273	182	351	139	190	197	88	212	189	167	127	168	124	195	199	166	229	128	262	176	168	153	248	231	141	123	156
ENSBTAG00000047700	ENSBTAG00000047700	8.30764	4	89	27	4	5	3	19	2	4	4	0	4	9	7	4	9	53	4	5	0	1	3	4	0	129	3	3	20	1	1	5
ENSBTAG00000017397	ZNF423	81.5644	87	117	85	49	125	99	104	41	93	73	36	82	107	124	57	84	81	50	73	72	111	68	138	62	63	81	81	128	44	49	81
ENSBTAG00000009064	CSF2RB	40.8001	46	98	62	26	107	40	38	29	45	27	11	54	48	50	31	30	68	52	40	29	50	22	44	24	49	34	46	45	18	20	30
ENSBTAG00000001514	ASB11	44.3459	25	79	75	22	83	42	69	32	36	32	44	38	38	50	39	35	58	37	58	37	78	52	70	26	52	41	64	66	13	32	29
ENSBTAG00000020611	GLB1L	96.1189	133	160	139	56	170	118	97	90	88	83	51	91	111	49	74	94	87	88	104	104	94	53	126	63	60	110	109	197	68	81	80
ENSBTAG00000011274	ENO2	9.97944	4	15	18	6	21	8	17	21	12	15	6	11	14	1	18	6	10	13	16	6	14	8	11	3	13	5	21	11	2	5	2
ENSBTAG00000014400	E2F2	13.1242	7	23	16	4	16	2	26	7	10	10	6	8	9	5	23	8	19	18	21	10	37	26	21	3	27	13	27	9	6	16	5
ENSBTAG00000044062	RBMS3	240.398	280	367	301	132	436	304	290	190	294	303	123	333	244	152	200	251	175	207	293	272	288	82	326	169	172	251	207	368	200	158	176
ENSBTAG00000018123	FBLN5	316.037	386	348	327	246	594	522	600	335	332	336	118	389	346	181	202	312	162	369	338	315	393	143	408	229	329	198	163	435	321	200	217
ENSBTAG00000014953	ENSBTAG00000014953	3.97744	3	18	4	1	5	2	3	3	3	3	2	0	1	3	2	2	10	0	0	4	4	5	7	3	18	5	7	12	0	1	2
ENSBTAG00000045469	bta-mir-2439	10.0329	6	16	3	3	18	10	17	16	13	16	4	9	10	3	6	9	5	12	11	12	20	7	4	8	11	17	7	13	9	5	13
ENSBTAG00000024180	HIST1H2AD	195.476	89	373	338	163	212	81	422	129	196	201	163	96	76	94	308	124	302	215	279	155	394	245	219	129	323	205	286	290	77	126	151
ENSBTAG00000000679	PGM3	148.042	77	252	223	93	235	164	261	116	133	154	94	174	140	96	126	114	284	172	209	159	198	161	168	73	123	106	215	202	83	88	124
ENSBTAG00000006643	C4orf19	34.282	4	50	98	23	92	51	82	27	37	50	10	46	16	18	45	6	64	35	42	25	29	52	42	15	47	7	44	37	0	39	28
ENSBTAG00000012683	SRRM2	2376.69	1905	5212	2786	1346	3142	1976	4234	1308	2277	1712	1576	2504	2429	1965	1996	1534	2572	2109	2406	2192	3497	2913	3510	1802	2430	2374	3209	3494	1365	1625	3051
ENSBTAG00000025308	STON2	102.933	89	192	132	55	145	72	196	91	123	117	68	114	117	71	85	89	103	95	125	81	114	102	210	68	88	102	142	136	43	67	97
ENSBTAG00000008160	MBOAT2	56.3397	57	83	92	32	95	47	83	48	60	81	29	54	66	25	56	50	46	45	66	68	72	33	82	50	39	64	61	84	39	43	46
ENSBTAG00000021669	SOGA1	161.951	216	252	211	101	250	164	285	102	212	163	61	215	177	103	108	158	105	130	145	135	182	88	282	130	152	148	179	295	116	95	169
ENSBTAG00000008129	CLSTN3	7.73463	0	13	16	4	17	11	5	2	11	19	4	10	9	13	6	20	0	4	4	1	12	7	17	2	15	2	5	5	2	5	1
ENSBTAG00000039433	PCDHB5	8.53055	11	17	7	2	23	8	11	6	13	10	2	12	7	5	4	10	5	10	8	11	5	4	17	3	6	8	8	18	9	5	7
ENSBTAG00000012149	HOXC8	55.1528	8	99	90	37	133	30	68	43	41	58	49	36	77	43	66	21	52	53	79	58	101	64	59	56	38	68	76	28	41	57	42
ENSBTAG00000006446	ENSBTAG00000006446	3.33057	0	1	0	3	3	27	4	1	11	2	0	2	13	87	0	1	1	2	0	3	0	0	1	8	0	1	0	11	0	0	0
ENSBTAG00000018300	TNFRSF19	140.639	72	306	190	71	202	147	166	112	130	118	122	129	161	105	156	52	120	99	129	199	249	161	178	93	118	316	189	212	23	82	163
ENSBTAG00000017233	ENSBTAG00000017233	91.0203	75	150	169	81	128	119	110	40	60	80	46	85	84	89	91	79	122	68	101	88	164	62	125	70	94	88	108	129	74	45	77
ENSBTAG00000018043	LCAT	109.68	99	147	112	89	178	133	143	72	91	99	75	97	116	144	119	56	125	94	119	93	166	99	189	75	114	89	154	155	63	75	94
ENSBTAG00000011572	TSPYL5	19.1755	26	34	28	12	12	23	26	11	22	26	9	20	18	12	18	15	15	17	23	25	26	16	47	11	13	20	22	42	7	10	16
ENSBTAG00000013371	KIAA0226L	65.3259	66	135	114	29	199	64	58	61	66	86	35	77	75	38	46	44	92	45	77	63	70	37	72	42	81	60	73	90	52	31	44
ENSBTAG00000009507	FAM109B	133.099	135	226	224	112	191	127	162	129	179	154	72	127	142	70	108	126	122	106	150	124	142	100	174	102	107	145	150	192	112	62	125
ENSBTAG00000043971	NOTCH3	551.478	341	1083	704	364	759	562	1099	290	653	469	366	461	464	367	472	441	567	511	650	482	880	749	850	450	696	513	736	886	210	269	647
ENSBTAG00000004641	PLEKHA6	66.6803	34	130	75	45	105	53	112	41	70	45	32	77	84	71	51	38	95	70	68	68	94	107	89	39	71	71	76	106	19	45	75
ENSBTAG00000046096	ENSBTAG00000046096	15.861	11	37	41	10	9	16	32	10	17	14	13	19	7	10	14	6	19	12	15	20	37	19	22	16	18	10	26	21	7	10	9
ENSBTAG00000031888	HIST1H2AJ	269.643	75	462	588	254	321	137	446	218	285	303	234	127	131	158	451	132	332	261	428	218	804	214	343	183	404	225	351	279	165	209	184
ENSBTAG00000021615	LGALS2	0.725265	0	10	5	0	0	1	3	0	1	0	0	0	0	0	0	0	0	0	0	0	1	1	0	0	58	0	0	7	0	0	0
ENSBTAG00000014611	SORL1	296.198	358	634	394	248	567	364	422	197	270	223	126	376	301	184	211	396	197	175	232	250	286	117	318	220	717	330	207	530	120	146	202
ENSBTAG00000015590	ICK	242.611	302	366	298	158	388	283	258	189	246	242	127	289	361	300	219	198	194	184	265	257	290	151	330	214	183	211	246	326	151	155	157
ENSBTAG00000020904	JAK3	28.0255	10	76	68	12	65	37	30	22	20	17	16	26	32	24	21	23	95	29	28	19	36	15	27	17	51	17	24	52	6	10	11
ENSBTAG00000020772	HMHA1	46.763	52	134	88	27	88	51	44	42	43	26	27	39	44	40	29	43	104	26	64	32	51	37	48	28	79	43	44	65	17	31	28
ENSBTAG00000032518	SPRED1	498	345	828	710	310	889	494	742	347	645	633	358	514	491	275	579	353	537	513	638	554	812	411	772	334	384	432	600	762	241	344	385
ENSBTAG00000046688	ENSBTAG00000046688	9.40758	10	17	16	3	21	13	12	9	4	11	10	8	8	4	13	8	8	11	12	10	9	3	6	9	6	15	11	19	4	5	7
ENSBTAG00000038981	ENSBTAG00000038981	5.55721	2	14	3	2	2	10	3	6	7	2	1	4	3	3	15	3	15	8	9	6	6	5	0	3	9	4	15	11	0	4	4
ENSBTAG00000001788	PDPN	145.313	95	206	226	73	479	143	188	92	174	193	60	205	201	94	113	99	152	127	168	91	150	118	277	73	97	145	154	263	71	97	162
ENSBTAG00000014355	MYCBPAP	9.64913	2	25	15	8	7	8	16	11	9	10	10	3	9	7	8	5	15	11	8	8	25	15	15	6	8	12	22	14	2	3	6
ENSBTAG00000025494	PAQR8	144.549	111	272	281	112	241	117	162	141	109	124	112	119	227	95	148	76	178	169	265	150	228	119	224	83	92	94	219	202	68	84	119
ENSBTAG00000011836	OMD	3.76066	2	4	1	3	7	9	12	4	1	2	2	3	2	3	2	4	3	3	0	6	6	1	2	2	8	2	2	7	5	4	2
ENSBTAG00000021045	E2F3	24.334	15	49	37	17	41	12	45	15	20	19	28	19	14	12	32	20	22	26	43	17	46	17	34	14	27	22	48	27	15	20	25
ENSBTAG00000019313	ZMIZ1	151.356	137	279	178	87	243	145	308	59	141	132	85	131	178	131	139	117	156	126	144	128	206	169	244	153	177	131	178	202	76	106	164
ENSBTAG00000002554	TCAF1	769.457	922	1076	1048	497	1156	1011	894	656	891	947	431	942	925	696	657	722	472	601	782	800	946	445	1171	590	550	748	687	1180	516	494	580
ENSBTAG00000026309	ZHX2	32.3558	38	45	39	13	53	30	37	23	27	23	16	38	47	21	23	26	29	33	34	21	46	27	57	24	24	41	48	47	32	20	36
ENSBTAG00000001966	PDGFRL	139.089	141	138	189	109	218	209	112	117	243	182	54	191	170	89	54	180	155	129	182	87	144	94	206	89	84	162	82	289	57	85	103
ENSBTAG00000019686	NCKAP1L	136.828	126	364	250	76	188	150	141	96	121	124	84	142	99	107	123	107	251	157	183	114	186	106	198	114	215	90	157	171	59	62	88
ENSBTAG00000006907	NEB	11.2309	9	18	35	2	12	6	14	10	13	7	13	19	13	7	7	13	16	8	17	7	14	8	13	7	9	7	21	32	3	3	9
ENSBTAG00000015710	CD3E	9.59288	2	55	26	9	8	6	5	5	2	5	6	7	12	4	4	3	54	17	20	3	6	9	8	1	12	7	17	13	0	2	5
ENSBTAG00000035706	MYOCD	121.636	220	193	146	21	177	127	121	60	137	164	57	133	106	23	91	110	64	86	89	148	107	29	327	108	92	106	185	289	128	135	61
ENSBTAG00000015976	PHF12	120.454	97	214	125	64	192	100	196	53	124	113	97	102	136	105	115	77	99	114	137	138	210	138	159	109	133	123	162	177	53	77	134
ENSBTAG00000010195	PKN3	68.4937	71	109	70	47	90	57	76	58	57	57	45	65	95	66	70	41	67	53	67	52	92	65	99	56	56	79	96	108	54	51	69
ENSBTAG00000021393	FLRT2	157.514	173	209	219	83	244	146	184	149	171	172	97	159	153	97	144	203	140	142	171	116	165	110	257	87	152	158	239	241	138	98	128
ENSBTAG00000007922	RNF24	32.3429	14	54	46	14	52	30	50	20	29	31	37	18	35	17	28	17	48	36	51	24	80	34	56	15	28	40	31	46	25	19	38
ENSBTAG00000018252	ARRDC4	1666.16	649	3490	3413	1421	2762	1296	2742	1351	1287	1243	1610	1134	1834	1264	955	521	3710	2073	2923	1227	3259	2357	2267	786	1338	1538	2479	1979	537	948	1344
[truncated: 13,630 more rows]

## Sheet: S3b_Genes in Ileum
Table S3b: Genes in iluem tissues retained for further analyses
Ensembl_name	Gene_name	baseMean	VoI33	VoI34	VoI35	VoI36	VoI39	VoI40	VoI41	VoI42	VoI43	VoI47	VoI50	VoI53	VoI65	VoI66	VoI71	VoI72
ENSBTAG00000000005	ADRBK2	596.854	295	592	627	669	593	516	645	573	662	593	494	371	630	697	1179	732
ENSBTAG00000000009	FOXF1	72.8217	25	41	72	73	43	25	114	64	46	65	78	28	93	52	236	400
ENSBTAG00000000010	UBL7	231.216	164	180	278	320	186	180	259	226	214	184	190	129	276	232	495	426
ENSBTAG00000000012	TTC33	149.353	81	85	164	154	157	120	188	95	174	145	166	94	157	125	436	255
ENSBTAG00000000013	PRKAA1	504.51	299	333	595	423	547	484	505	334	605	580	561	288	417	339	1457	987
ENSBTAG00000000014	TXN2	362.272	222	289	436	427	308	270	406	339	337	313	305	205	438	323	885	807
ENSBTAG00000000015	FOXRED2	67.0661	35	58	60	91	57	45	72	76	71	41	51	49	88	103	145	75
ENSBTAG00000000016	LTA	20.1039	22	26	13	19	21	17	17	35	15	16	7	13	22	26	39	3
ENSBTAG00000000019	SERINC1	1050.31	534	831	1390	1351	1136	988	1055	677	1240	1020	952	646	1200	738	2390	1674
ENSBTAG00000000020	TRPV3	5.09029	2	3	5	4	3	4	5	9	5	9	6	2	8	2	9	11
ENSBTAG00000000021	ENSBTAG00000000021	119.294	86	109	152	134	115	126	95	93	216	110	83	54	132	118	203	105
ENSBTAG00000000022	NUP37	188.988	71	192	180	190	204	221	186	209	313	169	145	114	198	200	270	173
ENSBTAG00000000023	RNF2	248.208	183	196	258	269	268	248	248	191	292	234	235	140	243	226	506	392
ENSBTAG00000000024	DYM	467.497	269	444	404	598	564	417	470	387	608	394	379	261	484	495	888	727
ENSBTAG00000000025	ENSBTAG00000000025	920.499	511	714	902	960	1081	904	858	568	1093	1020	869	552	852	729	2409	1809
ENSBTAG00000000026	VPS33B	348.874	235	264	349	399	272	259	430	399	299	258	295	187	401	404	754	850
ENSBTAG00000000030	RDM1	160.834	64	210	196	226	180	172	136	185	212	110	93	89	156	202	238	109
ENSBTAG00000000031	TRPV4	43.4148	18	26	45	42	33	32	87	36	21	37	52	20	51	25	132	157
ENSBTAG00000000032	ABI3	147.204	120	128	103	160	112	111	174	248	98	102	112	82	196	178	261	269
ENSBTAG00000000033	PHOSPHO1	4.26781	18	2	1	1	1	3	3	0	0	2	3	2	3	4	7	17
ENSBTAG00000000037	CWC27	331.681	215	325	331	382	324	345	325	261	442	289	285	216	345	366	563	338
ENSBTAG00000000039	SIRT7	370.101	217	288	395	403	285	287	424	396	364	315	331	248	427	391	847	703
ENSBTAG00000000040	MAFG	94.8587	61	76	100	115	66	74	123	94	80	77	97	58	87	91	211	239
ENSBTAG00000000042	PYCR1	101.777	65	94	96	116	98	69	99	118	120	73	67	81	117	99	172	223
ENSBTAG00000000046	SURF2	32.415	26	26	28	41	20	31	43	38	26	21	18	22	38	35	68	72
ENSBTAG00000000049	CCDC77	323.996	216	315	383	362	319	249	345	336	445	252	236	201	349	357	525	395
ENSBTAG00000000050	PSMG3	151.72	98	136	180	261	127	100	172	134	164	116	84	89	174	135	346	313
ENSBTAG00000000052	PKNOX2	19.6417	7	19	17	26	21	15	33	28	10	10	15	13	21	26	36	37
ENSBTAG00000000053	FILIP1	145.681	142	66	133	132	98	85	179	95	94	73	108	43	109	163	390	1003
ENSBTAG00000000054	SNAPC4	291.354	232	253	272	332	179	164	393	382	238	188	221	165	412	314	540	728
ENSBTAG00000000056	STRADA	257.51	142	226	232	273	224	180	292	354	278	204	192	164	323	332	460	421
ENSBTAG00000000057	THBS3	72.0391	41	55	61	82	37	30	90	93	53	38	53	37	61	114	147	359
ENSBTAG00000000061	PCDH7	229.672	74	143	255	354	182	122	299	405	184	218	152	112	369	203	399	550
ENSBTAG00000000062	RASL12	13.8489	2	8	21	15	10	6	20	22	14	10	19	5	10	10	36	53
ENSBTAG00000000064	FEN1	631.629	301	654	742	772	635	601	624	724	760	450	403	466	710	737	1110	542
ENSBTAG00000000065	CRLS1	392.789	242	319	406	385	449	408	345	302	597	425	382	238	398	333	746	418
ENSBTAG00000000066	LRRN4	5.30931	0	0	5	2	4	4	19	3	2	0	0	0	1	27	26	13
ENSBTAG00000000067	SDF2L1	114.528	47	79	91	123	90	77	120	83	72	94	101	79	122	62	445	562
ENSBTAG00000000072	TFB2M	257.952	172	210	283	274	313	262	216	195	338	248	231	162	255	209	565	333
ENSBTAG00000000073	LRPAP1	252.979	175	160	245	298	143	165	335	272	170	186	217	126	268	219	773	971
ENSBTAG00000000074	NFIA	177.927	147	124	198	217	139	112	220	168	150	139	154	80	181	162	338	647
ENSBTAG00000000076	RECK	280.098	89	273	396	479	334	234	280	409	273	207	228	155	313	275	420	191
ENSBTAG00000000077	ENSBTAG00000000077	827.258	414	778	975	921	733	738	874	1006	923	586	578	574	924	853	1702	1305
ENSBTAG00000000078	GLIPR2	172.116	81	100	251	208	133	81	213	110	162	183	129	114	151	138	580	578
ENSBTAG00000000079	CCSAP	167.764	82	193	141	203	186	171	153	224	183	127	120	103	196	201	237	175
ENSBTAG00000000080	GRWD1	195.742	111	163	214	288	160	148	193	213	202	132	159	114	231	215	460	370
ENSBTAG00000000081	COL4A3BP	537.056	333	486	527	574	518	521	515	428	680	582	503	331	432	470	1147	973
ENSBTAG00000000084	MRPS30	230.359	103	224	254	245	268	209	241	189	294	208	183	147	238	186	523	398
ENSBTAG00000000087	HSD17B12	819.484	293	507	855	735	924	724	982	523	860	1121	793	466	599	621	2519	2237
ENSBTAG00000000088	ALCAM	589.65	371	463	653	549	707	623	506	380	722	668	571	390	539	395	1257	1072
ENSBTAG00000000090	SEC31B	117.765	83	91	105	136	91	93	148	173	127	70	98	46	129	152	149	318
ENSBTAG00000000091	NDUFB8	503.659	237	384	656	642	406	430	529	441	481	481	406	335	539	483	1263	1032
ENSBTAG00000000092	HIF1AN	172.043	124	120	132	205	142	124	218	204	162	127	185	93	179	209	330	377
ENSBTAG00000000094	ATPAF1	352.775	160	325	396	392	381	307	342	295	367	380	315	196	327	331	656	892
ENSBTAG00000000095	CD274	199.25	84	74	174	134	172	86	191	72	99	156	159	59	145	130	1341	1445
ENSBTAG00000000097	EFCAB14	913.773	493	623	961	906	798	707	1059	658	811	1015	1052	534	794	664	2939	2444
ENSBTAG00000000098	SETDB1	568.227	387	522	559	688	478	433	702	643	652	420	470	301	605	638	1075	973
ENSBTAG00000000099	CERS2	934.558	582	646	1013	1020	788	722	1062	778	825	923	913	555	930	686	2817	2432
ENSBTAG00000000100	ENSBTAG00000000100	1.6722	0	4	2	3	1	1	1	0	0	5	0	1	0	6	1	0
ENSBTAG00000000102	GPR75	52.8688	21	61	46	93	38	38	66	94	28	38	49	18	63	116	63	7
ENSBTAG00000000103	ENSBTAG00000000103	78.3069	45	76	90	89	38	54	107	65	71	59	65	52	80	74	212	223
ENSBTAG00000000105	RIT1	746.893	424	549	805	843	803	762	790	495	915	832	743	468	680	517	1804	1219
ENSBTAG00000000108	KIAA0907	999.92	684	849	1001	1001	964	955	1071	864	1053	983	970	631	928	842	2060	1966
ENSBTAG00000000109	NPTXR	2.90841	4	1	4	4	3	3	2	4	0	2	1	0	1	3	3	20
ENSBTAG00000000111	UGP2	794.89	421	646	825	777	826	784	742	566	962	828	822	502	738	688	1994	1423
ENSBTAG00000000113	ARHGEF2	1242.85	878	1026	1187	1435	970	908	1558	1345	1202	1017	1004	665	1447	1374	2777	2538
ENSBTAG00000000115	VPS54	918.382	590	698	974	858	1072	864	910	648	1121	967	893	491	841	767	2054	1912
ENSBTAG00000000120	USP43	125.873	37	85	129	105	73	38	203	116	49	107	150	65	111	64	364	873
ENSBTAG00000000124	DHH	4.37334	3	4	4	6	3	5	6	6	1	3	2	3	4	6	8	10
ENSBTAG00000000125	SPATA5	354.618	249	321	333	462	379	283	396	315	402	294	309	186	367	348	711	606
ENSBTAG00000000130	TNFSF13	33.5784	33	15	40	42	25	28	30	35	37	23	34	21	32	25	81	77
ENSBTAG00000000131	ENSBTAG00000000131	542.192	301	411	649	732	510	413	613	570	561	425	420	338	595	592	1242	854
ENSBTAG00000000132	EIF4A1	3664.4	1891	2950	4669	4514	3666	3243	3869	3381	4263	3178	2563	2422	3937	3361	10001	4429
ENSBTAG00000000133	CD68	197.158	96	173	251	231	229	163	199	202	232	193	162	137	183	206	411	158
ENSBTAG00000000134	MPDU1	365.345	169	335	535	428	377	352	374	292	409	320	298	206	395	349	900	435
ENSBTAG00000000137	FRYL	2496.55	1714	1896	2732	2864	2299	2223	2883	2105	2735	2284	2536	1341	2448	2105	5104	5263
ENSBTAG00000000139	KMT5A	233.352	143	195	140	258	158	170	281	306	230	181	209	145	224	336	484	539
ENSBTAG00000000140	EPHX1	489.059	388	434	575	672	401	355	484	565	581	434	380	306	539	489	740	587
ENSBTAG00000000141	NFU1	211.785	137	200	231	228	204	215	160	139	295	254	204	149	207	167	426	221
ENSBTAG00000000144	ENSBTAG00000000144	101.778	68	44	119	80	114	87	101	56	87	95	97	64	101	58	420	300
ENSBTAG00000000146	FARP1	551.492	394	300	691	546	312	264	837	507	305	469	582	232	622	345	1575	2516
ENSBTAG00000000147	RIC8B	152.179	122	135	135	176	134	126	214	152	163	123	146	63	148	155	299	276
ENSBTAG00000000149	USP40	1690.92	1033	1578	1570	2060	1844	1759	1789	1567	2085	1376	1536	1161	1728	1837	2288	1810
ENSBTAG00000000152	ENSBTAG00000000152	6698.69	3640	6021	6729	7388	7001	6661	6639	6313	8003	6072	5669	4176	6545	7260	13585	9571
ENSBTAG00000000153	LRFN3	18.6625	14	18	17	13	8	8	35	16	13	12	13	6	23	11	33	125
ENSBTAG00000000154	IRF2BP1	169.699	84	127	180	228	125	131	214	204	147	120	122	111	212	174	351	432
ENSBTAG00000000156	LGALSL	55.1714	28	31	71	50	40	53	75	54	62	52	56	27	68	44	96	155
ENSBTAG00000000157	CCDC138	87.2854	100	71	72	142	91	91	83	109	96	57	68	39	67	93	135	70
ENSBTAG00000000160	ENSBTAG00000000160	114.998	76	105	133	104	75	76	126	156	125	92	91	75	98	99	198	371
ENSBTAG00000000161	TMEM40	19.9775	10	9	27	14	14	9	20	25	13	23	18	14	17	15	68	81
ENSBTAG00000000162	ANAPC16	287.482	165	287	335	310	308	274	281	224	375	287	241	195	315	236	506	349
ENSBTAG00000000163	DDIT4	343.032	205	212	269	418	382	282	371	421	315	215	336	230	353	292	1112	586
ENSBTAG00000000169	ASZ1	38.0228	40	29	44	21	30	38	28	13	42	122	36	13	13	10	121	20
ENSBTAG00000000170	ENSBTAG00000000170	5.40677	8	4	4	7	3	0	27	7	2	0	4	2	1	5	16	3
ENSBTAG00000000175	N4BP2	1784.66	1028	1573	1803	1769	2200	2217	1629	1181	2398	1705	1592	1165	1694	1589	3530	2013
ENSBTAG00000000176	SP3	1727.15	882	1561	1725	1928	1974	1956	1639	1318	2504	1732	1455	1123	1623	1584	3195	2009
ENSBTAG00000000177	MSLN	7.43595	1	0	5	2	5	5	20	9	4	2	2	2	4	42	15	12
ENSBTAG00000000179	RPUSD1	18.919	16	12	28	24	17	13	27	18	13	9	16	10	18	15	52	49
ENSBTAG00000000181	SUSD3	529.887	269	545	537	550	519	496	528	672	642	409	364	336	616	679	1047	420
ENSBTAG00000000182	ENSBTAG00000000182	876.881	404	389	1086	718	507	431	1241	594	474	996	940	504	1015	426	3251	4266
ENSBTAG00000000183	TRAT1	176.719	223	42	204	178	182	197	182	91	126	138	184	114	99	121	771	253
ENSBTAG00000000184	EIF2AK3	808.73	578	630	802	880	850	818	822	614	881	747	759	499	787	687	1886	1389
ENSBTAG00000000185	SLC6A14	260.334	49	115	293	215	181	184	308	62	182	320	317	162	176	56	2080	787
ENSBTAG00000000186	FLAD1	137.714	82	113	157	168	119	100	167	151	129	110	116	71	145	170	320	244
ENSBTAG00000000189	LHFPL3	3.21916	1	1	8	4	2	0	2	4	4	3	2	3	1	1	7	20
ENSBTAG00000000191	SLC25A20	428.53	251	269	512	442	348	323	498	370	524	429	423	294	398	397	1097	800
ENSBTAG00000000195	ENSBTAG00000000195	166.531	84	148	231	220	184	122	147	150	196	150	157	100	194	172	329	166
ENSBTAG00000000197	TRMT10A	154.319	104	129	143	159	188	166	150	113	209	149	117	96	156	125	337	221
ENSBTAG00000000199	PDP1	202.232	107	182	233	249	210	194	196	205	227	182	153	135	193	194	382	326
ENSBTAG00000000201	LTN1	1129.47	734	1002	1077	1249	1393	1198	1041	899	1439	1057	1068	704	1028	973	2234	1394
ENSBTAG00000000202	SLC25A19	284.855	180	272	296	345	237	253	326	239	266	187	210	157	320	318	717	639
ENSBTAG00000000203	ATP6V1G1	775.111	365	703	781	834	820	816	737	585	1055	728	673	541	803	661	1880	992
ENSBTAG00000000204	C9orf91	228.54	173	135	235	241	170	130	261	256	133	199	210	104	223	247	705	781
ENSBTAG00000000205	MMD	818.9	425	836	688	970	958	968	788	754	1128	670	599	423	853	913	1574	880
ENSBTAG00000000207	PUDP	208.813	97	183	229	215	169	128	291	208	186	183	187	124	228	217	426	607
ENSBTAG00000000210	ARHGAP31	271.122	187	202	323	367	279	200	296	293	200	196	250	121	278	206	677	733
ENSBTAG00000000211	ENSBTAG00000000211	101.108	71	60	100	105	71	50	135	116	87	59	120	59	129	95	170	370
ENSBTAG00000000212	NADK	1388.64	768	1115	1690	1662	1112	1085	1673	1498	1336	1304	1135	791	1649	1241	3098	2718
ENSBTAG00000000213	TMEM39A	273.266	199	201	279	362	268	237	299	213	300	219	215	150	318	253	650	526
ENSBTAG00000000215	GNB1	2364.43	1354	1774	2419	2499	1986	1876	2597	2356	2289	2146	2170	1484	2619	2284	5243	5971
ENSBTAG00000000218	MAP2K5	220.935	168	159	205	266	190	214	240	205	207	184	222	132	229	242	429	407
ENSBTAG00000000220	NEK10	13.2095	12	8	14	10	18	17	14	13	15	8	15	6	10	7	13	41
ENSBTAG00000000221	RBM34	146.331	98	119	158	150	147	146	140	132	176	132	128	105	140	145	306	182
ENSBTAG00000000222	ARID4B	1225.82	893	1108	1196	1153	1336	1195	1264	1008	1476	1156	1133	725	1193	1236	2277	1758
ENSBTAG00000000223	PPM1B	1691.02	831	1580	1651	2190	2036	1738	1632	1426	2349	1588	1455	1072	1616	1548	2863	2042
ENSBTAG00000000224	TSPAN15	395.067	221	237	428	454	267	181	482	424	248	362	410	198	463	325	1337	1361
ENSBTAG00000000225	POLB	170.608	114	123	178	191	166	139	178	157	200	161	177	112	146	130	403	334
ENSBTAG00000000231	BMPR1A	372.393	174	165	422	392	356	240	470	216	289	432	402	182	290	281	1114	1644
ENSBTAG00000000233	OR51E1	6.42574	4	6	8	9	4	8	10	11	2	6	4	3	3	2	20	14
ENSBTAG00000000236	YWHAZ	1301.08	737	1048	1463	1371	1222	1147	1467	918	1534	1202	1205	916	1271	1200	3363	2085
ENSBTAG00000000238	PSD2	11.1767	6	16	17	9	14	13	14	14	14	8	5	5	7	17	11	2
ENSBTAG00000000240	AKAP7	228.556	72	215	205	206	236	233	220	215	340	270	235	108	175	236	448	478
ENSBTAG00000000241	STAU1	677.918	419	567	655	779	639	532	824	646	670	513	604	388	664	726	1509	1593
ENSBTAG00000000242	ENSBTAG00000000242	3.25307	0	3	1	5	0	4	2	3	5	3	2	5	2	2	14	8
ENSBTAG00000000243	HEBP2	38.5836	36	20	63	30	25	42	60	12	22	39	37	22	22	9	198	84
ENSBTAG00000000244	NRXN2	27.064	16	15	23	30	18	20	30	36	31	16	27	12	22	23	45	139
ENSBTAG00000000245	NHSL1	340.767	180	196	422	382	175	148	561	276	134	273	358	166	404	225	865	1859
ENSBTAG00000000246	ME3	15.5919	14	10	13	12	8	10	20	10	6	13	21	5	8	19	40	91
ENSBTAG00000000250	HDHD3	253.286	114	127	401	302	127	144	353	198	183	311	261	139	278	183	751	796
ENSBTAG00000000251	ALAD	198.559	110	111	318	269	127	109	314	308	135	167	151	88	272	191	378	400
ENSBTAG00000000252	POLE3	769.806	364	724	912	925	826	793	721	653	1165	762	563	484	714	676	1546	878
ENSBTAG00000000253	PTPRF	743.861	647	455	605	622	249	243	1412	996	278	396	882	278	877	528	1635	4178
ENSBTAG00000000256	TLE1	219.279	208	159	220	289	195	175	205	200	244	143	194	130	210	181	445	555
ENSBTAG00000000258	ENSBTAG00000000258	30.1475	46	18	30	29	20	19	39	32	13	21	25	7	27	28	62	123
ENSBTAG00000000260	ZNRF2	343.279	217	254	397	357	378	350	317	341	402	313	299	184	352	305	775	540
ENSBTAG00000000264	RFX6	6.29456	10	4	6	2	4	2	5	3	6	4	9	1	6	3	16	40
ENSBTAG00000000265	SYNPR	5.03682	1	4	5	5	2	2	6	9	7	10	6	3	1	4	8	14
ENSBTAG00000000266	NAB1	726.293	406	639	651	771	725	762	689	469	898	760	720	434	589	580	1816	1606
ENSBTAG00000000267	SMG6	702.701	530	641	608	725	609	569	873	775	649	553	616	410	809	849	1207	1235
ENSBTAG00000000269	ENSBTAG00000000269	301.58	195	272	287	299	316	339	262	191	430	310	267	212	275	309	590	339
ENSBTAG00000000271	MNS1	28.8369	16	24	25	30	39	22	27	28	24	27	19	21	22	38	56	74
ENSBTAG00000000274	YKT6	402.031	226	307	440	462	358	312	404	347	492	379	353	259	415	368	1057	770
ENSBTAG00000000275	PARP11	399.97	370	335	374	412	364	301	393	358	398	395	425	217	373	399	807	760
ENSBTAG00000000277	IL18	267.802	199	210	278	269	346	293	281	151	368	265	210	155	246	223	741	204
ENSBTAG00000000279	RAB26	33.3038	30	32	26	29	16	13	35	26	16	32	28	18	25	7	73	257
ENSBTAG00000000281	MND1	180.918	54	237	154	184	211	208	166	205	325	152	125	130	187	162	207	140
ENSBTAG00000000283	CSF1	134.363	63	75	150	126	125	97	155	109	125	120	115	72	150	112	355	549
ENSBTAG00000000284	NAALAD2	9.54499	14	9	4	17	4	7	6	0	9	15	5	2	19	5	25	26
ENSBTAG00000000285	GUF1	366.5	205	338	306	380	422	379	290	257	518	373	422	226	398	276	690	565
ENSBTAG00000000286	PFKM	105.402	97	27	95	114	66	40	156	74	85	32	71	39	97	110	279	762
ENSBTAG00000000287	GNPDA2	226.012	138	185	264	230	287	267	190	167	355	235	206	123	190	170	437	243
ENSBTAG00000000288	UPF2	1146.85	693	1058	1097	1220	1324	1155	1186	1028	1500	1023	990	675	1016	1197	2353	1367
ENSBTAG00000000289	ASB8	228.568	125	176	258	284	235	177	239	221	225	211	240	144	236	173	565	410
ENSBTAG00000000290	ATP11B	1760.1	1250	1612	1817	1756	2019	1847	1891	1423	2368	1665	1626	1058	1586	1335	3643	1836
ENSBTAG00000000291	DHTKD1	372.513	283	300	416	395	307	298	429	327	341	342	330	193	412	392	779	831
ENSBTAG00000000292	TCIRG1	641.212	408	533	750	889	500	479	768	682	545	482	488	368	862	749	1384	966
ENSBTAG00000000295	CLHC1	202.66	148	151	232	211	267	175	185	141	280	209	212	126	187	173	400	193
ENSBTAG00000000296	IMPDH1	159.303	92	96	142	160	115	99	189	182	107	124	140	101	173	142	453	644
ENSBTAG00000000297	ENSBTAG00000000297	318.144	137	278	344	357	323	305	278	249	425	299	265	217	361	328	796	392
ENSBTAG00000000300	KIAA2022	15.9084	7	15	16	21	11	12	23	11	14	17	11	8	13	11	35	70
ENSBTAG00000000305	LMO4	274.382	121	241	347	220	265	282	232	269	420	251	225	127	327	255	559	535
ENSBTAG00000000306	ITK	343.804	650	158	326	335	271	211	411	202	214	283	326	163	229	235	1243	683
ENSBTAG00000000308	ITCH	924.252	721	535	1027	865	876	713	1055	503	819	1049	1045	573	731	525	2737	2739
ENSBTAG00000000309	PTPRT	11.1881	33	16	10	9	3	4	22	15	5	1	7	6	2	1	30	11
ENSBTAG00000000310	MFAP5	38.9571	13	25	60	38	30	21	72	35	30	24	29	20	45	59	130	480
ENSBTAG00000000312	GRINA	229.753	126	151	225	291	112	93	293	265	149	176	167	107	285	355	720	760
ENSBTAG00000000313	NUDT13	89.2411	56	91	85	91	98	93	100	93	133	88	72	53	89	91	98	69
ENSBTAG00000000315	ECD	389.554	223	378	419	474	414	380	397	343	480	330	374	224	352	398	764	473
ENSBTAG00000000317	MAPK8IP1	17.6817	9	17	12	28	11	16	25	17	18	9	11	10	19	13	48	61
ENSBTAG00000000320	UBAP1	351.416	212	288	341	443	309	297	386	297	333	311	326	206	353	345	985	678
ENSBTAG00000000321	TBL2	267.289	145	189	302	319	216	203	312	258	286	256	225	149	266	272	663	626
ENSBTAG00000000322	CD2AP	1960.15	731	1732	1826	1992	2163	2231	1875	1568	2700	2044	1961	1379	1815	1776	4120	2518
ENSBTAG00000000329	MEGF10	29.4095	22	19	33	45	26	16	33	50	26	20	19	17	54	32	28	35
ENSBTAG00000000330	ALDH16A1	623.334	312	486	748	667	465	445	796	736	515	504	489	361	744	599	1516	1666
ENSBTAG00000000332	ERF	116.211	73	81	146	138	85	72	173	95	95	95	93	59	145	99	279	369
ENSBTAG00000000333	ARHGAP20	23.9515	24	14	20	28	32	9	36	15	31	20	19	15	15	26	37	66
ENSBTAG00000000336	ENSBTAG00000000336	229.328	1	0	1	0	200	339	15	222	184	3	936	7	5	167	1088	1762
ENSBTAG00000000340	ADNP	1094.31	814	850	1043	1345	989	970	1246	1205	1122	863	1014	624	1120	1200	1981	1802
ENSBTAG00000000341	ISOC1	127.091	122	67	156	114	100	97	144	83	105	165	112	78	131	85	325	324
ENSBTAG00000000342	PLOD3	278.849	143	158	279	306	191	164	365	257	218	238	309	161	318	251	803	981
ENSBTAG00000000343	ZNHIT1	93.7971	48	66	115	113	95	57	107	92	98	70	84	58	107	96	249	183
ENSBTAG00000000344	SPACA3	11.0456	3	3	18	9	10	7	11	22	7	15	7	10	19	6	26	14
ENSBTAG00000000345	CLDN15	152.221	136	53	233	178	98	76	288	114	78	134	95	62	176	89	310	748
ENSBTAG00000000347	RHOG	170.294	101	107	175	171	133	112	185	252	134	100	133	99	225	211	423	454
ENSBTAG00000000355	OXLD1	40.0275	18	32	35	46	44	28	41	44	43	42	39	22	50	44	91	59
ENSBTAG00000000356	CCDC137	207.297	161	150	220	232	157	209	183	216	183	210	128	139	217	205	491	427
ENSBTAG00000000357	ENSBTAG00000000357	305.548	211	294	184	277	217	216	357	428	220	178	259	161	340	439	613	957
ENSBTAG00000000359	EIF3J	231.091	153	232	221	264	236	198	228	212	294	205	174	152	185	228	520	365
ENSBTAG00000000362	SPG11	1186.46	984	984	1102	1221	1135	1197	1237	1058	1225	1098	1040	706	1197	1299	2163	1819
ENSBTAG00000000363	BDP1	2182.18	1482	2081	2030	2608	2382	2357	2189	1843	2928	1811	1974	1234	1931	2077	3993	2777
ENSBTAG00000000365	TDP2	323.782	518	221	303	254	264	281	241	202	356	297	332	183	287	227	871	482
ENSBTAG00000000369	EPS8	717.976	211	273	627	713	544	515	817	582	555	828	765	403	698	552	2476	3387
ENSBTAG00000000371	DIS3L	1242.78	951	1252	1276	1414	1191	1058	1477	1250	1503	975	1184	701	1305	1120	2102	1462
ENSBTAG00000000372	TIPIN	355.763	210	343	305	378	428	424	322	265	435	318	316	250	317	429	602	354
ENSBTAG00000000375	SSRP1	2151.79	1023	2119	2393	2708	1931	1934	2118	2705	2383	1561	1413	1446	2539	2452	3954	3042
ENSBTAG00000000376	P2RX3	13.8891	9	9	26	15	10	6	14	17	9	14	16	9	19	21	21	8
ENSBTAG00000000377	BMX	12.1752	12	6	13	17	13	11	13	8	23	10	9	2	16	7	30	20
ENSBTAG00000000379	GOLT1B	152.019	77	132	146	176	197	147	141	87	234	148	151	81	150	112	381	215
ENSBTAG00000000380	SPX	23.2743	11	22	26	27	25	25	26	14	19	18	22	16	29	20	56	40
ENSBTAG00000000381	S1PR4	16.5787	39	9	17	28	10	5	29	16	5	9	14	6	20	11	35	10
ENSBTAG00000000382	MED27	290.042	152	257	311	329	249	251	300	358	314	194	246	180	332	387	559	412
ENSBTAG00000000385	ZBTB18	373.237	229	331	395	457	320	301	398	415	430	282	298	192	450	494	735	502
ENSBTAG00000000386	ENSBTAG00000000386	5.52309	6	5	3	8	6	3	10	6	11	3	1	4	4	6	6	5
ENSBTAG00000000387	NICN1	327.713	196	279	380	372	294	236	396	328	326	290	264	209	372	363	618	595
ENSBTAG00000000389	ZNF212	86.247	50	69	75	108	70	66	85	102	71	65	89	54	115	85	176	203
ENSBTAG00000000390	TPST1	227.591	97	194	310	332	216	170	271	242	209	215	211	130	275	163	505	341
ENSBTAG00000000392	ASCC1	298.182	156	240	298	393	344	329	259	321	373	262	206	182	335	357	500	275
ENSBTAG00000000393	SSPN	43.5524	22	31	54	52	36	23	50	29	47	32	31	29	37	37	88	215
ENSBTAG00000000394	BACE2	229.795	100	130	346	269	154	171	309	237	190	170	289	109	274	164	731	518
ENSBTAG00000000395	ADAMTS20	20.3317	17	16	15	27	18	11	20	15	22	16	15	11	26	16	37	83
ENSBTAG00000000396	PIM1	428.066	197	345	456	432	366	319	449	401	406	371	381	232	441	352	1402	1297
ENSBTAG00000000404	APOA1BP	228.098	102	208	325	242	185	208	229	205	224	218	186	155	304	220	440	381
ENSBTAG00000000405	ENSBTAG00000000405	71.0221	43	43	88	96	65	43	94	46	61	62	52	58	78	60	193	170
ENSBTAG00000000406	GPATCH4	115.127	65	109	130	113	121	95	112	82	168	110	73	54	138	129	302	168
ENSBTAG00000000409	CDC40	537.117	296	422	552	532	590	526	498	338	696	604	591	354	477	438	1205	898
ENSBTAG00000000410	PAX4	1.35414	4	0	0	1	0	1	3	1	0	0	0	0	6	0	3	5
ENSBTAG00000000411	HGS	624.686	404	488	639	697	470	395	764	745	498	473	480	361	707	704	1537	1661
ENSBTAG00000000413	NRTN	12.8152	7	10	11	16	5	4	29	7	4	5	13	4	15	14	50	65
ENSBTAG00000000414	ENSBTAG00000000414	63.8283	17	55	42	94	50	68	104	12	35	56	63	41	2	19	374	271
ENSBTAG00000000415	ERBB2IP	4328.25	2335	3656	4533	4315	5023	4644	4050	3263	5804	4244	4294	2646	3980	3714	8943	6583
ENSBTAG00000000417	ENSBTAG00000000417	522.403	231	496	655	650	445	400	612	628	494	441	367	308	624	495	1103	1019
ENSBTAG00000000418	TOX3	23.1926	23	14	21	25	14	11	30	24	12	25	27	14	17	8	49	111
ENSBTAG00000000419	PHEX	6.51277	2	10	9	7	3	8	3	6	13	3	5	5	5	12	9	1
ENSBTAG00000000421	EEA1	566.325	369	505	563	553	632	627	593	487	718	581	523	305	466	464	983	1007
ENSBTAG00000000422	TSHZ1	89.5727	76	51	78	103	36	38	122	96	48	72	85	44	111	68	256	412
ENSBTAG00000000423	RBM4B	347.467	206	297	405	508	314	277	396	381	378	289	246	206	385	364	656	498
ENSBTAG00000000425	ENSBTAG00000000425	77.968	53	63	91	104	106	69	71	66	91	74	57	47	94	74	124	74
ENSBTAG00000000428	BAK1	316.68	143	234	345	339	236	209	351	309	261	265	273	208	352	307	909	1028
ENSBTAG00000000429	DGCR2	465.557	270	402	424	545	319	306	665	535	367	330	385	289	582	496	936	1292
ENSBTAG00000000431	TRDC	561.468	267	239	760	481	686	679	574	312	422	618	522	353	403	396	2205	1250
ENSBTAG00000000432	TRAC	351.624	714	167	364	397	278	197	475	211	207	273	320	168	309	256	1022	452
ENSBTAG00000000434	CRYAB	29.3434	22	20	19	62	28	18	26	35	25	11	21	19	22	35	50	107
ENSBTAG00000000435	TARBP2	201.648	109	153	293	247	148	153	251	226	192	183	135	107	216	205	446	444
ENSBTAG00000000436	TNFAIP3	305.834	221	203	276	380	258	254	302	317	256	266	296	164	313	296	1053	532
ENSBTAG00000000437	FFAR4	11.2417	1	12	7	6	10	8	3	3	7	8	35	8	5	3	49	54
ENSBTAG00000000439	SFSWAP	617.286	334	534	563	687	580	524	684	750	616	444	468	388	717	855	1206	980
ENSBTAG00000000440	ENSBTAG00000000440	9.41366	4	6	7	15	10	8	14	16	11	8	4	5	7	6	16	29
ENSBTAG00000000441	SLC25A53	26.1463	29	18	36	23	14	18	23	22	26	20	24	18	27	27	64	55
ENSBTAG00000000442	RBP4	12.8019	9	16	7	18	3	5	16	16	17	1	11	4	9	9	43	69
ENSBTAG00000000446	ATP11A	500.835	308	275	464	468	335	252	755	495	331	433	546	236	526	366	1176	2529
ENSBTAG00000000447	FRA10AC1	143.754	120	139	138	126	147	114	125	104	195	175	159	84	130	120	248	211
ENSBTAG00000000448	BDH1	89.7916	26	97	113	119	82	73	92	103	81	63	65	59	124	70	221	172
ENSBTAG00000000451	ENSBTAG00000000451	183.229	90	170	218	249	199	147	177	189	229	168	136	117	165	176	382	253
ENSBTAG00000000454	TMEM106C	483.864	263	350	652	552	486	400	547	452	487	469	442	271	573	386	1135	806
ENSBTAG00000000455	CREBZF	972.441	568	888	864	936	1115	959	985	843	1325	943	821	673	924	917	1837	1361
ENSBTAG00000000458	DYNC1LI2	531.529	318	429	542	613	468	423	567	477	562	464	515	289	510	534	1225	1325
ENSBTAG00000000459	POMGNT2	33.3805	25	27	32	50	25	16	42	31	18	21	24	19	41	28	106	111
ENSBTAG00000000460	SYTL2	179.63	193	98	208	182	122	107	250	110	123	144	244	108	124	101	442	668
ENSBTAG00000000462	CCDC102A	212.552	109	192	192	237	164	138	237	237	222	157	191	139	304	287	414	363
ENSBTAG00000000469	PPP2CA	1579.45	942	1323	1651	1601	1678	1566	1478	1243	1948	1534	1346	1081	1519	1415	3700	2488
ENSBTAG00000000472	ZNF570	168.992	114	119	176	212	197	182	139	142	244	150	159	95	177	149	351	164
ENSBTAG00000000473	ATP10D	1605.73	882	1648	1690	2129	1813	1550	1604	1606	1853	1444	1258	982	1767	1776	2668	1111
ENSBTAG00000000475	IMMP1L	219.421	150	194	223	254	273	239	217	166	306	231	199	132	197	133	397	254
ENSBTAG00000000477	TLR5	48.5132	30	33	58	57	50	26	66	42	25	59	67	20	46	18	100	177
ENSBTAG00000000478	LSMEM2	12.1628	37	3	3	8	6	1	26	22	4	4	7	1	11	9	10	52
ENSBTAG00000000480	IFRD2	184.12	106	140	170	206	146	122	227	177	173	115	134	111	218	163	482	686
ENSBTAG00000000483	ENSBTAG00000000483	78.6463	37	40	89	87	64	43	115	64	63	71	75	54	82	60	220	290
ENSBTAG00000000484	HYAL2	120.267	51	68	153	140	68	67	138	82	78	138	111	80	126	88	436	467
ENSBTAG00000000489	WDR54	24.5685	6	20	36	27	24	20	15	26	28	29	38	16	27	21	37	33
ENSBTAG00000000490	RTKN	82.4248	72	38	112	76	37	37	142	67	56	65	84	54	110	38	196	325
ENSBTAG00000000492	ASNSD1	621.616	402	542	619	718	685	606	581	437	788	658	588	392	587	520	1312	853
ENSBTAG00000000494	PDE4D	771.102	268	938	706	1006	994	830	392	948	1288	542	637	415	665	973	1334	414
ENSBTAG00000000495	MED7	413.324	252	388	461	450	499	370	437	336	496	395	346	283	405	364	871	418
ENSBTAG00000000496	SLC12A8	49.7654	23	43	36	50	35	26	48	58	28	46	65	28	62	44	90	226
ENSBTAG00000000497	AKR1A1	618.781	328	413	812	745	558	515	695	546	569	672	459	423	779	831	1107	758
ENSBTAG00000000500	PINX1	118.243	80	107	95	135	110	124	113	102	165	102	103	75	114	127	238	154
ENSBTAG00000000501	KLHL13	48.0206	11	36	42	32	48	54	46	66	72	49	53	39	60	44	55	63
ENSBTAG00000000504	GTF2B	543.263	251	494	607	621	515	513	516	427	701	525	443	365	509	540	1473	733
ENSBTAG00000000505	CCBL2	196.162	130	138	220	148	193	141	221	133	175	241	229	92	183	165	517	545
ENSBTAG00000000507	NR4A1	59.0926	38	55	37	32	42	27	210	70	42	45	43	29	63	55	109	126
ENSBTAG00000000510	ATG101	243.451	145	169	269	278	194	173	294	253	221	216	232	145	284	238	586	535
ENSBTAG00000000511	CNST	317.092	209	296	287	361	349	288	309	316	425	265	272	209	320	352	498	355
ENSBTAG00000000512	SNTA1	8.33209	7	5	10	11	5	3	12	8	7	7	9	5	11	3	12	34
ENSBTAG00000000517	ANKRD29	43.0409	25	42	56	47	34	42	52	47	43	42	37	20	32	39	60	114
ENSBTAG00000000521	PLEKHA8	288.861	178	275	266	302	343	265	303	284	306	261	286	152	264	295	512	512
ENSBTAG00000000524	ENSBTAG00000000524	298.62	133	236	359	351	313	224	239	251	329	307	285	209	270	247	954	508
ENSBTAG00000000526	TOPBP1	2968.47	1199	3384	2892	3353	3509	3465	2761	3086	4402	2429	2214	1908	3094	3110	4567	1887
ENSBTAG00000000527	ZFAND3	275.441	177	196	248	273	229	194	354	316	249	199	288	139	304	309	652	705
ENSBTAG00000000528	MANBAL	139.081	51	120	157	170	121	106	153	143	131	127	99	73	163	146	372	348
ENSBTAG00000000529	BTBD9	288.482	201	269	258	328	303	279	322	265	286	248	265	163	265	282	602	494
ENSBTAG00000000532	EXO5	51.7825	28	25	55	70	43	50	63	37	55	49	41	38	39	39	195	105
ENSBTAG00000000533	ZNF684	27.0962	20	18	26	30	20	18	22	25	29	33	25	12	28	39	53	68
ENSBTAG00000000535	PCNXL2	18.4807	10	13	25	16	16	15	17	15	17	22	14	17	22	23	31	30
ENSBTAG00000000536	ZNF395	161.735	94	147	135	131	110	125	209	212	148	112	159	102	212	183	212	459
ENSBTAG00000000539	LRRC28	123.725	104	91	150	119	93	85	154	110	98	131	111	78	118	68	242	420
ENSBTAG00000000540	RNF112	20.9158	15	16	33	32	22	10	30	34	20	9	5	10	25	15	51	39
ENSBTAG00000000542	CFAP36	154.132	109	123	198	178	126	96	139	95	167	152	129	107	144	141	438	361
ENSBTAG00000000545	PPP4R3B	2440.64	1448	2163	2503	2497	2803	2567	2344	1936	3285	2301	2284	1533	2413	2129	4813	3079
ENSBTAG00000000546	TOB1	203.867	134	137	227	222	172	173	262	142	177	224	233	124	189	139	489	504
ENSBTAG00000000548	KLHDC10	194.669	135	156	168	183	215	169	226	150	221	197	186	109	190	175	387	439
ENSBTAG00000000550	ATP5D	514.085	296	318	619	612	318	272	678	511	358	425	457	289	548	433	1378	2053
ENSBTAG00000000551	SMNDC1	272.834	153	268	251	274	292	307	246	195	386	271	230	180	264	233	618	348
ENSBTAG00000000552	DISP2	2.85576	5	2	0	1	0	2	8	1	2	1	5	2	1	2	4	14
ENSBTAG00000000555	ACO1	819.197	413	487	1070	912	713	599	906	649	768	896	877	446	838	547	2339	2289
ENSBTAG00000000559	PLTP	285.687	73	228	253	186	424	371	208	244	363	277	216	273	331	237	522	483
ENSBTAG00000000560	ENSBTAG00000000560	5.42243	0	3	12	8	6	3	10	6	8	2	3	7	3	2	10	10
ENSBTAG00000000561	OCLN	194.901	87	98	257	152	133	137	290	119	127	219	254	99	191	120	572	820
ENSBTAG00000000562	ENSBTAG00000000562	575.99	320	461	624	619	601	604	584	446	756	577	468	371	553	478	1327	913
ENSBTAG00000000563	MYD88	399.387	271	295	415	469	309	270	464	392	361	304	331	226	479	426	1205	836
ENSBTAG00000000564	ENSBTAG00000000564	11.2272	17	7	6	13	10	5	15	12	7	3	8	2	10	9	13	74
ENSBTAG00000000565	RFX7	628.478	423	525	377	605	689	648	696	698	617	538	672	409	585	715	1024	1061
ENSBTAG00000000566	CCDC14	253.554	173	265	287	331	270	262	254	256	307	195	211	140	270	270	357	181
ENSBTAG00000000569	HES1	141.364	83	89	209	126	121	82	199	64	116	190	144	87	145	66	352	479
ENSBTAG00000000570	RET	34.7124	27	13	30	69	49	22	31	52	50	10	24	12	29	22	34	145
ENSBTAG00000000571	ARHGAP27	681.244	448	540	624	770	420	446	821	802	433	541	662	368	788	672	1552	2326
ENSBTAG00000000575	TNC	1272.56	691	880	807	1285	790	530	1607	900	883	749	1140	615	1198	1955	5316	5702
ENSBTAG00000000576	ADGRG2	4.89611	3	3	4	7	1	9	2	10	5	2	3	2	3	9	12	8
ENSBTAG00000000578	ABHD16A	517.036	341	360	611	561	381	293	694	490	454	476	443	255	564	511	1297	1534
ENSBTAG00000000579	NIPBL	2667.35	1869	2290	2391	2783	2907	2709	2741	2473	3278	2379	2534	1530	2495	2681	4701	4068
ENSBTAG00000000581	DOCK10	2653.66	1950	2139	2745	3061	2943	2619	2945	2106	2956	2324	2101	1471	2625	2565	6732	3232
ENSBTAG00000000582	ENSBTAG00000000582	2.78612	2	0	8	8	4	1	7	1	0	2	0	1	0	1	5	14
ENSBTAG00000000586	C5orf42	566.547	421	468	616	648	613	490	635	489	628	428	567	270	589	561	910	1164
ENSBTAG00000000588	CHODL	13.0121	19	5	23	25	3	10	16	7	11	7	5	7	19	2	53	23
ENSBTAG00000000590	POLE	962.487	451	987	898	1237	848	861	1108	1595	892	560	589	571	1086	1392	1373	1364
ENSBTAG00000000593	ST8SIA1	20.7531	26	12	20	16	20	19	20	11	15	16	23	15	15	14	53	64
ENSBTAG00000000595	FBN3	4.99366	12	3	2	2	2	1	17	2	4	2	2	2	6	1	11	19
ENSBTAG00000000597	TMPRSS15	56.9773	128	33	138	29	66	33	44	46	25	14	64	19	39	29	27	179
ENSBTAG00000000598	ENSBTAG00000000598	1844.73	983	968	2805	1878	1855	1526	2181	1381	1508	2538	1695	1280	1731	1003	5597	3195
ENSBTAG00000000599	CCNI	2239.74	1327	2006	2004	2371	2252	2241	2613	2745	2568	1675	2058	1320	2206	2881	3243	2751
ENSBTAG00000000601	COL11A2	145.42	64	98	202	164	76	102	74	225	259	148	64	142	191	207	247	40
ENSBTAG00000000602	RXRB	351.087	219	287	402	435	273	256	397	362	352	300	278	219	434	376	738	633
ENSBTAG00000000603	JAM2	171.2	116	80	179	295	82	323	136	202	281	72	174	43	123	245	172	270
ENSBTAG00000000604	GPNMB	79.3033	86	50	69	91	159	53	38	56	67	31	96	125	60	23	148	53
ENSBTAG00000000605	ATP5J	293.712	142	224	403	352	266	280	306	231	377	275	260	174	266	274	640	545
ENSBTAG00000000607	ABCF2	371.443	237	291	453	449	298	297	443	419	391	278	253	221	405	395	845	681
ENSBTAG00000000608	PRCC	280.718	175	256	262	313	235	196	314	270	266	230	235	179	326	307	632	644
ENSBTAG00000000609	ENSBTAG00000000609	3.53803	1	6	3	7	1	3	5	5	6	0	2	2	3	6	6	2
ENSBTAG00000000613	ELAVL1	587.907	367	549	547	646	551	519	642	596	637	486	515	388	592	609	1187	994
ENSBTAG00000000616	GPR161	414.228	89	484	408	525	403	476	415	592	484	254	315	253	526	618	563	192
ENSBTAG00000000620	MCMDC2	13.1062	28	11	8	10	12	11	10	10	11	12	18	5	11	10	10	21
ENSBTAG00000000621	CATSPERG	250.299	230	173	258	262	172	150	372	338	177	196	237	114	297	283	398	589
ENSBTAG00000000622	ENSBTAG00000000622	6064.33	2817	5266	8443	8438	5606	5382	6034	5976	7989	4608	4306	3995	7880	5767	12088	5807
ENSBTAG00000000623	CPEB1	26.683	9	30	26	34	31	22	27	44	21	15	18	17	34	35	59	18
ENSBTAG00000000625	SMAD6	48.3829	19	31	50	39	27	12	88	56	15	48	44	20	72	27	135	276
ENSBTAG00000000626	STK32A	4.12785	0	1	2	5	2	2	4	5	2	4	5	4	4	6	10	24
ENSBTAG00000000629	MMS22L	874.068	357	1074	909	970	1117	1091	867	867	1240	700	621	584	902	822	1094	487
ENSBTAG00000000630	LSM14A	921.732	647	795	832	970	929	814	973	874	1133	801	833	566	802	1092	1755	1419
ENSBTAG00000000632	RAD54B	215.786	144	261	182	233	227	236	194	201	323	207	177	148	179	162	319	241
ENSBTAG00000000634	MLPH	50.6367	27	43	47	78	26	20	38	39	14	28	89	30	71	23	81	310
ENSBTAG00000000638	CDT1	387.101	137	386	406	498	337	352	392	572	417	279	267	254	561	440	665	396
ENSBTAG00000000639	APRT	397.884	239	269	346	482	284	256	501	304	244	326	318	185	490	397	1217	1659
ENSBTAG00000000640	VIMP	335.02	213	238	334	407	313	279	333	250	348	290	318	180	353	302	1012	765
ENSBTAG00000000641	SKAP1	133.963	151	121	121	146	118	100	163	146	108	96	118	58	142	143	295	203
ENSBTAG00000000642	INTS1	1033.64	702	843	991	1161	671	589	1368	1431	792	618	770	532	1272	1263	2160	3134
ENSBTAG00000000646	ANAPC4	804.114	510	766	849	777	1034	805	766	690	1145	751	680	540	779	760	1233	726
ENSBTAG00000000647	SELO	211.303	155	146	229	222	134	132	314	248	153	147	156	146	261	191	438	649
ENSBTAG00000000648	ADAMTS5	75.0273	47	65	47	99	47	41	130	85	62	52	60	38	86	73	119	299
ENSBTAG00000000650	TUBGCP6	619.351	381	571	527	691	448	422	837	999	506	408	461	373	755	824	968	1204
ENSBTAG00000000653	PPP1R16B	1741.12	1100	1573	1793	1937	1583	1586	2040	2008	1983	1400	1404	1054	1976	1969	3514	1613
ENSBTAG00000000654	ARMC4	3.90122	2	1	4	3	5	5	6	1	12	3	1	2	2	4	5	11
ENSBTAG00000000655	MIPOL1	31.9108	20	19	33	41	25	26	40	21	25	30	36	14	28	13	86	143
ENSBTAG00000000656	NFATC1	288.812	191	272	190	332	214	237	334	472	269	170	264	185	364	448	405	281
ENSBTAG00000000658	WDR97	85.7602	87	73	83	75	56	54	128	120	55	32	69	33	111	95	109	320
ENSBTAG00000000660	FAM83D	235.678	79	197	253	322	275	184	268	295	314	174	188	130	270	272	396	316
ENSBTAG00000000662	TCF20	797.858	601	620	732	867	624	574	991	1019	591	539	654	426	869	957	1645	2154
ENSBTAG00000000664	SLC22A15	75.8357	49	65	85	161	78	80	75	127	55	47	76	41	59	60	103	52
ENSBTAG00000000666	GHDC	255.582	167	172	283	275	213	181	254	333	212	176	188	134	420	322	569	493
ENSBTAG00000000667	ENSBTAG00000000667	118.293	167	66	142	67	71	56	130	43	41	153	149	69	108	64	132	651
ENSBTAG00000000668	SLC22A5	387.503	279	160	494	421	196	159	721	485	184	364	353	140	513	324	671	1685
ENSBTAG00000000670	RRP9	75.9578	35	56	78	100	70	54	78	98	74	67	45	51	95	77	217	126
ENSBTAG00000000671	PARP3	117.277	45	70	95	108	79	53	138	68	66	94	137	62	75	68	598	709
ENSBTAG00000000672	FAM105A	321.585	201	254	469	302	318	319	325	255	343	392	278	208	308	217	710	464
ENSBTAG00000000675	PGS1	487.856	320	363	530	580	365	280	652	457	391	315	445	235	579	487	1421	1453
ENSBTAG00000000676	DOPEY1	1169.65	734	927	1173	1295	1020	963	1468	912	1163	1101	1146	638	1100	987	3473	2476
ENSBTAG00000000678	CSDE1	4377.47	2482	3833	4948	4816	4876	4273	4299	3417	5883	4176	3896	2841	4481	3612	7969	6494
ENSBTAG00000000679	PGM3	174.52	132	111	197	161	149	152	226	134	159	141	169	108	167	133	498	446
ENSBTAG00000000682	ENSBTAG00000000682	1819.32	1929	1622	1907	1887	2023	1728	1885	1382	2185	1608	1484	1057	1716	1547	3486	1771
ENSBTAG00000000683	WDR37	442.369	267	385	425	484	392	336	527	578	407	308	390	237	526	517	887	852
ENSBTAG00000000684	ARHGEF10L	140.492	94	98	114	195	95	96	186	189	96	81	125	59	143	178	309	467
ENSBTAG00000000686	NANP	125.958	76	113	96	134	132	140	126	116	152	99	120	85	135	136	229	170
ENSBTAG00000000687	POC1B	153.109	115	133	158	166	172	127	156	123	172	145	173	85	141	109	264	323
ENSBTAG00000000693	UBE2R2	274.777	156	208	284	307	240	226	345	273	261	248	252	152	294	300	586	594
ENSBTAG00000000694	TAF10	339.384	192	234	428	437	261	267	386	306	347	244	261	220	428	352	863	682
ENSBTAG00000000695	UBAP2	431.969	267	415	348	482	419	335	469	500	494	332	421	226	430	476	731	945
ENSBTAG00000000696	ILK	575.658	322	395	741	700	502	389	682	570	585	432	418	316	640	582	1360	1594
ENSBTAG00000000697	RRP8	208.115	160	183	200	258	205	159	250	252	195	138	167	116	232	225	431	306
ENSBTAG00000000698	MYO18B	13.2728	8	7	21	14	11	3	15	20	4	7	12	13	8	14	19	64
ENSBTAG00000000699	ENSBTAG00000000699	127.888	95	108	157	121	121	98	151	117	128	97	110	95	143	129	235	212
ENSBTAG00000000700	PARVA	176.633	123	85	190	202	100	96	247	133	112	131	149	70	148	171	558	959
ENSBTAG00000000703	ST6GAL2	4.10599	3	1	6	8	1	3	5	2	3	0	3	2	4	1	7	37
ENSBTAG00000000704	GUSB	422.29	207	390	517	551	350	334	474	539	441	281	373	257	477	505	741	588
ENSBTAG00000000705	COX7A2L	696.751	376	560	888	694	565	673	745	442	892	763	752	482	688	496	1343	1375
ENSBTAG00000000706	ADAMTS1	198.849	167	159	264	267	116	118	268	186	129	123	171	83	171	158	494	791
ENSBTAG00000000707	WISP1	12.7207	5	4	10	19	2	2	19	16	5	9	9	7	16	16	51	71
ENSBTAG00000000710	PIP5K1C	211.943	133	168	176	237	171	123	263	304	196	111	182	142	273	279	400	447
ENSBTAG00000000711	NDRG1	384.124	180	242	223	364	234	252	373	349	238	251	519	159	249	222	1525	2535
ENSBTAG00000000712	FBXW2	677.234	368	637	661	784	638	647	743	649	854	566	559	427	716	871	1140	798
ENSBTAG00000000713	AGFG2	69.4089	65	41	73	61	64	46	103	60	43	53	63	38	64	46	191	248
ENSBTAG00000000715	ENSBTAG00000000715	185.581	232	90	252	200	149	87	199	142	112	178	198	111	151	147	592	401
ENSBTAG00000000717	PLPP2	252.552	105	102	305	203	112	102	408	204	96	277	278	133	269	135	878	1487
ENSBTAG00000000719	ENSBTAG00000000719	2.79069	4	2	2	0	2	4	4	4	5	0	0	1	2	3	1	14
ENSBTAG00000000720	CTSL	10.1299	6	4	12	13	12	12	9	4	7	4	4	4	6	16	79	8
ENSBTAG00000000721	GPATCH1	262.045	166	218	253	308	240	252	283	272	292	236	220	158	276	286	505	381
ENSBTAG00000000725	USP42	141.281	112	105	124	136	93	89	180	163	111	98	141	78	141	168	298	454
ENSBTAG00000000727	RNF169	177.938	114	139	156	217	152	165	202	210	184	164	151	98	181	193	346	322
ENSBTAG00000000728	ZNF597	2.68313	0	2	0	2	4	6	3	3	4	5	3	1	2	2	2	3
ENSBTAG00000000730	GCG	167.874	13	47	238	158	94	106	135	53	100	201	239	84	154	21	767	1201
ENSBTAG00000000731	WFIKKN2	6.98672	6	3	7	4	5	3	11	8	2	2	4	3	7	20	31	167
ENSBTAG00000000735	BCL2A1	444.174	250	397	481	536	552	496	389	292	649	410	379	284	503	406	942	193
ENSBTAG00000000736	LRP8	194.92	95	198	161	235	171	182	237	283	180	138	125	112	246	227	413	267
ENSBTAG00000000737	DMXL2	1232.17	319	1454	989	1258	1464	1575	1095	1464	2519	927	947	716	1144	1593	1229	439
ENSBTAG00000000738	DAPK1	449.791	278	292	473	493	411	309	572	389	367	439	429	258	526	352	1253	1161
ENSBTAG00000000742	AMOTL2	132.73	85	88	136	157	93	72	198	131	96	97	103	68	134	116	401	508
ENSBTAG00000000744	DCTN6	248.338	113	197	250	303	278	233	257	178	306	257	205	158	262	219	564	455
ENSBTAG00000000745	ENSBTAG00000000745	494.511	273	225	677	612	318	253	634	233	398	405	354	222	390	371	1297	3262
ENSBTAG00000000746	KAT2B	548.829	479	551	526	605	411	471	726	626	450	448	413	252	548	428	856	1621
ENSBTAG00000000748	GAR1	167.449	103	120	161	178	207	174	157	130	231	156	155	100	178	138	373	232
ENSBTAG00000000750	MSL2	539.422	349	494	496	629	490	463	592	508	596	486	524	332	548	671	858	802
ENSBTAG00000000751	RRH	3.49898	5	2	5	1	4	6	7	4	4	2	2	3	1	0	3	4
ENSBTAG00000000752	SGOL1	408.344	177	437	352	478	455	490	389	442	572	317	322	249	425	467	564	414
ENSBTAG00000000753	PIAS4	170.324	120	122	198	221	142	104	207	164	152	149	133	80	218	162	373	449
ENSBTAG00000000754	PPP2R5A	1614.58	965	1473	1510	1624	1701	1744	1585	1400	2150	1598	1561	1038	1446	1380	2948	2388
ENSBTAG00000000758	TMEM206	269.936	187	232	285	276	230	202	314	329	307	187	212	121	326	332	526	518
ENSBTAG00000000759	NENF	262.741	133	177	287	313	189	133	320	270	238	201	217	169	300	229	660	989
ENSBTAG00000000764	GIPC1	120.028	61	71	123	121	72	49	157	117	90	120	119	64	112	71	414	574
ENSBTAG00000000765	PNLIPRP2	0.364662	19	0	1	0	0	0	3	0	0	2	0	0	0	0	0	43
ENSBTAG00000000767	DCP2	574.839	393	497	540	625	637	549	573	484	714	521	500	369	499	588	1074	940
ENSBTAG00000000770	PGM2L1	413.885	221	314	410	436	445	458	407	420	592	440	335	284	432	421	630	390
ENSBTAG00000000771	DNAJB6	578.395	308	499	648	678	537	534	631	532	612	542	523	407	542	509	1117	1117
ENSBTAG00000000773	ENSBTAG00000000773	359.524	182	346	346	395	429	389	336	334	503	294	288	229	338	413	630	390
ENSBTAG00000000778	ENSBTAG00000000778	8240.66	4664	7350	8412	11554	7870	7538	7551	8543	9897	5851	6434	5089	8940	8433	18588	12190
ENSBTAG00000000781	HIP1	83.8549	61	56	78	89	64	50	100	73	54	64	75	41	73	74	253	383
ENSBTAG00000000782	KDR	517.78	261	335	680	649	405	394	661	394	387	456	549	261	415	351	1925	1521
ENSBTAG00000000783	TGFA	8.84596	6	2	12	12	6	4	4	6	3	15	5	7	12	3	32	41
ENSBTAG00000000784	MTERF4	331.691	207	279	400	388	326	307	389	299	340	277	276	214	377	306	706	434
ENSBTAG00000000785	PASK	123.914	68	119	101	123	86	73	148	229	123	81	97	62	148	172	184	290
ENSBTAG00000000786	NQO2	155.742	129	85	196	137	103	88	270	155	152	150	138	81	132	116	381	463
ENSBTAG00000000789	PPP1R7	276.042	148	230	309	319	259	267	251	299	344	242	200	204	299	257	553	403
ENSBTAG00000000791	CALY	3.05612	5	2	2	3	0	1	4	2	1	1	2	2	5	2	5	21
ENSBTAG00000000793	LAMC2	170.074	59	104	233	167	114	101	246	169	113	144	168	95	220	140	543	554
ENSBTAG00000000795	NMNAT2	23.2434	15	11	10	27	10	2	29	49	14	19	18	17	43	56	44	17
ENSBTAG00000000797	MRPL9	681.216	338	555	835	817	554	537	806	629	722	612	575	492	761	636	1471	1259
ENSBTAG00000000799	ICA1	94.5161	75	53	112	75	56	65	110	65	71	116	90	63	83	67	271	347
ENSBTAG00000000801	ZNF583	185.95	111	152	193	241	184	186	165	162	278	143	168	101	196	195	352	262
ENSBTAG00000000802	LYVE1	147.379	45	121	251	275	120	107	133	106	120	156	153	97	133	134	325	265
ENSBTAG00000000803	ZNF667	55.0608	28	44	60	76	76	52	50	36	70	53	68	19	49	46	88	118
ENSBTAG00000000804	MOB3B	216.461	149	158	185	227	156	138	267	172	166	175	252	124	199	174	465	955
ENSBTAG00000000806	ATAD1	1551.81	707	1246	1699	1755	1722	1479	1378	1008	1855	1595	1375	945	1419	1456	4517	2780
ENSBTAG00000000807	TMED3	115.977	77	90	135	138	90	77	120	105	102	104	102	69	118	105	335	293
ENSBTAG00000000808	COX14	237.689	127	169	301	297	206	203	274	210	261	224	195	173	217	177	595	475
ENSBTAG00000000810	COPE	750.321	371	563	1000	1031	542	541	848	771	737	631	547	469	838	701	1935	1687
ENSBTAG00000000811	DDX49	138.377	83	112	177	165	111	102	154	156	154	98	92	84	139	161	320	276
ENSBTAG00000000812	ENSBTAG00000000812	73.1199	33	63	68	76	52	61	57	66	68	85	59	52	102	69	242	128
ENSBTAG00000000813	HOMER3	41.553	26	25	55	48	27	29	58	44	38	30	38	24	41	32	93	139
ENSBTAG00000000815	EPHA2	182.655	91	153	112	140	87	95	277	177	126	148	231	91	168	135	767	753
ENSBTAG00000000816	PRDM1	637.204	274	396	548	666	673	592	571	480	800	518	683	355	683	736	2014	1282
ENSBTAG00000000817	SYNJ2	304.947	161	164	228	228	105	79	558	356	99	222	377	130	328	227	617	2277
ENSBTAG00000000819	RFX3	107.332	99	89	101	121	103	73	155	105	99	78	92	63	119	96	204	202
ENSBTAG00000000820	ENSBTAG00000000820	53.8651	43	36	61	66	47	34	60	39	48	32	43	16	51	58	161	216
ENSBTAG00000000821	GPR137C	6.35859	5	10	5	4	3	5	11	13	4	6	2	3	4	4	19	12
ENSBTAG00000000824	TSEN54	138.177	88	99	160	128	91	104	183	119	101	121	130	61	134	151	363	487
ENSBTAG00000000825	MRPS26	288.348	136	241	345	345	256	234	319	304	322	212	195	190	397	302	588	519
ENSBTAG00000000827	TAOK1	804.791	557	626	804	935	850	770	884	715	920	781	710	454	727	709	1591	1480
ENSBTAG00000000828	CAPN6	8.57991	8	8	11	20	3	6	5	19	5	2	3	5	14	10	9	11
ENSBTAG00000000829	ENSBTAG00000000829	61.26	48	38	85	72	40	36	97	53	33	52	58	36	72	40	130	204
ENSBTAG00000000830	GPR137B	198.742	119	169	190	204	202	194	204	278	220	165	173	131	204	215	338	212
ENSBTAG00000000831	CTNS	177.668	125	111	210	243	157	138	233	173	125	159	177	105	152	127	411	465
ENSBTAG00000000833	TAX1BP3	304.94	147	176	414	362	272	212	392	262	228	298	283	155	292	229	1029	864
ENSBTAG00000000835	BCAS1	58.401	19	42	59	57	36	38	54	40	31	55	103	25	51	28	162	348
ENSBTAG00000000836	KRT8	3357.25	927	1281	4952	2879	1999	1851	4309	1826	1894	4358	4112	1954	3108	1543	11321	18299
ENSBTAG00000000837	PARP1	4194.15	1944	4256	3023	4428	3730	4237	3681	6596	5174	3052	3316	3339	4527	6526	5398	2316
ENSBTAG00000000838	CCDC88C	1398.99	928	1302	1155	1616	1205	1127	1515	1771	1291	950	1203	849	1621	1901	2526	2268
ENSBTAG00000000841	LZTS1	85.7682	27	81	80	87	53	73	101	203	102	58	61	55	115	117	98	56
ENSBTAG00000000842	UBASH3B	155.58	118	98	198	161	150	137	169	120	135	127	133	108	178	101	447	330
ENSBTAG00000000843	NDRG2	74.1076	51	53	108	98	42	36	134	85	32	53	55	26	105	71	205	190
ENSBTAG00000000848	SNRNP200	2480.11	1503	1967	2406	2608	1838	1782	3065	3255	1980	1886	2078	1396	2658	3166	5431	6039
ENSBTAG00000000851	CYP20A1	219.692	135	170	269	196	255	220	239	164	250	236	216	114	182	182	468	425
ENSBTAG00000000854	SEC16B	169.512	290	96	169	128	92	71	243	195	117	212	174	73	113	122	300	423
ENSBTAG00000000855	NXN	143.499	94	90	167	169	113	69	184	153	111	86	152	62	129	143	352	587
ENSBTAG00000000856	FBXL6	108.635	63	93	116	122	76	80	134	119	121	78	93	71	130	106	224	239
ENSBTAG00000000857	ENSBTAG00000000857	274.891	183	182	298	405	192	174	289	278	229	220	202	179	330	222	704	844
ENSBTAG00000000859	SLC38A1	415.852	329	339	316	427	510	426	407	316	572	340	381	227	360	428	747	760
ENSBTAG00000000868	ZFP1	64.9551	31	53	53	60	81	73	69	70	88	81	63	49	67	52	84	43
ENSBTAG00000000869	RNF219	119.511	37	128	115	179	103	174	73	106	185	117	56	81	109	128	257	121
ENSBTAG00000000871	TRIM27	380.495	196	282	467	491	341	309	436	338	348	370	367	198	452	318	859	844
ENSBTAG00000000873	SLC13A3	16.1925	11	6	15	9	9	13	15	10	6	16	18	7	7	9	113	80
ENSBTAG00000000874	CAST	1303.64	727	863	1290	1311	987	1026	1522	953	1163	1248	1536	650	1144	1235	2871	5176
ENSBTAG00000000875	CEP131	94.3182	77	68	95	125	50	65	166	134	62	61	89	43	101	86	169	244
ENSBTAG00000000877	METTL20	86.874	61	76	87	98	92	57	99	91	101	78	65	33	81	124	222	110
ENSBTAG00000000878	RB1CC1	1351.69	849	1150	1339	1587	1250	1192	1491	1215	1501	1172	1274	743	1385	1333	3056	2461
ENSBTAG00000000879	C8orf33	145.459	84	146	188	165	134	132	152	133	158	113	107	95	179	127	294	228
ENSBTAG00000000880	GINM1	276.511	161	218	331	310	291	268	247	171	331	292	252	156	230	229	729	568
ENSBTAG00000000888	SPTA1	28.2813	13	21	41	15	16	31	34	27	31	20	15	14	32	7	59	168
ENSBTAG00000000892	MB21D1	224.548	90	210	240	249	222	243	207	258	251	183	164	126	195	308	577	270
ENSBTAG00000000894	PGK1	1872.76	904	1701	1988	1829	1789	1625	1740	1707	2138	1589	1699	1229	2016	1689	5763	3081
ENSBTAG00000000895	TAF9B	64.4609	31	48	66	80	87	59	63	64	80	75	45	52	62	50	94	90
ENSBTAG00000000897	IQGAP2	1085.55	847	630	1247	1172	993	782	1183	713	846	1250	1167	647	1034	769	2732	3126
ENSBTAG00000000898	F2RL2	61.3851	14	30	88	55	53	47	35	21	53	76	64	37	40	19	420	210
ENSBTAG00000000899	TMEM17	24.2172	13	14	24	23	34	16	31	17	30	33	19	10	27	21	61	49
ENSBTAG00000000900	LRRC8C	220.026	176	193	188	188	240	188	266	174	264	191	201	158	204	218	522	248
ENSBTAG00000000902	OGT	3471	2351	2935	3514	3971	3583	3092	4034	3273	3928	3027	3352	1933	3524	3330	6776	5026
ENSBTAG00000000905	RAB6B	7.76902	9	5	8	15	4	1	8	11	8	3	5	1	8	6	11	44
ENSBTAG00000000910	SLC6A7	129.852	53	62	174	179	61	78	195	145	64	101	142	36	162	74	253	756
ENSBTAG00000000911	UBE2H	335.97	195	277	277	355	361	302	314	298	481	299	321	261	325	402	631	340
ENSBTAG00000000913	UQCR10	359.438	147	243	473	420	280	291	392	273	405	326	292	239	445	269	1027	911
ENSBTAG00000000916	TCTE3	6.88112	5	7	8	13	5	6	8	8	4	9	4	3	6	6	15	8
ENSBTAG00000000917	BMP1	164.786	103	108	99	122	70	91	235	155	85	131	163	95	110	137	541	1047
ENSBTAG00000000918	ERMARD	352.929	264	338	308	403	287	313	420	383	348	287	336	210	422	378	548	521
ENSBTAG00000000919	HEY2	12.0058	5	5	8	21	14	8	15	15	16	7	15	6	11	10	26	30
ENSBTAG00000000920	DNAH17	27.2	29	20	14	37	29	11	23	17	36	36	28	15	52	17	57	19
ENSBTAG00000000925	GLT8D2	11.9716	6	11	23	18	14	5	15	5	9	17	6	5	10	7	21	44
ENSBTAG00000000928	SPECC1	156.537	74	79	182	165	95	80	235	160	74	125	174	89	143	110	418	816
ENSBTAG00000000933	CCDC183	18.4306	13	11	22	26	16	7	18	19	9	15	13	10	22	21	41	75
ENSBTAG00000000937	SSFA2	1092.85	544	820	1154	1123	972	1015	1244	893	944	1094	1097	610	963	993	2969	3000
ENSBTAG00000000939	KIF16B	304.568	256	254	301	364	265	217	352	326	212	237	319	160	287	226	638	898
ENSBTAG00000000940	TBCC	856.765	514	768	946	1093	805	891	867	745	1068	748	736	556	835	819	1726	983
ENSBTAG00000000941	PLEKHB2	1357.76	838	890	1667	1583	1396	1189	1364	897	1413	1579	1425	832	1160	949	3516	2724
ENSBTAG00000000942	SIPA1L2	358.482	213	213	518	361	214	211	492	363	166	325	464	167	436	223	727	1475
ENSBTAG00000000943	ENSBTAG00000000943	197.667	137	155	216	292	194	184	220	176	210	174	188	116	180	176	345	319
ENSBTAG00000000944	LPCAT1	138.35	84	113	110	182	111	108	184	143	112	99	135	74	171	101	337	395
ENSBTAG00000000945	ATP2C2	281.758	246	148	277	197	130	96	396	133	100	228	284	124	259	158	593	2422
ENSBTAG00000000946	TLDC1	166.391	157	128	148	172	115	108	243	238	116	84	160	86	184	162	362	413
ENSBTAG00000000948	RAB2A	681.962	378	516	698	663	802	689	704	488	871	778	616	426	597	532	1631	1142
ENSBTAG00000000949	DNAJC9	331.572	135	386	377	431	376	397	333	340	463	268	218	186	311	335	521	270
ENSBTAG00000000950	MRPS16	225.571	104	199	286	284	209	196	228	224	256	198	182	136	275	208	510	323
ENSBTAG00000000951	JAKMIP3	15.4602	23	8	16	18	8	6	28	10	4	6	23	10	20	14	19	48
ENSBTAG00000000955	RBM41	177.274	120	145	186	195	171	167	200	141	209	167	149	110	167	163	387	309
ENSBTAG00000000957	CDKN2AIP	465.623	233	346	493	550	420	405	447	378	483	458	373	255	420	503	1530	1015
ENSBTAG00000000958	ZSWIM3	9.71348	8	8	6	17	9	10	11	11	14	4	0	5	13	14	17	15
ENSBTAG00000000959	ZSWIM1	52.0685	33	51	47	66	42	55	40	66	56	44	49	33	63	53	69	73
ENSBTAG00000000961	NEURL2	13.131	17	6	8	10	12	13	14	21	13	7	11	5	16	13	30	24
ENSBTAG00000000962	STAP1	365.556	226	240	433	388	365	440	373	253	441	353	364	226	358	311	929	410
ENSBTAG00000000964	FCRL5	328.758	197	242	315	455	370	270	297	332	507	239	406	222	333	378	469	171
ENSBTAG00000000966	ENSBTAG00000000966	9.17707	1	3	18	9	7	12	5	5	1	15	13	2	16	1	41	29
ENSBTAG00000000967	DET1	70.8887	45	56	78	78	66	56	76	75	61	67	40	28	75	83	163	214
ENSBTAG00000000970	ASIC1	7.96929	6	10	4	10	4	9	9	16	7	6	8	1	14	8	8	7
ENSBTAG00000000974	IARS	1553.64	954	1409	1634	1777	1728	1632	1471	1377	2169	1382	1272	1004	1528	1511	2682	1616
ENSBTAG00000000977	CADM1	128.567	80	60	187	170	106	104	140	124	117	125	127	69	104	100	332	338
ENSBTAG00000000978	ASH2L	376.968	249	341	399	406	386	316	393	406	462	315	302	223	367	435	694	521
ENSBTAG00000000979	SMIM19	365.567	257	329	476	371	372	376	372	263	351	353	347	213	345	272	743	705
ENSBTAG00000000981	KLHDC8B	62.0265	33	34	54	69	44	24	101	53	51	31	50	34	63	47	170	368
ENSBTAG00000000983	ABCC8	5.81926	15	4	3	2	2	1	2	5	0	4	7	1	9	2	16	35
ENSBTAG00000000985	RAB10	1258.12	786	997	1288	1419	1232	1170	1295	935	1506	1297	1128	827	1219	971	3184	2150
ENSBTAG00000000986	USH1C	517.619	330	218	749	530	267	204	841	535	191	494	526	206	577	353	1832	2156
ENSBTAG00000000987	OTOG	67.9632	153	32	74	95	46	26	87	187	27	58	51	32	96	70	129	111
ENSBTAG00000000988	BRCA2	1959.85	907	2092	1646	2181	2652	2474	1782	2006	2988	1514	1636	1294	1777	1988	2600	1244
ENSBTAG00000000990	ENSBTAG00000000990	624.531	266	440	667	594	615	530	520	403	751	749	567	463	577	538	2146	1190
ENSBTAG00000000991	MRPL32	151.457	83	158	141	206	157	160	131	103	183	129	114	90	99	149	475	242
ENSBTAG00000000993	N4BP2L1	278.731	245	244	307	320	259	214	289	209	320	260	292	171	272	224	475	501
ENSBTAG00000000995	FAM46A	321.679	167	173	277	283	184	132	502	240	123	349	344	155	278	190	1242	1867
ENSBTAG00000000998	SLC39A6	507.906	275	482	590	647	617	542	504	399	701	419	361	319	454	460	1026	572
ENSBTAG00000001000	CA13	286.749	76	104	592	307	230	201	453	272	187	184	364	157	292	199	868	814
ENSBTAG00000001001	ANKRD55	2.93748	5	1	1	4	0	0	4	3	4	6	1	2	3	6	5	0
ENSBTAG00000001002	TCF7	143.227	336	62	95	154	96	66	229	109	54	63	134	54	143	93	398	350
ENSBTAG00000001004	ESAM	24.2508	13	26	35	24	8	10	34	21	10	16	26	17	28	13	79	97
ENSBTAG00000001005	ENSBTAG00000001005	82.0015	40	69	59	115	85	90	77	88	100	80	61	53	86	81	171	106
ENSBTAG00000001007	SLC25A43	26.9011	13	17	29	23	20	14	43	20	32	30	36	10	21	14	69	112
ENSBTAG00000001008	PRF1	48.989	23	18	101	41	23	20	71	48	34	61	31	24	58	29	178	182
ENSBTAG00000001009	HCLS1	2094.01	1383	1987	2552	2142	1843	2008	2058	2121	2416	1882	1419	1399	2353	2527	4402	1485
ENSBTAG00000001010	ADAMTS18	49.2988	39	30	72	39	20	14	73	31	12	23	75	14	70	23	234	228
ENSBTAG00000001013	SLC30A5	841.142	425	715	764	879	1003	811	789	604	1063	960	765	560	754	630	2094	1463
ENSBTAG00000001014	MAPK7	100.077	55	64	94	103	64	52	135	113	59	78	74	61	138	96	247	430
ENSBTAG00000001015	TM9SF4	409.999	277	286	401	420	320	255	491	470	330	285	399	198	477	480	942	1275
ENSBTAG00000001016	NAA35	529.965	385	407	518	518	554	521	564	425	634	524	546	321	462	451	1026	983
ENSBTAG00000001017	SLK	939.253	588	773	974	994	1008	836	1008	727	1280	928	863	541	789	795	2211	1606
ENSBTAG00000001019	GDF10	2.96504	2	6	2	7	3	2	0	1	2	2	2	1	1	3	2	18
ENSBTAG00000001021	CYP1A1	8.49046	27	4	3	2	6	12	0	2	26	7	11	3	2	1	8	3
ENSBTAG00000001022	AMDHD2	199.611	116	122	221	284	168	141	231	188	159	173	179	117	248	225	442	460
ENSBTAG00000001023	ZNF598	363.061	215	275	347	370	226	202	447	403	318	287	290	201	458	384	905	1266
ENSBTAG00000001024	ARID1A	1550.45	1262	1160	1133	1770	1101	1013	1942	2272	1134	926	1356	794	1706	2169	2772	4179
ENSBTAG00000001026	BCO1	9.94139	676	24	9	3	11	11	3	13	5	26	12	1	6	3	11	10
ENSBTAG00000001027	SERPINH1	806.122	401	490	731	1465	503	497	962	716	650	576	544	359	741	714	3127	3180
ENSBTAG00000001028	MAP6	5.64942	6	2	5	7	5	4	5	7	4	2	1	1	4	6	9	45
ENSBTAG00000001029	RASGRP2	413.25	453	371	379	576	290	313	417	538	379	310	327	230	557	508	716	160
ENSBTAG00000001030	MTMR3	850.727	647	672	939	912	755	604	1014	868	713	684	792	470	946	903	1666	1936
ENSBTAG00000001032	PYGM	29.1736	27	25	27	28	30	21	35	35	22	10	23	6	30	50	83	317
ENSBTAG00000001034	IL18R1	106.195	57	61	133	101	98	74	107	48	86	134	112	42	75	52	489	400
ENSBTAG00000001035	SF1	1446.12	967	1232	1239	1494	1215	1217	1651	1712	1375	1113	1298	839	1545	1804	2870	2843
ENSBTAG00000001036	HIBADH	273.877	182	220	331	309	281	213	310	151	295	277	278	155	251	215	633	633
ENSBTAG00000001037	MAP4K2	654.303	504	545	804	724	604	519	760	795	601	425	458	400	934	845	1122	553
ENSBTAG00000001038	SNRPB	841.347	399	694	1098	1093	782	738	874	856	926	667	595	568	1021	832	1969	1098
ENSBTAG00000001042	MXD1	690.83	254	249	620	695	371	349	1187	585	265	513	847	241	645	355	3485	3894
ENSBTAG00000001044	SUPV3L1	378.421	172	376	394	356	379	372	371	447	549	325	307	242	406	429	606	402
ENSBTAG00000001049	ANOS1	5.22105	6	0	9	9	1	2	8	10	8	1	1	4	7	2	4	19
ENSBTAG00000001050	LDLRAP1	77.7937	54	49	71	76	40	22	124	53	32	44	72	36	64	66	240	548
ENSBTAG00000001051	OSCAR	23.1537	7	7	22	20	19	23	22	13	13	48	35	20	15	5	52	96
ENSBTAG00000001052	ADCY10	8.55623	3	12	10	16	4	8	18	10	7	3	7	6	7	8	9	13
ENSBTAG00000001055	HNRNPL	2101.28	1251	1673	2240	2465	1832	1827	2476	2298	2109	1673	1627	1321	2206	2488	4545	3452
ENSBTAG00000001057	ARFGAP3	434.825	366	254	433	414	361	335	494	297	413	505	435	264	341	273	1396	1184
ENSBTAG00000001058	SRPK3	5.39005	3	3	4	6	2	5	5	5	3	9	2	3	7	3	16	27
ENSBTAG00000001059	IDH3G	262.879	157	202	307	314	234	202	305	276	212	234	209	172	288	235	560	637
ENSBTAG00000001060	CXCR4	1718.29	738	1722	1859	2548	1764	1797	1540	2152	2574	1308	1367	1159	1821	1968	2271	312
ENSBTAG00000001061	PRKCA	382.81	239	260	495	504	198	176	609	487	259	283	345	181	396	355	910	1265
ENSBTAG00000001063	HOXA4	16.7191	10	17	15	19	8	5	9	8	6	16	21	10	29	7	25	119
ENSBTAG00000001066	ENSBTAG00000001066	84.1206	25	31	108	72	106	66	97	39	84	125	67	50	99	43	286	259
ENSBTAG00000001068	ZCWPW1	28.2368	32	20	23	36	32	29	31	35	35	18	19	14	36	16	52	28
ENSBTAG00000001069	TP53	339.196	265	252	276	351	266	262	454	473	272	218	279	172	382	499	622	685
ENSBTAG00000001071	WRAP53	249.966	154	194	247	264	206	156	332	340	222	169	200	154	276	306	490	592
ENSBTAG00000001074	SAYSD1	24.2934	17	25	24	23	16	16	25	18	34	22	19	14	28	25	53	61
ENSBTAG00000001076	NLRP6	547.971	496	229	589	508	213	132	1102	770	169	368	456	234	670	360	1529	2739
ENSBTAG00000001077	OSBPL5	98.0111	47	52	117	94	56	29	166	95	50	76	85	33	114	69	268	628
ENSBTAG00000001078	SRL	9.91667	3	8	13	13	7	7	15	15	9	3	8	4	5	9	28	42
ENSBTAG00000001079	ENSBTAG00000001079	6.20263	3	2	7	4	3	5	5	2	2	6	8	5	6	10	9	40
ENSBTAG00000001081	PALLD	252.922	190	124	168	220	111	87	360	251	113	136	217	83	225	302	878	1746
ENSBTAG00000001082	SH2D5	5.78371	6	8	7	7	6	5	7	6	0	4	5	1	8	4	15	10
ENSBTAG00000001083	ENSBTAG00000001083	364.925	180	337	344	429	320	307	424	428	367	294	323	208	384	373	767	776
ENSBTAG00000001085	FAM20A	82.8663	25	88	99	113	68	75	89	128	86	63	83	45	97	91	108	96
ENSBTAG00000001086	FHL2	184.142	100	93	242	135	96	84	282	114	85	160	180	95	181	133	718	1000
ENSBTAG00000001088	SLC17A8	5.06378	3	1	3	9	4	2	3	4	2	5	17	4	4	1	6	20
ENSBTAG00000001092	PHOSPHO2	106.158	77	72	121	115	131	126	115	81	155	103	79	50	111	94	194	107
ENSBTAG00000001093	KLHL23	41.2206	28	20	29	39	36	30	42	26	31	21	38	15	31	49	111	274
ENSBTAG00000001094	MTUS2	12.4437	17	6	8	7	2	4	20	18	9	6	16	1	8	17	13	83
ENSBTAG00000001096	PRKRA	36.4559	23	27	30	44	36	39	46	28	33	22	28	18	35	30	94	128
ENSBTAG00000001097	FKBP7	45.2334	34	22	35	59	42	41	45	26	43	53	49	24	47	32	130	121
ENSBTAG00000001098	PLEKHA3	284.866	195	249	297	338	341	307	259	210	381	262	264	156	243	253	563	368
ENSBTAG00000001100	IL22RA1	213.49	97	96	232	192	67	63	449	198	66	166	250	82	187	146	728	1381
ENSBTAG00000001101	IFNLR1	47.2414	11	16	54	41	30	27	70	35	23	51	62	18	38	26	207	267
ENSBTAG00000001104	CMTM4	104.755	65	73	128	109	61	50	157	76	74	83	114	57	112	86	261	443
ENSBTAG00000001105	ANXA4	1358.29	431	557	2250	1327	996	1018	1667	913	922	1737	1573	745	1306	624	5312	4383
ENSBTAG00000001107	CACYBP	828.445	438	754	876	1257	927	960	669	615	1197	706	668	499	735	625	1859	1030
ENSBTAG00000001108	GMCL1	999.107	456	955	969	1032	1324	1092	880	755	1568	1055	851	630	963	827	1918	995
ENSBTAG00000001109	ENSBTAG00000001109	186.384	85	159	232	221	203	155	151	146	261	188	134	136	198	179	419	256
ENSBTAG00000001110	SLC16A5	98.6565	76	50	98	109	51	29	118	85	46	88	93	44	95	62	373	565
ENSBTAG00000001112	SMOX	112.293	70	87	142	158	85	78	143	141	105	94	103	59	123	126	186	179
ENSBTAG00000001113	NDUFAF7	208.439	138	192	243	262	252	210	204	173	249	183	178	123	217	200	334	201
ENSBTAG00000001114	PRKD3	2796.26	1682	3299	2652	3502	3169	2985	2535	2284	4187	2165	2461	1925	2880	2982	3538	1249
ENSBTAG00000001116	P4HA2	255.116	156	132	230	256	206	142	331	177	183	237	281	115	218	222	750	1256
ENSBTAG00000001117	ANKRD50	223.838	143	153	258	221	202	176	349	249	166	194	221	118	223	165	401	671
ENSBTAG00000001119	ANKRD13B	14.0718	16	14	8	8	7	7	30	13	9	8	12	5	12	15	40	54
ENSBTAG00000001120	CORO6	34.1294	15	29	34	41	22	28	44	60	27	19	21	21	35	55	55	74
ENSBTAG00000001123	SNRNP48	293.854	182	289	267	347	284	256	277	251	334	276	269	161	295	284	662	560
ENSBTAG00000001124	GALC	108.939	75	47	180	107	120	75	117	100	81	112	136	60	99	96	260	204
ENSBTAG00000001125	ADAMDEC1	5376.83	1139	2765	11301	5999	5828	5049	4804	2232	4247	9040	5258	4322	4396	1529	19602	7357
ENSBTAG00000001126	BMP2K	565.056	471	509	583	570	603	602	599	556	659	451	520	328	544	558	915	591
ENSBTAG00000001131	SLC12A9	357.665	255	283	380	461	280	278	423	434	290	270	292	195	506	361	743	600
ENSBTAG00000001132	GTDC1	347.549	169	333	313	443	388	430	322	322	495	328	296	222	374	327	558	217
ENSBTAG00000001133	VWA8	716.246	663	552	612	728	618	678	890	674	741	622	716	394	631	777	1289	1236
ENSBTAG00000001134	SRRT	1187.59	704	1057	1115	1366	1040	949	1289	1364	1129	919	909	705	1469	1379	2559	2269
ENSBTAG00000001136	KIAA1324	83.0623	40	50	103	92	51	31	86	29	53	96	104	41	124	23	200	507
ENSBTAG00000001137	CLTA	1091.04	582	826	1447	1369	963	891	1230	967	1096	930	874	671	1294	1007	2758	1927
ENSBTAG00000001138	UFSP1	31.6186	18	17	33	37	28	31	32	43	33	24	25	21	29	32	64	77
ENSBTAG00000001139	ACHE	26.0735	22	21	15	30	17	27	40	57	18	10	27	6	31	37	41	27
ENSBTAG00000001140	IAH1	127.058	76	93	149	204	124	94	114	106	100	105	119	81	144	151	195	299
ENSBTAG00000001141	ADAM17	515.005	309	421	501	686	510	458	594	485	541	449	430	308	497	518	1161	860
ENSBTAG00000001142	GNE	618.555	353	499	529	677	592	542	690	533	662	601	556	363	674	587	1360	1443
ENSBTAG00000001143	ENSBTAG00000001143	427.634	125	130	552	374	347	179	460	296	111	817	541	150	321	469	2776	5900
ENSBTAG00000001144	NAA20	343.877	186	273	390	417	386	305	342	260	418	334	311	211	326	269	855	596
ENSBTAG00000001146	HIVEP2	606.725	576	473	465	616	448	389	771	650	502	415	579	325	654	841	1322	1306
ENSBTAG00000001151	APLP1	40.6701	22	29	44	52	28	33	40	49	41	37	30	25	54	36	105	84
ENSBTAG00000001152	TLE6	5.71104	7	5	8	6	3	2	3	6	3	3	4	1	3	3	11	47
ENSBTAG00000001153	TLE2	31.3505	31	21	34	41	18	14	48	29	20	17	33	13	27	31	62	133
ENSBTAG00000001154	DGAT2	8.70062	32	4	9	9	7	1	7	4	3	3	9	4	6	5	142	14
ENSBTAG00000001156	ST3GAL1	137.569	98	113	181	206	107	96	138	142	114	118	128	89	133	138	340	179
ENSBTAG00000001160	GMEB1	324.947	203	294	324	370	300	282	360	332	360	278	316	179	362	338	642	473
ENSBTAG00000001161	FAM60A	389.206	317	339	422	386	458	405	391	242	448	435	381	243	362	259	818	430
ENSBTAG00000001163	H2AFY2	15.7241	13	10	19	13	12	13	13	5	8	19	9	4	11	19	44	95
ENSBTAG00000001164	ACAD10	154.229	162	111	145	157	130	117	187	159	162	111	139	77	160	138	291	370
ENSBTAG00000001165	AIFM2	129.508	55	68	150	80	80	50	191	82	51	144	165	72	102	67	358	895
ENSBTAG00000001166	HSF5	32.9895	20	28	31	41	45	36	33	37	32	24	46	16	27	27	37	55
ENSBTAG00000001168	BRAP	470.241	320	386	511	517	475	393	543	428	588	450	394	283	524	494	923	478
ENSBTAG00000001171	OGFOD1	363.461	241	371	394	389	340	311	389	353	427	289	310	231	335	367	798	505
ENSBTAG00000001173	PLXNA2	195.302	108	142	158	205	149	148	263	214	211	109	151	77	305	329	398	420
ENSBTAG00000001174	MRPL15	300.736	165	286	298	325	291	273	315	290	360	224	246	203	352	303	702	411
ENSBTAG00000001176	LRRN1	28.4498	13	28	26	38	39	14	31	35	19	15	16	19	20	32	35	131
ENSBTAG00000001178	USPL1	488.628	311	452	391	540	533	614	459	466	657	415	414	266	496	480	944	522
ENSBTAG00000001179	TEP1	563.295	498	384	583	432	359	299	836	536	380	449	666	272	598	449	1299	2145
ENSBTAG00000001181	RPS6KC1	388.379	241	302	466	461	419	385	413	287	442	337	413	228	363	332	865	553
ENSBTAG00000001182	2017-09-07	2363.77	1493	2199	2235	2144	2949	2706	2035	1665	3825	2387	1980	1545	2083	2014	4669	2265
ENSBTAG00000001183	KLHL33	5.21202	1	1	4	14	4	5	7	6	3	4	4	3	4	3	12	25
ENSBTAG00000001185	KMT5B	604.367	433	519	603	633	633	600	625	466	733	563	581	351	577	523	1232	995
ENSBTAG00000001186	SH2D4A	41.4287	22	24	29	30	13	11	93	28	10	44	53	35	43	22	153	195
ENSBTAG00000001187	RASL10A	20.5932	14	16	15	20	19	26	21	39	12	10	13	8	20	37	18	54
ENSBTAG00000001188	ROM1	25.9422	18	19	30	20	21	13	40	25	23	18	24	16	33	17	63	87
ENSBTAG00000001189	AP1B1	1675.52	941	1256	1656	1978	1273	1232	1999	2343	1395	1107	1254	944	2168	2175	3542	3689
ENSBTAG00000001192	STX12	652.544	264	624	596	633	720	723	667	596	881	615	629	432	602	610	1340	872
ENSBTAG00000001193	UNC93B1	841.628	403	605	991	1000	563	616	961	978	726	702	638	507	1030	962	2268	1935
ENSBTAG00000001195	KCNH4	4.83692	0	3	3	11	6	3	3	11	3	2	4	2	6	11	6	8
ENSBTAG00000001197	SLAMF7	132.629	105	96	194	98	130	80	127	69	119	130	155	85	105	97	545	233
ENSBTAG00000001198	ENSBTAG00000001198	271.583	430	118	280	367	206	160	368	149	150	255	249	152	219	196	915	461
ENSBTAG00000001199	DAP3	306.803	205	239	308	317	321	279	343	310	365	268	251	192	337	323	611	398
ENSBTAG00000001204	KIAA1462	68.636	47	49	50	81	51	37	86	111	51	37	61	23	85	110	126	204
ENSBTAG00000001207	SERPINB8	44.7839	39	30	38	44	33	24	46	47	33	23	34	23	40	37	258	120
ENSBTAG00000001209	PHLDB2	395.682	273	313	415	379	308	233	563	284	295	309	406	178	362	355	1042	1610
ENSBTAG00000001212	SSR2	992.033	575	714	1229	1214	865	762	1016	824	1083	995	821	609	1209	843	2561	1821
ENSBTAG00000001219	ENSBTAG00000001219	10972.7	1461	11477	11003	11737	10123	10778	11535	16413	13783	7957	7592	6606	15798	16026	22722	5423
ENSBTAG00000001221	NKX3-1	6.72466	0	5	8	4	6	7	8	14	7	6	7	2	11	9	11	8
ENSBTAG00000001223	CAAP1	181.169	97	159	192	202	191	182	155	148	263	182	156	123	163	147	388	271
ENSBTAG00000001224	ATP9B	471.8	308	383	457	455	442	367	569	564	503	352	430	261	536	597	861	800
ENSBTAG00000001225	RBM14	1069.72	698	877	1056	1432	894	903	1165	1292	1050	734	863	572	1181	1258	2134	2064
ENSBTAG00000001228	CEND1	16.6455	15	13	10	29	14	19	21	11	21	8	21	13	14	13	21	23
ENSBTAG00000001229	SLC25A22	218.091	200	110	225	265	128	113	337	230	97	185	219	110	227	159	446	933
ENSBTAG00000001231	CDHR1	128.294	45	143	42	252	114	97	77	223	162	154	140	72	105	50	311	191
ENSBTAG00000001233	MPZL3	156.772	157	122	159	150	137	112	180	102	157	190	148	101	158	117	383	246
ENSBTAG00000001235	ENSBTAG00000001235	66.9312	31	46	78	53	74	65	67	39	79	84	64	49	66	51	228	76
ENSBTAG00000001242	ADRB1	4.77957	4	2	8	8	3	1	5	5	2	3	2	1	4	7	14	25
ENSBTAG00000001243	AP3M2	42.047	48	39	45	51	43	40	30	39	35	28	44	29	22	30	77	93
ENSBTAG00000001244	PLAT	323.927	62	113	401	325	173	179	287	144	153	306	271	267	189	182	2817	1181
ENSBTAG00000001246	ATP1A1	5744.41	2954	2939	6474	5351	3566	3337	7439	3555	3388	6758	7251	3446	5430	3093	17776	26952
ENSBTAG00000001249	SULT1B1	52.3447	83	18	69	26	20	50	86	63	39	45	40	19	48	28	209	70
ENSBTAG00000001252	HIVEP1	260.195	228	185	174	254	185	158	347	333	202	167	281	126	257	325	535	801
ENSBTAG00000001254	ANKRD46	348.419	220	308	331	352	386	348	323	283	397	362	344	190	338	269	910	547
ENSBTAG00000001255	CRYBB3	1.83338	5	0	1	2	0	3	1	2	0	1	1	0	3	0	1	13
ENSBTAG00000001257	AGTPBP1	197.821	130	124	219	173	234	201	173	150	238	217	218	119	159	112	345	575
ENSBTAG00000001258	TMEM50B	461.707	234	284	561	397	507	443	468	254	519	570	486	276	357	277	1688	911
ENSBTAG00000001262	IRGQ	59.5861	48	42	65	70	40	33	89	70	41	32	58	42	68	52	113	174
ENSBTAG00000001269	TMEM165	220.051	121	198	202	244	268	245	216	174	256	200	200	123	188	181	562	362
ENSBTAG00000001273	NLRP3	371.356	94	146	502	356	212	181	523	301	175	354	568	155	252	190	1891	1716
ENSBTAG00000001274	PPM1L	20.5143	10	16	28	19	15	28	17	27	17	15	17	7	22	15	28	85
ENSBTAG00000001279	MPP2	8.54345	6	3	5	7	5	8	3	12	9	7	14	3	16	8	15	29
ENSBTAG00000001280	CLPB	147.908	101	99	148	182	133	104	160	151	106	103	126	84	176	167	367	411
ENSBTAG00000001282	RALGAPA1	1148.45	728	1020	1082	1318	1320	1132	1093	965	1635	974	1066	680	1054	1054	2102	1736
ENSBTAG00000001283	RIC1	822.605	555	634	794	910	846	679	960	686	856	844	726	487	843	820	1890	1376
ENSBTAG00000001286	ELMO3	283.244	177	132	404	256	121	126	411	318	119	235	281	128	356	188	936	1297
ENSBTAG00000001287	LRRC29	15.7579	12	15	22	20	18	9	22	17	9	6	12	8	21	15	25	39
ENSBTAG00000001288	MAOB	69.9458	101	45	56	67	67	41	66	42	49	43	46	26	48	61	169	377
ENSBTAG00000001289	MRPL18	272.502	148	239	288	356	260	241	252	284	364	226	205	170	319	262	575	365
ENSBTAG00000001290	TUBD1	117.371	66	104	116	151	141	122	107	101	174	96	114	68	116	114	202	111
ENSBTAG00000001292	LF	299.118	73	254	162	172	175	126	589	120	111	229	497	429	145	204	767	1474
ENSBTAG00000001293	MAATS1	38.0434	36	37	32	49	34	35	45	34	59	28	36	11	39	36	57	56
ENSBTAG00000001294	PPP1R15A	191.352	92	131	202	171	121	125	259	161	104	169	194	119	175	146	796	698
ENSBTAG00000001295	DEPDC5	542.988	362	495	447	637	462	438	674	704	507	401	450	314	698	697	850	789
ENSBTAG00000001296	TMEM50A	477.208	241	341	633	535	498	438	467	326	519	564	411	270	433	402	1374	835
ENSBTAG00000001298	STAMBPL1	313.319	203	307	323	336	363	329	285	371	429	226	261	190	335	334	495	177
ENSBTAG00000001299	CYP7B1	91.9168	55	47	112	95	104	84	85	56	83	103	114	46	76	28	385	216
ENSBTAG00000001301	LRRC32	82.5809	39	81	104	110	66	35	88	121	73	49	67	51	91	109	222	119
ENSBTAG00000001302	MRPS28	79.7341	47	74	85	90	95	63	79	61	103	69	70	54	84	74	172	105
ENSBTAG00000001303	HSPB8	172.388	85	124	157	263	142	72	216	145	165	122	113	72	169	201	424	805
ENSBTAG00000001305	ATP2B2	16.3705	26	17	19	14	9	5	29	14	7	7	11	8	19	23	21	43
ENSBTAG00000001306	FXN	53.1658	31	41	53	58	66	49	63	40	58	36	54	29	57	41	132	114
ENSBTAG00000001308	ENSBTAG00000001308	40.3348	9	18	33	28	114	55	36	27	20	38	43	6	49	21	64	164
ENSBTAG00000001311	MORF4L2	1204.77	666	970	1304	1582	1290	1176	1116	881	1544	1120	980	744	1106	927	3311	1988
ENSBTAG00000001314	TRMT6	217.286	139	175	211	204	246	217	205	166	297	213	180	150	214	202	509	276
ENSBTAG00000001320	VPS16	462.52	273	388	514	543	354	347	574	521	453	362	425	247	496	558	977	860
ENSBTAG00000001321	IL1B	102.173	38	44	112	119	96	103	110	46	54	130	171	68	92	29	1778	428
ENSBTAG00000001322	SAXO1	3.11344	1	0	1	3	4	2	3	2	6	2	2	4	1	7	8	8
ENSBTAG00000001323	CENPC	1037.24	517	1031	965	1151	1280	1281	888	792	1571	1011	949	659	962	882	1778	963
ENSBTAG00000001324	SLCO2A1	117.508	42	89	92	108	58	53	169	87	39	107	166	64	94	78	379	733
ENSBTAG00000001325	UPB1	19.7408	9	17	23	22	13	7	23	36	21	14	15	8	21	45	42	13
ENSBTAG00000001328	SLBP	928.896	408	1013	895	942	1004	1003	1021	1151	1127	755	664	608	1084	997	1422	834
ENSBTAG00000001329	CLPTM1L	610.548	446	465	602	778	419	419	838	622	464	434	523	319	671	623	1370	1832
ENSBTAG00000001332	MYO1C	857.321	545	728	803	981	679	628	986	1194	706	480	682	451	947	1107	1644	2333
ENSBTAG00000001333	PPARG	41.7989	62	36	28	29	30	23	27	31	32	24	38	29	25	24	243	95
ENSBTAG00000001335	GHR	49.0919	84	25	47	104	31	23	45	64	33	29	21	15	43	38	97	158
ENSBTAG00000001338	CCR3	23.9632	5	9	52	18	24	15	11	6	14	46	18	22	39	3	111	53
ENSBTAG00000001341	WNT5B	4.68955	2	3	6	4	1	3	12	9	1	2	1	1	6	7	10	22
ENSBTAG00000001342	RSL24D1	378.844	231	372	427	426	449	413	294	273	585	346	330	252	323	345	721	314
ENSBTAG00000001343	DEPDC1	559.573	173	610	504	626	705	619	459	456	934	557	468	393	518	533	736	733
ENSBTAG00000001346	STRA8	4.90195	6	3	5	4	1	3	5	5	5	2	5	6	7	9	6	2
ENSBTAG00000001348	COMMD8	519.533	246	545	477	508	657	704	458	372	863	509	478	328	436	485	864	282
ENSBTAG00000001349	KIF1C	796.892	449	534	863	915	562	520	1030	797	584	690	790	424	823	678	1869	3022
ENSBTAG00000001352	SDCCAG3	272.905	150	242	300	283	228	242	336	272	292	219	280	165	289	263	560	495
ENSBTAG00000001353	PMPCA	599.554	345	454	694	719	478	441	667	663	552	447	507	359	719	616	1388	1392
ENSBTAG00000001354	INPP5E	36.2721	18	19	37	45	22	23	52	46	32	26	24	26	57	32	77	111
ENSBTAG00000001356	USP38	425.319	295	298	433	444	423	402	442	375	435	422	410	243	337	359	992	1035
ENSBTAG00000001359	B3GNT7	27.5288	11	25	22	23	29	28	25	37	34	14	28	21	30	32	72	28
ENSBTAG00000001360	RPS12	7100.2	3826	5946	7847	9014	6495	5964	7750	6660	9362	6113	5472	4783	8326	6290	14261	11035
ENSBTAG00000001361	NMNAT1	176.273	137	114	155	219	132	135	181	144	167	169	193	91	143	140	530	519
ENSBTAG00000001364	DPH6	150.526	87	124	140	144	175	171	141	123	217	164	119	122	143	120	273	160
ENSBTAG00000001365	ENSBTAG00000001365	4.41339	0	3	4	7	7	0	6	9	6	3	6	2	2	4	3	16
ENSBTAG00000001367	C1QTNF2	6.30984	5	4	3	5	8	4	16	7	2	2	4	2	3	11	11	29
ENSBTAG00000001368	LGALS3BP	690.323	336	347	710	649	318	303	1045	685	323	518	623	278	607	774	3417	3045
ENSBTAG00000001374	WBSCR27	6.84081	5	2	3	6	3	2	11	7	10	9	11	1	8	5	9	35
ENSBTAG00000001376	RAD21L1	121.438	8	72	128	114	77	47	148	68	41	204	189	49	122	42	341	814
ENSBTAG00000001385	ZSCAN2	56.1727	25	49	70	99	38	43	60	59	45	32	51	37	68	57	130	113
ENSBTAG00000001387	WDR73	94.9708	47	65	103	114	74	66	109	129	92	78	86	36	130	111	229	197
ENSBTAG00000001388	NMB	7.76263	0	6	23	6	3	5	8	8	7	3	6	4	12	5	33	21
ENSBTAG00000001390	B4GALT4	268.057	113	180	363	293	274	218	270	229	261	287	253	169	322	220	618	570
ENSBTAG00000001391	ANKRD42	347.904	230	266	348	371	346	249	483	327	309	311	304	184	341	350	772	856
ENSBTAG00000001392	RDH16	24.5369	667	9	72	38	7	6	31	25	27	25	24	12	16	14	95	33
ENSBTAG00000001393	MTF2	1104.03	558	1194	989	1151	1299	1333	938	983	1794	1015	942	738	1030	1072	1753	655
ENSBTAG00000001394	ENSBTAG00000001394	903.816	415	750	1140	1074	762	754	966	683	1032	792	712	574	970	859	2622	1747
ENSBTAG00000001395	C21orf91	344.473	158	312	308	417	381	352	302	285	581	285	255	202	333	409	923	241
ENSBTAG00000001396	ADAMTS7	88.9992	58	54	78	74	39	48	169	95	39	55	97	22	101	67	365	409
ENSBTAG00000001398	ATP2A2	2322.83	1349	1736	2327	2703	2157	2012	2559	1824	2112	2071	2264	1269	2189	1872	6710	6404
ENSBTAG00000001400	AKT2	416.65	229	332	495	520	367	329	525	482	373	282	284	251	515	549	806	708
ENSBTAG00000001403	PRKCI	243.353	163	131	322	221	196	161	351	143	194	247	246	150	231	120	816	801
ENSBTAG00000001405	GLCE	356.616	146	234	417	388	306	259	424	209	379	395	376	209	363	253	889	1228
ENSBTAG00000001406	MAB21L3	8.55392	1	4	8	10	7	14	8	17	2	2	12	3	17	8	32	6
ENSBTAG00000001407	AP3S2	265.187	129	192	332	296	210	195	314	283	258	247	227	147	299	252	588	693
ENSBTAG00000001408	CNRIP1	76.6248	42	50	113	118	60	61	119	65	68	80	60	29	66	37	220	205
ENSBTAG00000001410	GRAMD1B	180.177	186	87	177	125	93	76	204	153	82	180	180	72	168	116	410	1208
ENSBTAG00000001412	N6AMT1	47.1165	34	35	60	54	61	54	52	33	69	33	29	31	41	42	92	49
ENSBTAG00000001414	KCTD12	216.808	134	112	299	257	160	115	280	202	129	166	171	137	235	153	797	732
ENSBTAG00000001415	THOC6	183.03	80	181	231	248	164	192	175	189	237	143	121	127	206	188	345	171
ENSBTAG00000001417	ACSM1	2.69217	5	6	1	1	4	3	3	1	0	0	1	3	1	4	6	0
ENSBTAG00000001419	MRPL4	323.544	159	303	349	424	280	257	329	362	362	221	219	228	355	394	671	555
ENSBTAG00000001420	ABHD12	483.709	275	414	466	550	333	321	698	556	412	396	442	248	616	492	1090	1144
ENSBTAG00000001422	HMGN3	248.35	122	188	262	293	307	206	199	202	290	258	262	185	183	254	434	503
ENSBTAG00000001424	MSH6	3148.57	1625	3398	3763	4223	3417	3796	2870	3207	4293	2328	2141	2166	3209	3264	4419	1403
ENSBTAG00000001425	FBXO11	529.99	347	440	482	528	625	551	505	456	654	517	542	313	467	522	908	838
ENSBTAG00000001429	NEURL1B	166.897	24	92	197	144	79	86	300	228	76	131	218	92	164	84	285	1065
ENSBTAG00000001435	ARL6IP6	349.904	184	291	357	334	410	388	371	302	484	330	302	191	367	324	678	489
ENSBTAG00000001439	HESX1	11.7872	9	11	10	18	9	6	5	6	19	13	19	10	10	11	18	14
ENSBTAG00000001440	PMM2	368.367	228	266	321	395	274	231	405	373	319	283	353	241	387	426	953	1110
ENSBTAG00000001441	CARHSP1	313.035	108	261	325	300	262	237	344	353	327	243	212	186	410	292	991	829
ENSBTAG00000001442	ENSBTAG00000001442	6.52202	0	5	7	17	9	5	3	6	4	6	5	5	15	9	8	0
ENSBTAG00000001443	ENSBTAG00000001443	2.3942	1	1	1	7	1	1	0	8	1	1	2	3	1	1	0	13
ENSBTAG00000001444	TNXB	954.859	489	725	948	878	625	402	1564	1248	612	487	824	364	776	899	1629	6084
ENSBTAG00000001446	ABRACL	335.074	218	284	347	308	373	353	281	194	460	333	325	260	338	217	867	403
ENSBTAG00000001447	HRH1	67.28	48	29	78	76	43	29	84	58	48	76	59	41	57	50	252	241
ENSBTAG00000001449	SRA1	277.849	162	223	331	342	223	191	300	232	282	239	236	170	291	242	833	636
ENSBTAG00000001450	APBB3	265.42	174	223	308	341	237	208	304	272	252	208	234	141	318	259	501	525
ENSBTAG00000001451	A4GNT	19.3479	2	20	17	12	24	11	12	5	9	16	57	17	15	1	27	108
ENSBTAG00000001455	HOXA7	1.46032	0	0	3	2	0	0	1	1	0	6	4	0	4	0	2	25
ENSBTAG00000001457	C5orf28	62.6595	35	51	66	64	67	53	49	50	103	77	53	42	60	68	117	63
ENSBTAG00000001460	LIN7C	838.376	393	653	821	752	1157	929	703	534	1240	928	866	593	650	614	1879	1211
ENSBTAG00000001462	FLT4	125.465	99	105	147	156	73	73	220	174	66	87	84	47	163	99	279	369
ENSBTAG00000001463	TNKS	503.395	355	402	500	624	479	434	595	531	513	354	457	242	518	528	1026	1026
ENSBTAG00000001464	GPR156	2.66077	4	2	3	1	0	2	3	3	1	1	3	3	1	4	6	7
ENSBTAG00000001465	P2RY1	64.3827	37	29	71	66	40	34	69	58	40	52	59	28	54	51	214	389
ENSBTAG00000001468	SAMD4A	110.883	63	65	105	115	67	82	132	137	93	77	117	53	119	134	263	387
ENSBTAG00000001470	DTX2	201.045	119	149	170	210	159	123	268	223	153	147	151	110	264	205	534	668
ENSBTAG00000001471	POC1A	232.863	125	194	264	290	194	188	286	282	240	163	159	129	283	236	497	489
ENSBTAG00000001473	ARVCF	30.6131	18	16	22	35	19	8	66	33	22	19	31	15	36	26	72	143
ENSBTAG00000001475	MCUR1	307.609	165	262	267	344	251	342	259	259	403	283	375	199	300	255	528	660
ENSBTAG00000001476	ENSBTAG00000001476	80.6269	107	19	107	70	70	16	76	39	49	5	45	80	116	30	310	428
ENSBTAG00000001477	ENSBTAG00000001477	7.12186	4	4	4	7	11	10	8	4	5	10	9	6	5	5	19	4
ENSBTAG00000001478	DESI2	154.194	73	108	196	167	156	136	175	116	145	171	168	85	143	98	473	313
ENSBTAG00000001481	IGSF9	197.279	146	76	172	137	136	41	505	242	87	154	255	79	186	137	325	1036
ENSBTAG00000001483	SRGAP2	174.643	146	109	151	196	102	91	266	168	139	127	175	65	184	171	437	699
ENSBTAG00000001484	LZTFL1	110.555	72	92	116	114	84	101	120	106	121	106	95	70	121	116	220	203
ENSBTAG00000001485	PPIP5K2	1936.82	1617	1527	1993	1876	2052	1906	1876	1325	2268	1978	1931	1131	1788	1584	4076	3282
ENSBTAG00000001486	ZNF280D	842.392	439	871	733	806	1051	921	751	740	1295	792	771	519	788	931	1291	728
ENSBTAG00000001488	OTC	147.147	167	23	251	152	143	98	206	97	136	184	168	66	118	69	320	325
ENSBTAG00000001489	TUBA1A	317.752	201	247	299	458	283	190	354	257	280	270	217	170	305	250	899	1188
ENSBTAG00000001492	FYB	594.606	736	341	573	542	596	448	607	358	522	585	560	329	534	452	2046	1056
ENSBTAG00000001497	MRAS	138.18	82	101	159	190	140	108	117	137	160	155	144	70	149	103	291	232
ENSBTAG00000001498	ENSBTAG00000001498	223.735	126	153	261	278	156	142	308	222	180	197	201	140	245	213	548	593
ENSBTAG00000001499	TRIM33	683.955	458	637	652	769	748	694	672	596	842	611	602	462	684	648	1238	785
ENSBTAG00000001500	FIGNL1	177.834	73	193	188	237	195	181	164	176	253	163	122	102	218	193	260	148
ENSBTAG00000001503	TRIM72	12.2146	25	10	12	13	6	8	6	15	8	7	14	1	7	16	18	37
ENSBTAG00000001504	NOP14	458.315	321	423	478	537	378	349	494	567	402	316	311	257	546	541	966	926
ENSBTAG00000001505	GRK4	240.056	148	262	272	295	251	187	270	281	191	155	163	139	265	263	473	431
ENSBTAG00000001506	HTT	1756.78	1231	1538	1381	1923	1370	1277	2333	2378	1320	1071	1404	901	1958	2303	3448	4541
ENSBTAG00000001507	CLCN5	57.4553	32	41	64	79	78	48	39	67	64	47	49	28	62	48	147	92
ENSBTAG00000001508	SH3RF1	68.9158	28	42	63	71	38	32	118	60	32	48	71	35	89	32	146	469
ENSBTAG00000001509	ELK3	383.838	205	350	271	381	458	395	334	402	531	329	429	235	406	474	592	338
ENSBTAG00000001510	CDK17	553.234	415	441	496	608	695	532	529	418	793	477	526	328	468	563	1182	584
ENSBTAG00000001511	BCL6	1257.72	540	1404	1047	1496	1177	1215	1214	1945	1501	820	849	810	1613	1963	1738	532
ENSBTAG00000001512	ZFP64	156.045	87	139	110	176	148	133	191	200	151	94	125	91	189	165	378	315
ENSBTAG00000001513	PDIK1L	146.347	78	135	176	198	140	143	135	104	194	133	112	108	143	140	263	213
ENSBTAG00000001514	ASB11	78.2331	88	68	100	82	81	64	85	57	75	63	60	39	73	66	161	142
ENSBTAG00000001517	KRT18	339.154	84	138	528	400	225	220	406	291	172	396	353	173	448	167	1135	1401
ENSBTAG00000001518	ISG20L2	237.453	124	215	236	284	231	202	241	278	281	190	188	124	244	269	537	394
ENSBTAG00000001519	RRNAD1	79.622	56	75	61	107	51	52	102	102	82	53	64	40	101	106	143	151
ENSBTAG00000001520	MRPL24	154.189	82	122	207	224	122	127	179	155	152	117	109	90	155	160	387	289
ENSBTAG00000001521	UQCRB	379.797	189	315	479	407	389	327	387	230	477	461	334	222	356	262	975	764
ENSBTAG00000001522	MTERF3	177.216	111	192	142	160	203	154	179	186	259	153	170	105	174	181	301	194
ENSBTAG00000001523	YES1	533.543	272	271	694	466	442	399	628	296	437	734	686	330	490	256	1656	1639
ENSBTAG00000001528	CDK13	1050.62	773	896	995	1112	1060	988	1212	1037	1112	861	923	591	1072	1075	1936	1853
ENSBTAG00000001529	WHSC1L1	1478.14	1207	1301	1259	1733	1399	1300	1744	1551	1487	1005	1375	804	1482	1727	2644	2478
ENSBTAG00000001533	HACE1	408.442	264	377	402	513	488	411	368	295	570	362	393	220	369	337	837	570
ENSBTAG00000001535	LIPH	194.452	95	76	190	139	146	110	211	92	82	203	262	117	165	127	848	1048
ENSBTAG00000001537	TSKU	111.794	95	57	102	81	87	68	126	43	72	109	250	43	76	42	203	632
ENSBTAG00000001538	RPS16	2.59419	2	6	0	0	3	1	2	2	4	2	2	0	7	3	4	5
ENSBTAG00000001539	SAV1	196.829	105	180	204	229	215	208	175	160	250	193	164	144	178	194	376	244
ENSBTAG00000001543	BRI3BP	259.378	146	187	279	276	181	160	351	280	169	226	233	134	277	186	591	1129
ENSBTAG00000001545	SLC34A2	446.689	3	212	759	450	281	123	756	757	168	289	319	212	687	500	825	2287
ENSBTAG00000001546	MGAT1	726.064	309	498	946	807	463	438	931	688	531	713	692	416	764	650	2107	2397
ENSBTAG00000001548	UBQLN4	215.683	161	179	194	239	167	145	278	274	191	150	163	150	278	224	434	414
ENSBTAG00000001551	PLEKHG3	591.456	289	408	571	686	386	337	839	794	394	454	504	329	642	653	1466	2011
ENSBTAG00000001552	EPC1	765.852	450	739	794	924	771	694	855	717	950	621	643	462	786	789	1354	1110
ENSBTAG00000001553	HNRNPA1	10672.4	5412	10044	14348	13108	10974	10596	10538	9664	14082	9634	7786	7127	11471	9452	19183	10989
ENSBTAG00000001557	CCL28	11.4286	12	4	12	15	5	3	22	0	13	5	12	6	6	4	39	74
ENSBTAG00000001562	NFE2	3.00941	1	1	1	4	2	1	7	2	3	2	7	0	3	5	128	11
ENSBTAG00000001564	PDE4DIP	957.263	839	687	901	1085	730	658	1251	870	899	786	839	495	911	887	2112	2878
ENSBTAG00000001565	MESDC2	294.734	145	231	284	312	275	221	274	214	282	282	279	198	301	265	986	751
ENSBTAG00000001567	LRRK1	1097.35	752	930	994	1309	820	893	1463	1398	936	793	903	570	1178	1424	2090	2127
ENSBTAG00000001568	PPIC	86.9208	45	56	100	110	52	56	97	55	74	74	113	47	91	64	280	305
ENSBTAG00000001570	CSF2	4.63513	3	1	4	6	4	1	9	0	1	1	7	2	1	2	55	9
ENSBTAG00000001572	NSUN7	6.35973	4	3	11	7	5	3	8	1	2	9	5	0	7	6	6	50
ENSBTAG00000001573	JMJD1C	3359.19	2254	3049	3270	3330	3834	3049	3453	2714	4205	3378	3192	2120	3206	3270	6463	4135
ENSBTAG00000001574	GPATCH2	508.251	268	485	478	592	580	531	481	365	636	501	478	296	482	491	988	800
ENSBTAG00000001575	CALM3	3464.9	1458	2829	4257	3679	3662	3518	3171	2367	4910	3781	3277	2324	3194	2796	8196	4899
ENSBTAG00000001576	TMEM140	102.164	67	54	110	120	71	58	133	96	75	64	77	50	124	147	396	244
ENSBTAG00000001578	ADPGK	326.038	173	215	331	358	256	226	384	326	265	285	296	177	305	320	976	1090
ENSBTAG00000001579	AGO2	1063.68	549	871	952	1224	946	891	1165	1278	958	818	875	660	1140	1319	2225	2403
ENSBTAG00000001580	CLGN	503.119	122	599	493	474	588	592	380	506	1064	433	408	335	617	540	569	58
ENSBTAG00000001585	WIPF1	1842.22	1352	1591	1274	1730	2182	1926	1774	1872	2213	1571	1863	1136	1580	2239	3324	2084
ENSBTAG00000001586	OTUD7B	172.076	137	97	179	163	141	105	217	182	155	154	184	74	191	129	378	599
ENSBTAG00000001589	TM9SF2	1484.65	853	987	1681	1557	1444	1373	1414	917	1596	1774	1609	941	1304	1052	4466	2895
ENSBTAG00000001592	INSIG1	226.353	193	200	153	198	212	155	261	251	197	241	225	140	180	171	443	665
ENSBTAG00000001593	OGFOD2	114.469	64	114	152	149	86	83	142	137	115	86	101	53	130	141	206	154
ENSBTAG00000001594	ARL6IP4	398.559	186	402	452	557	284	401	452	532	455	282	263	241	499	473	712	326
ENSBTAG00000001595	ENSBTAG00000001595	89.7442	31	5	263	147	12	6	107	18	35	37	16	33	145	22	308	869
ENSBTAG00000001597	PITPNM2	560.288	311	529	342	501	448	439	690	983	515	308	463	340	644	865	859	1098
ENSBTAG00000001598	MAP7	340.109	213	188	429	274	202	181	447	203	214	412	439	179	308	169	1051	1558
ENSBTAG00000001599	SV2A	115.226	150	90	82	131	105	95	110	101	120	97	111	78	108	119	185	144
ENSBTAG00000001600	DCUN1D4	121.84	98	75	130	131	109	85	144	110	111	108	146	73	152	96	249	251
ENSBTAG00000001601	PKM	3428.84	1555	2705	4162	4123	2791	2627	3698	3790	2977	2701	2742	2107	3720	3278	9765	8280
ENSBTAG00000001602	IL4R	683.566	383	435	748	813	525	467	772	680	571	533	608	415	841	730	1637	2023
ENSBTAG00000001603	YIPF7	4.26681	5	4	5	4	5	6	7	3	4	2	3	2	2	7	5	1
ENSBTAG00000001605	DIO2	3.74904	1	2	10	3	2	4	6	2	4	4	7	0	5	0	90	10
ENSBTAG00000001607	TMEM41B	504.452	256	351	501	369	590	591	527	303	587	635	566	300	388	346	1617	761
ENSBTAG00000001609	MAP2K6	144.935	81	101	152	144	102	116	177	100	112	150	135	97	131	95	330	639
ENSBTAG00000001612	LSM1	170.107	99	140	179	196	154	171	169	141	179	160	172	117	177	150	358	289
ENSBTAG00000001614	ZNF174	55.1645	42	45	59	79	40	51	75	38	34	39	43	27	92	48	130	115
ENSBTAG00000001615	RUNDC3A	36.6042	9	38	33	40	42	36	48	48	59	24	25	21	45	51	52	15
ENSBTAG00000001616	ZNF592	385.102	276	304	303	430	293	286	548	567	299	230	348	172	436	515	654	929
ENSBTAG00000001617	G2E3	1353.17	606	1317	1334	1416	1864	1692	1128	1085	2177	1343	1235	844	1217	1271	1968	899
ENSBTAG00000001618	ALPK3	303.437	169	237	319	299	218	167	409	458	244	163	298	161	360	417	473	879
ENSBTAG00000001619	SERINC5	558.51	323	504	530	612	644	514	627	632	536	512	469	356	524	642	1088	646
ENSBTAG00000001621	EFCAB13	10.2991	6	12	13	16	15	11	19	5	22	2	8	4	10	3	9	12
ENSBTAG00000001626	CTPS1	208.915	253	129	250	221	141	144	223	192	197	160	148	121	244	194	515	428
ENSBTAG00000001628	SLFNL1	3.92684	7	1	3	2	4	0	7	5	2	1	4	1	3	0	7	30
ENSBTAG00000001629	SCMH1	73.6514	79	35	81	86	54	33	84	67	39	62	68	34	56	58	163	375
ENSBTAG00000001631	KIFC1	1047.32	399	989	1188	1362	851	875	1179	1441	1183	792	690	726	1292	1263	1537	1531
ENSBTAG00000001632	NBR1	1344.76	925	933	1611	1673	1163	1034	1659	1177	1179	1246	1288	753	1354	1220	3136	2886
ENSBTAG00000001634	PHF1	473.199	317	439	512	723	423	388	557	495	491	376	330	240	602	504	843	613
ENSBTAG00000001635	CUTA	152.414	82	107	180	156	128	111	178	137	138	146	141	103	201	136	386	315
ENSBTAG00000001637	FUNDC1	109.537	65	70	98	94	92	102	101	86	124	103	113	63	77	84	345	393
ENSBTAG00000001639	TRPM1	34.4472	27	6	88	15	18	73	39	15	20	5	14	8	45	24	97	162
ENSBTAG00000001640	EPB41L1	176.217	109	93	197	232	96	97	255	223	81	127	219	81	166	182	300	764
ENSBTAG00000001642	TTC34	3.0176	0	3	7	4	2	3	5	7	1	3	0	0	6	4	4	2
ENSBTAG00000001644	MDN1	1798.83	1442	1498	1660	2147	1707	1442	1969	1868	1683	1319	1501	1003	1942	1875	4077	3434
ENSBTAG00000001645	AAR2	155.37	88	128	193	183	103	123	181	151	147	112	113	110	167	175	385	341
ENSBTAG00000001647	PLEKHJ1	476.876	234	398	580	637	337	322	603	447	455	406	410	274	628	451	1068	1076
ENSBTAG00000001648	ENSBTAG00000001648	5969.18	3352	5063	7443	7344	6024	5521	5793	5079	7950	5220	4409	4053	6655	5114	12502	7860
ENSBTAG00000001649	ZFPM2	50.3773	29	53	50	67	52	30	64	72	46	39	24	21	67	75	77	71
ENSBTAG00000001651	SYF2	343.991	177	297	415	436	335	355	341	268	460	329	271	242	314	323	711	415
ENSBTAG00000001652	SLCO3A1	113.417	104	77	106	82	81	59	133	107	89	89	100	49	141	105	310	458
ENSBTAG00000001654	SNTB2	126.444	66	94	156	174	100	80	150	127	90	128	108	61	121	106	254	475
ENSBTAG00000001656	TMEM254	76.3253	28	52	81	85	76	60	90	71	104	64	53	59	58	75	211	180
ENSBTAG00000001657	PICALM	2097.42	1207	1488	2566	2070	2412	1871	2157	1537	2299	2307	2119	1250	1960	1525	5230	3934
ENSBTAG00000001659	ENSBTAG00000001659	603.778	368	484	661	752	541	468	642	610	591	522	477	346	643	578	1450	1355
ENSBTAG00000001660	SPTY2D1	290.458	166	263	269	296	293	259	312	222	327	259	235	179	299	288	828	525
ENSBTAG00000001662	EHD3	1849.07	875	2089	1564	2361	1702	2012	1887	2635	1990	1294	1500	1202	2172	2805	2272	352
ENSBTAG00000001663	PDF	53.2291	29	42	72	68	62	37	55	56	51	48	25	29	56	41	144	129
ENSBTAG00000001665	ENSBTAG00000001665	202.533	129	127	216	256	167	152	223	225	182	158	197	111	222	205	515	462
ENSBTAG00000001666	NIP7	157.031	99	108	165	190	217	194	135	117	190	144	120	103	139	133	326	209
ENSBTAG00000001671	RTF1	451.069	304	385	468	477	414	372	521	477	478	403	371	258	417	510	900	846
ENSBTAG00000001673	C2CD5	1103.26	757	1012	1002	1034	1293	1110	1093	945	1536	1036	1026	738	1015	1015	1863	1328
ENSBTAG00000001675	ITPKA	30.9001	34	19	28	17	12	7	26	21	12	32	28	9	22	25	68	277
ENSBTAG00000001683	FAM171B	26.3728	15	14	31	26	21	20	37	20	28	19	26	9	11	36	60	120
ENSBTAG00000001687	STC1	35.3205	24	20	48	42	30	30	38	39	37	41	36	14	31	14	102	80
ENSBTAG00000001692	NDST1	266.457	221	225	241	326	173	144	363	348	162	161	245	108	272	267	651	903
ENSBTAG00000001693	RPAP1	401.919	286	337	384	468	321	285	518	461	370	250	349	225	455	452	888	869
ENSBTAG00000001694	TYRO3	23.1733	14	19	20	29	10	19	47	26	17	18	20	12	31	16	39	71
ENSBTAG00000001697	TRA2B	2669.89	1389	2740	2891	3257	2856	2946	2676	2363	3544	2326	2102	1728	2659	2328	4974	2771
ENSBTAG00000001698	CHTF8	553.645	331	464	626	759	444	481	640	608	587	465	412	274	556	646	1217	912
ENSBTAG00000001700	CDC42	1549.28	901	1329	1657	1579	1746	1595	1487	1122	2078	1590	1456	1065	1281	1306	3416	2027
ENSBTAG00000001702	TMEM107	34.6456	19	26	44	38	35	17	57	32	43	26	25	27	37	25	63	81
ENSBTAG00000001703	SYT13	39.7378	35	30	39	21	25	67	23	24	61	35	34	12	30	26	94	153
ENSBTAG00000001706	SLC9A2	114.426	35	50	235	89	97	56	72	54	75	191	161	50	109	67	195	620
ENSBTAG00000001707	UIMC1	473.86	323	497	489	512	516	461	461	416	612	377	405	293	502	523	720	494
ENSBTAG00000001708	TTLL12	518.973	378	352	541	553	377	330	645	578	403	375	437	301	615	502	1286	1585
ENSBTAG00000001710	CMTM8	12.4192	12	7	14	14	8	15	10	8	9	5	10	14	12	9	34	32
ENSBTAG00000001711	BORCS6	110.542	63	82	145	132	84	64	135	128	106	114	76	74	114	108	276	211
ENSBTAG00000001712	CMTM7	129.623	109	96	143	161	93	81	124	126	84	113	120	80	133	133	336	341
ENSBTAG00000001714	MFSD9	117.28	75	75	119	103	77	55	149	118	101	135	131	67	127	103	219	442
ENSBTAG00000001717	AURKB	799.585	309	900	913	974	799	715	840	1002	969	639	550	548	894	1022	1076	653
ENSBTAG00000001721	GYG1	144.187	114	75	160	131	147	135	123	85	122	142	108	97	129	131	409	471
ENSBTAG00000001724	ZADH2	89.4916	72	68	110	118	50	45	131	94	62	62	106	37	109	57	251	236
ENSBTAG00000001725	CXCL10	346.301	70	72	346	192	286	98	320	83	65	479	270	98	200	360	2033	3011
ENSBTAG00000001727	FAM213B	110.213	71	47	139	143	79	63	101	101	88	108	80	66	131	89	334	408
ENSBTAG00000001728	IGSF10	14.8269	21	10	10	18	12	11	26	18	5	6	5	2	8	7	25	103
ENSBTAG00000001729	DUSP10	139.153	66	107	146	140	151	136	154	88	141	128	128	82	160	150	372	257
ENSBTAG00000001731	GLYR1	1426.6	895	1105	1637	1720	1231	1162	1557	1431	1436	1216	1246	851	1450	1499	3258	2671
ENSBTAG00000001735	ADAM11	11.9818	11	10	11	18	10	10	12	12	4	9	9	5	20	10	28	30
ENSBTAG00000001736	UBN1	728.09	539	678	603	792	575	566	896	936	589	526	651	399	777	854	1311	1629
ENSBTAG00000001737	ZCCHC6	2243.05	1532	1988	2066	2320	2325	2296	2313	1962	2661	1989	2306	1309	1992	2307	4319	3291
ENSBTAG00000001739	CDH20	5.06494	13	5	4	4	4	1	6	4	4	3	1	2	7	4	9	10
ENSBTAG00000001740	HAPLN3	16.7734	8	5	23	31	15	8	16	14	9	15	11	4	21	15	62	76
ENSBTAG00000001741	DLGAP4	182.576	127	120	158	174	137	98	219	209	134	130	160	107	213	204	478	648
ENSBTAG00000001744	BET1L	262.843	158	230	274	322	216	209	270	238	260	197	229	195	348	233	559	533
ENSBTAG00000001745	LUM	629.936	366	518	773	620	685	526	827	333	613	731	553	470	475	301	1532	1646
ENSBTAG00000001747	PEX3	128.07	89	93	161	114	138	98	128	88	123	137	152	71	126	109	317	247
ENSBTAG00000001748	TRIM45	35.4793	33	19	27	39	20	23	60	35	29	26	28	17	53	39	61	114
ENSBTAG00000001749	SENP2	966.386	623	861	994	1118	1003	927	944	766	1164	950	857	609	955	835	1873	1586
ENSBTAG00000001752	FUCA2	213.982	171	117	244	263	202	174	224	160	219	240	195	127	216	178	525	402
ENSBTAG00000001754	AHCYL2	818.25	244	469	1239	772	597	724	1324	665	606	788	952	409	1197	650	1758	2128
ENSBTAG00000001755	NEUROD1	4.44407	2	0	8	7	1	0	6	2	3	1	6	5	9	2	11	23
ENSBTAG00000001762	RFXANK	321.866	197	263	374	426	255	245	397	334	296	248	240	177	411	365	769	513
ENSBTAG00000001763	NR2C2AP	116.305	73	87	145	138	82	74	125	122	107	95	101	68	140	137	311	215
ENSBTAG00000001767	B4GALT7	175.772	84	126	236	238	147	134	186	176	153	165	132	110	216	174	457	320
ENSBTAG00000001768	TXLNG	208.205	129	160	203	227	161	335	215	170	230	141	249	131	181	212	385	262
ENSBTAG00000001770	ST8SIA5	20.3567	9	16	23	26	18	22	22	50	14	17	20	13	21	12	33	9
ENSBTAG00000001771	DYRK1A	772.324	468	710	755	897	759	755	824	825	895	598	660	494	802	808	1355	1100
ENSBTAG00000001773	C7orf49	73.4103	46	71	78	74	61	51	67	83	68	77	78	38	72	78	156	151
ENSBTAG00000001774	SPRY2	93.3849	68	56	94	88	69	37	123	51	53	82	81	43	97	44	380	510
ENSBTAG00000001775	RINL	116.96	150	46	120	114	78	77	193	93	73	78	106	55	151	95	305	333
ENSBTAG00000001776	SIRT2	292.019	212	224	328	348	242	190	336	311	270	216	269	172	280	296	710	669
ENSBTAG00000001777	ENSBTAG00000001777	3173.78	1981	2501	3953	4369	2389	2424	3761	3683	3325	2219	2189	1918	3964	3037	6323	6125
ENSBTAG00000001778	NFKBIB	122.492	71	89	109	145	93	89	161	131	112	111	89	79	117	129	312	329
ENSBTAG00000001780	ENSBTAG00000001780	201.837	121	157	223	217	166	154	239	237	162	177	140	124	236	217	429	497
ENSBTAG00000001781	Tom40A	337.749	165	242	399	411	279	246	399	336	336	270	275	229	384	328	809	807
ENSBTAG00000001782	MRPS12	137.076	62	115	166	180	122	112	136	132	144	120	114	86	173	138	308	230
ENSBTAG00000001783	FBXO17	2.81444	5	1	1	3	2	1	6	4	3	2	1	0	4	1	6	11
ENSBTAG00000001785	TGM3	12.1351	1	2	7	3	14	6	27	1	1	8	44	15	8	5	1982	53
ENSBTAG00000001786	HYKK	151.499	56	73	221	148	107	115	243	113	102	176	152	90	190	93	255	621
ENSBTAG00000001788	PDPN	139.263	85	81	187	188	109	73	142	60	84	152	122	76	118	120	676	394
ENSBTAG00000001790	SAFB2	1358.58	1009	1134	1157	1499	1137	1113	1471	1541	1310	1113	1120	809	1539	1530	2672	2783
ENSBTAG00000001792	C19orf70	204.224	98	150	264	258	179	159	233	180	212	178	197	133	245	190	455	362
ENSBTAG00000001793	HSD11B1L	21.634	16	22	34	21	24	7	25	25	20	15	17	9	28	22	35	49
ENSBTAG00000001794	ENSBTAG00000001794	1825.13	1057	1488	2278	2484	1459	1310	1987	2000	1889	1311	1334	1237	2417	1739	4070	2986
ENSBTAG00000001795	LONP1	622.023	340	542	619	765	460	469	667	739	552	448	438	422	795	689	1350	1461
ENSBTAG00000001796	CATSPERD	124.159	95	107	112	149	99	101	159	136	115	85	117	55	154	150	202	255
ENSBTAG00000001801	SYT4	142.963	54	151	155	178	147	45	217	80	151	149	150	72	65	119	474	438
ENSBTAG00000001803	FHL5	7.19625	1	7	9	8	5	1	10	2	7	11	7	2	6	4	25	41
ENSBTAG00000001804	GPR179	3.83301	0	1	4	1	5	2	2	4	5	2	4	5	11	1	5	16
ENSBTAG00000001805	TWSG1	770.647	416	682	802	953	943	812	663	562	1093	748	685	516	716	640	1524	867
ENSBTAG00000001806	IQCD	31.1864	17	25	37	26	33	28	33	25	37	31	29	17	31	24	87	63
ENSBTAG00000001807	AKAP8	588.545	347	506	647	670	549	493	686	568	639	535	482	367	644	609	1205	922
ENSBTAG00000001808	LACTB2	94.2654	43	83	113	77	106	101	74	67	114	121	110	59	70	69	228	149
ENSBTAG00000001810	SCAF11	2623.45	1440	2564	2496	2666	3036	2945	2373	2235	3725	2524	2296	1665	2458	2436	4873	2913
ENSBTAG00000001814	PLXND1	181.123	139	114	197	150	84	80	334	290	91	125	197	93	226	135	355	634
ENSBTAG00000001815	ARHGEF5	176.526	163	84	121	142	66	61	261	120	58	130	180	82	186	86	653	1252
ENSBTAG00000001816	SLC25A42	21.8273	17	20	24	27	11	17	19	28	14	18	21	6	24	29	27	80
ENSBTAG00000001817	TMEM161A	194.664	82	163	236	252	169	184	227	203	204	160	144	104	255	222	336	354
ENSBTAG00000001818	MEF2B	682.007	182	760	642	856	650	705	641	903	995	439	445	512	901	1025	991	70
ENSBTAG00000001819	CDX2	155.098	54	71	145	127	65	59	258	112	68	148	196	78	157	78	438	1142
ENSBTAG00000001821	PRRC2C	4513.62	3215	3834	3800	4899	3993	3804	5209	5096	4262	3335	4260	2377	4159	5511	9087	10053
ENSBTAG00000001822	SNX10	380.898	178	358	337	344	518	492	243	255	664	387	344	244	324	379	803	266
ENSBTAG00000001823	STC2	9.01921	9	8	12	9	9	10	4	6	6	10	6	4	12	8	7	31
ENSBTAG00000001824	SLC2A6	112.757	69	81	184	143	81	90	107	130	112	98	119	55	173	99	226	106
ENSBTAG00000001826	SASH1	255.955	242	190	275	292	171	187	277	245	228	201	205	110	271	255	715	669
ENSBTAG00000001827	GID8	306.246	168	270	324	332	281	258	338	341	347	241	239	222	309	347	593	497
ENSBTAG00000001828	SCRN2	59.0474	81	47	68	73	35	30	77	49	23	52	51	24	58	38	173	170
ENSBTAG00000001829	SLC17A9	131.458	83	112	109	166	114	99	138	111	138	87	134	62	160	131	331	353
ENSBTAG00000001832	MRPL10	165.994	120	144	203	188	143	134	170	170	168	128	121	113	184	160	329	318
ENSBTAG00000001834	PNKP	357.779	233	291	365	370	252	235	488	377	338	249	291	210	431	429	783	885
ENSBTAG00000001835	GJA1	422.032	279	227	438	455	321	352	463	238	374	414	340	234	334	297	2195	1101
ENSBTAG00000001836	ENSBTAG00000001836	31.2151	34	18	5	37	16	14	65	37	42	47	34	23	43	6	7	68
ENSBTAG00000001838	LRRC36	2.76754	0	2	4	5	2	1	2	2	3	3	2	3	4	0	7	12
ENSBTAG00000001839	OCIAD2	288.805	254	143	384	274	210	201	297	243	193	362	327	205	204	183	794	794
ENSBTAG00000001840	ENSBTAG00000001840	107.295	79	73	109	107	85	89	106	134	87	85	102	64	120	116	236	250
ENSBTAG00000001842	GSTM3	27.0537	42	14	33	20	25	18	38	8	20	26	20	23	8	11	73	93
ENSBTAG00000001843	WBP1	162.834	100	120	211	207	148	118	207	176	163	129	125	92	232	138	317	280
ENSBTAG00000001844	MOGS	353.841	228	241	342	423	268	245	414	310	328	286	310	204	374	317	1151	980
ENSBTAG00000001845	EPS8L3	208.8	111	96	259	164	109	91	332	162	105	202	255	105	212	98	795	1041
ENSBTAG00000001847	CNTLN	92.664	87	59	96	110	109	87	116	43	85	89	72	45	100	67	169	259
ENSBTAG00000001848	KATNB1	171.343	92	156	191	221	121	124	200	253	169	114	135	104	176	188	316	361
ENSBTAG00000001851	ENSBTAG00000001851	51.41	108	27	13	56	42	1	81	38	1	3	58	2	75	34	169	287
ENSBTAG00000001852	ENSBTAG00000001852	123.195	307	66	129	70	63	35	135	48	83	137	101	52	53	31	242	614
ENSBTAG00000001854	CIAPIN1	289.09	168	243	321	308	239	222	316	246	328	294	245	179	310	247	671	668
ENSBTAG00000001855	COQ9	248.941	148	159	314	283	157	166	296	210	242	222	210	142	268	245	623	809
ENSBTAG00000001856	POLR2C	428.093	264	363	428	471	346	337	528	428	441	338	382	247	478	445	1013	862
ENSBTAG00000001857	DOK4	183.941	87	90	237	173	107	95	301	192	85	199	206	78	192	114	622	751
ENSBTAG00000001858	ENSBTAG00000001858	38.238	40	129	3	2	1	2	70	2	92	3	79	1	134	2	6	5
ENSBTAG00000001861	SESTD1	64.0913	55	44	79	86	40	47	74	45	60	47	55	27	63	38	164	259
ENSBTAG00000001862	PPP2R2B	12.4383	7	19	12	13	8	8	11	12	9	11	7	6	16	10	20	55
ENSBTAG00000001864	NR4A3	22.2672	18	16	17	19	21	14	55	15	11	12	19	9	22	22	103	40
ENSBTAG00000001867	SACS	796.912	530	705	694	932	758	716	820	1171	884	549	656	427	765	1047	1397	1031
ENSBTAG00000001868	PCYT2	278.525	186	198	315	303	189	169	381	263	196	274	251	164	296	235	685	884
ENSBTAG00000001870	CPNE6	5.19951	1	6	3	6	2	0	13	21	2	1	3	0	8	4	18	9
ENSBTAG00000001872	ORC6	273.403	167	262	351	322	318	277	257	244	370	239	234	183	248	215	506	217
ENSBTAG00000001874	DOCK3	37.0586	29	37	40	39	28	22	50	38	37	22	30	18	49	40	66	91
ENSBTAG00000001877	HMGN5	106.053	52	123	128	101	144	116	98	78	175	102	67	59	90	85	178	134
ENSBTAG00000001879	ENSBTAG00000001879	21.4643	18	14	14	25	9	15	22	27	22	8	21	6	18	26	47	115
ENSBTAG00000001882	CD79A	599.857	239	674	578	676	506	535	672	918	683	379	374	341	909	1047	863	101
ENSBTAG00000001885	COPRS	55.4135	37	40	56	64	54	45	50	60	75	46	41	36	69	71	97	65
ENSBTAG00000001886	FAM122B	75.5523	54	64	61	100	63	67	81	96	73	58	73	31	59	87	140	190
ENSBTAG00000001887	STAM2	251.629	144	208	249	233	294	257	218	166	309	296	229	167	224	223	613	393
ENSBTAG00000001888	MED13L	1777.28	1204	1300	1856	2113	1611	1340	2179	1689	1543	1464	1640	911	1887	1738	4167	4441
ENSBTAG00000001889	C3orf14	47.4173	16	53	55	46	60	33	68	26	51	44	54	40	46	49	75	53
ENSBTAG00000001890	RUBCN	708.322	436	678	664	872	692	627	753	850	714	559	522	415	809	1030	1116	737
ENSBTAG00000001892	YAE1D1	80.7784	56	57	99	78	87	72	80	63	100	72	72	56	85	69	162	142
ENSBTAG00000001893	TM4SF4	52.7698	1013	20	118	100	37	35	91	76	28	36	32	9	50	38	111	147
ENSBTAG00000001894	NEDD1	666.429	334	612	692	787	798	812	597	557	961	577	579	422	609	713	1089	550
ENSBTAG00000001895	PGGT1B	321.759	183	303	308	345	355	335	334	296	447	310	252	206	334	302	584	336
ENSBTAG00000001898	CCDC112	76.5901	49	73	71	77	88	103	66	67	96	77	81	49	68	55	99	99
ENSBTAG00000001900	ENSBTAG00000001900	7.0748	2	7	11	10	6	2	6	5	6	10	4	6	8	9	18	12
ENSBTAG00000001902	CEP295	2789.05	1615	2795	2480	3490	3349	3003	2758	2632	3816	2165	2402	1792	2665	2862	4194	2647
ENSBTAG00000001903	C2orf50	11.0084	6	7	16	15	13	9	13	12	16	3	8	11	12	15	12	3
ENSBTAG00000001904	ZNF276	343.94	238	244	366	454	238	224	456	337	289	297	294	181	406	310	835	920
ENSBTAG00000001906	FANCA	483.247	285	476	403	585	400	437	605	712	477	333	350	274	590	638	622	691
ENSBTAG00000001908	DLD	700.276	382	630	730	682	780	747	648	495	971	778	665	475	624	571	1428	907
ENSBTAG00000001911	ENSBTAG00000001911	3.75715	5	0	4	5	3	1	9	6	0	5	1	0	0	10	10	123
ENSBTAG00000001915	APOH	3.99722	0	4	8	3	9	2	6	4	5	5	4	2	1	2	8	4
ENSBTAG00000001917	C11orf16	31.3619	16	14	61	37	25	17	45	35	12	39	51	12	49	34	56	11
ENSBTAG00000001918	STXBP5L	5.36546	2	2	10	3	6	2	3	4	6	5	10	1	8	3	12	24
ENSBTAG00000001919	ZNF652	155.166	112	109	156	155	130	108	203	149	137	139	156	98	158	117	365	424
ENSBTAG00000001920	POLQ	1555.98	644	1715	1577	1716	1774	1983	1507	1400	2431	1356	1226	1035	1497	1404	2031	1470
ENSBTAG00000001922	AKIP1	89.2977	61	62	99	107	75	63	97	96	75	89	80	48	124	77	241	145
ENSBTAG00000001926	RAD23B	1180.18	636	1064	1213	1172	1366	1247	1080	922	1557	1156	927	807	1180	967	2560	1831
ENSBTAG00000001927	ATP6V1C2	60.2037	12	63	68	71	46	59	62	86	82	55	39	44	78	69	95	48
ENSBTAG00000001928	PDIA6	1956.74	1075	1523	1829	2324	1841	1860	1950	1558	2222	1591	1796	1199	1928	2096	5398	3696
ENSBTAG00000001931	TRABD	283.038	235	238	276	285	163	172	423	369	196	191	199	147	388	331	575	717
ENSBTAG00000001932	CRAT	573.835	414	341	595	615	382	340	720	520	364	504	558	330	595	507	1642	2127
ENSBTAG00000001933	PPP2R4	602.036	336	441	755	788	491	377	709	535	511	530	497	324	634	516	1626	1814
ENSBTAG00000001936	PCK1	54.4957	45	30	138	26	40	21	59	97	47	61	28	10	97	46	26	150
ENSBTAG00000001937	ANAPC11	179.626	84	136	230	203	135	150	195	213	165	170	128	83	224	211	429	382
ENSBTAG00000001938	CKS2	328.328	135	338	243	364	379	377	282	306	551	272	274	229	347	334	538	318
ENSBTAG00000001939	SECISBP2	728.497	438	602	752	909	749	669	813	705	809	605	627	439	693	728	1537	1171
ENSBTAG00000001941	SEMA4D	587.571	552	420	650	652	452	392	648	618	438	436	513	299	673	564	1615	1357
ENSBTAG00000001942	SNX27	332.735	205	261	332	367	368	347	352	281	348	317	283	189	363	319	717	540
ENSBTAG00000001945	ARG2	226.344	50	244	243	264	263	273	241	270	298	155	147	163	288	292	359	29
ENSBTAG00000001947	ZNF514	7.27891	6	8	6	10	8	1	9	7	5	10	8	1	8	5	14	23
ENSBTAG00000001948	VTI1B	567.933	368	543	646	699	550	523	568	520	674	489	463	352	596	601	1052	654
ENSBTAG00000001949	ZNF2	46.9586	31	41	60	65	44	31	51	39	46	49	38	32	49	39	96	78
ENSBTAG00000001950	RDH11	226.012	144	168	291	261	197	179	227	189	250	220	174	152	214	169	593	508
ENSBTAG00000001956	HINT3	142.83	43	84	156	109	94	107	172	83	128	164	210	98	133	82	699	325
ENSBTAG00000001957	TRMT11	187.377	108	173	177	203	213	180	168	138	258	204	180	126	181	166	335	250
ENSBTAG00000001959	TFAP2E	16.1859	2	15	26	13	13	6	21	17	10	16	15	5	29	9	39	74
ENSBTAG00000001961	MAP1B	272.548	196	251	219	311	182	163	401	293	248	151	193	130	211	324	513	1179
ENSBTAG00000001962	MRPS27	301.715	153	208	258	403	322	261	308	293	288	283	237	182	352	352	627	645
ENSBTAG00000001966	PDGFRL	30.3978	18	36	31	51	26	13	37	41	42	21	18	11	34	33	38	65
ENSBTAG00000001968	TTC14	904.585	601	775	879	889	1068	943	828	655	1298	928	838	590	796	812	1699	1136
ENSBTAG00000001969	CCDC39	19.9524	13	14	20	38	20	17	10	12	28	21	14	8	21	32	42	24
ENSBTAG00000001975	DRP2	8.8676	10	9	11	11	9	9	11	9	7	8	2	4	10	10	12	9
ENSBTAG00000001977	YIPF6	522.944	321	371	538	524	601	542	504	317	694	601	572	316	437	361	1218	903
ENSBTAG00000001981	SLC6A17	9.53143	14	4	3	6	5	4	16	7	9	2	5	4	9	12	18	66
ENSBTAG00000001983	SMAGP	153.176	68	165	131	176	127	126	168	222	141	99	143	87	191	206	319	184
ENSBTAG00000001985	SRMS	4.65359	2	4	2	7	0	4	8	9	4	6	4	4	5	3	4	11
ENSBTAG00000001987	SWAP70	2774.84	1596	2921	3047	3092	3197	2772	2494	2635	3956	2218	2140	1977	3145	3260	4045	895
ENSBTAG00000001988	EIF3D	1543.88	808	1214	2058	1964	1301	1267	1775	1716	1673	1269	1040	872	1749	1761	3560	2249
ENSBTAG00000001992	CYP51A1	869.5	459	606	846	849	917	801	819	705	851	1123	905	613	712	584	2968	1326
ENSBTAG00000001996	SNRNP70	779.666	481	642	979	951	633	596	884	858	745	629	583	510	825	737	1613	1682
ENSBTAG00000001998	ST6GALNAC1	11.9176	3	2	54	7	12	6	12	9	27	0	13	2	38	4	1	4
ENSBTAG00000001999	C11orf57	166.425	120	163	152	201	179	161	149	119	202	155	137	94	182	174	310	241
ENSBTAG00000002000	TIMM8B	164.892	68	150	218	277	118	155	177	153	163	116	120	106	210	145	358	300
ENSBTAG00000002002	ATAD2	2679.4	1193	3048	2532	2940	3262	3226	2494	2835	4077	2215	2117	1664	2550	2579	3779	2016
ENSBTAG00000002004	LLPH	249.006	138	252	259	297	276	248	242	185	351	249	217	174	184	184	556	306
ENSBTAG00000002006	THBS1	1227.06	829	1025	1039	1148	778	534	1773	762	762	826	1468	592	963	1277	4967	4849
ENSBTAG00000002010	PI4K2A	314.739	194	218	334	395	304	248	381	297	296	283	275	185	334	311	728	633
ENSBTAG00000002012	FAM96A	644.942	311	619	753	735	666	660	595	510	921	667	532	445	615	553	1273	732
ENSBTAG00000002014	SNX1	1511.7	724	1378	1828	1820	1432	1461	1566	1404	1851	1347	1211	1021	1634	1562	2908	1808
ENSBTAG00000002015	RPS6KA6	300.016	251	272	260	385	341	333	279	214	429	253	263	195	264	271	444	321
ENSBTAG00000002018	ENSBTAG00000002018	1000.97	592	882	1064	1143	850	789	1133	1042	987	777	774	550	924	1062	2348	2644
ENSBTAG00000002019	SERPINB5	11.8028	4	5	18	14	9	8	10	6	11	22	17	7	18	7	39	8
ENSBTAG00000002020	CREBRF	447.473	327	292	505	479	480	404	478	356	452	443	432	242	413	411	928	985
ENSBTAG00000002021	BNIP1	114.882	61	81	115	146	121	79	106	120	112	113	107	73	96	137	283	229
ENSBTAG00000002023	NOS1	5.1562	3	2	9	4	1	4	11	6	2	0	3	1	1	10	15	33
ENSBTAG00000002025	AMIGO2	23.4766	24	6	35	28	10	8	29	17	18	22	22	10	29	24	80	73
ENSBTAG00000002026	ENSBTAG00000002026	6099.94	3554	5540	7324	7441	6505	6023	5683	5332	8591	5077	4773	4009	6587	5177	11593	6807
ENSBTAG00000002027	FAM167B	4.22505	5	3	7	9	6	3	10	3	4	1	1	3	0	1	10	5
ENSBTAG00000002028	FAM69A	261.194	138	279	236	280	300	387	238	198	377	190	243	163	288	227	426	176
ENSBTAG00000002029	IGSF5	185.64	91	68	299	221	91	108	240	172	72	223	202	85	190	105	595	805
ENSBTAG00000002033	UBXN2A	303.156	166	240	326	329	358	284	284	194	357	351	364	184	259	204	634	580
ENSBTAG00000002034	MFSD2B	19.1411	15	12	14	18	17	11	22	26	28	15	9	15	20	10	45	61
ENSBTAG00000002035	ARL5C	99.7992	39	114	123	125	92	91	91	177	129	74	56	63	113	145	109	8
ENSBTAG00000002036	CACNB1	31.5097	28	36	37	39	25	12	37	57	27	13	31	15	34	33	47	47
ENSBTAG00000002037	ATXN7L1	182.318	159	130	177	197	145	102	245	164	155	130	180	90	182	180	466	546
ENSBTAG00000002038	RPL14	6065.47	3517	5045	7619	7976	5863	5287	6148	5273	7508	5244	4707	3908	6640	5286	12684	9117
ENSBTAG00000002039	FRMD8	269.46	130	216	324	374	188	201	349	358	263	179	215	149	321	294	598	488
ENSBTAG00000002041	SASH3	1258.36	947	1095	1312	1537	1117	1002	1331	1323	1467	969	914	841	1513	1629	2559	823
ENSBTAG00000002042	RIC8A	349.632	191	267	435	397	265	265	436	373	340	304	272	207	425	331	791	769
ENSBTAG00000002044	SIRT3	61.8939	44	36	90	81	51	45	87	53	46	68	60	32	54	60	120	134
ENSBTAG00000002045	PSMD13	374.518	238	285	406	498	283	286	403	382	375	339	283	207	380	452	814	830
ENSBTAG00000002046	ENSBTAG00000002046	138.57	51	32	231	114	87	59	173	79	85	178	190	119	97	70	540	553
ENSBTAG00000002048	PTPN11	1064.48	621	965	978	1134	1191	1066	1064	985	1424	838	873	655	1050	1101	2092	1662
ENSBTAG00000002049	HADH	425.937	317	280	516	476	383	326	541	404	348	407	401	273	522	360	776	836
ENSBTAG00000002050	COA7	27.5098	13	23	36	30	22	18	20	36	30	25	20	20	23	21	60	91
ENSBTAG00000002051	ARAP1	431.213	294	321	493	412	277	238	634	529	295	311	403	180	529	506	1019	1262
ENSBTAG00000002052	PLOD1	219.086	121	155	264	330	150	119	245	255	138	174	173	135	269	224	621	552
ENSBTAG00000002055	ENSBTAG00000002055	112.468	100	95	112	169	77	87	130	120	98	66	81	44	138	127	246	260
ENSBTAG00000002056	02-mars	82.1956	55	69	90	105	79	79	90	74	70	66	65	43	90	87	215	128
ENSBTAG00000002058	ASF1A	430.206	149	490	450	494	527	549	313	391	740	337	343	281	405	427	738	224
ENSBTAG00000002059	MCM9	346.954	186	374	289	374	370	295	414	387	398	249	325	214	312	409	645	491
ENSBTAG00000002060	RPL19	4979.55	2658	4316	6378	7286	4561	4210	5412	5006	5875	3927	3780	3091	5784	4734	9668	6357
ENSBTAG00000002062	TRPA1	89.4471	36	103	32	46	83	69	70	17	71	123	124	38	35	20	612	357
ENSBTAG00000002065	TFAP2C	2.41477	5	0	3	1	2	1	6	0	2	3	2	1	1	1	12	3
ENSBTAG00000002068	TAGLN2	1048.99	519	670	1105	1165	860	614	1230	893	935	1010	1029	635	999	809	3728	3247
ENSBTAG00000002069	ENSBTAG00000002069	6602.1	3337	2645	8313	6091	4439	3852	9927	5433	1750	7398	6670	3421	7778	4587	24826	26976
ENSBTAG00000002072	ERCC2	312.761	182	265	299	359	231	230	350	429	314	240	219	183	422	429	583	517
ENSBTAG00000002073	RAD17	453.643	259	432	437	513	547	504	406	319	775	446	407	284	436	380	753	365
ENSBTAG00000002075	MME	99.3963	160	117	78	114	83	110	88	82	149	82	68	56	79	61	126	39
ENSBTAG00000002076	STAU2	153.839	96	126	138	167	144	144	155	175	179	127	165	96	160	172	258	218
ENSBTAG00000002078	KDM4A	1034.29	833	888	932	1136	793	727	1336	1182	852	733	903	573	1157	1157	2066	2431
ENSBTAG00000002080	NOV	380.605	54	216	1048	712	634	419	283	269	276	243	523	182	197	396	448	319
ENSBTAG00000002082	MARCKS	906.83	456	729	917	831	956	792	989	807	922	942	842	538	858	776	2570	1910
ENSBTAG00000002083	AUTS2	78.1122	62	72	47	67	30	35	84	138	40	38	57	41	66	101	134	450
ENSBTAG00000002084	UNC5C	61.4991	22	37	78	54	42	38	78	20	47	84	84	44	51	20	165	300
ENSBTAG00000002086	PRPF4B	2578.63	1778	2496	2729	2990	2555	2511	2733	2289	3120	2076	2129	1576	2542	2557	4783	3553
ENSBTAG00000002089	FAM217A	2.46751	1	1	1	1	0	1	2	5	1	5	3	1	3	5	1	13
ENSBTAG00000002090	CPSF4	185.412	94	142	205	295	154	127	241	229	161	140	150	102	232	161	371	415
ENSBTAG00000002092	PI16	61.5017	14	61	84	58	37	34	87	73	52	50	38	38	35	52	85	370
ENSBTAG00000002094	ATP5J2	462.176	221	379	631	560	453	354	501	348	541	409	382	322	533	357	1191	763
ENSBTAG00000002095	MEN1	246.065	121	227	274	262	190	182	311	335	241	154	182	179	274	317	440	441
ENSBTAG00000002096	ENSBTAG00000002096	268.876	81	126	453	203	268	248	187	131	214	417	239	213	211	133	1115	733
ENSBTAG00000002097	TMC5	1237.36	396	557	910	991	619	537	1343	552	464	1014	1880	757	980	508	9114	6319
ENSBTAG00000002098	CDC34	172.676	92	155	200	192	128	117	215	206	168	122	128	97	224	186	394	380
ENSBTAG00000002100	GZMM	5.72144	3	3	7	4	5	6	6	6	2	7	2	4	4	5	26	18
ENSBTAG00000002101	GDE1	611.843	413	314	785	487	459	416	701	380	447	770	744	359	540	398	1977	1991
ENSBTAG00000002103	PLCG2	2606.72	1729	2492	2086	2713	2313	2262	2857	4079	2451	1661	2231	1504	2947	4451	3566	2141
ENSBTAG00000002104	RHPN1	22.8206	7	18	19	29	11	18	46	35	19	16	24	12	36	16	52	40
ENSBTAG00000002105	ENSBTAG00000002105	355.416	235	251	389	386	328	246	434	375	283	304	330	229	357	301	820	939
ENSBTAG00000002107	FZD1	371.279	186	266	362	466	275	218	466	415	307	349	318	179	411	382	1002	1137
ENSBTAG00000002108	YWHAQ	1846.71	796	1667	2094	2038	2013	1822	1808	1674	2545	1738	1508	1222	1829	1607	3822	2652
ENSBTAG00000002110	DMGDH	1.8681	0	0	3	6	1	1	0	2	3	4	0	0	0	2	2	14
ENSBTAG00000002112	INSIG2	79.3058	70	66	54	89	105	72	62	73	108	73	71	44	72	63	167	118
ENSBTAG00000002113	ZNF41	88.5104	77	91	70	109	103	100	72	67	116	75	93	41	74	83	146	108
ENSBTAG00000002115	C20orf96	14.8736	10	16	22	19	13	12	13	13	17	13	10	13	16	12	22	18
ENSBTAG00000002116	ZCCHC3	387.505	241	366	420	571	380	348	392	383	455	317	345	233	374	380	692	465
ENSBTAG00000002117	KIF18A	561.549	212	651	513	671	734	738	491	497	883	459	471	354	485	591	739	355
ENSBTAG00000002121	CDK2AP2	302.977	140	288	277	394	270	241	316	280	331	252	248	190	316	249	758	791
ENSBTAG00000002122	FAM109A	5.95439	4	1	7	7	5	3	8	6	2	9	4	4	5	1	20	29
ENSBTAG00000002123	MYO3A	3.72156	0	3	2	2	11	3	1	6	4	2	3	3	2	9	6	1
ENSBTAG00000002125	GNAL	57.4046	39	37	57	65	60	20	78	58	36	65	59	47	52	62	119	119
ENSBTAG00000002126	PFKFB2	251.852	208	195	215	212	149	140	371	159	158	227	268	174	242	140	824	993
ENSBTAG00000002127	TCP11L2	371.566	340	283	374	489	417	314	372	285	430	352	354	209	406	428	617	242
ENSBTAG00000002128	MPPE1	376.85	212	361	419	469	312	341	409	387	386	262	297	212	470	402	811	649
ENSBTAG00000002129	KLF5	708.446	278	361	772	483	560	390	897	423	425	819	1188	376	730	354	1817	3635
ENSBTAG00000002130	SMPD4	464.682	287	409	457	508	325	320	609	633	389	259	363	268	538	537	892	1315
ENSBTAG00000002135	CD69	203.627	246	110	162	203	228	159	168	116	235	164	172	99	158	208	1039	133
ENSBTAG00000002136	FCHO1	646.002	303	728	549	773	496	540	652	1082	699	463	421	414	918	973	987	282
ENSBTAG00000002137	SUGT1	423.007	268	414	358	513	522	523	401	403	547	346	360	246	331	384	686	554
ENSBTAG00000002143	DTWD2	44.8605	24	33	46	53	55	37	37	37	53	36	56	19	41	36	79	146
ENSBTAG00000002144	ADRB2	18.4766	17	15	29	25	12	15	25	26	6	11	14	9	14	18	43	40
ENSBTAG00000002145	MMP17	3.34379	1	3	2	5	2	2	8	1	1	3	2	2	3	1	9	23
ENSBTAG00000002147	PPP4R2	788.903	498	672	829	796	893	920	681	590	1088	808	687	533	694	663	1611	913
ENSBTAG00000002148	RAB3D	133.707	60	84	143	173	99	64	163	137	89	128	119	83	152	75	456	504
ENSBTAG00000002150	IL17	0.703396	1	0	0	1	0	0	2	0	0	0	5	0	0	0	78	3
ENSBTAG00000002154	GPR141	20.6807	6	9	34	25	22	15	20	9	19	38	21	8	14	6	98	49
ENSBTAG00000002163	PTGER2	70.0977	46	42	70	62	61	66	66	45	53	76	73	41	70	49	173	280
ENSBTAG00000002164	AXDND1	5.72452	3	2	9	9	7	1	4	9	8	4	3	4	10	5	7	12
ENSBTAG00000002170	NOVA1	55.4459	45	46	37	89	44	44	71	78	52	40	40	32	61	58	80	101
ENSBTAG00000002171	FAM135A	271.687	130	180	253	197	227	234	305	150	228	351	394	152	237	127	699	1121
ENSBTAG00000002174	RERG	67.2138	57	56	59	80	68	55	82	61	66	49	62	34	79	59	104	164
ENSBTAG00000002175	SRPK2	402.298	308	352	412	509	400	331	457	309	417	394	339	235	403	449	751	572
ENSBTAG00000002176	NSMCE1	382.611	187	334	471	536	353	300	450	374	441	334	292	235	451	384	717	551
ENSBTAG00000002177	PIKFYVE	2247.09	1320	2497	2253	2697	2551	2052	2276	2463	3024	1744	1826	1384	2402	2320	3357	1681
ENSBTAG00000002178	PPL	40.3572	19	15	47	50	12	12	68	49	14	14	42	12	52	43	104	271
ENSBTAG00000002179	C15orf41	122.157	90	124	128	142	136	122	121	124	121	79	89	73	122	132	223	186
ENSBTAG00000002181	KHDRBS3	28.3189	17	13	37	23	24	25	36	18	24	18	26	15	19	28	76	137
ENSBTAG00000002182	COX17	264.011	132	189	311	366	242	206	259	235	294	184	247	181	280	247	778	453
ENSBTAG00000002185	RNF7	173.27	127	142	195	208	162	176	150	142	210	163	150	113	187	114	383	273
ENSBTAG00000002186	NDN	33.5095	20	37	28	42	29	18	49	42	21	29	25	19	22	26	84	112
ENSBTAG00000002187	SERINC3	1522.91	659	1126	2052	1788	1546	1404	1615	1300	1668	1587	1196	882	1629	1391	3676	2656
ENSBTAG00000002188	C16orf89	2.84131	0	1	1	6	2	1	0	10	0	2	0	2	11	4	9	0
ENSBTAG00000002189	ENSBTAG00000002189	95.8692	50	82	94	86	62	72	121	131	102	83	76	51	106	124	190	220
ENSBTAG00000002190	DOCK8	3595.95	3294	3120	3602	4113	3561	3404	3656	3690	4076	2879	2859	1993	3780	4214	5965	3497
ENSBTAG00000002191	RRP12	520.295	344	430	524	608	410	348	575	704	412	364	451	262	637	638	1142	1126
ENSBTAG00000002192	C8orf46	3.84297	4	5	5	1	6	4	6	3	3	3	5	1	2	2	4	8
ENSBTAG00000002194	MYZAP	91.3007	50	65	107	125	75	66	121	124	88	62	74	35	101	96	168	247
ENSBTAG00000002196	TCEB1	184.283	77	167	188	161	189	187	184	169	277	192	179	121	173	151	372	284
ENSBTAG00000002199	CORIN	4.44898	3	2	3	2	3	0	4	2	1	2	8	4	3	2	35	22
ENSBTAG00000002201	NFXL1	295.796	173	209	309	387	302	301	315	208	298	294	303	164	320	240	645	579
ENSBTAG00000002202	CRAMP1	281.069	220	237	213	287	175	173	405	389	185	163	215	138	336	368	579	877
ENSBTAG00000002203	NDUFS2	814.562	399	580	1111	973	609	602	955	660	786	750	696	538	859	690	2096	2163
ENSBTAG00000002204	ENSBTAG00000002204	23.6584	39	21	33	20	17	18	38	17	14	14	26	12	13	17	39	47
ENSBTAG00000002206	ZC3H12B	3.91534	5	0	8	8	3	1	11	4	4	1	3	3	1	0	10	6
ENSBTAG00000002209	HN1L	813.101	428	803	826	868	858	669	782	804	994	715	696	519	872	867	1606	1225
ENSBTAG00000002210	LAS1L	1160.3	699	934	1375	1482	1023	972	1240	1314	1169	947	888	675	1321	1278	2439	1799
ENSBTAG00000002211	MAPK8IP3	232.278	189	209	212	235	185	153	284	325	203	151	186	127	300	295	375	441
ENSBTAG00000002214	TAT	11.7375	1	2	4	45	15	2	5	13	5	27	9	12	23	6	7	14
ENSBTAG00000002215	GFPT2	89.8371	64	55	106	135	74	59	108	77	61	47	87	41	67	86	255	351
ENSBTAG00000002219	ENSBTAG00000002219	247.819	179	187	192	268	189	199	279	301	212	153	212	164	293	260	571	648
ENSBTAG00000002220	SPTLC1	938.132	356	626	1132	902	979	871	937	548	875	1163	1125	589	883	730	2688	2086
ENSBTAG00000002223	POP4	223.472	133	182	263	303	205	175	249	193	298	186	169	116	251	220	554	322
ENSBTAG00000002224	UHRF1	1961.89	768	1902	2266	2477	1592	1717	1960	3288	2056	1340	1276	1285	2130	2626	3071	2506
ENSBTAG00000002226	FBXO31	169.846	112	179	133	262	141	132	163	218	161	112	127	117	184	226	235	273
ENSBTAG00000002227	LRIG3	347.543	212	179	494	365	238	164	594	236	183	385	383	160	355	189	600	1773
ENSBTAG00000002232	TRPC1	76.7555	42	52	90	76	81	63	100	49	71	91	79	35	52	34	216	278
ENSBTAG00000002233	CPNE2	60.5057	25	57	95	62	40	38	107	61	43	54	83	31	44	50	139	126
ENSBTAG00000002236	TRPC4AP	915.591	584	771	936	1031	858	720	995	936	866	711	837	518	883	994	2197	1963
ENSBTAG00000002238	ENSBTAG00000002238	93.3557	40	50	101	125	75	71	121	77	71	88	77	52	113	66	260	348
ENSBTAG00000002240	GPR18	129.765	93	124	120	159	143	131	130	95	161	112	112	90	166	116	253	71
ENSBTAG00000002242	FAM192A	371.602	220	325	380	415	360	354	365	299	438	338	314	258	366	358	859	604
ENSBTAG00000002243	SNX15	41.1606	21	16	42	36	35	22	46	39	27	44	36	14	70	33	132	177
ENSBTAG00000002248	SAC3D1	13.1681	8	10	13	21	9	5	17	17	8	11	10	5	18	13	26	49
ENSBTAG00000002249	NAALADL1	1315.86	25	510	2546	769	1258	1173	944	1144	819	1211	1979	973	2097	733	1703	6017
ENSBTAG00000002251	CFAP54	31.4751	21	7	36	38	33	18	32	23	59	20	51	21	27	53	37	26
ENSBTAG00000002256	YEATS4	171.628	88	159	171	182	195	174	190	120	258	156	167	108	149	143	384	209
ENSBTAG00000002258	APOA1	2507.83	4276	167	5188	1781	1055	1103	4635	5723	942	2739	996	432	1912	1727	8095	1942
ENSBTAG00000002259	ENSBTAG00000002259	52.7714	101	16	58	67	40	25	71	35	31	34	44	24	50	38	165	113
ENSBTAG00000002260	NCAPD3	690.953	385	643	634	829	612	543	810	904	695	524	512	460	766	799	1116	1300
ENSBTAG00000002266	NPL	50.1299	19	56	51	73	49	54	30	47	80	46	47	49	39	46	72	23
ENSBTAG00000002267	ANKRD40	584.862	394	544	592	692	529	583	607	581	702	450	498	361	603	601	1029	860
ENSBTAG00000002271	CDADC1	509.782	233	407	478	592	500	434	449	409	621	528	495	354	492	581	1320	765
ENSBTAG00000002272	KCTD18	101.398	84	75	118	101	90	73	94	85	147	116	94	66	84	81	216	164
ENSBTAG00000002275	PTP4A1	267.913	152	236	221	309	257	264	303	250	321	244	260	159	230	249	575	504
ENSBTAG00000002277	MLLT1	137.057	85	108	125	148	97	111	158	160	123	82	120	72	172	143	315	415
ENSBTAG00000002278	FBN1	1969.99	744	1559	2635	2812	1443	1230	2584	2076	1461	1533	1382	1024	2010	1902	4693	7127
ENSBTAG00000002279	LUC7L3	1256.43	971	1267	1132	1250	1322	1251	1268	1111	1669	1144	1052	727	1163	1218	2176	1715
ENSBTAG00000002280	KIF5B	3036.17	1684	2288	3413	2961	2989	2750	3145	2031	3180	3142	3009	1810	2772	2182	9290	7082
ENSBTAG00000002281	ZNF354C	21.3997	15	25	25	17	19	12	28	22	15	22	27	11	16	9	50	62
ENSBTAG00000002282	ENSBTAG00000002282	870.871	563	700	821	989	747	711	1069	897	825	635	812	435	900	935	1810	2318
ENSBTAG00000002283	FZD7	124.966	99	70	154	179	89	75	186	180	75	100	96	57	121	129	273	305
ENSBTAG00000002286	DNAJC18	318.966	180	275	345	417	391	298	327	249	385	269	288	196	343	324	554	390
ENSBTAG00000002287	CHD9	2250.7	1520	1976	2178	2250	2476	2284	2456	1893	2761	2079	2091	1303	2168	2090	4127	3501
ENSBTAG00000002290	ENSBTAG00000002290	31.9429	77	0	0	90	30	23	0	50	6	0	102	29	2	7	37	2
ENSBTAG00000002291	ZBTB41	317.701	216	254	287	338	299	329	393	233	370	290	301	181	304	255	690	677
ENSBTAG00000002292	SMARCA1	243.382	172	174	252	258	261	227	280	221	284	220	189	120	234	230	578	468
ENSBTAG00000002293	ARL5A	1216.38	529	1224	1189	1281	1581	1477	956	998	1999	1095	1144	769	1205	1245	1729	816
ENSBTAG00000002295	ATF2	652.38	426	550	663	742	671	634	674	501	871	566	616	431	637	629	1296	828
ENSBTAG00000002296	TMEM173	187.936	144	141	173	209	200	143	209	202	197	201	157	97	216	174	413	267
ENSBTAG00000002297	CACNB4	30.6331	25	39	22	40	45	38	28	27	43	20	21	27	19	28	21	12
ENSBTAG00000002298	CKAP2L	589.552	209	637	530	731	628	634	525	648	873	489	463	395	531	676	965	647
ENSBTAG00000002299	SEL1L3	213.691	36	165	250	196	165	105	205	96	146	237	305	133	225	85	654	1197
ENSBTAG00000002302	CD59	80.5383	45	56	116	90	65	58	82	68	90	76	89	61	86	40	183	187
ENSBTAG00000002303	GLG1	1470	960	1043	1538	1650	1159	1021	1905	1258	1147	1314	1462	742	1483	1502	3330	4702
ENSBTAG00000002305	PCSK4	19.7749	18	16	33	18	7	10	14	25	22	10	14	9	31	25	24	67
ENSBTAG00000002306	UTP11L	208.732	116	170	177	231	214	208	211	161	278	222	180	164	176	191	426	339
ENSBTAG00000002309	CSPG5	6.3577	4	7	8	10	2	6	8	2	5	5	8	1	8	9	16	13
ENSBTAG00000002311	REEP6	23.2122	48	15	23	14	11	19	42	13	17	22	12	7	22	16	32	75
ENSBTAG00000002313	ITPR2	7183.45	2345	7591	6339	8079	7940	8760	6495	6609	11219	5736	6812	5043	7612	8348	9349	5671
ENSBTAG00000002315	RNF34	123.024	124	71	144	142	102	80	145	96	116	115	117	85	124	103	268	244
ENSBTAG00000002316	NIPA1	43.2395	21	21	60	48	33	29	62	44	44	51	37	29	37	24	80	151
ENSBTAG00000002317	PTN	135.418	106	91	114	158	105	58	242	70	112	96	72	68	122	153	360	639
ENSBTAG00000002319	HMCN2	1533.5	433	1383	1236	1833	1124	913	1944	4020	1064	860	1060	866	2281	2311	1696	2293
ENSBTAG00000002321	AMT	277.788	179	225	321	342	224	217	331	326	255	228	214	137	320	343	476	570
ENSBTAG00000002323	USP28	394.408	267	316	395	521	373	373	472	385	429	302	336	226	403	389	746	678
ENSBTAG00000002326	LGALS3	1018.9	171	370	1030	660	649	774	1018	417	684	1927	1439	791	655	447	2783	5860
ENSBTAG00000002327	TMEM208	112.214	54	92	130	125	93	94	118	97	120	117	76	92	127	80	307	220
ENSBTAG00000002328	KDM2B	446.255	330	393	430	478	354	324	591	586	396	313	374	241	542	493	878	801
ENSBTAG00000002329	ASAP2	303.844	210	199	282	283	190	187	436	336	229	205	353	144	343	297	735	1087
ENSBTAG00000002331	DLGAP5	1308.8	469	1474	1268	1366	1745	1561	992	1243	2219	1133	1021	941	1203	1359	1786	795
ENSBTAG00000002332	LSM5	242.893	117	254	259	244	294	287	208	191	384	256	226	164	204	190	419	179
ENSBTAG00000002333	HOPX	119.848	50	60	172	92	98	73	111	37	91	193	133	74	112	23	395	605
ENSBTAG00000002335	HAND1	13.6186	16	2	5	5	6	6	15	9	9	1	10	5	4	29	26	139
ENSBTAG00000002336	RCOR1	269.307	188	220	233	263	275	225	349	276	248	212	275	142	265	284	541	587
ENSBTAG00000002340	STEAP4	5.14161	6	0	4	4	6	2	6	4	5	4	2	3	8	5	107	25
ENSBTAG00000002341	ETS1	2068.06	1552	1979	1964	2002	2157	1889	2060	2116	2706	1786	1880	1404	1945	2308	3678	1540
ENSBTAG00000002344	ORAI3	301.832	184	279	343	372	262	248	283	318	347	231	222	202	379	332	634	378
ENSBTAG00000002345	SETD1A	203.903	167	187	120	211	125	81	303	336	139	100	181	74	216	331	348	668
ENSBTAG00000002346	HSD3B7	138.434	75	70	145	168	77	69	196	119	84	160	168	71	160	91	518	425
ENSBTAG00000002347	MAST3	385.993	330	279	313	352	246	217	602	481	261	240	336	167	486	456	780	1341
ENSBTAG00000002348	SLC4A4	383.005	283	224	365	236	240	206	579	177	180	437	458	218	305	169	1099	2287
ENSBTAG00000002349	STX1B	5.09496	3	5	0	7	6	10	7	6	2	5	4	3	3	7	7	5
ENSBTAG00000002350	ENSBTAG00000002350	110.948	78	64	105	110	65	45	204	123	65	68	103	61	128	100	235	514
ENSBTAG00000002352	GGA2	1619.14	883	1469	2023	2158	1453	1488	1696	1616	1743	1384	1302	1008	1743	1730	3290	1850
ENSBTAG00000002356	RBM47	530.889	236	271	580	544	305	269	690	413	328	489	549	299	539	372	1702	2848
ENSBTAG00000002357	TICAM2	188.037	127	149	220	202	185	153	206	184	202	135	154	92	170	179	520	428
ENSBTAG00000002361	TMCC2	6.85709	4	4	10	4	6	7	4	9	2	0	2	5	6	7	17	49
ENSBTAG00000002362	APOLD1	62.0194	35	44	84	83	53	49	70	52	49	68	81	30	56	28	173	142
ENSBTAG00000002363	SESN2	119.251	57	77	96	141	79	72	191	170	78	91	111	59	152	99	302	410
ENSBTAG00000002367	HCFC1R1	19.6456	10	13	19	28	15	11	22	22	23	18	12	7	21	21	39	81
ENSBTAG00000002368	TULP2	38.2745	44	40	29	39	24	28	48	35	33	27	48	21	37	29	51	104
ENSBTAG00000002370	ZNF792	159.18	115	108	172	180	153	138	161	201	140	164	141	73	152	179	333	273
ENSBTAG00000002374	ARMC5	66.707	47	54	73	88	51	36	99	61	49	40	60	43	75	66	114	214
ENSBTAG00000002376	PPIL1	653.609	290	657	705	826	724	680	671	632	915	557	483	462	676	609	1139	551
ENSBTAG00000002377	PSMB2	491.107	264	400	570	602	416	390	515	413	480	463	396	308	493	520	1336	989
ENSBTAG00000002378	NUCB1	1371.25	879	757	1584	1622	988	790	1556	1244	993	1247	1322	686	1509	1131	4234	4939
ENSBTAG00000002381	ZDHHC5	253.214	183	178	212	248	173	166	336	251	207	184	242	139	279	236	652	913
ENSBTAG00000002382	DDX10	348.363	259	344	362	281	359	400	270	290	434	271	290	235	352	325	767	495
ENSBTAG00000002385	SLC35E4	4.96441	2	2	2	5	4	2	8	3	7	8	6	1	2	3	17	27
ENSBTAG00000002389	MED19	202.897	108	169	248	242	177	162	249	202	195	180	153	107	219	190	490	453
ENSBTAG00000002391	TGFB1I1	67.7625	32	33	53	50	34	18	97	56	43	23	46	19	65	98	219	571
ENSBTAG00000002392	ANK2	292.008	209	236	291	365	243	210	308	273	299	229	260	139	273	303	502	998
ENSBTAG00000002393	C6orf89	443.957	320	353	449	486	378	375	489	509	411	392	418	249	433	458	920	873
ENSBTAG00000002394	TMEM44	25.5847	17	16	28	36	18	7	37	23	16	24	39	7	34	17	72	80
ENSBTAG00000002395	HPS3	874.047	585	779	880	903	1054	855	834	687	984	949	802	510	894	788	1786	1059
ENSBTAG00000002398	ZNF567	189.955	103	177	173	206	220	258	166	189	287	176	166	112	160	161	303	191
ENSBTAG00000002402	IGF2R	773.341	644	519	765	805	526	468	969	1049	604	533	739	422	802	893	1536	2155
ENSBTAG00000002404	ENSBTAG00000002404	255.169	127	158	315	293	195	213	284	215	220	239	217	160	275	250	704	699
ENSBTAG00000002408	FHAD1	26.1854	11	17	38	27	15	30	18	18	39	8	29	23	15	41	50	71
ENSBTAG00000002411	CTNND1	1389.52	868	754	1493	1327	838	739	2003	1045	770	1163	1657	705	1304	937	4538	6712
ENSBTAG00000002412	CYB5B	1039.03	589	926	1243	1339	1081	947	1082	961	1209	900	834	642	1068	968	2130	1386
ENSBTAG00000002413	MCAT	151.82	94	138	153	204	108	105	183	177	140	103	109	88	178	154	323	394
ENSBTAG00000002415	TSPAN3	937.575	477	537	1223	1028	865	673	1193	755	867	880	1009	556	1034	651	2671	2312
ENSBTAG00000002416	ENSBTAG00000002416	706.858	190	212	779	639	391	339	636	364	253	617	496	211	547	770	3237	6146
ENSBTAG00000002417	RAB30	254.461	133	241	274	308	264	245	279	190	363	214	237	186	275	260	385	232
ENSBTAG00000002418	TICRR	619.802	282	540	543	787	672	602	673	850	702	449	442	324	640	771	985	1100
ENSBTAG00000002419	PIGM	184.624	146	128	194	201	170	142	189	124	213	176	204	121	173	165	469	319
ENSBTAG00000002422	BCL9	56.9695	37	40	46	52	39	27	81	57	34	33	59	17	62	75	173	258
ENSBTAG00000002423	PSMD12	592.127	295	550	507	535	733	646	555	517	896	530	541	395	525	547	1223	742
ENSBTAG00000002425	SCN9A	27.2552	31	17	33	35	27	17	26	30	31	12	17	5	17	36	58	96
ENSBTAG00000002428	PPA2	287.478	224	260	345	303	237	245	272	229	392	264	249	190	284	252	596	416
ENSBTAG00000002430	COL17A1	721.864	325	828	764	1262	367	557	892	1104	586	689	699	457	949	888	879	90
ENSBTAG00000002431	TRIM24	409.434	281	391	401	454	414	371	422	444	482	319	386	257	362	424	718	580
ENSBTAG00000002432	ABHD13	164.649	92	122	213	199	172	149	162	143	189	157	160	103	153	124	408	250
ENSBTAG00000002434	WDR18	186.412	99	145	188	196	134	143	243	205	182	122	151	103	229	209	445	511
ENSBTAG00000002435	PTPRE	481.257	359	323	552	500	367	312	612	371	313	519	495	252	525	280	1474	1486
ENSBTAG00000002440	KIF7	113.928	88	102	120	136	72	121	158	151	90	61	94	57	123	89	214	276
ENSBTAG00000002441	PPY	8.65037	0	1	28	5	3	11	9	2	0	3	2	0	21	1	74	41
ENSBTAG00000002444	MKI67	7831.92	4113	7489	4868	7819	6117	6992	9381	15127	6665	4486	5400	4162	7382	14790	11059	13265
ENSBTAG00000002445	ZNF783	38.1202	25	22	51	54	22	26	55	33	29	35	36	14	53	32	94	104
ENSBTAG00000002447	C19orf44	21.3699	20	22	15	25	13	13	32	33	26	12	21	13	25	11	27	45
ENSBTAG00000002450	FAM111A	109.975	94	93	103	107	142	92	91	130	87	103	137	61	148	65	228	100
ENSBTAG00000002451	TTC39A	88.3317	51	53	83	71	27	35	104	49	41	82	117	44	72	38	335	639
ENSBTAG00000002452	ASCC2	241.052	172	214	193	265	164	157	292	270	193	216	192	142	260	268	567	653
ENSBTAG00000002454	ALG2	121.511	61	80	114	148	153	116	138	80	120	127	111	74	120	113	311	226
ENSBTAG00000002455	KLHL8	124.359	75	85	149	127	142	77	140	78	106	141	160	59	98	80	399	323
ENSBTAG00000002457	SEC61B	578.868	258	472	658	764	541	532	551	410	804	520	476	412	612	527	1412	899
ENSBTAG00000002458	NUP155	1071.64	525	985	1216	1293	1151	1198	1025	1022	1441	920	862	673	1093	1021	1965	1127
ENSBTAG00000002460	ACTL6A	278.334	131	249	275	284	322	271	256	272	376	252	220	212	276	295	540	321
ENSBTAG00000002462	MRPL47	289.193	187	266	298	360	299	314	245	218	374	287	234	179	266	223	691	385
ENSBTAG00000002463	NDUFB5	406.017	194	328	432	444	440	426	404	261	511	505	367	294	346	267	972	650
ENSBTAG00000002464	PLCH2	2.55575	1	1	2	1	7	3	1	5	1	4	2	2	1	4	1	2
ENSBTAG00000002467	FAM173A	172.693	79	137	197	222	122	131	199	210	193	170	139	110	206	155	329	348
ENSBTAG00000002468	RPS28	800.163	507	588	846	953	507	472	1020	1159	814	497	605	463	1134	824	1569	1908
ENSBTAG00000002469	KANK3	48.6396	35	34	66	90	34	25	68	56	29	36	45	22	53	34	81	153
ENSBTAG00000002470	CCDC78	16.1014	7	13	21	20	12	3	13	27	8	20	7	7	28	15	41	53
ENSBTAG00000002471	CHL1	93.0244	53	60	130	121	70	62	80	61	80	89	68	47	81	71	299	394
ENSBTAG00000002472	CASP9	735.711	235	681	682	1102	700	740	567	1090	1130	612	577	404	793	1059	886	487
ENSBTAG00000002473	ANGPTL4	42.7429	30	18	39	32	9	23	51	23	40	32	51	31	15	24	297	170
ENSBTAG00000002474	MAD1L1	246.386	154	213	241	283	174	178	316	322	237	153	174	157	346	280	438	515
ENSBTAG00000002475	RAB11B	199.503	128	154	195	243	109	137	215	254	157	152	169	116	239	192	473	628
ENSBTAG00000002476	DNAJC16	559.328	352	467	535	686	577	540	584	528	676	502	564	350	454	582	1060	746
ENSBTAG00000002477	FTSJ2	200.145	134	185	189	216	167	181	235	231	214	148	199	146	202	210	371	232
ENSBTAG00000002478	AGMAT	38.2543	65	26	36	29	29	21	53	42	24	26	40	24	30	28	82	72
ENSBTAG00000002479	PANK4	277.193	170	264	307	328	231	215	321	277	272	208	200	164	290	321	538	643
ENSBTAG00000002480	NUDT1	78.4041	38	77	87	100	55	63	82	115	70	72	51	44	124	99	127	82
ENSBTAG00000002481	HAGHL	47.3556	35	39	49	68	33	29	58	32	41	43	36	25	52	41	136	136
ENSBTAG00000002484	NARFL	321.332	209	239	313	436	223	206	408	376	329	255	239	202	374	318	733	713
ENSBTAG00000002485	TNS1	620.437	535	377	590	761	461	268	837	647	420	307	658	226	599	1359	1502	5403
ENSBTAG00000002487	UBE3A	1848.61	1000	1723	1906	1906	2271	2134	1711	1568	2684	1745	1654	1144	1683	1666	3143	1930
ENSBTAG00000002490	CHPT1	442.722	301	244	491	389	435	330	557	291	370	528	505	251	395	231	1164	1480
ENSBTAG00000002492	SYCP3	24.6268	5	3	128	13	8	6	14	4	5	21	34	19	11	20	142	53
ENSBTAG00000002493	VPS35	1272.11	591	915	1576	1502	1530	1237	1202	950	1630	1389	1130	741	1248	1082	2931	1817
ENSBTAG00000002495	BRD4	584.18	456	459	421	586	368	387	839	828	404	343	510	267	659	806	1177	1742
ENSBTAG00000002497	ELOVL2	3.39697	2	1	8	4	2	0	7	1	0	2	7	2	5	3	11	77
ENSBTAG00000002500	FBXL15	57.5402	39	47	81	72	36	35	76	51	48	50	49	25	75	59	124	142
ENSBTAG00000002501	CUEDC2	215.768	115	204	269	238	206	175	237	239	255	156	172	149	283	219	405	217
ENSBTAG00000002503	BSCL2	209.083	124	162	249	241	176	182	248	233	169	152	154	93	274	285	428	420
ENSBTAG00000002504	IREB2	739.833	446	597	728	768	871	757	691	637	999	688	708	434	675	720	1495	1028
ENSBTAG00000002507	ATP5A1	6921.34	3181	5555	9353	8494	6960	6256	7274	5730	8003	6804	5787	4561	7013	5528	15793	11332
ENSBTAG00000002510	ENSBTAG00000002510	1301.89	932	1138	1181	1292	954	994	1567	1676	1183	992	1134	721	1330	1611	2449	2997
ENSBTAG00000002512	HAUS1	158.389	87	130	155	157	170	168	136	129	236	177	165	96	144	154	296	185
ENSBTAG00000002515	ENSBTAG00000002515	7.55177	11	3	6	6	4	3	14	12	6	9	5	5	10	4	9	16
ENSBTAG00000002516	CCDC130	61.4744	38	43	68	73	33	42	79	89	48	43	45	29	81	75	146	155
ENSBTAG00000002520	CELF1	805.864	489	752	777	908	807	708	905	893	874	612	612	490	894	937	1489	1236
ENSBTAG00000002522	SYT5	11.716	4	7	12	9	9	6	19	17	12	11	9	5	15	9	29	45
ENSBTAG00000002524	MRI1	105.756	65	71	150	119	66	81	128	190	81	63	64	53	125	111	247	236
ENSBTAG00000002525	ENSBTAG00000002525	197.376	121	145	236	292	171	144	209	240	198	176	137	118	202	209	406	346
ENSBTAG00000002526	BDH2	167.263	91	133	211	179	151	172	230	177	163	138	141	96	198	164	330	211
ENSBTAG00000002527	ZSWIM4	78.2181	52	55	70	122	65	47	113	91	53	51	71	33	103	84	189	182
ENSBTAG00000002528	EIF3A	3047.97	1855	2730	3099	3198	3105	2760	3154	2848	3553	2675	2494	1950	3094	2913	6547	5308
ENSBTAG00000002531	ARHGAP10	197.862	197	122	227	225	179	104	258	102	157	168	200	87	163	155	434	821
ENSBTAG00000002534	ENSBTAG00000002534	114.208	70	88	116	126	137	101	112	92	151	114	76	91	99	92	269	181
ENSBTAG00000002539	TRIOBP	299.3	163	261	294	336	196	182	414	338	300	216	260	166	349	316	632	865
ENSBTAG00000002542	KRCC1	591.676	388	521	602	570	583	604	523	490	772	678	496	454	542	500	1192	719
ENSBTAG00000002549	ENSBTAG00000002549	11220.2	5325	12214	13230	12602	13429	12922	9905	9264	16744	9964	8309	8177	10339	8934	19372	9359
ENSBTAG00000002550	ENSBTAG00000002550	11.2452	2	13	15	9	11	8	8	10	13	4	9	13	19	17	18	13
ENSBTAG00000002551	KCNJ8	27.1075	32	20	35	32	17	17	40	20	18	16	22	8	23	25	64	103
ENSBTAG00000002554	TCAF1	296.666	212	219	315	323	273	212	397	308	267	261	262	141	298	277	563	837
ENSBTAG00000002557	MRPL19	207.425	112	186	218	219	248	217	163	174	309	183	181	150	182	171	455	250
ENSBTAG00000002559	ENSBTAG00000002559	6.82348	4	9	9	11	4	3	5	17	5	0	5	4	7	14	9	2
ENSBTAG00000002561	CCDC120	150.373	82	81	162	120	72	58	232	139	57	128	180	72	149	92	566	821
ENSBTAG00000002562	PRAF2	89.298	56	92	113	121	76	73	81	91	92	69	61	53	98	79	202	166
ENSBTAG00000002563	WDR45	187.725	102	128	286	265	153	129	201	174	198	165	172	112	241	171	384	318
ENSBTAG00000002564	DLG4	60.8266	60	56	42	60	46	45	95	78	32	26	53	28	68	64	106	201
ENSBTAG00000002566	PGPEP1	497.568	282	290	635	591	348	325	679	461	387	450	535	280	525	361	1496	1369
ENSBTAG00000002568	GPKOW	177.047	101	156	199	234	125	134	211	227	175	137	133	112	176	179	377	355
ENSBTAG00000002570	PPP1R21	465.619	295	414	445	544	471	434	476	485	471	404	472	276	476	554	792	595
ENSBTAG00000002571	ENSBTAG00000002571	70.6997	51	54	66	74	68	54	84	74	81	64	66	49	73	90	116	80
ENSBTAG00000002573	UBA2	1380.28	699	1345	1457	1468	1549	1545	1346	1273	1927	1131	1170	898	1390	1376	2569	1239
ENSBTAG00000002575	SSU72	289.347	160	249	294	369	262	252	319	263	308	255	256	180	336	320	623	404
ENSBTAG00000002576	GLDN	6.82311	0	7	5	9	12	8	6	10	6	2	6	3	14	9	6	8
ENSBTAG00000002578	ZMYND11	730.904	581	432	844	769	683	520	872	454	675	724	695	380	694	518	1887	2396
ENSBTAG00000002579	FBL	778.255	402	720	1045	981	707	763	857	871	869	572	539	490	944	709	1644	810
ENSBTAG00000002580	MYH14	1141.1	667	562	1028	846	327	237	2221	1057	329	584	1341	345	973	740	2898	10236
ENSBTAG00000002581	ENSBTAG00000002581	7.11236	2	10	12	6	12	8	4	7	5	5	6	4	10	9	10	1
ENSBTAG00000002582	LYG2	3.22102	3	1	1	6	7	2	4	2	1	4	2	4	1	1	10	5
ENSBTAG00000002585	SLC16A2	9.74068	6	6	17	6	11	3	11	9	10	13	8	7	6	4	23	35
ENSBTAG00000002586	TCF12	1320.72	662	1219	1324	1590	1319	1306	1420	1279	1573	1164	1066	779	1319	1420	2693	1958
ENSBTAG00000002590	EXOSC10	708.637	410	590	826	926	668	573	746	717	744	585	568	435	782	848	1439	988
ENSBTAG00000002591	GLTP	295.233	163	224	315	336	268	269	377	258	292	267	299	161	321	223	684	669
ENSBTAG00000002594	ZNF436	157.023	112	127	163	194	151	114	192	139	198	119	141	82	162	163	324	279
ENSBTAG00000002596	VSTM1	14.2652	4	9	22	7	11	6	11	6	18	23	23	11	12	9	50	35
ENSBTAG00000002599	MGARP	8.40662	6	9	10	11	6	4	11	5	12	9	7	4	9	8	8	23
ENSBTAG00000002600	EFCAB7	109.535	86	84	94	107	119	91	126	78	135	120	117	71	82	104	184	211
ENSBTAG00000002603	PRPF39	1058.93	675	914	1065	1170	1219	1103	997	752	1440	1065	1009	668	1008	916	1936	1368
ENSBTAG00000002605	ENSBTAG00000002605	37.0874	28	27	42	57	21	17	39	38	38	23	24	23	32	41	127	99
ENSBTAG00000002606	LGR4	1535.48	421	1273	1970	1575	1450	1355	1641	1422	1462	1427	1697	880	1575	1408	3040	4359
ENSBTAG00000002608	2017-09-02	1296.01	719	1092	1438	1419	1137	1163	1471	1087	1457	1190	1012	796	1398	1322	3103	2382
ENSBTAG00000002609	TMIGD1	1545.22	26	520	2131	1055	1397	1420	1875	677	1257	2332	2265	985	1211	701	5693	6015
ENSBTAG00000002610	FKBP3	493.932	270	539	449	507	585	558	408	360	794	490	431	335	488	460	809	357
ENSBTAG00000002612	ENSBTAG00000002612	321.976	180	353	289	343	361	384	303	318	490	292	278	195	324	324	458	160
ENSBTAG00000002613	MIS18BP1	1029.99	429	1122	961	1183	1342	1297	823	966	1703	881	802	656	947	993	1385	836
ENSBTAG00000002614	RUFY2	149.589	140	107	168	153	120	121	153	119	136	151	153	85	147	118	303	380
ENSBTAG00000002615	LONRF3	137.831	72	86	137	119	110	59	176	112	74	124	116	80	163	60	715	547
ENSBTAG00000002620	DNA2	176.011	93	178	185	223	179	159	168	159	222	183	179	107	146	139	308	290
ENSBTAG00000002623	SAMSN1	230.203	251	126	259	235	275	181	260	73	159	244	268	170	149	161	822	295
ENSBTAG00000002624	PSTPIP2	237.137	190	129	374	232	277	234	160	170	259	281	317	107	215	146	618	246
ENSBTAG00000002625	MAP3K7	662.496	445	554	655	683	703	670	621	508	916	604	582	430	668	631	1364	894
ENSBTAG00000002626	ARHGAP6	75.8579	36	87	72	81	75	63	95	91	72	57	51	47	80	82	136	157
ENSBTAG00000002627	ZRANB2	947.619	582	876	1106	955	1076	952	906	641	1312	970	865	569	873	835	1893	1164
ENSBTAG00000002628	SLC44A2	851.748	568	785	795	929	744	714	963	960	798	688	631	493	993	1215	1815	1041
ENSBTAG00000002630	MKL1	367.513	313	312	319	363	287	216	472	407	268	278	317	176	477	419	841	930
ENSBTAG00000002631	SCNN1A	40.7301	11	28	25	23	16	14	59	19	18	26	58	29	43	12	126	364
ENSBTAG00000002633	2017-09-09	835.487	460	673	786	760	661	484	1068	1324	739	609	810	486	995	1030	1827	1575
ENSBTAG00000002634	TMEM115	240.009	150	178	246	242	175	154	281	200	189	206	225	133	291	238	723	722
ENSBTAG00000002639	ZDHHC7	221.651	114	183	189	260	143	161	280	257	189	163	210	120	262	183	521	778
ENSBTAG00000002640	KALRN	198.004	224	161	237	257	128	134	272	202	145	141	154	100	206	155	310	547
ENSBTAG00000002641	ENSBTAG00000002641	13.3421	5	16	20	19	11	20	10	17	14	12	11	8	14	11	14	6
ENSBTAG00000002643	VPS52	584.748	490	496	491	629	451	413	670	724	494	407	471	282	698	704	1230	1417
ENSBTAG00000002644	KCNQ4	8.90197	8	3	5	6	1	4	12	15	5	1	6	1	15	17	12	65
ENSBTAG00000002645	SH3BP5L	145.44	90	112	155	153	99	124	158	164	139	112	104	83	188	167	312	368
ENSBTAG00000002646	DYNC1I2	909.418	519	754	1042	1005	913	886	983	675	1167	927	779	520	841	743	2202	1519
ENSBTAG00000002647	RGS10	138.358	179	79	135	156	110	113	147	94	120	132	122	75	132	89	379	321
ENSBTAG00000002648	RPS18	6142.78	3224	5303	7748	8876	5478	5181	6469	6909	7258	4514	4250	3894	7623	5801	12485	7724
ENSBTAG00000002650	ZNF259	498.844	301	438	645	648	423	394	585	431	482	432	384	308	538	535	1194	723
ENSBTAG00000002651	PKP2	272.953	157	153	321	286	192	187	301	204	148	309	295	191	239	138	865	1118
ENSBTAG00000002654	DNAJC7	477.352	314	431	441	516	439	446	478	449	526	393	383	266	486	552	956	1026
ENSBTAG00000002655	ENSBTAG00000002655	441.092	175	419	644	526	418	282	442	446	582	479	342	397	545	294	747	432
ENSBTAG00000002657	NKIRAS2	165.845	109	127	163	212	93	105	184	135	151	153	158	93	214	151	432	488
ENSBTAG00000002658	STAM	301.71	197	217	341	363	295	281	343	238	335	255	308	175	255	239	647	699
ENSBTAG00000002660	CFAP53	51.8882	30	40	64	80	47	43	52	66	37	56	44	30	59	49	97	68
ENSBTAG00000002661	ISLR2	48.9182	22	35	41	46	35	17	78	53	33	25	36	18	52	64	104	301
ENSBTAG00000002663	BCAS3	312.919	238	249	349	359	301	241	408	309	304	275	282	148	333	315	648	518
ENSBTAG00000002668	ZNF711	154.156	75	155	165	180	192	171	146	127	239	129	133	89	140	164	246	128
ENSBTAG00000002669	RASSF4	80.5544	35	40	76	75	57	47	107	56	38	67	63	43	96	80	297	425
ENSBTAG00000002670	C10orf10	4.84699	1	1	5	9	3	4	8	2	6	3	3	3	8	6	11	17
ENSBTAG00000002673	ENSBTAG00000002673	6.10259	3	5	4	4	4	5	13	7	4	3	12	4	5	2	20	14
ENSBTAG00000002675	CCDC7	23.0135	15	26	22	26	27	18	17	10	21	27	30	18	18	15	44	48
ENSBTAG00000002676	SAE1	732.92	397	689	776	808	648	637	815	789	754	579	595	440	768	841	1531	1355
ENSBTAG00000002678	MED18	79.6662	42	62	97	84	74	84	82	55	96	78	51	67	102	69	177	103
ENSBTAG00000002680	TMEM132E	4.32976	3	4	4	5	3	1	3	11	1	1	6	0	5	4	16	16
ENSBTAG00000002682	MARK4	87.8817	54	64	99	96	61	63	119	98	68	60	71	50	93	100	183	283
ENSBTAG00000002683	PFKP	539.5	446	401	606	532	385	471	535	555	639	420	383	322	400	440	1596	1416
ENSBTAG00000002685	PITRM1	508.585	303	438	439	614	374	359	610	646	430	380	356	337	676	680	1041	938
ENSBTAG00000002687	TSHZ3	29.9387	19	18	29	23	22	12	51	44	18	18	22	8	32	30	99	136
ENSBTAG00000002688	ATP1B1	840.176	446	476	1216	797	669	553	982	579	571	1020	1249	491	780	415	2121	2759
ENSBTAG00000002689	NME7	224.222	149	188	236	221	242	218	253	168	272	237	226	135	204	203	430	308
ENSBTAG00000002690	BLZF1	278.31	171	213	256	350	278	265	269	203	343	219	269	168	220	270	785	553
ENSBTAG00000002693	KANSL2	787.153	533	746	849	958	767	726	834	731	944	653	633	497	864	726	1488	990
ENSBTAG00000002697	KCTD10	390.776	251	327	378	391	360	302	450	372	389	325	334	206	376	362	982	1112
ENSBTAG00000002698	UBE3B	323.177	265	258	287	400	242	213	404	431	269	208	318	158	334	387	571	764
ENSBTAG00000002699	KIT	338.112	248	222	454	412	381	257	413	173	249	295	360	237	324	194	841	823
ENSBTAG00000002700	ENSBTAG00000002700	2237.23	742	950	1661	1456	889	698	2161	340	478	2409	3300	1283	1798	236	12090	20460
ENSBTAG00000002702	TSPAN32	31.1137	15	35	18	52	23	20	33	36	12	15	23	7	19	57	196	39
ENSBTAG00000002703	ATP6V1A	1315.79	672	1054	1527	1399	1530	1322	1150	950	1709	1401	1257	811	1312	1145	3033	1713
ENSBTAG00000002704	POMT2	109.784	84	78	117	159	84	70	132	128	87	78	98	60	114	111	222	286
ENSBTAG00000002705	REC8	22.8543	28	15	17	14	7	12	25	32	18	14	13	10	23	41	60	80
ENSBTAG00000002706	GSTZ1	44.8098	38	30	53	38	30	24	61	42	44	51	39	24	49	37	69	152
ENSBTAG00000002707	IPO4	360.461	273	299	323	445	304	240	433	387	268	252	307	217	441	391	840	798
ENSBTAG00000002708	MRPL42	172.97	102	164	175	178	172	162	173	128	251	161	161	129	155	164	360	200
ENSBTAG00000002709	ENSBTAG00000002709	389.442	189	289	450	527	323	280	500	354	382	325	314	228	444	375	1080	819
ENSBTAG00000002712	ENSBTAG00000002712	99.047	70	80	118	134	86	74	103	87	103	67	91	60	107	123	189	171
ENSBTAG00000002714	GNAI1	155.9	79	62	163	148	148	134	148	54	150	208	163	85	126	104	528	645
ENSBTAG00000002715	GMPR2	187.644	124	157	223	200	136	147	232	191	192	177	153	119	210	174	397	349
ENSBTAG00000002716	NOL10	434.181	254	410	435	365	446	492	427	488	577	339	399	273	440	436	713	547
ENSBTAG00000002717	INA	6.19118	4	5	6	11	4	4	17	7	8	3	0	3	3	10	7	14
ENSBTAG00000002718	TINF2	280.262	151	222	282	316	240	205	327	324	294	214	257	172	295	367	611	484
ENSBTAG00000002719	ORC1	499.126	224	533	581	619	497	550	449	582	564	348	380	329	569	586	816	426
ENSBTAG00000002720	PRPF38A	601.32	344	584	505	574	751	624	537	530	857	612	561	389	547	550	1068	707
ENSBTAG00000002721	ZCCHC11	718.118	747	674	728	701	862	571	661	607	709	564	834	375	871	575	1293	782
ENSBTAG00000002724	HORMAD1	16.2196	13	15	11	21	14	26	7	8	23	11	19	8	18	21	30	14
ENSBTAG00000002725	RNGTT	740.786	453	707	746	810	846	817	659	589	1013	699	672	475	634	680	1392	863
ENSBTAG00000002726	CDC27	1521.16	837	1416	1447	1457	1847	1765	1410	1186	2399	1444	1407	1045	1232	1394	2706	1485
ENSBTAG00000002727	PHACTR4	327.143	238	244	329	379	276	243	429	313	240	247	331	159	324	327	665	1023
ENSBTAG00000002728	ARID1B	894.279	591	774	713	925	836	743	988	1042	864	658	826	529	949	1183	1505	1847
ENSBTAG00000002730	ELP3	248.224	159	222	243	260	253	208	260	243	271	193	212	170	277	291	441	398
ENSBTAG00000002734	EIF3G	1030.05	604	818	1414	1295	829	873	1133	1046	1032	806	733	591	1239	983	2694	1661
ENSBTAG00000002735	C25H16ORF13	216.5	127	181	290	310	181	126	244	247	215	180	165	134	246	205	474	372
ENSBTAG00000002736	DNMT1	3221.08	1508	3355	3136	3728	2921	2996	3253	4767	3275	2269	2245	2053	3578	4414	5368	3772
ENSBTAG00000002737	WFIKKN1	12.5258	11	19	5	12	5	10	12	19	8	6	11	7	20	8	24	39
ENSBTAG00000002738	S1PR2	1101.32	462	1254	1213	1539	1050	1089	1023	1291	1410	810	797	764	1433	1374	1474	345
ENSBTAG00000002739	PDE1C	53.9353	42	31	50	61	45	47	85	24	31	66	41	31	34	30	193	194
ENSBTAG00000002742	MSH2	1586.53	678	1700	1814	1695	1975	1934	1371	1637	2353	1397	1167	1109	1605	1619	2043	660
ENSBTAG00000002743	OSGEP	372.972	222	289	468	475	317	277	424	340	392	319	298	246	435	353	880	636
ENSBTAG00000002744	MUSK	26.9489	24	27	33	33	27	9	51	31	37	21	15	15	37	19	21	31
ENSBTAG00000002745	APEX1	988.891	509	955	1237	1159	991	942	985	1028	1341	843	727	695	1101	990	1692	742
ENSBTAG00000002746	OSTF1	558.767	355	421	683	658	568	495	568	377	581	571	520	341	581	350	1762	856
ENSBTAG00000002747	ABCA5	388.837	375	215	367	394	389	308	370	285	379	415	449	234	385	260	842	969
ENSBTAG00000002748	TMEM55B	196.879	114	174	214	230	159	160	221	196	196	173	165	112	218	215	438	385
ENSBTAG00000002750	KRIT1	544.367	316	470	513	630	619	590	536	451	773	460	503	327	537	524	983	691
ENSBTAG00000002751	VSTM5	30.648	42	10	34	22	10	12	76	33	7	15	37	14	39	17	78	111
ENSBTAG00000002755	ANKRD12	2476.4	1638	2150	2173	2738	2870	2762	2361	2213	3221	2071	2196	1451	2162	2515	4098	4036
ENSBTAG00000002756	ENSBTAG00000002756	590.93	233	594	683	730	634	600	570	662	785	458	459	414	597	673	921	515
ENSBTAG00000002758	THBD	102.52	53	54	112	105	54	39	121	92	54	70	87	43	92	54	511	623
ENSBTAG00000002763	KMT2B	677.282	510	538	515	683	425	435	998	934	476	384	610	312	806	911	1234	2114
ENSBTAG00000002764	IGFLR1	182.55	133	136	186	205	162	142	235	167	201	127	156	109	218	173	367	406
ENSBTAG00000002765	CYP24A1	4.71266	9	6	3	7	4	3	5	4	6	2	2	1	2	4	4	16
ENSBTAG00000002767	GNB4	119.445	56	95	129	111	122	94	145	90	113	109	91	61	92	118	378	393
ENSBTAG00000002768	SLC35A2	165.577	92	146	198	194	131	93	180	135	160	155	150	95	180	168	459	397
ENSBTAG00000002769	AP1G1	1147.45	699	1009	1112	1195	1228	1072	1223	1033	1405	1028	1101	640	1138	1124	2384	1800
ENSBTAG00000002770	TCN2	650.517	344	373	652	624	400	333	848	620	390	656	684	328	546	449	2427	2994
ENSBTAG00000002773	ENSBTAG00000002773	140.658	50	71	178	203	149	118	107	84	90	189	131	71	149	89	573	377
ENSBTAG00000002774	PTPN23	297.457	282	235	219	271	192	145	419	453	173	163	266	122	372	365	547	1031
ENSBTAG00000002778	SF3B2	1669.57	1001	1481	1800	1997	1367	1355	1903	2016	1690	1226	1292	978	1860	1985	3522	2708
ENSBTAG00000002781	GCNT4	284.034	148	202	262	349	192	153	379	222	178	261	389	171	348	197	813	916
ENSBTAG00000002782	ZC3H7B	272.875	226	207	272	286	145	150	364	328	169	185	219	135	343	271	592	1049
ENSBTAG00000002783	PCYOX1	208.63	164	154	243	242	210	193	220	143	255	208	170	138	197	152	393	408
ENSBTAG00000002784	COPS5	412.971	229	351	459	492	419	394	415	366	521	354	322	258	412	374	991	639
ENSBTAG00000002786	ENSBTAG00000002786	79.8772	48	25	95	86	150	64	71	59	54	68	61	21	164	66	230	771
ENSBTAG00000002788	RAB27B	49.2453	28	34	81	35	50	41	84	20	25	58	54	31	32	18	122	178
ENSBTAG00000002791	SEC24C	1078.44	695	751	1250	1195	871	814	1193	946	994	977	924	622	1200	1083	2894	2564
ENSBTAG00000002792	FUT11	80.2965	51	81	82	109	79	76	76	79	70	49	78	50	83	68	160	170
ENSBTAG00000002795	NKTR	2214.27	1857	1910	2081	2333	2220	1999	2233	1854	2555	2080	1992	1235	2090	2130	4442	3831
ENSBTAG00000002796	KLHL3	225.454	73	261	227	342	200	222	230	276	260	170	190	147	277	321	268	95
ENSBTAG00000002798	NABP2	175.927	106	156	208	214	147	139	218	239	186	113	138	96	215	186	351	232
ENSBTAG00000002799	SLC39A5	233.574	205	91	246	211	120	73	354	211	125	194	168	102	229	139	697	1524
ENSBTAG00000002804	PDGFRB	450.408	274	321	615	593	257	250	675	468	266	358	400	201	531	383	1212	1441
ENSBTAG00000002808	PSMA3	689.913	376	504	761	721	664	651	601	451	956	789	598	468	639	584	1868	1178
ENSBTAG00000002809	CAPN10	122.232	87	95	145	168	99	73	160	127	123	75	95	66	172	97	260	286
ENSBTAG00000002810	ZNF777	78.6416	49	59	90	84	59	38	100	94	62	53	56	45	98	82	177	273
ENSBTAG00000002813	GAB1	252.093	175	179	234	240	199	161	312	240	215	223	290	89	233	186	561	1125
ENSBTAG00000002816	SARM1	121.713	81	111	126	150	92	85	142	160	90	89	125	59	149	148	197	247
ENSBTAG00000002817	SLC46A1	62.6936	304	39	91	89	29	31	119	128	33	24	42	26	72	72	134	146
ENSBTAG00000002820	RBBP7	1467.1	661	1432	1653	1739	1580	1582	1412	1400	1929	1215	1049	953	1653	1524	2641	1578
ENSBTAG00000002821	CILP	71.2297	25	68	95	75	42	44	74	75	79	36	54	47	67	91	113	306
ENSBTAG00000002822	CNBD2	3.51019	2	3	7	4	2	1	3	3	1	4	7	1	3	3	6	13
ENSBTAG00000002823	MPZL1	258.441	100	178	338	311	206	181	297	185	266	293	245	170	255	175	638	808
ENSBTAG00000002824	DPEP3	3.664	2	3	5	2	1	2	3	1	4	2	3	2	5	7	17	11
ENSBTAG00000002826	CLSPN	1314.03	449	1511	1512	1797	1374	1506	1303	1560	1686	927	889	835	1405	1440	1893	1038
ENSBTAG00000002827	ACAT2	403.091	233	311	455	459	361	393	466	476	445	376	310	275	397	332	880	573
ENSBTAG00000002828	RNF185	203.53	129	154	192	195	142	132	281	192	170	146	195	126	210	236	495	634
ENSBTAG00000002829	TCP1	1507.32	802	1358	1686	1949	1546	1519	1430	1351	1950	1273	1175	1015	1531	1388	3196	1823
ENSBTAG00000002830	U2AF2	1092.49	701	921	1128	1305	798	865	1243	1389	965	742	805	627	1362	1212	2362	2384
ENSBTAG00000002833	FBXO22	215.741	149	177	236	242	188	193	219	170	240	232	193	135	233	183	448	386
ENSBTAG00000002834	CCDC69	357.345	285	307	346	369	360	284	407	304	331	285	304	189	408	318	825	842
ENSBTAG00000002835	SMAD1	264.815	114	176	192	214	174	145	303	169	147	243	376	149	210	145	1100	1462
ENSBTAG00000002836	TAF3	124.712	81	126	106	116	93	115	150	129	108	98	89	65	134	150	268	340
ENSBTAG00000002837	TOR1B	156.135	121	116	173	219	145	113	163	138	137	146	151	80	173	164	363	241
ENSBTAG00000002842	HEATR4	40.0442	29	23	36	50	24	25	53	44	41	28	40	22	34	46	65	153
ENSBTAG00000002843	ENSBTAG00000002843	45.0477	24	20	67	32	31	24	56	26	28	52	61	28	37	32	134	196
ENSBTAG00000002844	PPFIA3	75.2004	44	46	76	73	48	50	93	86	58	69	75	38	76	66	111	368
ENSBTAG00000002845	CDH10	2.78367	3	1	5	2	2	3	5	0	0	0	2	3	2	1	17	8
ENSBTAG00000002846	TRAF3IP3	764.15	715	788	475	1073	885	587	646	976	513	797	651	534	548	888	1457	591
ENSBTAG00000002847	D2HGDH	112.027	80	60	126	122	71	65	144	141	91	84	103	65	137	82	219	429
ENSBTAG00000002848	C1orf74	108.385	73	82	121	159	102	83	114	148	104	82	86	55	110	113	211	189
ENSBTAG00000002849	IRF6	194.419	151	86	191	153	111	102	211	104	87	227	245	108	161	88	878	952
ENSBTAG00000002853	HRC	7.95138	6	3	7	12	2	4	8	9	7	9	7	5	11	5	17	34
ENSBTAG00000002854	TMEM63A	713.683	449	566	651	833	498	438	938	899	564	543	600	391	848	777	1673	1924
ENSBTAG00000002855	ENSBTAG00000002855	4.80712	1	9	7	10	4	3	4	7	7	4	2	1	8	5	1	3
ENSBTAG00000002859	ENSBTAG00000002859	44.7128	29	22	71	57	39	30	40	56	32	50	43	22	47	24	153	82
ENSBTAG00000002863	ACAA2	463.31	290	325	584	521	442	349	491	364	465	466	418	266	457	379	1313	1002
ENSBTAG00000002866	RPIA	252.611	129	215	271	367	261	203	283	268	308	215	201	147	287	216	565	320
ENSBTAG00000002869	ARL4A	190.138	130	115	261	254	152	176	236	160	172	167	176	92	161	131	662	343
ENSBTAG00000002871	COPS6	259.021	154	218	259	279	217	205	275	304	268	226	212	142	289	303	578	495
[truncated: 14,302 more rows]
