# Supplementary material for: Integration of lncRNA and mRNA Transcriptome Analyses Reveals Genes and Pathways Potentially Involved in Calf Intestinal Growth and Development during the Early Weeks of Life
Source: Genes (Basel). 2018 Mar 5;9(3):142. doi: 10.3390/genes9030142 (PMC5867863; doi:10.3390/genes9030142)
Supplement: Supplementary file 1 [file genes-09-00142-s001.zip › Table S4_Rumen Ileum lncRNA genes and transcripts.xlsx]

## Sheet: S4a_Ileum novel  lncRNAs
	Table S4a: Ileum novel lncRNAs
Chromosome	Transcript_construction_software	Feature	Start	End		Strand		LncRNA gene	LncRNA transcript
1	Cufflinks	exon	242652	252558	.	+	.	gene_id "XLOC_000012"	transcript_id "TCONS_00000012"	exon_number "1"	oId "CUFF.28.1"	tss_id "TSS12"
1	Cufflinks	exon	242652	252345	.	+	.	gene_id "XLOC_000012"	transcript_id "TCONS_00000013"	exon_number "1"	oId "CUFF.28.2"	tss_id "TSS12"
1	Cufflinks	exon	252560	254558	.	+	.	gene_id "XLOC_000012"	transcript_id "TCONS_00000013"	exon_number "2"	oId "CUFF.28.2"	tss_id "TSS12"
1	Cufflinks	exon	265645	265941	.	+	.	gene_id "XLOC_000014"	transcript_id "TCONS_00000015"	exon_number "1"	oId "CUFF.31.1"	tss_id "TSS14"
1	Cufflinks	exon	271777	274234	.	+	.	gene_id "XLOC_000015"	transcript_id "TCONS_00000016"	exon_number "1"	oId "CUFF.32.1"	tss_id "TSS15"
1	Cufflinks	exon	275685	277263	.	+	.	gene_id "XLOC_000016"	transcript_id "TCONS_00000017"	exon_number "1"	oId "CUFF.33.1"	tss_id "TSS16"
1	Cufflinks	exon	479163	482140	.	+	.	gene_id "XLOC_000026"	transcript_id "TCONS_00000027"	exon_number "1"	oId "CUFF.50.1"	tss_id "TSS26"
1	Cufflinks	exon	2523124	2523751	.	+	.	gene_id "XLOC_000051"	transcript_id "TCONS_00000055"	exon_number "1"	oId "CUFF.132.1"	tss_id "TSS52"
1	Cufflinks	exon	2523825	2524146	.	+	.	gene_id "XLOC_000052"	transcript_id "TCONS_00000056"	exon_number "1"	oId "CUFF.133.1"	tss_id "TSS53"
1	Cufflinks	exon	2524430	2525281	.	+	.	gene_id "XLOC_000053"	transcript_id "TCONS_00000057"	exon_number "1"	oId "CUFF.134.1"	tss_id "TSS54"
1	Cufflinks	exon	2525435	2526538	.	+	.	gene_id "XLOC_000054"	transcript_id "TCONS_00000058"	exon_number "1"	oId "CUFF.135.1"	tss_id "TSS55"
1	Cufflinks	exon	2527142	2528489	.	+	.	gene_id "XLOC_000054"	transcript_id "TCONS_00000058"	exon_number "2"	oId "CUFF.135.1"	tss_id "TSS55"
1	Cufflinks	exon	2535471	2536479	.	+	.	gene_id "XLOC_000057"	transcript_id "TCONS_00000061"	exon_number "1"	oId "CUFF.138.1"	tss_id "TSS58"
1	Cufflinks	exon	2536618	2538438	.	+	.	gene_id "XLOC_000058"	transcript_id "TCONS_00000062"	exon_number "1"	oId "CUFF.139.1"	tss_id "TSS59"
1	Cufflinks	exon	3050373	3050701	.	+	.	gene_id "XLOC_000065"	transcript_id "TCONS_00000069"	exon_number "1"	oId "CUFF.150.1"	tss_id "TSS66"
1	Cufflinks	exon	3225937	3225954	.	+	.	gene_id "XLOC_000069"	transcript_id "TCONS_00000073"	exon_number "1"	oId "CUFF.155.1"	tss_id "TSS70"
1	Cufflinks	exon	3303102	3303604	.	+	.	gene_id "XLOC_000069"	transcript_id "TCONS_00000073"	exon_number "2"	oId "CUFF.155.1"	tss_id "TSS70"
1	Cufflinks	exon	3304307	3309854	.	+	.	gene_id "XLOC_000069"	transcript_id "TCONS_00000073"	exon_number "3"	oId "CUFF.155.1"	tss_id "TSS70"
1	Cufflinks	exon	3310178	3310386	.	+	.	gene_id "XLOC_000069"	transcript_id "TCONS_00000073"	exon_number "4"	oId "CUFF.155.1"	tss_id "TSS70"
1	Cufflinks	exon	3332016	3333225	.	+	.	gene_id "XLOC_000069"	transcript_id "TCONS_00000073"	exon_number "5"	oId "CUFF.155.1"	tss_id "TSS70"
1	Cufflinks	exon	3270954	3271350	.	+	.	gene_id "XLOC_000071"	transcript_id "TCONS_00000075"	exon_number "1"	oId "CUFF.160.1"	tss_id "TSS72"
1	Cufflinks	exon	3287734	3288381	.	+	.	gene_id "XLOC_000071"	transcript_id "TCONS_00000075"	exon_number "2"	oId "CUFF.160.1"	tss_id "TSS72"
1	Cufflinks	exon	3271433	3274371	.	+	.	gene_id "XLOC_000073"	transcript_id "TCONS_00000077"	exon_number "1"	oId "CUFF.162.1"	tss_id "TSS74"
1	Cufflinks	exon	3274428	3275294	.	+	.	gene_id "XLOC_000074"	transcript_id "TCONS_00000078"	exon_number "1"	oId "CUFF.163.1"	tss_id "TSS75"
1	Cufflinks	exon	3299524	3299586	.	+	.	gene_id "XLOC_000074"	transcript_id "TCONS_00000078"	exon_number "2"	oId "CUFF.163.1"	tss_id "TSS75"
1	Cufflinks	exon	3276285	3277116	.	+	.	gene_id "XLOC_000075"	transcript_id "TCONS_00000079"	exon_number "1"	oId "CUFF.164.1"	tss_id "TSS76"
1	Cufflinks	exon	3286985	3287733	.	+	.	gene_id "XLOC_000075"	transcript_id "TCONS_00000079"	exon_number "2"	oId "CUFF.164.1"	tss_id "TSS76"
1	Cufflinks	exon	3276285	3277116	.	+	.	gene_id "XLOC_000075"	transcript_id "TCONS_00000080"	exon_number "1"	oId "CUFF.164.2"	tss_id "TSS76"
1	Cufflinks	exon	3454573	3458843	.	+	.	gene_id "XLOC_000075"	transcript_id "TCONS_00000080"	exon_number "2"	oId "CUFF.164.2"	tss_id "TSS76"
1	Cufflinks	exon	3284175	3285466	.	+	.	gene_id "XLOC_000075"	transcript_id "TCONS_00000084"	exon_number "1"	oId "CUFF.164.3"	tss_id "TSS77"
1	Cufflinks	exon	3287194	3287733	.	+	.	gene_id "XLOC_000075"	transcript_id "TCONS_00000084"	exon_number "2"	oId "CUFF.164.3"	tss_id "TSS77"
1	Cufflinks	exon	3444316	3445925	.	+	.	gene_id "XLOC_000075"	transcript_id "TCONS_00000153"	exon_number "1"	oId "CUFF.164.4"	tss_id "TSS78"
1	Cufflinks	exon	3454573	3458843	.	+	.	gene_id "XLOC_000075"	transcript_id "TCONS_00000153"	exon_number "2"	oId "CUFF.164.4"	tss_id "TSS78"
1	Cufflinks	exon	3285480	3286982	.	+	.	gene_id "XLOC_000078"	transcript_id "TCONS_00000085"	exon_number "1"	oId "CUFF.167.1"	tss_id "TSS81"
1	Cufflinks	exon	3294180	3295026	.	+	.	gene_id "XLOC_000079"	transcript_id "TCONS_00000086"	exon_number "1"	oId "CUFF.168.1"	tss_id "TSS82"
1	Cufflinks	exon	3325428	3328091	.	+	.	gene_id "XLOC_000090"	transcript_id "TCONS_00000100"	exon_number "1"	oId "CUFF.179.1"	tss_id "TSS94"
1	Cufflinks	exon	3335759	3338421	.	+	.	gene_id "XLOC_000094"	transcript_id "TCONS_00000104"	exon_number "1"	oId "CUFF.183.1"	tss_id "TSS98"
1	Cufflinks	exon	3338640	3340850	.	+	.	gene_id "XLOC_000095"	transcript_id "TCONS_00000105"	exon_number "1"	oId "CUFF.184.1"	tss_id "TSS99"
1	Cufflinks	exon	3340916	3344858	.	+	.	gene_id "XLOC_000096"	transcript_id "TCONS_00000106"	exon_number "1"	oId "CUFF.185.1"	tss_id "TSS100"
1	Cufflinks	exon	3357939	3361906	.	+	.	gene_id "XLOC_000102"	transcript_id "TCONS_00000112"	exon_number "1"	oId "CUFF.191.1"	tss_id "TSS106"
1	Cufflinks	exon	3378758	3381885	.	+	.	gene_id "XLOC_000117"	transcript_id "TCONS_00000127"	exon_number "1"	oId "CUFF.206.1"	tss_id "TSS121"
1	Cufflinks	exon	3386040	3387596	.	+	.	gene_id "XLOC_000119"	transcript_id "TCONS_00000129"	exon_number "1"	oId "CUFF.208.1"	tss_id "TSS123"
1	Cufflinks	exon	3414088	3415694	.	+	.	gene_id "XLOC_000132"	transcript_id "TCONS_00000142"	exon_number "1"	oId "CUFF.221.1"	tss_id "TSS136"
1	Cufflinks	exon	3415788	3417165	.	+	.	gene_id "XLOC_000133"	transcript_id "TCONS_00000143"	exon_number "1"	oId "CUFF.222.1"	tss_id "TSS137"
1	Cufflinks	exon	3435099	3438341	.	+	.	gene_id "XLOC_000138"	transcript_id "TCONS_00000148"	exon_number "1"	oId "CUFF.226.1"	tss_id "TSS142"
1	Cufflinks	exon	3438414	3439560	.	+	.	gene_id "XLOC_000139"	transcript_id "TCONS_00000149"	exon_number "1"	oId "CUFF.227.1"	tss_id "TSS143"
1	Cufflinks	exon	3439649	3442068	.	+	.	gene_id "XLOC_000140"	transcript_id "TCONS_00000150"	exon_number "1"	oId "CUFF.228.1"	tss_id "TSS144"
1	Cufflinks	exon	3450976	3451785	.	+	.	gene_id "XLOC_000143"	transcript_id "TCONS_00000154"	exon_number "1"	oId "CUFF.231.1"	tss_id "TSS147"
1	Cufflinks	exon	3451856	3453663	.	+	.	gene_id "XLOC_000144"	transcript_id "TCONS_00000155"	exon_number "1"	oId "CUFF.232.1"	tss_id "TSS148"
1	Cufflinks	exon	3454034	3454249	.	+	.	gene_id "XLOC_000144"	transcript_id "TCONS_00000155"	exon_number "2"	oId "CUFF.232.1"	tss_id "TSS148"
1	Cufflinks	exon	3453696	3454249	.	+	.	gene_id "XLOC_000144"	transcript_id "TCONS_00000156"	exon_number "1"	oId "CUFF.232.2"	tss_id "TSS149"
1	Cufflinks	exon	3458945	3460311	.	+	.	gene_id "XLOC_000145"	transcript_id "TCONS_00000157"	exon_number "1"	oId "CUFF.233.1"	tss_id "TSS150"
1	Cufflinks	exon	3461713	3463444	.	+	.	gene_id "XLOC_000147"	transcript_id "TCONS_00000159"	exon_number "1"	oId "CUFF.235.1"	tss_id "TSS152"
1	Cufflinks	exon	3471200	3475563	.	+	.	gene_id "XLOC_000152"	transcript_id "TCONS_00000164"	exon_number "1"	oId "CUFF.240.1"	tss_id "TSS157"
1	Cufflinks	exon	136183165	136184077	.	+	.	gene_id "XLOC_000571"	transcript_id "TCONS_00000610"	exon_number "1"	oId "CUFF.1117.1"	tss_id "TSS590"
1	Cufflinks	exon	136184266	136185182	.	+	.	gene_id "XLOC_000572"	transcript_id "TCONS_00000611"	exon_number "1"	oId "CUFF.1118.1"	tss_id "TSS591"
1	Cufflinks	exon	136185711	136186029	.	+	.	gene_id "XLOC_000573"	transcript_id "TCONS_00000612"	exon_number "1"	oId "CUFF.1119.1"	tss_id "TSS592"
1	Cufflinks	exon	136186711	136189406	.	+	.	gene_id "XLOC_000575"	transcript_id "TCONS_00000614"	exon_number "1"	oId "CUFF.1121.1"	tss_id "TSS594"
1	Cufflinks	exon	136190336	136191293	.	+	.	gene_id "XLOC_000576"	transcript_id "TCONS_00000615"	exon_number "1"	oId "CUFF.1122.1"	tss_id "TSS595"
1	Cufflinks	exon	136193187	136194229	.	+	.	gene_id "XLOC_000577"	transcript_id "TCONS_00000616"	exon_number "1"	oId "CUFF.1123.1"	tss_id "TSS596"
1	Cufflinks	exon	136194296	136196197	.	+	.	gene_id "XLOC_000578"	transcript_id "TCONS_00000617"	exon_number "1"	oId "CUFF.1124.1"	tss_id "TSS597"
1	Cufflinks	exon	136198982	136199378	.	+	.	gene_id "XLOC_000581"	transcript_id "TCONS_00000620"	exon_number "1"	oId "CUFF.1127.1"	tss_id "TSS600"
1	Cufflinks	exon	136201177	136201736	.	+	.	gene_id "XLOC_000583"	transcript_id "TCONS_00000622"	exon_number "1"	oId "CUFF.1129.1"	tss_id "TSS602"
1	Cufflinks	exon	136202021	136202464	.	+	.	gene_id "XLOC_000584"	transcript_id "TCONS_00000623"	exon_number "1"	oId "CUFF.1130.1"	tss_id "TSS603"
1	Cufflinks	exon	136204453	136206304	.	+	.	gene_id "XLOC_000586"	transcript_id "TCONS_00000625"	exon_number "1"	oId "CUFF.1132.1"	tss_id "TSS605"
1	Cufflinks	exon	136206486	136207318	.	+	.	gene_id "XLOC_000587"	transcript_id "TCONS_00000626"	exon_number "1"	oId "CUFF.1133.1"	tss_id "TSS606"
1	Cufflinks	exon	44765	54732	.	-	.	gene_id "XLOC_000682"	transcript_id "TCONS_00000729"	exon_number "1"	oId "CUFF.11.1"	tss_id "TSS704"
1	Cufflinks	exon	449474	453222	.	-	.	gene_id "XLOC_000695"	transcript_id "TCONS_00000742"	exon_number "1"	oId "CUFF.44.1"	tss_id "TSS717"
1	Cufflinks	exon	454429	457463	.	-	.	gene_id "XLOC_000696"	transcript_id "TCONS_00000743"	exon_number "1"	oId "CUFF.45.1"	tss_id "TSS718"
1	Cufflinks	exon	596781	596991	.	-	.	gene_id "XLOC_000707"	transcript_id "TCONS_00000754"	exon_number "1"	oId "CUFF.59.1"	tss_id "TSS729"
1	Cufflinks	exon	659187	661189	.	-	.	gene_id "XLOC_000707"	transcript_id "TCONS_00000754"	exon_number "2"	oId "CUFF.59.1"	tss_id "TSS729"
1	Cufflinks	exon	644804	649298	.	-	.	gene_id "XLOC_000709"	transcript_id "TCONS_00000756"	exon_number "1"	oId "CUFF.61.1"	tss_id "TSS731"
1	Cufflinks	exon	655627	657862	.	-	.	gene_id "XLOC_000711"	transcript_id "TCONS_00000758"	exon_number "1"	oId "CUFF.63.1"	tss_id "TSS733"
1	Cufflinks	exon	657904	658152	.	-	.	gene_id "XLOC_000711"	transcript_id "TCONS_00000758"	exon_number "2"	oId "CUFF.63.1"	tss_id "TSS733"
1	Cufflinks	exon	736774	737124	.	-	.	gene_id "XLOC_000714"	transcript_id "TCONS_00000761"	exon_number "1"	oId "CUFF.66.1"	tss_id "TSS736"
1	Cufflinks	exon	737343	737844	.	-	.	gene_id "XLOC_000715"	transcript_id "TCONS_00000762"	exon_number "1"	oId "CUFF.67.1"	tss_id "TSS737"
1	Cufflinks	exon	1399217	1400465	.	-	.	gene_id "XLOC_000724"	transcript_id "TCONS_00000772"	exon_number "1"	oId "CUFF.92.1"	tss_id "TSS747"
1	Cufflinks	exon	1401013	1402205	.	-	.	gene_id "XLOC_000725"	transcript_id "TCONS_00000773"	exon_number "1"	oId "CUFF.93.1"	tss_id "TSS748"
1	Cufflinks	exon	1402788	1403201	.	-	.	gene_id "XLOC_000726"	transcript_id "TCONS_00000774"	exon_number "1"	oId "CUFF.94.1"	tss_id "TSS749"
1	Cufflinks	exon	1403596	1404455	.	-	.	gene_id "XLOC_000727"	transcript_id "TCONS_00000775"	exon_number "1"	oId "CUFF.95.1"	tss_id "TSS750"
1	Cufflinks	exon	1404572	1405892	.	-	.	gene_id "XLOC_000728"	transcript_id "TCONS_00000777"	exon_number "1"	oId "CUFF.96.2"	tss_id "TSS751"
1	Cufflinks	exon	1405919	1405926	.	-	.	gene_id "XLOC_000728"	transcript_id "TCONS_00000777"	exon_number "2"	oId "CUFF.96.2"	tss_id "TSS751"
1	Cufflinks	exon	1405959	1406076	.	-	.	gene_id "XLOC_000728"	transcript_id "TCONS_00000777"	exon_number "3"	oId "CUFF.96.2"	tss_id "TSS751"
1	Cufflinks	exon	1404572	1405890	.	-	.	gene_id "XLOC_000728"	transcript_id "TCONS_00000776"	exon_number "1"	oId "CUFF.96.1"	tss_id "TSS751"
1	Cufflinks	exon	1405919	1406076	.	-	.	gene_id "XLOC_000728"	transcript_id "TCONS_00000776"	exon_number "2"	oId "CUFF.96.1"	tss_id "TSS751"
1	Cufflinks	exon	1406479	1406749	.	-	.	gene_id "XLOC_000729"	transcript_id "TCONS_00000778"	exon_number "1"	oId "CUFF.97.1"	tss_id "TSS752"
1	Cufflinks	exon	1529333	1532065	.	-	.	gene_id "XLOC_000731"	transcript_id "TCONS_00000780"	exon_number "1"	oId "CUFF.100.1"	tss_id "TSS754"
1	Cufflinks	exon	2240187	2247518	.	-	.	gene_id "XLOC_000742"	transcript_id "TCONS_00000792"	exon_number "1"	oId "CUFF.121.1"	tss_id "TSS766"
1	Cufflinks	exon	2247650	2250907	.	-	.	gene_id "XLOC_000743"	transcript_id "TCONS_00000793"	exon_number "1"	oId "CUFF.122.1"	tss_id "TSS767"
1	Cufflinks	exon	2250970	2256316	.	-	.	gene_id "XLOC_000744"	transcript_id "TCONS_00000794"	exon_number "1"	oId "CUFF.123.1"	tss_id "TSS768"
1	Cufflinks	exon	2380937	2381958	.	-	.	gene_id "XLOC_000748"	transcript_id "TCONS_00000798"	exon_number "1"	oId "CUFF.127.1"	tss_id "TSS772"
1	Cufflinks	exon	2382107	2382342	.	-	.	gene_id "XLOC_000748"	transcript_id "TCONS_00000798"	exon_number "2"	oId "CUFF.127.1"	tss_id "TSS772"
1	Cufflinks	exon	2380937	2381958	.	-	.	gene_id "XLOC_000748"	transcript_id "TCONS_00000799"	exon_number "1"	oId "CUFF.127.2"	tss_id "TSS773"
1	Cufflinks	exon	2382348	2382651	.	-	.	gene_id "XLOC_000748"	transcript_id "TCONS_00000799"	exon_number "2"	oId "CUFF.127.2"	tss_id "TSS773"
1	Cufflinks	exon	2380937	2381958	.	-	.	gene_id "XLOC_000748"	transcript_id "TCONS_00000800"	exon_number "1"	oId "CUFF.127.3"	tss_id "TSS773"
1	Cufflinks	exon	2382597	2382656	.	-	.	gene_id "XLOC_000748"	transcript_id "TCONS_00000800"	exon_number "2"	oId "CUFF.127.3"	tss_id "TSS773"
1	Cufflinks	exon	6137444	6138317	.	-	.	gene_id "XLOC_000777"	transcript_id "TCONS_00000829"	exon_number "1"	oId "CUFF.288.1"	tss_id "TSS803"
1	Cufflinks	exon	6176073	6177940	.	-	.	gene_id "XLOC_000778"	transcript_id "TCONS_00000831"	exon_number "1"	oId "CUFF.289.1"	tss_id "TSS804"
1	Cufflinks	exon	135623148	135629560	.	-	.	gene_id "XLOC_001187"	transcript_id "TCONS_00001274"	exon_number "1"	oId "CUFF.1096.1"	tss_id "TSS1226"
1	Cufflinks	exon	135941490	135941878	.	-	.	gene_id "XLOC_001197"	transcript_id "TCONS_00001284"	exon_number "1"	oId "CUFF.1106.1"	tss_id "TSS1236"
1	Cufflinks	exon	136826295	136830776	.	-	.	gene_id "XLOC_001211"	transcript_id "TCONS_00001298"	exon_number "1"	oId "CUFF.1152.1"	tss_id "TSS1250"
1	Cufflinks	exon	136831841	136832209	.	-	.	gene_id "XLOC_001211"	transcript_id "TCONS_00001298"	exon_number "2"	oId "CUFF.1152.1"	tss_id "TSS1250"
1	Cufflinks	exon	136830833	136832209	.	-	.	gene_id "XLOC_001211"	transcript_id "TCONS_00001299"	exon_number "1"	oId "CUFF.1152.2"	tss_id "TSS1250"
1	Cufflinks	exon	137375578	137380299	.	-	.	gene_id "XLOC_001284"	transcript_id "TCONS_00001374"	exon_number "1"	oId "CUFF.1230.1"	tss_id "TSS1325"
1	Cufflinks	exon	137396962	137404988	.	-	.	gene_id "XLOC_001291"	transcript_id "TCONS_00001381"	exon_number "1"	oId "CUFF.1237.1"	tss_id "TSS1332"
1	Cufflinks	exon	137449388	137454724	.	-	.	gene_id "XLOC_001298"	transcript_id "TCONS_00001388"	exon_number "1"	oId "CUFF.1244.1"	tss_id "TSS1339"
1	Cufflinks	exon	137454888	137461648	.	-	.	gene_id "XLOC_001299"	transcript_id "TCONS_00001389"	exon_number "1"	oId "CUFF.1245.1"	tss_id "TSS1340"
1	Cufflinks	exon	137471629	137486035	.	-	.	gene_id "XLOC_001301"	transcript_id "TCONS_00001391"	exon_number "1"	oId "CUFF.1247.1"	tss_id "TSS1342"
11	Cufflinks	exon	13293501	13294980	.	+	.	gene_id "XLOC_002502"	transcript_id "TCONS_00002680"	exon_number "1"	oId "CUFF.2616.1"	tss_id "TSS2574"
11	Cufflinks	exon	13425081	13426999	.	+	.	gene_id "XLOC_002504"	transcript_id "TCONS_00002682"	exon_number "1"	oId "CUFF.2619.1"	tss_id "TSS2576"
11	Cufflinks	exon	39717544	39719225	.	+	.	gene_id "XLOC_002588"	transcript_id "TCONS_00002770"	exon_number "1"	oId "CUFF.2785.1"	tss_id "TSS2662"
11	Cufflinks	exon	42899266	42900653	.	+	.	gene_id "XLOC_002680"	transcript_id "TCONS_00002862"	exon_number "1"	oId "CUFF.2991.1"	tss_id "TSS2754"
11	Cufflinks	exon	42902703	42903517	.	+	.	gene_id "XLOC_002681"	transcript_id "TCONS_00002863"	exon_number "1"	oId "CUFF.2993.1"	tss_id "TSS2755"
11	Cufflinks	exon	43367984	43368432	.	+	.	gene_id "XLOC_002687"	transcript_id "TCONS_00002869"	exon_number "1"	oId "CUFF.3013.1"	tss_id "TSS2761"
11	Cufflinks	exon	43669854	43670051	.	+	.	gene_id "XLOC_002694"	transcript_id "TCONS_00002876"	exon_number "1"	oId "CUFF.3024.1"	tss_id "TSS2768"
11	Cufflinks	exon	43698946	43699229	.	+	.	gene_id "XLOC_002694"	transcript_id "TCONS_00002876"	exon_number "2"	oId "CUFF.3024.1"	tss_id "TSS2768"
11	Cufflinks	exon	43957043	43957080	.	+	.	gene_id "XLOC_002705"	transcript_id "TCONS_00002889"	exon_number "1"	oId "CUFF.3039.1"	tss_id "TSS2780"
11	Cufflinks	exon	43957616	43957850	.	+	.	gene_id "XLOC_002705"	transcript_id "TCONS_00002889"	exon_number "2"	oId "CUFF.3039.1"	tss_id "TSS2780"
11	Cufflinks	exon	43977675	43977848	.	+	.	gene_id "XLOC_002705"	transcript_id "TCONS_00002889"	exon_number "3"	oId "CUFF.3039.1"	tss_id "TSS2780"
11	Cufflinks	exon	44013037	44015641	.	+	.	gene_id "XLOC_002705"	transcript_id "TCONS_00002889"	exon_number "4"	oId "CUFF.3039.1"	tss_id "TSS2780"
11	Cufflinks	exon	43957043	43957080	.	+	.	gene_id "XLOC_002705"	transcript_id "TCONS_00002890"	exon_number "1"	oId "CUFF.3039.2"	tss_id "TSS2780"
11	Cufflinks	exon	43957616	43957850	.	+	.	gene_id "XLOC_002705"	transcript_id "TCONS_00002890"	exon_number "2"	oId "CUFF.3039.2"	tss_id "TSS2780"
11	Cufflinks	exon	43977675	43977848	.	+	.	gene_id "XLOC_002705"	transcript_id "TCONS_00002890"	exon_number "3"	oId "CUFF.3039.2"	tss_id "TSS2780"
11	Cufflinks	exon	44020111	44020282	.	+	.	gene_id "XLOC_002705"	transcript_id "TCONS_00002890"	exon_number "4"	oId "CUFF.3039.2"	tss_id "TSS2780"
11	Cufflinks	exon	44020795	44020849	.	+	.	gene_id "XLOC_002705"	transcript_id "TCONS_00002890"	exon_number "5"	oId "CUFF.3039.2"	tss_id "TSS2780"
11	Cufflinks	exon	44029723	44034560	.	+	.	gene_id "XLOC_002705"	transcript_id "TCONS_00002890"	exon_number "6"	oId "CUFF.3039.2"	tss_id "TSS2780"
11	Cufflinks	exon	43957298	43957480	.	+	.	gene_id "XLOC_002705"	transcript_id "TCONS_00002891"	exon_number "1"	oId "CUFF.3039.3"	tss_id "TSS2781"
11	Cufflinks	exon	43957616	43957850	.	+	.	gene_id "XLOC_002705"	transcript_id "TCONS_00002891"	exon_number "2"	oId "CUFF.3039.3"	tss_id "TSS2781"
11	Cufflinks	exon	44002392	44006577	.	+	.	gene_id "XLOC_002705"	transcript_id "TCONS_00002891"	exon_number "3"	oId "CUFF.3039.3"	tss_id "TSS2781"
11	Cufflinks	exon	44006930	44007913	.	+	.	gene_id "XLOC_002705"	transcript_id "TCONS_00002891"	exon_number "4"	oId "CUFF.3039.3"	tss_id "TSS2781"
11	Cufflinks	exon	43957852	43958976	.	+	.	gene_id "XLOC_002706"	transcript_id "TCONS_00002892"	exon_number "1"	oId "CUFF.3040.1"	tss_id "TSS2782"
11	Cufflinks	exon	43977860	43978744	.	+	.	gene_id "XLOC_002708"	transcript_id "TCONS_00002894"	exon_number "1"	oId "CUFF.3042.1"	tss_id "TSS2784"
11	Cufflinks	exon	43979006	43979802	.	+	.	gene_id "XLOC_002709"	transcript_id "TCONS_00002895"	exon_number "1"	oId "CUFF.3043.1"	tss_id "TSS2785"
11	Cufflinks	exon	43981422	43984185	.	+	.	gene_id "XLOC_002711"	transcript_id "TCONS_00002897"	exon_number "1"	oId "CUFF.3045.1"	tss_id "TSS2787"
11	Cufflinks	exon	43985538	43986219	.	+	.	gene_id "XLOC_002711"	transcript_id "TCONS_00002897"	exon_number "2"	oId "CUFF.3045.1"	tss_id "TSS2787"
11	Cufflinks	exon	43986339	43990357	.	+	.	gene_id "XLOC_002713"	transcript_id "TCONS_00002899"	exon_number "1"	oId "CUFF.3047.1"	tss_id "TSS2789"
11	Cufflinks	exon	43990501	43990589	.	+	.	gene_id "XLOC_002713"	transcript_id "TCONS_00002899"	exon_number "2"	oId "CUFF.3047.1"	tss_id "TSS2789"
11	Cufflinks	exon	43996471	44002389	.	+	.	gene_id "XLOC_002714"	transcript_id "TCONS_00002900"	exon_number "1"	oId "CUFF.3048.1"	tss_id "TSS2790"
11	Cufflinks	exon	44016297	44020110	.	+	.	gene_id "XLOC_002716"	transcript_id "TCONS_00002902"	exon_number "1"	oId "CUFF.3050.1"	tss_id "TSS2792"
11	Cufflinks	exon	44020977	44024090	.	+	.	gene_id "XLOC_002717"	transcript_id "TCONS_00002903"	exon_number "1"	oId "CUFF.3051.1"	tss_id "TSS2793"
11	Cufflinks	exon	44024381	44025029	.	+	.	gene_id "XLOC_002718"	transcript_id "TCONS_00002904"	exon_number "1"	oId "CUFF.3052.1"	tss_id "TSS2794"
11	Cufflinks	exon	44027025	44029721	.	+	.	gene_id "XLOC_002719"	transcript_id "TCONS_00002905"	exon_number "1"	oId "CUFF.3053.1"	tss_id "TSS2795"
11	Cufflinks	exon	44036351	44041333	.	+	.	gene_id "XLOC_002721"	transcript_id "TCONS_00002907"	exon_number "1"	oId "CUFF.3055.1"	tss_id "TSS2797"
11	Cufflinks	exon	78553213	78554288	.	+	.	gene_id "XLOC_002880"	transcript_id "TCONS_00003077"	exon_number "1"	oId "CUFF.3384.1"	tss_id "TSS2959"
11	Cufflinks	exon	78563630	78565402	.	+	.	gene_id "XLOC_002882"	transcript_id "TCONS_00003080"	exon_number "1"	oId "CUFF.3386.1"	tss_id "TSS2961"
11	Cufflinks	exon	78912235	78912363	.	+	.	gene_id "XLOC_002889"	transcript_id "TCONS_00003087"	exon_number "1"	oId "CUFF.3399.1"	tss_id "TSS2968"
11	Cufflinks	exon	78913035	78913152	.	+	.	gene_id "XLOC_002889"	transcript_id "TCONS_00003087"	exon_number "2"	oId "CUFF.3399.1"	tss_id "TSS2968"
11	Cufflinks	exon	78916810	78919119	.	+	.	gene_id "XLOC_002889"	transcript_id "TCONS_00003087"	exon_number "3"	oId "CUFF.3399.1"	tss_id "TSS2968"
11	Cufflinks	exon	78925570	78926816	.	+	.	gene_id "XLOC_002892"	transcript_id "TCONS_00003091"	exon_number "1"	oId "CUFF.3403.1"	tss_id "TSS2972"
11	Cufflinks	exon	78943530	78945084	.	+	.	gene_id "XLOC_002894"	transcript_id "TCONS_00003094"	exon_number "1"	oId "CUFF.3405.1"	tss_id "TSS2974"
11	Cufflinks	exon	79243234	79243278	.	+	.	gene_id "XLOC_002905"	transcript_id "TCONS_00003105"	exon_number "1"	oId "CUFF.3419.1"	tss_id "TSS2985"
11	Cufflinks	exon	79325031	79333798	.	+	.	gene_id "XLOC_002905"	transcript_id "TCONS_00003105"	exon_number "2"	oId "CUFF.3419.1"	tss_id "TSS2985"
11	Cufflinks	exon	79406052	79406163	.	+	.	gene_id "XLOC_002905"	transcript_id "TCONS_00003105"	exon_number "3"	oId "CUFF.3419.1"	tss_id "TSS2985"
11	Cufflinks	exon	79315516	79325018	.	+	.	gene_id "XLOC_002907"	transcript_id "TCONS_00003108"	exon_number "1"	oId "CUFF.3421.1"	tss_id "TSS2987"
11	Cufflinks	exon	79365601	79372004	.	+	.	gene_id "XLOC_002910"	transcript_id "TCONS_00003111"	exon_number "1"	oId "CUFF.3424.1"	tss_id "TSS2990"
11	Cufflinks	exon	79387690	79396231	.	+	.	gene_id "XLOC_002911"	transcript_id "TCONS_00003112"	exon_number "1"	oId "CUFF.3425.1"	tss_id "TSS2991"
11	Cufflinks	exon	79396350	79401370	.	+	.	gene_id "XLOC_002912"	transcript_id "TCONS_00003113"	exon_number "1"	oId "CUFF.3426.1"	tss_id "TSS2992"
11	Cufflinks	exon	79401636	79405388	.	+	.	gene_id "XLOC_002913"	transcript_id "TCONS_00003114"	exon_number "1"	oId "CUFF.3427.1"	tss_id "TSS2993"
11	Cufflinks	exon	79406226	79409033	.	+	.	gene_id "XLOC_002914"	transcript_id "TCONS_00003115"	exon_number "1"	oId "CUFF.3428.1"	tss_id "TSS2994"
11	Cufflinks	exon	79442223	79444908	.	+	.	gene_id "XLOC_002914"	transcript_id "TCONS_00003115"	exon_number "2"	oId "CUFF.3428.1"	tss_id "TSS2994"
11	Cufflinks	exon	79412598	79419546	.	+	.	gene_id "XLOC_002918"	transcript_id "TCONS_00003119"	exon_number "1"	oId "CUFF.3432.1"	tss_id "TSS2998"
11	Cufflinks	exon	79448106	79451739	.	+	.	gene_id "XLOC_002923"	transcript_id "TCONS_00003124"	exon_number "1"	oId "CUFF.3438.1"	tss_id "TSS3003"
11	Cufflinks	exon	81585151	81585200	.	+	.	gene_id "XLOC_002960"	transcript_id "TCONS_00003161"	exon_number "1"	oId "CUFF.3555.1"	tss_id "TSS3040"
11	Cufflinks	exon	81677093	81677326	.	+	.	gene_id "XLOC_002960"	transcript_id "TCONS_00003161"	exon_number "2"	oId "CUFF.3555.1"	tss_id "TSS3040"
11	Cufflinks	exon	81685287	81693966	.	+	.	gene_id "XLOC_002960"	transcript_id "TCONS_00003161"	exon_number "3"	oId "CUFF.3555.1"	tss_id "TSS3040"
11	Cufflinks	exon	81706973	81710607	.	+	.	gene_id "XLOC_002967"	transcript_id "TCONS_00003168"	exon_number "1"	oId "CUFF.3588.1"	tss_id "TSS3047"
11	Cufflinks	exon	81745550	81748412	.	+	.	gene_id "XLOC_002976"	transcript_id "TCONS_00003177"	exon_number "1"	oId "CUFF.3600.1"	tss_id "TSS3056"
11	Cufflinks	exon	13147283	13147806	.	-	.	gene_id "XLOC_003257"	transcript_id "TCONS_00003482"	exon_number "1"	oId "CUFF.2610.1"	tss_id "TSS3346"
11	Cufflinks	exon	13148326	13148838	.	-	.	gene_id "XLOC_003258"	transcript_id "TCONS_00003483"	exon_number "1"	oId "CUFF.2611.1"	tss_id "TSS3347"
11	Cufflinks	exon	13242833	13243873	.	-	.	gene_id "XLOC_003260"	transcript_id "TCONS_00003485"	exon_number "1"	oId "CUFF.2613.1"	tss_id "TSS3349"
11	Cufflinks	exon	13271003	13271277	.	-	.	gene_id "XLOC_003261"	transcript_id "TCONS_00003486"	exon_number "1"	oId "CUFF.2614.1"	tss_id "TSS3350"
11	Cufflinks	exon	13388317	13388353	.	-	.	gene_id "XLOC_003261"	transcript_id "TCONS_00003486"	exon_number "2"	oId "CUFF.2614.1"	tss_id "TSS3350"
11	Cufflinks	exon	42738918	42741944	.	-	.	gene_id "XLOC_003443"	transcript_id "TCONS_00003681"	exon_number "1"	oId "CUFF.2975.1"	tss_id "TSS3537"
11	Cufflinks	exon	42898802	42899151	.	-	.	gene_id "XLOC_003454"	transcript_id "TCONS_00003693"	exon_number "1"	oId "CUFF.2990.1"	tss_id "TSS3548"
11	Cufflinks	exon	42902013	42902548	.	-	.	gene_id "XLOC_003455"	transcript_id "TCONS_00003694"	exon_number "1"	oId "CUFF.2992.1"	tss_id "TSS3549"
11	Cufflinks	exon	42972304	42972761	.	-	.	gene_id "XLOC_003459"	transcript_id "TCONS_00003699"	exon_number "1"	oId "CUFF.2999.1"	tss_id "TSS3553"
11	Cufflinks	exon	43688436	43689337	.	-	.	gene_id "XLOC_003470"	transcript_id "TCONS_00003711"	exon_number "1"	oId "CUFF.3026.1"	tss_id "TSS3564"
11	Cufflinks	exon	44512763	44513024	.	-	.	gene_id "XLOC_003483"	transcript_id "TCONS_00003725"	exon_number "1"	oId "CUFF.3071.1"	tss_id "TSS3577"
11	Cufflinks	exon	44513067	44513415	.	-	.	gene_id "XLOC_003483"	transcript_id "TCONS_00003725"	exon_number "2"	oId "CUFF.3071.1"	tss_id "TSS3577"
11	Cufflinks	exon	44715743	44717005	.	-	.	gene_id "XLOC_003487"	transcript_id "TCONS_00003730"	exon_number "1"	oId "CUFF.3075.1"	tss_id "TSS3582"
11	Cufflinks	exon	78683507	78685697	.	-	.	gene_id "XLOC_003643"	transcript_id "TCONS_00003900"	exon_number "1"	oId "CUFF.3392.2"	tss_id "TSS3741"
11	Cufflinks	exon	78688153	78688243	.	-	.	gene_id "XLOC_003643"	transcript_id "TCONS_00003900"	exon_number "2"	oId "CUFF.3392.2"	tss_id "TSS3741"
11	Cufflinks	exon	78688579	78688685	.	-	.	gene_id "XLOC_003643"	transcript_id "TCONS_00003900"	exon_number "3"	oId "CUFF.3392.2"	tss_id "TSS3741"
11	Cufflinks	exon	78693808	78694234	.	-	.	gene_id "XLOC_003643"	transcript_id "TCONS_00003900"	exon_number "4"	oId "CUFF.3392.2"	tss_id "TSS3741"
11	Cufflinks	exon	78694891	78695161	.	-	.	gene_id "XLOC_003643"	transcript_id "TCONS_00003900"	exon_number "5"	oId "CUFF.3392.2"	tss_id "TSS3741"
11	Cufflinks	exon	78683507	78685697	.	-	.	gene_id "XLOC_003643"	transcript_id "TCONS_00003899"	exon_number "1"	oId "CUFF.3392.1"	tss_id "TSS3741"
11	Cufflinks	exon	78687849	78688245	.	-	.	gene_id "XLOC_003643"	transcript_id "TCONS_00003899"	exon_number "2"	oId "CUFF.3392.1"	tss_id "TSS3741"
11	Cufflinks	exon	78688581	78688685	.	-	.	gene_id "XLOC_003643"	transcript_id "TCONS_00003899"	exon_number "3"	oId "CUFF.3392.1"	tss_id "TSS3741"
11	Cufflinks	exon	78694891	78695161	.	-	.	gene_id "XLOC_003643"	transcript_id "TCONS_00003899"	exon_number "4"	oId "CUFF.3392.1"	tss_id "TSS3741"
11	Cufflinks	exon	78687543	78688243	.	-	.	gene_id "XLOC_003643"	transcript_id "TCONS_00003902"	exon_number "1"	oId "CUFF.3392.3"	tss_id "TSS3741"
11	Cufflinks	exon	78688579	78688685	.	-	.	gene_id "XLOC_003643"	transcript_id "TCONS_00003902"	exon_number "2"	oId "CUFF.3392.3"	tss_id "TSS3741"
11	Cufflinks	exon	78693808	78694234	.	-	.	gene_id "XLOC_003643"	transcript_id "TCONS_00003902"	exon_number "3"	oId "CUFF.3392.3"	tss_id "TSS3741"
11	Cufflinks	exon	78694891	78695161	.	-	.	gene_id "XLOC_003643"	transcript_id "TCONS_00003902"	exon_number "4"	oId "CUFF.3392.3"	tss_id "TSS3741"
11	Cufflinks	exon	78692572	78694234	.	-	.	gene_id "XLOC_003643"	transcript_id "TCONS_00003905"	exon_number "1"	oId "CUFF.3392.4"	tss_id "TSS3741"
11	Cufflinks	exon	78694891	78695161	.	-	.	gene_id "XLOC_003643"	transcript_id "TCONS_00003905"	exon_number "2"	oId "CUFF.3392.4"	tss_id "TSS3741"
11	Cufflinks	exon	78963502	78965138	.	-	.	gene_id "XLOC_003648"	transcript_id "TCONS_00003907"	exon_number "1"	oId "CUFF.3407.1"	tss_id "TSS3746"
11	Cufflinks	exon	78965255	78968142	.	-	.	gene_id "XLOC_003648"	transcript_id "TCONS_00003907"	exon_number "2"	oId "CUFF.3407.1"	tss_id "TSS3746"
11	Cufflinks	exon	78963502	78966116	.	-	.	gene_id "XLOC_003648"	transcript_id "TCONS_00003908"	exon_number "1"	oId "CUFF.3407.2"	tss_id "TSS3747"
11	Cufflinks	exon	78968361	78968397	.	-	.	gene_id "XLOC_003648"	transcript_id "TCONS_00003908"	exon_number "2"	oId "CUFF.3407.2"	tss_id "TSS3747"
11	Cufflinks	exon	78968723	78969501	.	-	.	gene_id "XLOC_003648"	transcript_id "TCONS_00003908"	exon_number "3"	oId "CUFF.3407.2"	tss_id "TSS3747"
11	Cufflinks	exon	80876454	80878051	.	-	.	gene_id "XLOC_003701"	transcript_id "TCONS_00003961"	exon_number "1"	oId "CUFF.3505.1"	tss_id "TSS3800"
11	Cufflinks	exon	81603955	81607027	.	-	.	gene_id "XLOC_003732"	transcript_id "TCONS_00003993"	exon_number "1"	oId "CUFF.3562.1"	tss_id "TSS3832"
11	Cufflinks	exon	81618098	81619774	.	-	.	gene_id "XLOC_003738"	transcript_id "TCONS_00003999"	exon_number "1"	oId "CUFF.3568.1"	tss_id "TSS3838"
11	Cufflinks	exon	81649478	81651978	.	-	.	gene_id "XLOC_003746"	transcript_id "TCONS_00004007"	exon_number "1"	oId "CUFF.3576.1"	tss_id "TSS3846"
11	Cufflinks	exon	81653575	81657641	.	-	.	gene_id "XLOC_003748"	transcript_id "TCONS_00004009"	exon_number "1"	oId "CUFF.3578.1"	tss_id "TSS3848"
11	Cufflinks	exon	81660045	81662394	.	-	.	gene_id "XLOC_003752"	transcript_id "TCONS_00004013"	exon_number "1"	oId "CUFF.3582.1"	tss_id "TSS3852"
12	Cufflinks	exon	86339953	86343357	.	+	.	gene_id "XLOC_004194"	transcript_id "TCONS_00004494"	exon_number "1"	oId "CUFF.4441.1"	tss_id "TSS4310"
12	Cufflinks	exon	87685314	87691023	.	+	.	gene_id "XLOC_004226"	transcript_id "TCONS_00004527"	exon_number "1"	oId "CUFF.4562.1"	tss_id "TSS4343"
12	Cufflinks	exon	87817738	87819212	.	+	.	gene_id "XLOC_004242"	transcript_id "TCONS_00004543"	exon_number "1"	oId "CUFF.4578.1"	tss_id "TSS4359"
12	Cufflinks	exon	87823931	87825555	.	+	.	gene_id "XLOC_004244"	transcript_id "TCONS_00004545"	exon_number "1"	oId "CUFF.4580.1"	tss_id "TSS4361"
12	Cufflinks	exon	90329139	90330647	.	+	.	gene_id "XLOC_004286"	transcript_id "TCONS_00004587"	exon_number "1"	oId "CUFF.4673.1"	tss_id "TSS4403"
12	Cufflinks	exon	90338010	90339491	.	+	.	gene_id "XLOC_004286"	transcript_id "TCONS_00004587"	exon_number "2"	oId "CUFF.4673.1"	tss_id "TSS4403"
12	Cufflinks	exon	90339570	90339653	.	+	.	gene_id "XLOC_004286"	transcript_id "TCONS_00004587"	exon_number "3"	oId "CUFF.4673.1"	tss_id "TSS4403"
12	Cufflinks	exon	90339729	90342765	.	+	.	gene_id "XLOC_004286"	transcript_id "TCONS_00004587"	exon_number "4"	oId "CUFF.4673.1"	tss_id "TSS4403"
12	Cufflinks	exon	90331299	90334618	.	+	.	gene_id "XLOC_004286"	transcript_id "TCONS_00004588"	exon_number "1"	oId "CUFF.4673.2"	tss_id "TSS4404"
12	Cufflinks	exon	90338010	90339491	.	+	.	gene_id "XLOC_004286"	transcript_id "TCONS_00004588"	exon_number "2"	oId "CUFF.4673.2"	tss_id "TSS4404"
12	Cufflinks	exon	90339570	90339651	.	+	.	gene_id "XLOC_004286"	transcript_id "TCONS_00004588"	exon_number "3"	oId "CUFF.4673.2"	tss_id "TSS4404"
12	Cufflinks	exon	90339729	90342765	.	+	.	gene_id "XLOC_004286"	transcript_id "TCONS_00004588"	exon_number "4"	oId "CUFF.4673.2"	tss_id "TSS4404"
12	Cufflinks	exon	90331299	90332207	.	+	.	gene_id "XLOC_004286"	transcript_id "TCONS_00004589"	exon_number "1"	oId "CUFF.4673.3"	tss_id "TSS4404"
12	Cufflinks	exon	90347227	90352924	.	+	.	gene_id "XLOC_004286"	transcript_id "TCONS_00004589"	exon_number "2"	oId "CUFF.4673.3"	tss_id "TSS4404"
12	Cufflinks	exon	90353084	90353102	.	+	.	gene_id "XLOC_004286"	transcript_id "TCONS_00004589"	exon_number "3"	oId "CUFF.4673.3"	tss_id "TSS4404"
12	Cufflinks	exon	90424432	90425899	.	+	.	gene_id "XLOC_004290"	transcript_id "TCONS_00004593"	exon_number "1"	oId "CUFF.4677.1"	tss_id "TSS4408"
12	Cufflinks	exon	90894379	90895013	.	+	.	gene_id "XLOC_004314"	transcript_id "TCONS_00004617"	exon_number "1"	oId "CUFF.4718.1"	tss_id "TSS4432"
12	Cufflinks	exon	91096516	91097346	.	+	.	gene_id "XLOC_004320"	transcript_id "TCONS_00004623"	exon_number "1"	oId "CUFF.4728.1"	tss_id "TSS4438"
12	Cufflinks	exon	40264858	40271742	.	-	.	gene_id "XLOC_004451"	transcript_id "TCONS_00004765"	exon_number "1"	oId "CUFF.4279.1"	tss_id "TSS4573"
12	Cufflinks	exon	86902460	86905441	.	-	.	gene_id "XLOC_004537"	transcript_id "TCONS_00004857"	exon_number "1"	oId "CUFF.4477.1"	tss_id "TSS4663"
12	Cufflinks	exon	86993066	86999353	.	-	.	gene_id "XLOC_004571"	transcript_id "TCONS_00004891"	exon_number "1"	oId "CUFF.4511.1"	tss_id "TSS4698"
12	Cufflinks	exon	87059341	87063460	.	-	.	gene_id "XLOC_004571"	transcript_id "TCONS_00004891"	exon_number "2"	oId "CUFF.4511.1"	tss_id "TSS4698"
12	Cufflinks	exon	87055335	87056074	.	-	.	gene_id "XLOC_004571"	transcript_id "TCONS_00004904"	exon_number "1"	oId "CUFF.4511.2"	tss_id "TSS4699"
12	Cufflinks	exon	87056825	87059350	.	-	.	gene_id "XLOC_004571"	transcript_id "TCONS_00004904"	exon_number "2"	oId "CUFF.4511.2"	tss_id "TSS4699"
12	Cufflinks	exon	87005600	87011050	.	-	.	gene_id "XLOC_004575"	transcript_id "TCONS_00004895"	exon_number "1"	oId "CUFF.4515.1"	tss_id "TSS4703"
12	Cufflinks	exon	87028845	87029913	.	-	.	gene_id "XLOC_004577"	transcript_id "TCONS_00004897"	exon_number "1"	oId "CUFF.4517.1"	tss_id "TSS4705"
12	Cufflinks	exon	87102824	87102886	.	-	.	gene_id "XLOC_004577"	transcript_id "TCONS_00004897"	exon_number "2"	oId "CUFF.4517.1"	tss_id "TSS4705"
12	Cufflinks	exon	87100411	87103595	.	-	.	gene_id "XLOC_004577"	transcript_id "TCONS_00004908"	exon_number "1"	oId "CUFF.4517.2"	tss_id "TSS4706"
12	Cufflinks	exon	87035459	87042019	.	-	.	gene_id "XLOC_004580"	transcript_id "TCONS_00004900"	exon_number "1"	oId "CUFF.4520.1"	tss_id "TSS4709"
12	Cufflinks	exon	87265882	87272791	.	-	.	gene_id "XLOC_004596"	transcript_id "TCONS_00004921"	exon_number "1"	oId "CUFF.4537.1"	tss_id "TSS4725"
12	Cufflinks	exon	87294341	87303429	.	-	.	gene_id "XLOC_004598"	transcript_id "TCONS_00004923"	exon_number "1"	oId "CUFF.4539.1"	tss_id "TSS4727"
12	Cufflinks	exon	88411208	88411857	.	-	.	gene_id "XLOC_004617"	transcript_id "TCONS_00004942"	exon_number "1"	oId "CUFF.4601.1"	tss_id "TSS4746"
12	Cufflinks	exon	88415125	88415482	.	-	.	gene_id "XLOC_004619"	transcript_id "TCONS_00004945"	exon_number "1"	oId "CUFF.4603.1"	tss_id "TSS4748"
12	Cufflinks	exon	88516677	88517936	.	-	.	gene_id "XLOC_004632"	transcript_id "TCONS_00004958"	exon_number "1"	oId "CUFF.4618.1"	tss_id "TSS4761"
12	Cufflinks	exon	88518090	88519741	.	-	.	gene_id "XLOC_004632"	transcript_id "TCONS_00004958"	exon_number "2"	oId "CUFF.4618.1"	tss_id "TSS4761"
12	Cufflinks	exon	88523490	88523594	.	-	.	gene_id "XLOC_004632"	transcript_id "TCONS_00004958"	exon_number "3"	oId "CUFF.4618.1"	tss_id "TSS4761"
12	Cufflinks	exon	88519842	88522412	.	-	.	gene_id "XLOC_004632"	transcript_id "TCONS_00004959"	exon_number "1"	oId "CUFF.4618.2"	tss_id "TSS4761"
12	Cufflinks	exon	88523490	88523594	.	-	.	gene_id "XLOC_004632"	transcript_id "TCONS_00004959"	exon_number "2"	oId "CUFF.4618.2"	tss_id "TSS4761"
12	Cufflinks	exon	90188112	90190422	.	-	.	gene_id "XLOC_004658"	transcript_id "TCONS_00004992"	exon_number "1"	oId "CUFF.4669.1"	tss_id "TSS4792"
12	Cufflinks	exon	90192339	90192933	.	-	.	gene_id "XLOC_004659"	transcript_id "TCONS_00004993"	exon_number "1"	oId "CUFF.4670.1"	tss_id "TSS4793"
12	Cufflinks	exon	90604260	90605265	.	-	.	gene_id "XLOC_004666"	transcript_id "TCONS_00005000"	exon_number "1"	oId "CUFF.4690.1"	tss_id "TSS4800"
12	Cufflinks	exon	91093615	91094970	.	-	.	gene_id "XLOC_004681"	transcript_id "TCONS_00005015"	exon_number "1"	oId "CUFF.4726.1"	tss_id "TSS4815"
13	Cufflinks	exon	14618166	14618175	.	+	.	gene_id "XLOC_004727"	transcript_id "TCONS_00005062"	exon_number "1"	oId "CUFF.4812.1"	tss_id "TSS4862"
13	Cufflinks	exon	14646479	14647851	.	+	.	gene_id "XLOC_004727"	transcript_id "TCONS_00005062"	exon_number "2"	oId "CUFF.4812.1"	tss_id "TSS4862"
13	Cufflinks	exon	14644166	14647851	.	+	.	gene_id "XLOC_004727"	transcript_id "TCONS_00005063"	exon_number "1"	oId "CUFF.4812.2"	tss_id "TSS4863"
13	Cufflinks	exon	43399948	43400831	.	+	.	gene_id "XLOC_004861"	transcript_id "TCONS_00005203"	exon_number "1"	oId "CUFF.5105.1"	tss_id "TSS5000"
13	Cufflinks	exon	43401805	43402708	.	+	.	gene_id "XLOC_004862"	transcript_id "TCONS_00005204"	exon_number "1"	oId "CUFF.5106.1"	tss_id "TSS5001"
13	Cufflinks	exon	45554051	45555109	.	+	.	gene_id "XLOC_004910"	transcript_id "TCONS_00005254"	exon_number "1"	oId "CUFF.5204.1"	tss_id "TSS5050"
13	Cufflinks	exon	45569151	45573297	.	+	.	gene_id "XLOC_004913"	transcript_id "TCONS_00005257"	exon_number "1"	oId "CUFF.5207.1"	tss_id "TSS5053"
13	Cufflinks	exon	53576860	53584547	.	+	.	gene_id "XLOC_004992"	transcript_id "TCONS_00005347"	exon_number "1"	oId "CUFF.5352.1"	tss_id "TSS5140"
13	Cufflinks	exon	53784680	53784916	.	+	.	gene_id "XLOC_005009"	transcript_id "TCONS_00005364"	exon_number "1"	oId "CUFF.5373.1"	tss_id "TSS5157"
13	Cufflinks	exon	53787906	53788125	.	+	.	gene_id "XLOC_005009"	transcript_id "TCONS_00005364"	exon_number "2"	oId "CUFF.5373.1"	tss_id "TSS5157"
13	Cufflinks	exon	53790837	53790976	.	+	.	gene_id "XLOC_005009"	transcript_id "TCONS_00005364"	exon_number "3"	oId "CUFF.5373.1"	tss_id "TSS5157"
13	Cufflinks	exon	53793180	53797865	.	+	.	gene_id "XLOC_005009"	transcript_id "TCONS_00005364"	exon_number "4"	oId "CUFF.5373.1"	tss_id "TSS5157"
13	Cufflinks	exon	53784680	53784916	.	+	.	gene_id "XLOC_005009"	transcript_id "TCONS_00005365"	exon_number "1"	oId "CUFF.5373.2"	tss_id "TSS5157"
13	Cufflinks	exon	53787906	53788125	.	+	.	gene_id "XLOC_005009"	transcript_id "TCONS_00005365"	exon_number "2"	oId "CUFF.5373.2"	tss_id "TSS5157"
13	Cufflinks	exon	53790837	53790976	.	+	.	gene_id "XLOC_005009"	transcript_id "TCONS_00005365"	exon_number "3"	oId "CUFF.5373.2"	tss_id "TSS5157"
13	Cufflinks	exon	53797914	53801894	.	+	.	gene_id "XLOC_005009"	transcript_id "TCONS_00005365"	exon_number "4"	oId "CUFF.5373.2"	tss_id "TSS5157"
13	Cufflinks	exon	54060525	54060591	.	+	.	gene_id "XLOC_005022"	transcript_id "TCONS_00005380"	exon_number "1"	oId "CUFF.5390.1"	tss_id "TSS5170"
13	Cufflinks	exon	54068650	54069206	.	+	.	gene_id "XLOC_005022"	transcript_id "TCONS_00005380"	exon_number "2"	oId "CUFF.5390.1"	tss_id "TSS5170"
13	Cufflinks	exon	54956065	54956227	.	+	.	gene_id "XLOC_005053"	transcript_id "TCONS_00005417"	exon_number "1"	oId "CUFF.5453.1"	tss_id "TSS5203"
13	Cufflinks	exon	54956263	54956556	.	+	.	gene_id "XLOC_005053"	transcript_id "TCONS_00005417"	exon_number "2"	oId "CUFF.5453.1"	tss_id "TSS5203"
13	Cufflinks	exon	55510479	55511332	.	+	.	gene_id "XLOC_005068"	transcript_id "TCONS_00005432"	exon_number "1"	oId "CUFF.5503.1"	tss_id "TSS5218"
13	Cufflinks	exon	57200989	57203845	.	+	.	gene_id "XLOC_005082"	transcript_id "TCONS_00005447"	exon_number "1"	oId "CUFF.5600.1"	tss_id "TSS5233"
13	Cufflinks	exon	57948126	57948405	.	+	.	gene_id "XLOC_005102"	transcript_id "TCONS_00005467"	exon_number "1"	oId "CUFF.5638.1"	tss_id "TSS5253"
13	Cufflinks	exon	57951015	57952090	.	+	.	gene_id "XLOC_005102"	transcript_id "TCONS_00005467"	exon_number "2"	oId "CUFF.5638.1"	tss_id "TSS5253"
13	Cufflinks	exon	58056790	58056866	.	+	.	gene_id "XLOC_005105"	transcript_id "TCONS_00005470"	exon_number "1"	oId "CUFF.5643.1"	tss_id "TSS5256"
13	Cufflinks	exon	58058604	58058671	.	+	.	gene_id "XLOC_005105"	transcript_id "TCONS_00005470"	exon_number "2"	oId "CUFF.5643.1"	tss_id "TSS5256"
13	Cufflinks	exon	58058794	58058888	.	+	.	gene_id "XLOC_005105"	transcript_id "TCONS_00005470"	exon_number "3"	oId "CUFF.5643.1"	tss_id "TSS5256"
13	Cufflinks	exon	58062209	58065684	.	+	.	gene_id "XLOC_005105"	transcript_id "TCONS_00005470"	exon_number "4"	oId "CUFF.5643.1"	tss_id "TSS5256"
13	Cufflinks	exon	58598860	58600235	.	+	.	gene_id "XLOC_005115"	transcript_id "TCONS_00005480"	exon_number "1"	oId "CUFF.5694.1"	tss_id "TSS5266"
13	Cufflinks	exon	58600299	58602027	.	+	.	gene_id "XLOC_005116"	transcript_id "TCONS_00005481"	exon_number "1"	oId "CUFF.5695.1"	tss_id "TSS5267"
13	Cufflinks	exon	58618861	58620309	.	+	.	gene_id "XLOC_005128"	transcript_id "TCONS_00005493"	exon_number "1"	oId "CUFF.5708.1"	tss_id "TSS5279"
13	Cufflinks	exon	58639214	58641006	.	+	.	gene_id "XLOC_005132"	transcript_id "TCONS_00005497"	exon_number "1"	oId "CUFF.5712.1"	tss_id "TSS5283"
13	Cufflinks	exon	58642130	58642266	.	+	.	gene_id "XLOC_005132"	transcript_id "TCONS_00005497"	exon_number "2"	oId "CUFF.5712.1"	tss_id "TSS5283"
13	Cufflinks	exon	58641011	58642121	.	+	.	gene_id "XLOC_005133"	transcript_id "TCONS_00005498"	exon_number "1"	oId "CUFF.5713.1"	tss_id "TSS5284"
13	Cufflinks	exon	58643683	58645332	.	+	.	gene_id "XLOC_005134"	transcript_id "TCONS_00005499"	exon_number "1"	oId "CUFF.5714.1"	tss_id "TSS5285"
13	Cufflinks	exon	58645840	58646719	.	+	.	gene_id "XLOC_005134"	transcript_id "TCONS_00005499"	exon_number "2"	oId "CUFF.5714.1"	tss_id "TSS5285"
13	Cufflinks	exon	58651631	58652481	.	+	.	gene_id "XLOC_005136"	transcript_id "TCONS_00005501"	exon_number "1"	oId "CUFF.5716.1"	tss_id "TSS5287"
13	Cufflinks	exon	58652642	58655609	.	+	.	gene_id "XLOC_005137"	transcript_id "TCONS_00005502"	exon_number "1"	oId "CUFF.5717.1"	tss_id "TSS5288"
13	Cufflinks	exon	70139516	70141528	.	+	.	gene_id "XLOC_005292"	transcript_id "TCONS_00005674"	exon_number "1"	oId "CUFF.6002.1"	tss_id "TSS5450"
13	Cufflinks	exon	70141643	70142758	.	+	.	gene_id "XLOC_005293"	transcript_id "TCONS_00005675"	exon_number "1"	oId "CUFF.6003.1"	tss_id "TSS5451"
13	Cufflinks	exon	70148197	70149870	.	+	.	gene_id "XLOC_005295"	transcript_id "TCONS_00005678"	exon_number "1"	oId "CUFF.6005.1"	tss_id "TSS5453"
13	Cufflinks	exon	70494265	70495577	.	+	.	gene_id "XLOC_005299"	transcript_id "TCONS_00005682"	exon_number "1"	oId "CUFF.6044.1"	tss_id "TSS5457"
13	Cufflinks	exon	70495717	70496043	.	+	.	gene_id "XLOC_005300"	transcript_id "TCONS_00005683"	exon_number "1"	oId "CUFF.6045.1"	tss_id "TSS5458"
13	Cufflinks	exon	81353816	81355940	.	+	.	gene_id "XLOC_005385"	transcript_id "TCONS_00005777"	exon_number "1"	oId "CUFF.6257.1"	tss_id "TSS5549"
13	Cufflinks	exon	81376709	81377409	.	+	.	gene_id "XLOC_005390"	transcript_id "TCONS_00005782"	exon_number "1"	oId "CUFF.6262.1"	tss_id "TSS5554"
13	Cufflinks	exon	81447860	81448835	.	+	.	gene_id "XLOC_005392"	transcript_id "TCONS_00005785"	exon_number "1"	oId "CUFF.6264.2"	tss_id "TSS5556"
13	Cufflinks	exon	81448999	81449224	.	+	.	gene_id "XLOC_005392"	transcript_id "TCONS_00005785"	exon_number "2"	oId "CUFF.6264.2"	tss_id "TSS5556"
13	Cufflinks	exon	81447860	81448835	.	+	.	gene_id "XLOC_005392"	transcript_id "TCONS_00005784"	exon_number "1"	oId "CUFF.6264.1"	tss_id "TSS5556"
13	Cufflinks	exon	81448916	81449224	.	+	.	gene_id "XLOC_005392"	transcript_id "TCONS_00005784"	exon_number "2"	oId "CUFF.6264.1"	tss_id "TSS5556"
13	Cufflinks	exon	81455698	81455971	.	+	.	gene_id "XLOC_005395"	transcript_id "TCONS_00005788"	exon_number "1"	oId "CUFF.6267.1"	tss_id "TSS5559"
13	Cufflinks	exon	81456388	81460580	.	+	.	gene_id "XLOC_005395"	transcript_id "TCONS_00005788"	exon_number "2"	oId "CUFF.6267.1"	tss_id "TSS5559"
13	Cufflinks	exon	81474088	81475808	.	+	.	gene_id "XLOC_005400"	transcript_id "TCONS_00005794"	exon_number "1"	oId "CUFF.6272.1"	tss_id "TSS5564"
13	Cufflinks	exon	81512903	81515104	.	+	.	gene_id "XLOC_005417"	transcript_id "TCONS_00005811"	exon_number "1"	oId "CUFF.6289.1"	tss_id "TSS5581"
13	Cufflinks	exon	81515456	81518092	.	+	.	gene_id "XLOC_005418"	transcript_id "TCONS_00005812"	exon_number "1"	oId "CUFF.6290.1"	tss_id "TSS5582"
13	Cufflinks	exon	81686123	81687854	.	+	.	gene_id "XLOC_005447"	transcript_id "TCONS_00005841"	exon_number "1"	oId "CUFF.6322.1"	tss_id "TSS5611"
13	Cufflinks	exon	81687931	81689019	.	+	.	gene_id "XLOC_005447"	transcript_id "TCONS_00005841"	exon_number "2"	oId "CUFF.6322.1"	tss_id "TSS5611"
13	Cufflinks	exon	81689063	81691697	.	+	.	gene_id "XLOC_005447"	transcript_id "TCONS_00005841"	exon_number "3"	oId "CUFF.6322.1"	tss_id "TSS5611"
13	Cufflinks	exon	81714290	81720049	.	+	.	gene_id "XLOC_005453"	transcript_id "TCONS_00005847"	exon_number "1"	oId "CUFF.6328.1"	tss_id "TSS5617"
13	Cufflinks	exon	82442124	82444704	.	+	.	gene_id "XLOC_005504"	transcript_id "TCONS_00005899"	exon_number "1"	oId "CUFF.6408.1"	tss_id "TSS5669"
13	Cufflinks	exon	82447022	82452175	.	+	.	gene_id "XLOC_005507"	transcript_id "TCONS_00005902"	exon_number "1"	oId "CUFF.6411.1"	tss_id "TSS5672"
13	Cufflinks	exon	82472627	82474910	.	+	.	gene_id "XLOC_005521"	transcript_id "TCONS_00005916"	exon_number "1"	oId "CUFF.6425.1"	tss_id "TSS5686"
13	Cufflinks	exon	82505075	82507576	.	+	.	gene_id "XLOC_005525"	transcript_id "TCONS_00005920"	exon_number "1"	oId "CUFF.6429.1"	tss_id "TSS5690"
13	Cufflinks	exon	82653815	82655903	.	+	.	gene_id "XLOC_005548"	transcript_id "TCONS_00005944"	exon_number "1"	oId "CUFF.6452.1"	tss_id "TSS5714"
13	Cufflinks	exon	82656610	82658509	.	+	.	gene_id "XLOC_005549"	transcript_id "TCONS_00005945"	exon_number "1"	oId "CUFF.6453.1"	tss_id "TSS5715"
13	Cufflinks	exon	82676950	82679287	.	+	.	gene_id "XLOC_005558"	transcript_id "TCONS_00005954"	exon_number "1"	oId "CUFF.6462.1"	tss_id "TSS5724"
13	Cufflinks	exon	82680259	82682955	.	+	.	gene_id "XLOC_005559"	transcript_id "TCONS_00005955"	exon_number "1"	oId "CUFF.6463.1"	tss_id "TSS5725"
13	Cufflinks	exon	42335739	42340632	.	-	.	gene_id "XLOC_005783"	transcript_id "TCONS_00006195"	exon_number "1"	oId "CUFF.5053.1"	tss_id "TSS5954"
13	Cufflinks	exon	42943759	42945170	.	-	.	gene_id "XLOC_005801"	transcript_id "TCONS_00006216"	exon_number "1"	oId "CUFF.5085.1"	tss_id "TSS5973"
13	Cufflinks	exon	43366899	43367178	.	-	.	gene_id "XLOC_005810"	transcript_id "TCONS_00006225"	exon_number "1"	oId "CUFF.5101.1"	tss_id "TSS5982"
13	Cufflinks	exon	43367353	43367825	.	-	.	gene_id "XLOC_005811"	transcript_id "TCONS_00006226"	exon_number "1"	oId "CUFF.5102.1"	tss_id "TSS5983"
13	Cufflinks	exon	43543764	43544092	.	-	.	gene_id "XLOC_005817"	transcript_id "TCONS_00006232"	exon_number "1"	oId "CUFF.5117.1"	tss_id "TSS5989"
13	Cufflinks	exon	43545444	43545669	.	-	.	gene_id "XLOC_005819"	transcript_id "TCONS_00006234"	exon_number "1"	oId "CUFF.5119.1"	tss_id "TSS5991"
13	Cufflinks	exon	43548107	43548357	.	-	.	gene_id "XLOC_005820"	transcript_id "TCONS_00006235"	exon_number "1"	oId "CUFF.5120.1"	tss_id "TSS5992"
13	Cufflinks	exon	43549617	43551283	.	-	.	gene_id "XLOC_005821"	transcript_id "TCONS_00006236"	exon_number "1"	oId "CUFF.5122.1"	tss_id "TSS5993"
13	Cufflinks	exon	44870799	44878420	.	-	.	gene_id "XLOC_005846"	transcript_id "TCONS_00006262"	exon_number "1"	oId "CUFF.5175.1"	tss_id "TSS6019"
13	Cufflinks	exon	44870799	44876408	.	-	.	gene_id "XLOC_005846"	transcript_id "TCONS_00006263"	exon_number "1"	oId "CUFF.5175.2"	tss_id "TSS6020"
13	Cufflinks	exon	44878438	44878516	.	-	.	gene_id "XLOC_005846"	transcript_id "TCONS_00006263"	exon_number "2"	oId "CUFF.5175.2"	tss_id "TSS6020"
13	Cufflinks	exon	44882924	44884652	.	-	.	gene_id "XLOC_005846"	transcript_id "TCONS_00006263"	exon_number "3"	oId "CUFF.5175.2"	tss_id "TSS6020"
13	Cufflinks	exon	44884676	44891514	.	-	.	gene_id "XLOC_005846"	transcript_id "TCONS_00006263"	exon_number "4"	oId "CUFF.5175.2"	tss_id "TSS6020"
13	Cufflinks	exon	44878558	44880445	.	-	.	gene_id "XLOC_005847"	transcript_id "TCONS_00006264"	exon_number "1"	oId "CUFF.5176.1"	tss_id "TSS6021"
13	Cufflinks	exon	44880668	44882838	.	-	.	gene_id "XLOC_005848"	transcript_id "TCONS_00006265"	exon_number "1"	oId "CUFF.5177.1"	tss_id "TSS6022"
13	Cufflinks	exon	44891687	44892931	.	-	.	gene_id "XLOC_005849"	transcript_id "TCONS_00006266"	exon_number "1"	oId "CUFF.5178.1"	tss_id "TSS6023"
13	Cufflinks	exon	44893026	44894011	.	-	.	gene_id "XLOC_005849"	transcript_id "TCONS_00006266"	exon_number "2"	oId "CUFF.5178.1"	tss_id "TSS6023"
13	Cufflinks	exon	44943476	44944717	.	-	.	gene_id "XLOC_005853"	transcript_id "TCONS_00006270"	exon_number "1"	oId "CUFF.5187.1"	tss_id "TSS6027"
13	Cufflinks	exon	51885518	51888257	.	-	.	gene_id "XLOC_005901"	transcript_id "TCONS_00006320"	exon_number "1"	oId "CUFF.5286.1"	tss_id "TSS6075"
13	Cufflinks	exon	53464147	53464598	.	-	.	gene_id "XLOC_005922"	transcript_id "TCONS_00006343"	exon_number "1"	oId "CUFF.5341.1"	tss_id "TSS6098"
13	Cufflinks	exon	54056235	54057744	.	-	.	gene_id "XLOC_005929"	transcript_id "TCONS_00006352"	exon_number "1"	oId "CUFF.5389.1"	tss_id "TSS6105"
13	Cufflinks	exon	54057899	54060591	.	-	.	gene_id "XLOC_005929"	transcript_id "TCONS_00006352"	exon_number "2"	oId "CUFF.5389.1"	tss_id "TSS6105"
13	Cufflinks	exon	54068650	54068706	.	-	.	gene_id "XLOC_005929"	transcript_id "TCONS_00006352"	exon_number "3"	oId "CUFF.5389.1"	tss_id "TSS6105"
13	Cufflinks	exon	55189139	55191058	.	-	.	gene_id "XLOC_005966"	transcript_id "TCONS_00006398"	exon_number "1"	oId "CUFF.5468.2"	tss_id "TSS6143"
13	Cufflinks	exon	55191582	55191947	.	-	.	gene_id "XLOC_005966"	transcript_id "TCONS_00006398"	exon_number "2"	oId "CUFF.5468.2"	tss_id "TSS6143"
13	Cufflinks	exon	55192120	55193274	.	-	.	gene_id "XLOC_005966"	transcript_id "TCONS_00006398"	exon_number "3"	oId "CUFF.5468.2"	tss_id "TSS6143"
13	Cufflinks	exon	55189139	55191058	.	-	.	gene_id "XLOC_005966"	transcript_id "TCONS_00006397"	exon_number "1"	oId "CUFF.5468.1"	tss_id "TSS6143"
13	Cufflinks	exon	55192027	55193274	.	-	.	gene_id "XLOC_005966"	transcript_id "TCONS_00006397"	exon_number "2"	oId "CUFF.5468.1"	tss_id "TSS6143"
13	Cufflinks	exon	55191067	55191070	.	-	.	gene_id "XLOC_005966"	transcript_id "TCONS_00006399"	exon_number "1"	oId "CUFF.5468.3"	tss_id "TSS6143"
13	Cufflinks	exon	55192039	55193274	.	-	.	gene_id "XLOC_005966"	transcript_id "TCONS_00006399"	exon_number "2"	oId "CUFF.5468.3"	tss_id "TSS6143"
13	Cufflinks	exon	55191071	55191567	.	-	.	gene_id "XLOC_005967"	transcript_id "TCONS_00006400"	exon_number "1"	oId "CUFF.5469.1"	tss_id "TSS6144"
13	Cufflinks	exon	55464898	55466401	.	-	.	gene_id "XLOC_005982"	transcript_id "TCONS_00006417"	exon_number "1"	oId "CUFF.5493.1"	tss_id "TSS6159"
13	Cufflinks	exon	55469610	55469619	.	-	.	gene_id "XLOC_005983"	transcript_id "TCONS_00006418"	exon_number "1"	oId "CUFF.5494.1"	tss_id "TSS6160"
13	Cufflinks	exon	55479511	55480574	.	-	.	gene_id "XLOC_005983"	transcript_id "TCONS_00006418"	exon_number "2"	oId "CUFF.5494.1"	tss_id "TSS6160"
13	Cufflinks	exon	55480718	55480737	.	-	.	gene_id "XLOC_005983"	transcript_id "TCONS_00006418"	exon_number "3"	oId "CUFF.5494.1"	tss_id "TSS6160"
13	Cufflinks	exon	55471464	55472235	.	-	.	gene_id "XLOC_005984"	transcript_id "TCONS_00006419"	exon_number "1"	oId "CUFF.5495.1"	tss_id "TSS6161"
13	Cufflinks	exon	55472565	55474566	.	-	.	gene_id "XLOC_005985"	transcript_id "TCONS_00006420"	exon_number "1"	oId "CUFF.5496.1"	tss_id "TSS6162"
13	Cufflinks	exon	55474640	55474944	.	-	.	gene_id "XLOC_005986"	transcript_id "TCONS_00006421"	exon_number "1"	oId "CUFF.5497.1"	tss_id "TSS6163"
13	Cufflinks	exon	55475635	55477576	.	-	.	gene_id "XLOC_005987"	transcript_id "TCONS_00006422"	exon_number "1"	oId "CUFF.5498.1"	tss_id "TSS6164"
13	Cufflinks	exon	55481576	55482073	.	-	.	gene_id "XLOC_005988"	transcript_id "TCONS_00006423"	exon_number "1"	oId "CUFF.5499.1"	tss_id "TSS6165"
13	Cufflinks	exon	56127070	56131496	.	-	.	gene_id "XLOC_006056"	transcript_id "TCONS_00006491"	exon_number "1"	oId "CUFF.5571.1"	tss_id "TSS6233"
13	Cufflinks	exon	58325523	58328226	.	-	.	gene_id "XLOC_006103"	transcript_id "TCONS_00006543"	exon_number "1"	oId "CUFF.5658.1"	tss_id "TSS6281"
13	Cufflinks	exon	58379461	58384183	.	-	.	gene_id "XLOC_006119"	transcript_id "TCONS_00006559"	exon_number "1"	oId "CUFF.5674.1"	tss_id "TSS6297"
13	Cufflinks	exon	58392801	58393091	.	-	.	gene_id "XLOC_006123"	transcript_id "TCONS_00006563"	exon_number "1"	oId "CUFF.5678.1"	tss_id "TSS6301"
13	Cufflinks	exon	58423242	58425162	.	-	.	gene_id "XLOC_006123"	transcript_id "TCONS_00006563"	exon_number "2"	oId "CUFF.5678.1"	tss_id "TSS6301"
13	Cufflinks	exon	58402964	58407512	.	-	.	gene_id "XLOC_006127"	transcript_id "TCONS_00006567"	exon_number "1"	oId "CUFF.5683.1"	tss_id "TSS6305"
13	Cufflinks	exon	59286050	59286327	.	-	.	gene_id "XLOC_006158"	transcript_id "TCONS_00006598"	exon_number "1"	oId "CUFF.5757.1"	tss_id "TSS6336"
13	Cufflinks	exon	69621921	69624279	.	-	.	gene_id "XLOC_006236"	transcript_id "TCONS_00006680"	exon_number "1"	oId "CUFF.5970.1"	tss_id "TSS6417"
13	Cufflinks	exon	69786150	69789215	.	-	.	gene_id "XLOC_006239"	transcript_id "TCONS_00006684"	exon_number "1"	oId "CUFF.5974.1"	tss_id "TSS6420"
13	Cufflinks	exon	69800969	69801157	.	-	.	gene_id "XLOC_006239"	transcript_id "TCONS_00006684"	exon_number "2"	oId "CUFF.5974.1"	tss_id "TSS6420"
13	Cufflinks	exon	69797820	69801157	.	-	.	gene_id "XLOC_006239"	transcript_id "TCONS_00006687"	exon_number "1"	oId "CUFF.5974.2"	tss_id "TSS6420"
13	Cufflinks	exon	70215537	70220059	.	-	.	gene_id "XLOC_006275"	transcript_id "TCONS_00006722"	exon_number "1"	oId "CUFF.6022.1"	tss_id "TSS6456"
13	Cufflinks	exon	70237425	70240663	.	-	.	gene_id "XLOC_006278"	transcript_id "TCONS_00006725"	exon_number "1"	oId "CUFF.6025.1"	tss_id "TSS6459"
13	Cufflinks	exon	70246172	70254159	.	-	.	gene_id "XLOC_006280"	transcript_id "TCONS_00006727"	exon_number "1"	oId "CUFF.6027.1"	tss_id "TSS6461"
13	Cufflinks	exon	70264219	70268954	.	-	.	gene_id "XLOC_006285"	transcript_id "TCONS_00006732"	exon_number "1"	oId "CUFF.6032.1"	tss_id "TSS6466"
13	Cufflinks	exon	70289624	70294601	.	-	.	gene_id "XLOC_006287"	transcript_id "TCONS_00006734"	exon_number "1"	oId "CUFF.6034.1"	tss_id "TSS6468"
13	Cufflinks	exon	70308146	70314355	.	-	.	gene_id "XLOC_006289"	transcript_id "TCONS_00006736"	exon_number "1"	oId "CUFF.6036.1"	tss_id "TSS6470"
13	Cufflinks	exon	70356942	70361585	.	-	.	gene_id "XLOC_006292"	transcript_id "TCONS_00006739"	exon_number "1"	oId "CUFF.6039.1"	tss_id "TSS6473"
13	Cufflinks	exon	70544200	70544571	.	-	.	gene_id "XLOC_006297"	transcript_id "TCONS_00006744"	exon_number "1"	oId "CUFF.6052.1"	tss_id "TSS6478"
13	Cufflinks	exon	70547915	70548794	.	-	.	gene_id "XLOC_006300"	transcript_id "TCONS_00006747"	exon_number "1"	oId "CUFF.6056.1"	tss_id "TSS6481"
13	Cufflinks	exon	70549817	70550562	.	-	.	gene_id "XLOC_006302"	transcript_id "TCONS_00006749"	exon_number "1"	oId "CUFF.6058.1"	tss_id "TSS6483"
13	Cufflinks	exon	70550804	70551521	.	-	.	gene_id "XLOC_006303"	transcript_id "TCONS_00006750"	exon_number "1"	oId "CUFF.6059.1"	tss_id "TSS6484"
13	Cufflinks	exon	70557377	70557929	.	-	.	gene_id "XLOC_006306"	transcript_id "TCONS_00006753"	exon_number "1"	oId "CUFF.6062.1"	tss_id "TSS6487"
13	Cufflinks	exon	70559564	70560861	.	-	.	gene_id "XLOC_006307"	transcript_id "TCONS_00006754"	exon_number "1"	oId "CUFF.6063.1"	tss_id "TSS6488"
13	Cufflinks	exon	70561615	70562028	.	-	.	gene_id "XLOC_006309"	transcript_id "TCONS_00006756"	exon_number "1"	oId "CUFF.6065.1"	tss_id "TSS6490"
13	Cufflinks	exon	70566834	70567419	.	-	.	gene_id "XLOC_006312"	transcript_id "TCONS_00006759"	exon_number "1"	oId "CUFF.6068.1"	tss_id "TSS6493"
13	Cufflinks	exon	70567753	70569981	.	-	.	gene_id "XLOC_006313"	transcript_id "TCONS_00006760"	exon_number "1"	oId "CUFF.6069.1"	tss_id "TSS6494"
13	Cufflinks	exon	70570394	70571191	.	-	.	gene_id "XLOC_006314"	transcript_id "TCONS_00006761"	exon_number "1"	oId "CUFF.6070.1"	tss_id "TSS6495"
13	Cufflinks	exon	70578992	70579279	.	-	.	gene_id "XLOC_006316"	transcript_id "TCONS_00006763"	exon_number "1"	oId "CUFF.6072.1"	tss_id "TSS6497"
13	Cufflinks	exon	70579349	70583298	.	-	.	gene_id "XLOC_006317"	transcript_id "TCONS_00006764"	exon_number "1"	oId "CUFF.6073.1"	tss_id "TSS6498"
13	Cufflinks	exon	70594636	70595211	.	-	.	gene_id "XLOC_006319"	transcript_id "TCONS_00006766"	exon_number "1"	oId "CUFF.6075.1"	tss_id "TSS6500"
13	Cufflinks	exon	70595361	70596957	.	-	.	gene_id "XLOC_006320"	transcript_id "TCONS_00006767"	exon_number "1"	oId "CUFF.6076.1"	tss_id "TSS6501"
13	Cufflinks	exon	70602398	70603168	.	-	.	gene_id "XLOC_006321"	transcript_id "TCONS_00006768"	exon_number "1"	oId "CUFF.6077.1"	tss_id "TSS6502"
13	Cufflinks	exon	70603488	70604160	.	-	.	gene_id "XLOC_006322"	transcript_id "TCONS_00006769"	exon_number "1"	oId "CUFF.6078.1"	tss_id "TSS6503"
13	Cufflinks	exon	70606583	70617954	.	-	.	gene_id "XLOC_006324"	transcript_id "TCONS_00006771"	exon_number "1"	oId "CUFF.6080.1"	tss_id "TSS6505"
13	Cufflinks	exon	70636664	70637306	.	-	.	gene_id "XLOC_006325"	transcript_id "TCONS_00006772"	exon_number "1"	oId "CUFF.6081.1"	tss_id "TSS6506"
13	Cufflinks	exon	70637372	70637664	.	-	.	gene_id "XLOC_006325"	transcript_id "TCONS_00006772"	exon_number "2"	oId "CUFF.6081.1"	tss_id "TSS6506"
13	Cufflinks	exon	70859555	70860395	.	-	.	gene_id "XLOC_006332"	transcript_id "TCONS_00006779"	exon_number "1"	oId "CUFF.6094.1"	tss_id "TSS6513"
13	Cufflinks	exon	70865272	70866254	.	-	.	gene_id "XLOC_006334"	transcript_id "TCONS_00006781"	exon_number "1"	oId "CUFF.6096.1"	tss_id "TSS6515"
13	Cufflinks	exon	81872355	81872823	.	-	.	gene_id "XLOC_006422"	transcript_id "TCONS_00006873"	exon_number "1"	oId "CUFF.6353.1"	tss_id "TSS6605"
13	Cufflinks	exon	81877966	81879068	.	-	.	gene_id "XLOC_006423"	transcript_id "TCONS_00006874"	exon_number "1"	oId "CUFF.6354.1"	tss_id "TSS6606"
13	Cufflinks	exon	81879983	81880668	.	-	.	gene_id "XLOC_006425"	transcript_id "TCONS_00006876"	exon_number "1"	oId "CUFF.6356.1"	tss_id "TSS6608"
13	Cufflinks	exon	81883757	81884706	.	-	.	gene_id "XLOC_006427"	transcript_id "TCONS_00006878"	exon_number "1"	oId "CUFF.6358.1"	tss_id "TSS6610"
14	Cufflinks	exon	3198620	3200825	.	+	.	gene_id "XLOC_006520"	transcript_id "TCONS_00006979"	exon_number "1"	oId "CUFF.6649.1"	tss_id "TSS6707"
14	Cufflinks	exon	3375621	3375633	.	+	.	gene_id "XLOC_006520"	transcript_id "TCONS_00006979"	exon_number "2"	oId "CUFF.6649.1"	tss_id "TSS6707"
14	Cufflinks	exon	3698028	3704765	.	+	.	gene_id "XLOC_006529"	transcript_id "TCONS_00006988"	exon_number "1"	oId "CUFF.6662.1"	tss_id "TSS6716"
14	Cufflinks	exon	3698028	3699166	.	+	.	gene_id "XLOC_006529"	transcript_id "TCONS_00006989"	exon_number "1"	oId "CUFF.6662.2"	tss_id "TSS6716"
14	Cufflinks	exon	3704776	3711434	.	+	.	gene_id "XLOC_006529"	transcript_id "TCONS_00006989"	exon_number "2"	oId "CUFF.6662.2"	tss_id "TSS6716"
14	Cufflinks	exon	3742427	3744760	.	+	.	gene_id "XLOC_006531"	transcript_id "TCONS_00006991"	exon_number "1"	oId "CUFF.6664.1"	tss_id "TSS6718"
14	Cufflinks	exon	4627778	4629437	.	+	.	gene_id "XLOC_006537"	transcript_id "TCONS_00006999"	exon_number "1"	oId "CUFF.6672.1"	tss_id "TSS6725"
14	Cufflinks	exon	4630194	4631480	.	+	.	gene_id "XLOC_006538"	transcript_id "TCONS_00007000"	exon_number "1"	oId "CUFF.6673.1"	tss_id "TSS6726"
14	Cufflinks	exon	4632302	4635703	.	+	.	gene_id "XLOC_006539"	transcript_id "TCONS_00007001"	exon_number "1"	oId "CUFF.6674.1"	tss_id "TSS6727"
14	Cufflinks	exon	8150654	8151009	.	+	.	gene_id "XLOC_006556"	transcript_id "TCONS_00007019"	exon_number "1"	oId "CUFF.6722.1"	tss_id "TSS6745"
14	Cufflinks	exon	8151291	8152461	.	+	.	gene_id "XLOC_006557"	transcript_id "TCONS_00007020"	exon_number "1"	oId "CUFF.6723.1"	tss_id "TSS6746"
14	Cufflinks	exon	8925268	8928241	.	+	.	gene_id "XLOC_006570"	transcript_id "TCONS_00007033"	exon_number "1"	oId "CUFF.6741.1"	tss_id "TSS6759"
14	Cufflinks	exon	8928595	8930012	.	+	.	gene_id "XLOC_006571"	transcript_id "TCONS_00007034"	exon_number "1"	oId "CUFF.6742.1"	tss_id "TSS6760"
14	Cufflinks	exon	8930757	8931361	.	+	.	gene_id "XLOC_006572"	transcript_id "TCONS_00007035"	exon_number "1"	oId "CUFF.6743.1"	tss_id "TSS6761"
14	Cufflinks	exon	8936465	8936872	.	+	.	gene_id "XLOC_006573"	transcript_id "TCONS_00007036"	exon_number "1"	oId "CUFF.6744.1"	tss_id "TSS6762"
14	Cufflinks	exon	8936967	8937540	.	+	.	gene_id "XLOC_006574"	transcript_id "TCONS_00007037"	exon_number "1"	oId "CUFF.6745.1"	tss_id "TSS6763"
14	Cufflinks	exon	8937684	8938981	.	+	.	gene_id "XLOC_006575"	transcript_id "TCONS_00007038"	exon_number "1"	oId "CUFF.6746.1"	tss_id "TSS6764"
14	Cufflinks	exon	8939049	8939308	.	+	.	gene_id "XLOC_006576"	transcript_id "TCONS_00007039"	exon_number "1"	oId "CUFF.6747.1"	tss_id "TSS6765"
14	Cufflinks	exon	8942839	8944848	.	+	.	gene_id "XLOC_006578"	transcript_id "TCONS_00007041"	exon_number "1"	oId "CUFF.6749.1"	tss_id "TSS6767"
14	Cufflinks	exon	8944951	8945398	.	+	.	gene_id "XLOC_006579"	transcript_id "TCONS_00007042"	exon_number "1"	oId "CUFF.6750.1"	tss_id "TSS6768"
14	Cufflinks	exon	8946015	8946689	.	+	.	gene_id "XLOC_006580"	transcript_id "TCONS_00007043"	exon_number "1"	oId "CUFF.6751.1"	tss_id "TSS6769"
14	Cufflinks	exon	8956101	8956322	.	+	.	gene_id "XLOC_006583"	transcript_id "TCONS_00007046"	exon_number "1"	oId "CUFF.6754.1"	tss_id "TSS6772"
14	Cufflinks	exon	8957192	8957484	.	+	.	gene_id "XLOC_006584"	transcript_id "TCONS_00007047"	exon_number "1"	oId "CUFF.6755.1"	tss_id "TSS6773"
14	Cufflinks	exon	8957719	8958218	.	+	.	gene_id "XLOC_006585"	transcript_id "TCONS_00007048"	exon_number "1"	oId "CUFF.6756.1"	tss_id "TSS6774"
14	Cufflinks	exon	8958440	8958922	.	+	.	gene_id "XLOC_006586"	transcript_id "TCONS_00007049"	exon_number "1"	oId "CUFF.6757.1"	tss_id "TSS6775"
14	Cufflinks	exon	8960245	8960447	.	+	.	gene_id "XLOC_006587"	transcript_id "TCONS_00007050"	exon_number "1"	oId "CUFF.6758.1"	tss_id "TSS6776"
14	Cufflinks	exon	8961460	8962213	.	+	.	gene_id "XLOC_006589"	transcript_id "TCONS_00007052"	exon_number "1"	oId "CUFF.6760.1"	tss_id "TSS6778"
14	Cufflinks	exon	8962270	8962893	.	+	.	gene_id "XLOC_006590"	transcript_id "TCONS_00007053"	exon_number "1"	oId "CUFF.6761.1"	tss_id "TSS6779"
14	Cufflinks	exon	8962971	8963391	.	+	.	gene_id "XLOC_006591"	transcript_id "TCONS_00007054"	exon_number "1"	oId "CUFF.6762.1"	tss_id "TSS6780"
14	Cufflinks	exon	8963484	8964160	.	+	.	gene_id "XLOC_006592"	transcript_id "TCONS_00007055"	exon_number "1"	oId "CUFF.6763.1"	tss_id "TSS6781"
14	Cufflinks	exon	8964936	8965188	.	+	.	gene_id "XLOC_006593"	transcript_id "TCONS_00007056"	exon_number "1"	oId "CUFF.6764.1"	tss_id "TSS6782"
14	Cufflinks	exon	8965271	8965686	.	+	.	gene_id "XLOC_006594"	transcript_id "TCONS_00007057"	exon_number "1"	oId "CUFF.6765.1"	tss_id "TSS6783"
14	Cufflinks	exon	14218387	14223273	.	+	.	gene_id "XLOC_006612"	transcript_id "TCONS_00007077"	exon_number "1"	oId "CUFF.6822.1"	tss_id "TSS6801"
14	Cufflinks	exon	27565164	27568304	.	+	.	gene_id "XLOC_006684"	transcript_id "TCONS_00007151"	exon_number "1"	oId "CUFF.6949.1"	tss_id "TSS6874"
14	Cufflinks	exon	28307538	28312362	.	+	.	gene_id "XLOC_006702"	transcript_id "TCONS_00007169"	exon_number "1"	oId "CUFF.6998.1"	tss_id "TSS6892"
14	Cufflinks	exon	29243897	29252051	.	+	.	gene_id "XLOC_006757"	transcript_id "TCONS_00007225"	exon_number "1"	oId "CUFF.7062.1"	tss_id "TSS6948"
14	Cufflinks	exon	29759182	29762759	.	+	.	gene_id "XLOC_006808"	transcript_id "TCONS_00007276"	exon_number "1"	oId "CUFF.7114.1"	tss_id "TSS6999"
14	Cufflinks	exon	3592812	3593940	.	-	.	gene_id "XLOC_007023"	transcript_id "TCONS_00007503"	exon_number "1"	oId "CUFF.6655.1"	tss_id "TSS7221"
14	Cufflinks	exon	3594567	3595595	.	-	.	gene_id "XLOC_007023"	transcript_id "TCONS_00007503"	exon_number "2"	oId "CUFF.6655.1"	tss_id "TSS7221"
14	Cufflinks	exon	8051362	8053589	.	-	.	gene_id "XLOC_007056"	transcript_id "TCONS_00007536"	exon_number "1"	oId "CUFF.6719.1"	tss_id "TSS7254"
14	Cufflinks	exon	9198800	9199649	.	-	.	gene_id "XLOC_007071"	transcript_id "TCONS_00007551"	exon_number "1"	oId "CUFF.6778.1"	tss_id "TSS7269"
14	Cufflinks	exon	28219482	28220166	.	-	.	gene_id "XLOC_007172"	transcript_id "TCONS_00007656"	exon_number "1"	oId "CUFF.6986.1"	tss_id "TSS7372"
14	Cufflinks	exon	29827420	29829308	.	-	.	gene_id "XLOC_007190"	transcript_id "TCONS_00007675"	exon_number "1"	oId "CUFF.7121.1"	tss_id "TSS7390"
14	Cufflinks	exon	80642711	80646364	.	-	.	gene_id "XLOC_007369"	transcript_id "TCONS_00007863"	exon_number "1"	oId "CUFF.7447.1"	tss_id "TSS7574"
14	Cufflinks	exon	80642711	80645359	.	-	.	gene_id "XLOC_007369"	transcript_id "TCONS_00007864"	exon_number "1"	oId "CUFF.7447.2"	tss_id "TSS7575"
14	Cufflinks	exon	80672908	80673618	.	-	.	gene_id "XLOC_007369"	transcript_id "TCONS_00007864"	exon_number "2"	oId "CUFF.7447.2"	tss_id "TSS7575"
14	Cufflinks	exon	80671286	80673618	.	-	.	gene_id "XLOC_007369"	transcript_id "TCONS_00007872"	exon_number "1"	oId "CUFF.7447.3"	tss_id "TSS7575"
15	Cufflinks	exon	31279333	31283846	.	+	.	gene_id "XLOC_007504"	transcript_id "TCONS_00008009"	exon_number "1"	oId "CUFF.7706.1"	tss_id "TSS7715"
15	Cufflinks	exon	31615504	31616362	.	+	.	gene_id "XLOC_007509"	transcript_id "TCONS_00008014"	exon_number "1"	oId "CUFF.7711.1"	tss_id "TSS7720"
15	Cufflinks	exon	31616519	31618629	.	+	.	gene_id "XLOC_007509"	transcript_id "TCONS_00008014"	exon_number "2"	oId "CUFF.7711.1"	tss_id "TSS7720"
15	Cufflinks	exon	32185796	32187567	.	+	.	gene_id "XLOC_007517"	transcript_id "TCONS_00008022"	exon_number "1"	oId "CUFF.7735.1"	tss_id "TSS7728"
15	Cufflinks	exon	32188692	32190129	.	+	.	gene_id "XLOC_007517"	transcript_id "TCONS_00008022"	exon_number "2"	oId "CUFF.7735.1"	tss_id "TSS7728"
15	Cufflinks	exon	32192174	32193142	.	+	.	gene_id "XLOC_007519"	transcript_id "TCONS_00008024"	exon_number "1"	oId "CUFF.7737.1"	tss_id "TSS7730"
15	Cufflinks	exon	32193918	32195976	.	+	.	gene_id "XLOC_007519"	transcript_id "TCONS_00008024"	exon_number "2"	oId "CUFF.7737.1"	tss_id "TSS7730"
15	Cufflinks	exon	32193143	32193917	.	+	.	gene_id "XLOC_007520"	transcript_id "TCONS_00008025"	exon_number "1"	oId "CUFF.7738.1"	tss_id "TSS7731"
15	Cufflinks	exon	32196714	32197966	.	+	.	gene_id "XLOC_007522"	transcript_id "TCONS_00008027"	exon_number "1"	oId "CUFF.7740.1"	tss_id "TSS7733"
15	Cufflinks	exon	32199989	32206532	.	+	.	gene_id "XLOC_007522"	transcript_id "TCONS_00008027"	exon_number "2"	oId "CUFF.7740.1"	tss_id "TSS7733"
15	Cufflinks	exon	32535406	32535787	.	+	.	gene_id "XLOC_007529"	transcript_id "TCONS_00008034"	exon_number "1"	oId "CUFF.7755.1"	tss_id "TSS7740"
15	Cufflinks	exon	50831428	50831592	.	+	.	gene_id "XLOC_007714"	transcript_id "TCONS_00008229"	exon_number "1"	oId "CUFF.8211.2"	tss_id "TSS7929"
15	Cufflinks	exon	50845175	50846133	.	+	.	gene_id "XLOC_007714"	transcript_id "TCONS_00008229"	exon_number "2"	oId "CUFF.8211.2"	tss_id "TSS7929"
15	Cufflinks	exon	50831428	50831862	.	+	.	gene_id "XLOC_007714"	transcript_id "TCONS_00008228"	exon_number "1"	oId "CUFF.8211.1"	tss_id "TSS7929"
15	Cufflinks	exon	50845398	50846133	.	+	.	gene_id "XLOC_007714"	transcript_id "TCONS_00008228"	exon_number "2"	oId "CUFF.8211.1"	tss_id "TSS7929"
15	Cufflinks	exon	84141789	84144387	.	+	.	gene_id "XLOC_007958"	transcript_id "TCONS_00008488"	exon_number "1"	oId "CUFF.8689.1"	tss_id "TSS8180"
15	Cufflinks	exon	84146696	84146722	.	+	.	gene_id "XLOC_007958"	transcript_id "TCONS_00008488"	exon_number "2"	oId "CUFF.8689.1"	tss_id "TSS8180"
15	Cufflinks	exon	84748438	84751037	.	+	.	gene_id "XLOC_008001"	transcript_id "TCONS_00008534"	exon_number "1"	oId "CUFF.8742.1"	tss_id "TSS8224"
15	Cufflinks	exon	85291192	85295696	.	+	.	gene_id "XLOC_008014"	transcript_id "TCONS_00008547"	exon_number "1"	oId "CUFF.8764.1"	tss_id "TSS8237"
15	Cufflinks	exon	33465040	33468221	.	-	.	gene_id "XLOC_008195"	transcript_id "TCONS_00008743"	exon_number "1"	oId "CUFF.7812.1"	tss_id "TSS8422"
15	Cufflinks	exon	33468307	33472244	.	-	.	gene_id "XLOC_008196"	transcript_id "TCONS_00008744"	exon_number "1"	oId "CUFF.7813.1"	tss_id "TSS8423"
15	Cufflinks	exon	33472299	33475097	.	-	.	gene_id "XLOC_008197"	transcript_id "TCONS_00008745"	exon_number "1"	oId "CUFF.7814.1"	tss_id "TSS8424"
15	Cufflinks	exon	33475205	33480455	.	-	.	gene_id "XLOC_008198"	transcript_id "TCONS_00008746"	exon_number "1"	oId "CUFF.7815.1"	tss_id "TSS8425"
15	Cufflinks	exon	33488846	33493762	.	-	.	gene_id "XLOC_008205"	transcript_id "TCONS_00008753"	exon_number "1"	oId "CUFF.7822.1"	tss_id "TSS8432"
15	Cufflinks	exon	33500512	33503535	.	-	.	gene_id "XLOC_008211"	transcript_id "TCONS_00008759"	exon_number "1"	oId "CUFF.7828.1"	tss_id "TSS8438"
15	Cufflinks	exon	83173321	83173765	.	-	.	gene_id "XLOC_008618"	transcript_id "TCONS_00009185"	exon_number "1"	oId "CUFF.8643.1"	tss_id "TSS8854"
15	Cufflinks	exon	83174019	83174190	.	-	.	gene_id "XLOC_008618"	transcript_id "TCONS_00009185"	exon_number "2"	oId "CUFF.8643.1"	tss_id "TSS8854"
15	Cufflinks	exon	83198720	83199190	.	-	.	gene_id "XLOC_008618"	transcript_id "TCONS_00009185"	exon_number "3"	oId "CUFF.8643.1"	tss_id "TSS8854"
15	Cufflinks	exon	83173321	83173765	.	-	.	gene_id "XLOC_008618"	transcript_id "TCONS_00009186"	exon_number "1"	oId "CUFF.8643.2"	tss_id "TSS8855"
15	Cufflinks	exon	83174019	83174190	.	-	.	gene_id "XLOC_008618"	transcript_id "TCONS_00009186"	exon_number "2"	oId "CUFF.8643.2"	tss_id "TSS8855"
15	Cufflinks	exon	83179777	83180044	.	-	.	gene_id "XLOC_008618"	transcript_id "TCONS_00009186"	exon_number "3"	oId "CUFF.8643.2"	tss_id "TSS8855"
15	Cufflinks	exon	83198720	83199685	.	-	.	gene_id "XLOC_008618"	transcript_id "TCONS_00009186"	exon_number "4"	oId "CUFF.8643.2"	tss_id "TSS8855"
15	Cufflinks	exon	83675565	83677025	.	-	.	gene_id "XLOC_008631"	transcript_id "TCONS_00009200"	exon_number "1"	oId "CUFF.8666.1"	tss_id "TSS8868"
15	Cufflinks	exon	83677128	83680447	.	-	.	gene_id "XLOC_008632"	transcript_id "TCONS_00009201"	exon_number "1"	oId "CUFF.8667.1"	tss_id "TSS8869"
15	Cufflinks	exon	84098071	84099787	.	-	.	gene_id "XLOC_008640"	transcript_id "TCONS_00009209"	exon_number "1"	oId "CUFF.8686.1"	tss_id "TSS8877"
15	Cufflinks	exon	84100656	84100746	.	-	.	gene_id "XLOC_008640"	transcript_id "TCONS_00009209"	exon_number "2"	oId "CUFF.8686.1"	tss_id "TSS8877"
15	Cufflinks	exon	84101928	84102237	.	-	.	gene_id "XLOC_008640"	transcript_id "TCONS_00009209"	exon_number "3"	oId "CUFF.8686.1"	tss_id "TSS8877"
15	Cufflinks	exon	84099790	84100746	.	-	.	gene_id "XLOC_008640"	transcript_id "TCONS_00009210"	exon_number "1"	oId "CUFF.8686.2"	tss_id "TSS8877"
15	Cufflinks	exon	84101928	84102237	.	-	.	gene_id "XLOC_008640"	transcript_id "TCONS_00009210"	exon_number "2"	oId "CUFF.8686.2"	tss_id "TSS8877"
15	Cufflinks	exon	84099790	84100746	.	-	.	gene_id "XLOC_008640"	transcript_id "TCONS_00009211"	exon_number "1"	oId "CUFF.8686.3"	tss_id "TSS8878"
15	Cufflinks	exon	84101375	84101442	.	-	.	gene_id "XLOC_008640"	transcript_id "TCONS_00009211"	exon_number "2"	oId "CUFF.8686.3"	tss_id "TSS8878"
15	Cufflinks	exon	84102533	84102585	.	-	.	gene_id "XLOC_008640"	transcript_id "TCONS_00009211"	exon_number "3"	oId "CUFF.8686.3"	tss_id "TSS8878"
15	Cufflinks	exon	84100909	84101922	.	-	.	gene_id "XLOC_008640"	transcript_id "TCONS_00009212"	exon_number "1"	oId "CUFF.8686.4"	tss_id "TSS8879"
15	Cufflinks	exon	84585139	84589907	.	-	.	gene_id "XLOC_008649"	transcript_id "TCONS_00009221"	exon_number "1"	oId "CUFF.8731.1"	tss_id "TSS8888"
16	Cufflinks	exon	627429	627762	.	+	.	gene_id "XLOC_008668"	transcript_id "TCONS_00009240"	exon_number "1"	oId "CUFF.8807.1"	tss_id "TSS8907"
16	Cufflinks	exon	936102	939393	.	+	.	gene_id "XLOC_008676"	transcript_id "TCONS_00009248"	exon_number "1"	oId "CUFF.8833.1"	tss_id "TSS8915"
16	Cufflinks	exon	940496	941754	.	+	.	gene_id "XLOC_008676"	transcript_id "TCONS_00009248"	exon_number "2"	oId "CUFF.8833.1"	tss_id "TSS8915"
16	Cufflinks	exon	1202894	1203210	.	+	.	gene_id "XLOC_008683"	transcript_id "TCONS_00009255"	exon_number "1"	oId "CUFF.8841.1"	tss_id "TSS8922"
16	Cufflinks	exon	1208930	1209195	.	+	.	gene_id "XLOC_008684"	transcript_id "TCONS_00009256"	exon_number "1"	oId "CUFF.8842.1"	tss_id "TSS8923"
16	Cufflinks	exon	1250670	1251009	.	+	.	gene_id "XLOC_008685"	transcript_id "TCONS_00009257"	exon_number "1"	oId "CUFF.8843.1"	tss_id "TSS8924"
16	Cufflinks	exon	1251457	1251769	.	+	.	gene_id "XLOC_008686"	transcript_id "TCONS_00009258"	exon_number "1"	oId "CUFF.8844.1"	tss_id "TSS8925"
16	Cufflinks	exon	1251973	1252223	.	+	.	gene_id "XLOC_008687"	transcript_id "TCONS_00009259"	exon_number "1"	oId "CUFF.8845.1"	tss_id "TSS8926"
16	Cufflinks	exon	1253751	1254203	.	+	.	gene_id "XLOC_008688"	transcript_id "TCONS_00009260"	exon_number "1"	oId "CUFF.8846.1"	tss_id "TSS8927"
16	Cufflinks	exon	1254343	1254774	.	+	.	gene_id "XLOC_008689"	transcript_id "TCONS_00009261"	exon_number "1"	oId "CUFF.8847.1"	tss_id "TSS8928"
16	Cufflinks	exon	1684063	1684426	.	+	.	gene_id "XLOC_008701"	transcript_id "TCONS_00009274"	exon_number "1"	oId "CUFF.8861.1"	tss_id "TSS8941"
16	Cufflinks	exon	1684603	1685022	.	+	.	gene_id "XLOC_008702"	transcript_id "TCONS_00009275"	exon_number "1"	oId "CUFF.8862.1"	tss_id "TSS8942"
16	Cufflinks	exon	2140230	2141395	.	+	.	gene_id "XLOC_008711"	transcript_id "TCONS_00009284"	exon_number "1"	oId "CUFF.8901.1"	tss_id "TSS8951"
16	Cufflinks	exon	21778425	21779658	.	+	.	gene_id "XLOC_008757"	transcript_id "TCONS_00009335"	exon_number "1"	oId "CUFF.9069.1"	tss_id "TSS8999"
16	Cufflinks	exon	21779762	21779768	.	+	.	gene_id "XLOC_008757"	transcript_id "TCONS_00009335"	exon_number "2"	oId "CUFF.9069.1"	tss_id "TSS8999"
16	Cufflinks	exon	21808747	21808908	.	+	.	gene_id "XLOC_008758"	transcript_id "TCONS_00009336"	exon_number "1"	oId "CUFF.9071.1"	tss_id "TSS9000"
16	Cufflinks	exon	21843474	21843563	.	+	.	gene_id "XLOC_008758"	transcript_id "TCONS_00009336"	exon_number "2"	oId "CUFF.9071.1"	tss_id "TSS9000"
16	Cufflinks	exon	21845588	21845669	.	+	.	gene_id "XLOC_008758"	transcript_id "TCONS_00009336"	exon_number "3"	oId "CUFF.9071.1"	tss_id "TSS9000"
16	Cufflinks	exon	21853321	21853400	.	+	.	gene_id "XLOC_008758"	transcript_id "TCONS_00009336"	exon_number "4"	oId "CUFF.9071.1"	tss_id "TSS9000"
16	Cufflinks	exon	21855880	21855960	.	+	.	gene_id "XLOC_008758"	transcript_id "TCONS_00009336"	exon_number "5"	oId "CUFF.9071.1"	tss_id "TSS9000"
16	Cufflinks	exon	21859811	21859861	.	+	.	gene_id "XLOC_008758"	transcript_id "TCONS_00009336"	exon_number "6"	oId "CUFF.9071.1"	tss_id "TSS9000"
16	Cufflinks	exon	21876732	21876835	.	+	.	gene_id "XLOC_008758"	transcript_id "TCONS_00009336"	exon_number "7"	oId "CUFF.9071.1"	tss_id "TSS9000"
16	Cufflinks	exon	21918805	21918928	.	+	.	gene_id "XLOC_008758"	transcript_id "TCONS_00009336"	exon_number "8"	oId "CUFF.9071.1"	tss_id "TSS9000"
16	Cufflinks	exon	21960644	21960835	.	+	.	gene_id "XLOC_008758"	transcript_id "TCONS_00009336"	exon_number "9"	oId "CUFF.9071.1"	tss_id "TSS9000"
16	Cufflinks	exon	21808861	21808910	.	+	.	gene_id "XLOC_008758"	transcript_id "TCONS_00009337"	exon_number "1"	oId "CUFF.9071.2"	tss_id "TSS9001"
16	Cufflinks	exon	21843476	21843563	.	+	.	gene_id "XLOC_008758"	transcript_id "TCONS_00009337"	exon_number "2"	oId "CUFF.9071.2"	tss_id "TSS9001"
16	Cufflinks	exon	21845588	21845669	.	+	.	gene_id "XLOC_008758"	transcript_id "TCONS_00009337"	exon_number "3"	oId "CUFF.9071.2"	tss_id "TSS9001"
16	Cufflinks	exon	21853321	21853400	.	+	.	gene_id "XLOC_008758"	transcript_id "TCONS_00009337"	exon_number "4"	oId "CUFF.9071.2"	tss_id "TSS9001"
16	Cufflinks	exon	21855880	21855960	.	+	.	gene_id "XLOC_008758"	transcript_id "TCONS_00009337"	exon_number "5"	oId "CUFF.9071.2"	tss_id "TSS9001"
16	Cufflinks	exon	21859811	21859861	.	+	.	gene_id "XLOC_008758"	transcript_id "TCONS_00009337"	exon_number "6"	oId "CUFF.9071.2"	tss_id "TSS9001"
16	Cufflinks	exon	21876732	21876835	.	+	.	gene_id "XLOC_008758"	transcript_id "TCONS_00009337"	exon_number "7"	oId "CUFF.9071.2"	tss_id "TSS9001"
16	Cufflinks	exon	21918805	21918928	.	+	.	gene_id "XLOC_008758"	transcript_id "TCONS_00009337"	exon_number "8"	oId "CUFF.9071.2"	tss_id "TSS9001"
16	Cufflinks	exon	21960644	21960847	.	+	.	gene_id "XLOC_008758"	transcript_id "TCONS_00009337"	exon_number "9"	oId "CUFF.9071.2"	tss_id "TSS9001"
16	Cufflinks	exon	21966244	21966392	.	+	.	gene_id "XLOC_008758"	transcript_id "TCONS_00009337"	exon_number "10"	oId "CUFF.9071.2"	tss_id "TSS9001"
16	Cufflinks	exon	21992444	21992579	.	+	.	gene_id "XLOC_008758"	transcript_id "TCONS_00009337"	exon_number "11"	oId "CUFF.9071.2"	tss_id "TSS9001"
16	Cufflinks	exon	22040690	22040772	.	+	.	gene_id "XLOC_008758"	transcript_id "TCONS_00009337"	exon_number "12"	oId "CUFF.9071.2"	tss_id "TSS9001"
16	Cufflinks	exon	22044629	22045716	.	+	.	gene_id "XLOC_008758"	transcript_id "TCONS_00009337"	exon_number "13"	oId "CUFF.9071.2"	tss_id "TSS9001"
16	Cufflinks	exon	21965336	21966392	.	+	.	gene_id "XLOC_008758"	transcript_id "TCONS_00009338"	exon_number "1"	oId "CUFF.9071.3"	tss_id "TSS9002"
16	Cufflinks	exon	21992444	21992579	.	+	.	gene_id "XLOC_008758"	transcript_id "TCONS_00009338"	exon_number "2"	oId "CUFF.9071.3"	tss_id "TSS9002"
16	Cufflinks	exon	22040690	22040772	.	+	.	gene_id "XLOC_008758"	transcript_id "TCONS_00009338"	exon_number "3"	oId "CUFF.9071.3"	tss_id "TSS9002"
16	Cufflinks	exon	22044629	22045716	.	+	.	gene_id "XLOC_008758"	transcript_id "TCONS_00009338"	exon_number "4"	oId "CUFF.9071.3"	tss_id "TSS9002"
16	Cufflinks	exon	47938949	47941290	.	+	.	gene_id "XLOC_008893"	transcript_id "TCONS_00009478"	exon_number "1"	oId "CUFF.9628.1"	tss_id "TSS9139"
16	Cufflinks	exon	48181199	48181487	.	+	.	gene_id "XLOC_008902"	transcript_id "TCONS_00009487"	exon_number "1"	oId "CUFF.9649.1"	tss_id "TSS9149"
16	Cufflinks	exon	49374540	49375135	.	+	.	gene_id "XLOC_008912"	transcript_id "TCONS_00009499"	exon_number "1"	oId "CUFF.9666.1"	tss_id "TSS9159"
16	Cufflinks	exon	49379973	49380400	.	+	.	gene_id "XLOC_008914"	transcript_id "TCONS_00009501"	exon_number "1"	oId "CUFF.9668.1"	tss_id "TSS9161"
16	Cufflinks	exon	49394064	49394990	.	+	.	gene_id "XLOC_008924"	transcript_id "TCONS_00009511"	exon_number "1"	oId "CUFF.9678.1"	tss_id "TSS9171"
16	Cufflinks	exon	49395875	49396590	.	+	.	gene_id "XLOC_008926"	transcript_id "TCONS_00009513"	exon_number "1"	oId "CUFF.9680.1"	tss_id "TSS9173"
16	Cufflinks	exon	49402721	49403543	.	+	.	gene_id "XLOC_008931"	transcript_id "TCONS_00009519"	exon_number "1"	oId "CUFF.9685.2"	tss_id "TSS9178"
16	Cufflinks	exon	49403630	49405957	.	+	.	gene_id "XLOC_008931"	transcript_id "TCONS_00009519"	exon_number "2"	oId "CUFF.9685.2"	tss_id "TSS9178"
16	Cufflinks	exon	49402721	49403499	.	+	.	gene_id "XLOC_008931"	transcript_id "TCONS_00009518"	exon_number "1"	oId "CUFF.9685.1"	tss_id "TSS9178"
16	Cufflinks	exon	49403630	49405957	.	+	.	gene_id "XLOC_008931"	transcript_id "TCONS_00009518"	exon_number "2"	oId "CUFF.9685.1"	tss_id "TSS9178"
16	Cufflinks	exon	49409912	49411899	.	+	.	gene_id "XLOC_008936"	transcript_id "TCONS_00009524"	exon_number "1"	oId "CUFF.9690.1"	tss_id "TSS9183"
16	Cufflinks	exon	49412575	49413341	.	+	.	gene_id "XLOC_008937"	transcript_id "TCONS_00009525"	exon_number "1"	oId "CUFF.9691.1"	tss_id "TSS9184"
16	Cufflinks	exon	49413512	49414481	.	+	.	gene_id "XLOC_008938"	transcript_id "TCONS_00009526"	exon_number "1"	oId "CUFF.9692.1"	tss_id "TSS9185"
16	Cufflinks	exon	49676211	49677523	.	+	.	gene_id "XLOC_008950"	transcript_id "TCONS_00009539"	exon_number "1"	oId "CUFF.9710.1"	tss_id "TSS9198"
16	Cufflinks	exon	49679433	49680139	.	+	.	gene_id "XLOC_008951"	transcript_id "TCONS_00009540"	exon_number "1"	oId "CUFF.9711.1"	tss_id "TSS9199"
16	Cufflinks	exon	49778182	49778192	.	+	.	gene_id "XLOC_008951"	transcript_id "TCONS_00009540"	exon_number "2"	oId "CUFF.9711.1"	tss_id "TSS9199"
16	Cufflinks	exon	800552	802001	.	-	.	gene_id "XLOC_009160"	transcript_id "TCONS_00009771"	exon_number "1"	oId "CUFF.8815.1"	tss_id "TSS9416"
16	Cufflinks	exon	817639	818812	.	-	.	gene_id "XLOC_009160"	transcript_id "TCONS_00009771"	exon_number "2"	oId "CUFF.8815.1"	tss_id "TSS9416"
16	Cufflinks	exon	814965	818812	.	-	.	gene_id "XLOC_009160"	transcript_id "TCONS_00009777"	exon_number "1"	oId "CUFF.8815.2"	tss_id "TSS9416"
16	Cufflinks	exon	913422	918160	.	-	.	gene_id "XLOC_009172"	transcript_id "TCONS_00009784"	exon_number "1"	oId "CUFF.8830.1"	tss_id "TSS9428"
16	Cufflinks	exon	1907199	1908571	.	-	.	gene_id "XLOC_009182"	transcript_id "TCONS_00009796"	exon_number "1"	oId "CUFF.8872.1"	tss_id "TSS9439"
16	Cufflinks	exon	1932155	1932181	.	-	.	gene_id "XLOC_009186"	transcript_id "TCONS_00009800"	exon_number "1"	oId "CUFF.8876.1"	tss_id "TSS9443"
16	Cufflinks	exon	1932795	1933961	.	-	.	gene_id "XLOC_009186"	transcript_id "TCONS_00009800"	exon_number "2"	oId "CUFF.8876.1"	tss_id "TSS9443"
16	Cufflinks	exon	1934768	1935832	.	-	.	gene_id "XLOC_009188"	transcript_id "TCONS_00009802"	exon_number "1"	oId "CUFF.8878.1"	tss_id "TSS9445"
16	Cufflinks	exon	2031494	2031768	.	-	.	gene_id "XLOC_009192"	transcript_id "TCONS_00009807"	exon_number "1"	oId "CUFF.8882.1"	tss_id "TSS9450"
16	Cufflinks	exon	2034079	2034990	.	-	.	gene_id "XLOC_009194"	transcript_id "TCONS_00009809"	exon_number "1"	oId "CUFF.8884.1"	tss_id "TSS9452"
16	Cufflinks	exon	2036605	2037067	.	-	.	gene_id "XLOC_009197"	transcript_id "TCONS_00009812"	exon_number "1"	oId "CUFF.8887.1"	tss_id "TSS9455"
16	Cufflinks	exon	2039751	2040404	.	-	.	gene_id "XLOC_009199"	transcript_id "TCONS_00009814"	exon_number "1"	oId "CUFF.8889.1"	tss_id "TSS9457"
16	Cufflinks	exon	2040466	2042423	.	-	.	gene_id "XLOC_009200"	transcript_id "TCONS_00009815"	exon_number "1"	oId "CUFF.8890.1"	tss_id "TSS9458"
16	Cufflinks	exon	2042532	2043018	.	-	.	gene_id "XLOC_009201"	transcript_id "TCONS_00009816"	exon_number "1"	oId "CUFF.8891.1"	tss_id "TSS9459"
16	Cufflinks	exon	2043088	2044032	.	-	.	gene_id "XLOC_009202"	transcript_id "TCONS_00009817"	exon_number "1"	oId "CUFF.8892.1"	tss_id "TSS9460"
16	Cufflinks	exon	2306420	2307345	.	-	.	gene_id "XLOC_009222"	transcript_id "TCONS_00009838"	exon_number "1"	oId "CUFF.8923.1"	tss_id "TSS9480"
16	Cufflinks	exon	21487561	21487570	.	-	.	gene_id "XLOC_009278"	transcript_id "TCONS_00009900"	exon_number "1"	oId "CUFF.9022.1"	tss_id "TSS9537"
16	Cufflinks	exon	21681741	21682060	.	-	.	gene_id "XLOC_009278"	transcript_id "TCONS_00009900"	exon_number "2"	oId "CUFF.9022.1"	tss_id "TSS9537"
16	Cufflinks	exon	21635287	21636469	.	-	.	gene_id "XLOC_009279"	transcript_id "TCONS_00009901"	exon_number "1"	oId "CUFF.9023.1"	tss_id "TSS9538"
16	Cufflinks	exon	21636673	21636891	.	-	.	gene_id "XLOC_009280"	transcript_id "TCONS_00009902"	exon_number "1"	oId "CUFF.9024.1"	tss_id "TSS9539"
16	Cufflinks	exon	21637376	21642937	.	-	.	gene_id "XLOC_009281"	transcript_id "TCONS_00009903"	exon_number "1"	oId "CUFF.9025.1"	tss_id "TSS9540"
16	Cufflinks	exon	21643150	21645007	.	-	.	gene_id "XLOC_009282"	transcript_id "TCONS_00009904"	exon_number "1"	oId "CUFF.9026.1"	tss_id "TSS9541"
16	Cufflinks	exon	21645060	21647476	.	-	.	gene_id "XLOC_009283"	transcript_id "TCONS_00009905"	exon_number "1"	oId "CUFF.9027.1"	tss_id "TSS9542"
16	Cufflinks	exon	21647689	21647871	.	-	.	gene_id "XLOC_009284"	transcript_id "TCONS_00009906"	exon_number "1"	oId "CUFF.9028.1"	tss_id "TSS9543"
16	Cufflinks	exon	21647966	21649116	.	-	.	gene_id "XLOC_009284"	transcript_id "TCONS_00009906"	exon_number "2"	oId "CUFF.9028.1"	tss_id "TSS9543"
16	Cufflinks	exon	21649359	21650108	.	-	.	gene_id "XLOC_009285"	transcript_id "TCONS_00009907"	exon_number "1"	oId "CUFF.9029.1"	tss_id "TSS9544"
16	Cufflinks	exon	21650247	21651348	.	-	.	gene_id "XLOC_009286"	transcript_id "TCONS_00009908"	exon_number "1"	oId "CUFF.9030.1"	tss_id "TSS9545"
16	Cufflinks	exon	21655273	21655728	.	-	.	gene_id "XLOC_009289"	transcript_id "TCONS_00009911"	exon_number "1"	oId "CUFF.9033.1"	tss_id "TSS9548"
16	Cufflinks	exon	21663247	21663830	.	-	.	gene_id "XLOC_009290"	transcript_id "TCONS_00009912"	exon_number "1"	oId "CUFF.9034.1"	tss_id "TSS9549"
16	Cufflinks	exon	21663930	21665122	.	-	.	gene_id "XLOC_009291"	transcript_id "TCONS_00009913"	exon_number "1"	oId "CUFF.9035.1"	tss_id "TSS9550"
16	Cufflinks	exon	21676980	21678929	.	-	.	gene_id "XLOC_009292"	transcript_id "TCONS_00009914"	exon_number "1"	oId "CUFF.9036.1"	tss_id "TSS9551"
16	Cufflinks	exon	21679007	21679604	.	-	.	gene_id "XLOC_009293"	transcript_id "TCONS_00009915"	exon_number "1"	oId "CUFF.9037.1"	tss_id "TSS9552"
16	Cufflinks	exon	21679753	21681707	.	-	.	gene_id "XLOC_009294"	transcript_id "TCONS_00009916"	exon_number "1"	oId "CUFF.9038.1"	tss_id "TSS9553"
16	Cufflinks	exon	21684954	21685356	.	-	.	gene_id "XLOC_009296"	transcript_id "TCONS_00009918"	exon_number "1"	oId "CUFF.9040.1"	tss_id "TSS9555"
16	Cufflinks	exon	21688043	21688460	.	-	.	gene_id "XLOC_009298"	transcript_id "TCONS_00009920"	exon_number "1"	oId "CUFF.9042.1"	tss_id "TSS9557"
16	Cufflinks	exon	21689051	21689876	.	-	.	gene_id "XLOC_009299"	transcript_id "TCONS_00009921"	exon_number "1"	oId "CUFF.9043.1"	tss_id "TSS9558"
16	Cufflinks	exon	21706883	21706962	.	-	.	gene_id "XLOC_009301"	transcript_id "TCONS_00009923"	exon_number "1"	oId "CUFF.9045.1"	tss_id "TSS9560"
16	Cufflinks	exon	21707927	21708484	.	-	.	gene_id "XLOC_009301"	transcript_id "TCONS_00009923"	exon_number "2"	oId "CUFF.9045.1"	tss_id "TSS9560"
16	Cufflinks	exon	21713965	21714191	.	-	.	gene_id "XLOC_009304"	transcript_id "TCONS_00009926"	exon_number "1"	oId "CUFF.9048.1"	tss_id "TSS9563"
16	Cufflinks	exon	21714585	21715216	.	-	.	gene_id "XLOC_009305"	transcript_id "TCONS_00009927"	exon_number "1"	oId "CUFF.9049.1"	tss_id "TSS9564"
16	Cufflinks	exon	21715440	21715840	.	-	.	gene_id "XLOC_009306"	transcript_id "TCONS_00009928"	exon_number "1"	oId "CUFF.9050.1"	tss_id "TSS9565"
16	Cufflinks	exon	21718004	21720064	.	-	.	gene_id "XLOC_009307"	transcript_id "TCONS_00009929"	exon_number "1"	oId "CUFF.9051.1"	tss_id "TSS9566"
16	Cufflinks	exon	21720494	21720953	.	-	.	gene_id "XLOC_009308"	transcript_id "TCONS_00009930"	exon_number "1"	oId "CUFF.9052.1"	tss_id "TSS9567"
16	Cufflinks	exon	21721445	21721680	.	-	.	gene_id "XLOC_009309"	transcript_id "TCONS_00009931"	exon_number "1"	oId "CUFF.9053.1"	tss_id "TSS9568"
16	Cufflinks	exon	21721813	21723455	.	-	.	gene_id "XLOC_009310"	transcript_id "TCONS_00009932"	exon_number "1"	oId "CUFF.9054.1"	tss_id "TSS9569"
16	Cufflinks	exon	21723709	21724178	.	-	.	gene_id "XLOC_009311"	transcript_id "TCONS_00009933"	exon_number "1"	oId "CUFF.9055.1"	tss_id "TSS9570"
16	Cufflinks	exon	21724447	21724764	.	-	.	gene_id "XLOC_009312"	transcript_id "TCONS_00009934"	exon_number "1"	oId "CUFF.9056.1"	tss_id "TSS9571"
16	Cufflinks	exon	21724883	21725558	.	-	.	gene_id "XLOC_009313"	transcript_id "TCONS_00009935"	exon_number "1"	oId "CUFF.9057.1"	tss_id "TSS9572"
16	Cufflinks	exon	21725672	21726836	.	-	.	gene_id "XLOC_009314"	transcript_id "TCONS_00009936"	exon_number "1"	oId "CUFF.9058.1"	tss_id "TSS9573"
16	Cufflinks	exon	21729684	21730140	.	-	.	gene_id "XLOC_009316"	transcript_id "TCONS_00009938"	exon_number "1"	oId "CUFF.9060.1"	tss_id "TSS9575"
16	Cufflinks	exon	21733035	21737140	.	-	.	gene_id "XLOC_009318"	transcript_id "TCONS_00009940"	exon_number "1"	oId "CUFF.9062.1"	tss_id "TSS9577"
16	Cufflinks	exon	21758311	21761092	.	-	.	gene_id "XLOC_009320"	transcript_id "TCONS_00009942"	exon_number "1"	oId "CUFF.9064.1"	tss_id "TSS9579"
16	Cufflinks	exon	21761255	21764378	.	-	.	gene_id "XLOC_009321"	transcript_id "TCONS_00009943"	exon_number "1"	oId "CUFF.9065.1"	tss_id "TSS9580"
16	Cufflinks	exon	21764527	21765669	.	-	.	gene_id "XLOC_009322"	transcript_id "TCONS_00009944"	exon_number "1"	oId "CUFF.9066.1"	tss_id "TSS9581"
16	Cufflinks	exon	21765736	21768242	.	-	.	gene_id "XLOC_009323"	transcript_id "TCONS_00009945"	exon_number "1"	oId "CUFF.9067.1"	tss_id "TSS9582"
16	Cufflinks	exon	21772956	21777346	.	-	.	gene_id "XLOC_009324"	transcript_id "TCONS_00009946"	exon_number "1"	oId "CUFF.9068.1"	tss_id "TSS9583"
16	Cufflinks	exon	23255253	23259584	.	-	.	gene_id "XLOC_009358"	transcript_id "TCONS_00009980"	exon_number "1"	oId "CUFF.9123.1"	tss_id "TSS9617"
16	Cufflinks	exon	23262756	23268970	.	-	.	gene_id "XLOC_009361"	transcript_id "TCONS_00009983"	exon_number "1"	oId "CUFF.9126.1"	tss_id "TSS9620"
16	Cufflinks	exon	23271248	23274249	.	-	.	gene_id "XLOC_009362"	transcript_id "TCONS_00009984"	exon_number "1"	oId "CUFF.9127.1"	tss_id "TSS9621"
16	Cufflinks	exon	23274822	23278942	.	-	.	gene_id "XLOC_009363"	transcript_id "TCONS_00009985"	exon_number "1"	oId "CUFF.9128.1"	tss_id "TSS9622"
16	Cufflinks	exon	23278998	23281526	.	-	.	gene_id "XLOC_009364"	transcript_id "TCONS_00009986"	exon_number "1"	oId "CUFF.9129.1"	tss_id "TSS9623"
16	Cufflinks	exon	23283430	23291519	.	-	.	gene_id "XLOC_009365"	transcript_id "TCONS_00009987"	exon_number "1"	oId "CUFF.9130.1"	tss_id "TSS9624"
16	Cufflinks	exon	23312719	23312759	.	-	.	gene_id "XLOC_009370"	transcript_id "TCONS_00009992"	exon_number "1"	oId "CUFF.9135.1"	tss_id "TSS9629"
16	Cufflinks	exon	23312798	23314709	.	-	.	gene_id "XLOC_009370"	transcript_id "TCONS_00009992"	exon_number "2"	oId "CUFF.9135.1"	tss_id "TSS9629"
16	Cufflinks	exon	23330669	23332592	.	-	.	gene_id "XLOC_009375"	transcript_id "TCONS_00009997"	exon_number "1"	oId "CUFF.9140.1"	tss_id "TSS9634"
16	Cufflinks	exon	23332740	23337281	.	-	.	gene_id "XLOC_009376"	transcript_id "TCONS_00009998"	exon_number "1"	oId "CUFF.9141.1"	tss_id "TSS9635"
16	Cufflinks	exon	46385397	46386547	.	-	.	gene_id "XLOC_009490"	transcript_id "TCONS_00010121"	exon_number "1"	oId "CUFF.9364.1"	tss_id "TSS9752"
16	Cufflinks	exon	46406395	46406507	.	-	.	gene_id "XLOC_009493"	transcript_id "TCONS_00010124"	exon_number "1"	oId "CUFF.9367.1"	tss_id "TSS9755"
16	Cufflinks	exon	46416307	46416433	.	-	.	gene_id "XLOC_009493"	transcript_id "TCONS_00010124"	exon_number "2"	oId "CUFF.9367.1"	tss_id "TSS9755"
16	Cufflinks	exon	46417074	46417158	.	-	.	gene_id "XLOC_009493"	transcript_id "TCONS_00010124"	exon_number "3"	oId "CUFF.9367.1"	tss_id "TSS9755"
16	Cufflinks	exon	46418782	46418887	.	-	.	gene_id "XLOC_009493"	transcript_id "TCONS_00010124"	exon_number "4"	oId "CUFF.9367.1"	tss_id "TSS9755"
16	Cufflinks	exon	46426570	46426726	.	-	.	gene_id "XLOC_009493"	transcript_id "TCONS_00010124"	exon_number "5"	oId "CUFF.9367.1"	tss_id "TSS9755"
16	Cufflinks	exon	46427202	46427277	.	-	.	gene_id "XLOC_009493"	transcript_id "TCONS_00010124"	exon_number "6"	oId "CUFF.9367.1"	tss_id "TSS9755"
16	Cufflinks	exon	46429960	46430038	.	-	.	gene_id "XLOC_009493"	transcript_id "TCONS_00010124"	exon_number "7"	oId "CUFF.9367.1"	tss_id "TSS9755"
16	Cufflinks	exon	46434793	46434935	.	-	.	gene_id "XLOC_009493"	transcript_id "TCONS_00010124"	exon_number "8"	oId "CUFF.9367.1"	tss_id "TSS9755"
16	Cufflinks	exon	46435958	46436122	.	-	.	gene_id "XLOC_009493"	transcript_id "TCONS_00010124"	exon_number "9"	oId "CUFF.9367.1"	tss_id "TSS9755"
16	Cufflinks	exon	46439228	46441622	.	-	.	gene_id "XLOC_009493"	transcript_id "TCONS_00010124"	exon_number "10"	oId "CUFF.9367.1"	tss_id "TSS9755"
16	Cufflinks	exon	46430001	46430038	.	-	.	gene_id "XLOC_009493"	transcript_id "TCONS_00010134"	exon_number "1"	oId "CUFF.9367.2"	tss_id "TSS9756"
16	Cufflinks	exon	46434793	46434935	.	-	.	gene_id "XLOC_009493"	transcript_id "TCONS_00010134"	exon_number "2"	oId "CUFF.9367.2"	tss_id "TSS9756"
16	Cufflinks	exon	46439228	46439283	.	-	.	gene_id "XLOC_009493"	transcript_id "TCONS_00010134"	exon_number "3"	oId "CUFF.9367.2"	tss_id "TSS9756"
16	Cufflinks	exon	46445849	46445886	.	-	.	gene_id "XLOC_009493"	transcript_id "TCONS_00010134"	exon_number "4"	oId "CUFF.9367.2"	tss_id "TSS9756"
16	Cufflinks	exon	46447934	46449887	.	-	.	gene_id "XLOC_009493"	transcript_id "TCONS_00010134"	exon_number "5"	oId "CUFF.9367.2"	tss_id "TSS9756"
16	Cufflinks	exon	46450317	46450703	.	-	.	gene_id "XLOC_009493"	transcript_id "TCONS_00010134"	exon_number "6"	oId "CUFF.9367.2"	tss_id "TSS9756"
16	Cufflinks	exon	46450961	46451209	.	-	.	gene_id "XLOC_009493"	transcript_id "TCONS_00010134"	exon_number "7"	oId "CUFF.9367.2"	tss_id "TSS9756"
16	Cufflinks	exon	46437197	46439130	.	-	.	gene_id "XLOC_009493"	transcript_id "TCONS_00010137"	exon_number "1"	oId "CUFF.9367.3"	tss_id "TSS9757"
16	Cufflinks	exon	46437197	46438404	.	-	.	gene_id "XLOC_009493"	transcript_id "TCONS_00010138"	exon_number "1"	oId "CUFF.9367.4"	tss_id "TSS9756"
16	Cufflinks	exon	46447516	46447977	.	-	.	gene_id "XLOC_009493"	transcript_id "TCONS_00010138"	exon_number "2"	oId "CUFF.9367.4"	tss_id "TSS9756"
16	Cufflinks	exon	46448337	46449887	.	-	.	gene_id "XLOC_009493"	transcript_id "TCONS_00010138"	exon_number "3"	oId "CUFF.9367.4"	tss_id "TSS9756"
16	Cufflinks	exon	46450317	46450703	.	-	.	gene_id "XLOC_009493"	transcript_id "TCONS_00010138"	exon_number "4"	oId "CUFF.9367.4"	tss_id "TSS9756"
16	Cufflinks	exon	46450961	46451209	.	-	.	gene_id "XLOC_009493"	transcript_id "TCONS_00010138"	exon_number "5"	oId "CUFF.9367.4"	tss_id "TSS9756"
16	Cufflinks	exon	46409605	46411166	.	-	.	gene_id "XLOC_009496"	transcript_id "TCONS_00010127"	exon_number "1"	oId "CUFF.9370.1"	tss_id "TSS9760"
16	Cufflinks	exon	46427416	46428402	.	-	.	gene_id "XLOC_009501"	transcript_id "TCONS_00010132"	exon_number "1"	oId "CUFF.9375.1"	tss_id "TSS9765"
16	Cufflinks	exon	46429483	46429912	.	-	.	gene_id "XLOC_009501"	transcript_id "TCONS_00010132"	exon_number "2"	oId "CUFF.9375.1"	tss_id "TSS9765"
16	Cufflinks	exon	46434943	46435300	.	-	.	gene_id "XLOC_009503"	transcript_id "TCONS_00010135"	exon_number "1"	oId "CUFF.9377.1"	tss_id "TSS9767"
16	Cufflinks	exon	46445916	46447509	.	-	.	gene_id "XLOC_009505"	transcript_id "TCONS_00010139"	exon_number "1"	oId "CUFF.9379.1"	tss_id "TSS9769"
16	Cufflinks	exon	46714497	46724023	.	-	.	gene_id "XLOC_009547"	transcript_id "TCONS_00010182"	exon_number "1"	oId "CUFF.9422.1"	tss_id "TSS9812"
16	Cufflinks	exon	46734615	46735154	.	-	.	gene_id "XLOC_009552"	transcript_id "TCONS_00010187"	exon_number "1"	oId "CUFF.9427.1"	tss_id "TSS9817"
16	Cufflinks	exon	46781649	46783936	.	-	.	gene_id "XLOC_009552"	transcript_id "TCONS_00010187"	exon_number "2"	oId "CUFF.9427.1"	tss_id "TSS9817"
16	Cufflinks	exon	46777368	46783284	.	-	.	gene_id "XLOC_009552"	transcript_id "TCONS_00010206"	exon_number "1"	oId "CUFF.9427.2"	tss_id "TSS9818"
16	Cufflinks	exon	46791833	46797553	.	-	.	gene_id "XLOC_009575"	transcript_id "TCONS_00010211"	exon_number "1"	oId "CUFF.9450.1"	tss_id "TSS9841"
16	Cufflinks	exon	46892526	46898745	.	-	.	gene_id "XLOC_009592"	transcript_id "TCONS_00010228"	exon_number "1"	oId "CUFF.9467.1"	tss_id "TSS9858"
16	Cufflinks	exon	46900755	46900888	.	-	.	gene_id "XLOC_009592"	transcript_id "TCONS_00010228"	exon_number "2"	oId "CUFF.9467.1"	tss_id "TSS9858"
16	Cufflinks	exon	46899502	46900888	.	-	.	gene_id "XLOC_009592"	transcript_id "TCONS_00010229"	exon_number "1"	oId "CUFF.9467.2"	tss_id "TSS9858"
16	Cufflinks	exon	46966873	46971208	.	-	.	gene_id "XLOC_009596"	transcript_id "TCONS_00010233"	exon_number "1"	oId "CUFF.9471.1"	tss_id "TSS9862"
16	Cufflinks	exon	47039385	47041270	.	-	.	gene_id "XLOC_009609"	transcript_id "TCONS_00010247"	exon_number "1"	oId "CUFF.9484.1"	tss_id "TSS9875"
16	Cufflinks	exon	47049879	47053119	.	-	.	gene_id "XLOC_009614"	transcript_id "TCONS_00010253"	exon_number "1"	oId "CUFF.9489.1"	tss_id "TSS9880"
16	Cufflinks	exon	47075108	47076757	.	-	.	gene_id "XLOC_009627"	transcript_id "TCONS_00010266"	exon_number "1"	oId "CUFF.9502.1"	tss_id "TSS9893"
16	Cufflinks	exon	47075108	47076425	.	-	.	gene_id "XLOC_009627"	transcript_id "TCONS_00010267"	exon_number "1"	oId "CUFF.9502.2"	tss_id "TSS9894"
16	Cufflinks	exon	47076803	47077085	.	-	.	gene_id "XLOC_009627"	transcript_id "TCONS_00010267"	exon_number "2"	oId "CUFF.9502.2"	tss_id "TSS9894"
16	Cufflinks	exon	47090922	47092615	.	-	.	gene_id "XLOC_009638"	transcript_id "TCONS_00010278"	exon_number "1"	oId "CUFF.9513.1"	tss_id "TSS9905"
16	Cufflinks	exon	47103280	47104905	.	-	.	gene_id "XLOC_009648"	transcript_id "TCONS_00010288"	exon_number "1"	oId "CUFF.9523.1"	tss_id "TSS9915"
16	Cufflinks	exon	47130452	47133296	.	-	.	gene_id "XLOC_009666"	transcript_id "TCONS_00010306"	exon_number "1"	oId "CUFF.9542.1"	tss_id "TSS9933"
16	Cufflinks	exon	47145327	47147475	.	-	.	gene_id "XLOC_009669"	transcript_id "TCONS_00010309"	exon_number "1"	oId "CUFF.9545.1"	tss_id "TSS9936"
16	Cufflinks	exon	47215925	47220693	.	-	.	gene_id "XLOC_009688"	transcript_id "TCONS_00010328"	exon_number "1"	oId "CUFF.9564.1"	tss_id "TSS9955"
16	Cufflinks	exon	47275627	47278461	.	-	.	gene_id "XLOC_009700"	transcript_id "TCONS_00010340"	exon_number "1"	oId "CUFF.9576.1"	tss_id "TSS9967"
16	Cufflinks	exon	47361273	47363096	.	-	.	gene_id "XLOC_009704"	transcript_id "TCONS_00010344"	exon_number "1"	oId "CUFF.9580.1"	tss_id "TSS9971"
16	Cufflinks	exon	47374256	47374455	.	-	.	gene_id "XLOC_009705"	transcript_id "TCONS_00010345"	exon_number "1"	oId "CUFF.9581.1"	tss_id "TSS9972"
16	Cufflinks	exon	47386625	47387144	.	-	.	gene_id "XLOC_009706"	transcript_id "TCONS_00010346"	exon_number "1"	oId "CUFF.9584.1"	tss_id "TSS9973"
16	Cufflinks	exon	47387242	47387644	.	-	.	gene_id "XLOC_009707"	transcript_id "TCONS_00010347"	exon_number "1"	oId "CUFF.9585.1"	tss_id "TSS9974"
16	Cufflinks	exon	47387868	47388078	.	-	.	gene_id "XLOC_009708"	transcript_id "TCONS_00010348"	exon_number "1"	oId "CUFF.9586.1"	tss_id "TSS9975"
16	Cufflinks	exon	47388170	47388717	.	-	.	gene_id "XLOC_009709"	transcript_id "TCONS_00010349"	exon_number "1"	oId "CUFF.9587.1"	tss_id "TSS9976"
16	Cufflinks	exon	47389004	47389167	.	-	.	gene_id "XLOC_009710"	transcript_id "TCONS_00010350"	exon_number "1"	oId "CUFF.9588.1"	tss_id "TSS9977"
16	Cufflinks	exon	47389224	47389635	.	-	.	gene_id "XLOC_009710"	transcript_id "TCONS_00010350"	exon_number "2"	oId "CUFF.9588.1"	tss_id "TSS9977"
16	Cufflinks	exon	47390355	47392427	.	-	.	gene_id "XLOC_009711"	transcript_id "TCONS_00010351"	exon_number "1"	oId "CUFF.9589.1"	tss_id "TSS9978"
16	Cufflinks	exon	47392478	47393555	.	-	.	gene_id "XLOC_009712"	transcript_id "TCONS_00010352"	exon_number "1"	oId "CUFF.9590.1"	tss_id "TSS9979"
16	Cufflinks	exon	47393760	47394504	.	-	.	gene_id "XLOC_009713"	transcript_id "TCONS_00010353"	exon_number "1"	oId "CUFF.9591.1"	tss_id "TSS9980"
16	Cufflinks	exon	47394579	47394958	.	-	.	gene_id "XLOC_009714"	transcript_id "TCONS_00010354"	exon_number "1"	oId "CUFF.9592.1"	tss_id "TSS9981"
16	Cufflinks	exon	47395143	47395973	.	-	.	gene_id "XLOC_009715"	transcript_id "TCONS_00010355"	exon_number "1"	oId "CUFF.9593.1"	tss_id "TSS9982"
16	Cufflinks	exon	47396444	47396483	.	-	.	gene_id "XLOC_009716"	transcript_id "TCONS_00010356"	exon_number "1"	oId "CUFF.9594.1"	tss_id "TSS9983"
16	Cufflinks	exon	47399424	47399710	.	-	.	gene_id "XLOC_009716"	transcript_id "TCONS_00010356"	exon_number "2"	oId "CUFF.9594.1"	tss_id "TSS9983"
16	Cufflinks	exon	47399867	47401249	.	-	.	gene_id "XLOC_009718"	transcript_id "TCONS_00010358"	exon_number "1"	oId "CUFF.9596.1"	tss_id "TSS9985"
16	Cufflinks	exon	47401489	47401914	.	-	.	gene_id "XLOC_009719"	transcript_id "TCONS_00010359"	exon_number "1"	oId "CUFF.9597.1"	tss_id "TSS9986"
16	Cufflinks	exon	47402034	47402308	.	-	.	gene_id "XLOC_009720"	transcript_id "TCONS_00010360"	exon_number "1"	oId "CUFF.9598.1"	tss_id "TSS9987"
16	Cufflinks	exon	47402357	47402860	.	-	.	gene_id "XLOC_009720"	transcript_id "TCONS_00010360"	exon_number "2"	oId "CUFF.9598.1"	tss_id "TSS9987"
16	Cufflinks	exon	47409604	47410737	.	-	.	gene_id "XLOC_009722"	transcript_id "TCONS_00010362"	exon_number "1"	oId "CUFF.9600.1"	tss_id "TSS9989"
16	Cufflinks	exon	47410949	47411588	.	-	.	gene_id "XLOC_009723"	transcript_id "TCONS_00010363"	exon_number "1"	oId "CUFF.9601.1"	tss_id "TSS9990"
16	Cufflinks	exon	47416179	47417529	.	-	.	gene_id "XLOC_009726"	transcript_id "TCONS_00010366"	exon_number "1"	oId "CUFF.9604.1"	tss_id "TSS9993"
16	Cufflinks	exon	47423227	47423707	.	-	.	gene_id "XLOC_009727"	transcript_id "TCONS_00010367"	exon_number "1"	oId "CUFF.9605.1"	tss_id "TSS9994"
16	Cufflinks	exon	47424191	47424451	.	-	.	gene_id "XLOC_009728"	transcript_id "TCONS_00010368"	exon_number "1"	oId "CUFF.9606.1"	tss_id "TSS9995"
16	Cufflinks	exon	47439296	47440074	.	-	.	gene_id "XLOC_009729"	transcript_id "TCONS_00010369"	exon_number "1"	oId "CUFF.9607.1"	tss_id "TSS9996"
16	Cufflinks	exon	48169588	48170071	.	-	.	gene_id "XLOC_009745"	transcript_id "TCONS_00010386"	exon_number "1"	oId "CUFF.9646.1"	tss_id "TSS10013"
16	Cufflinks	exon	50656320	50657870	.	-	.	gene_id "XLOC_009800"	transcript_id "TCONS_00010444"	exon_number "1"	oId "CUFF.9761.1"	tss_id "TSS10069"
16	Cufflinks	exon	50659718	50660627	.	-	.	gene_id "XLOC_009802"	transcript_id "TCONS_00010446"	exon_number "1"	oId "CUFF.9763.1"	tss_id "TSS10071"
16	Cufflinks	exon	50662482	50663200	.	-	.	gene_id "XLOC_009804"	transcript_id "TCONS_00010448"	exon_number "1"	oId "CUFF.9765.1"	tss_id "TSS10073"
16	Cufflinks	exon	58752788	58753040	.	-	.	gene_id "XLOC_009965"	transcript_id "TCONS_00010614"	exon_number "1"	oId "CUFF.10000.1"	tss_id "TSS10236"
16	Cufflinks	exon	58990051	58990168	.	-	.	gene_id "XLOC_009965"	transcript_id "TCONS_00010614"	exon_number "2"	oId "CUFF.10000.1"	tss_id "TSS10236"
16	Cufflinks	exon	59029850	59029980	.	-	.	gene_id "XLOC_009965"	transcript_id "TCONS_00010614"	exon_number "3"	oId "CUFF.10000.1"	tss_id "TSS10236"
17	Cufflinks	exon	67216741	67217590	.	+	.	gene_id "XLOC_010492"	transcript_id "TCONS_00011171"	exon_number "1"	oId "CUFF.10958.1"	tss_id "TSS10770"
17	Cufflinks	exon	67405870	67406130	.	+	.	gene_id "XLOC_010503"	transcript_id "TCONS_00011182"	exon_number "1"	oId "CUFF.10972.1"	tss_id "TSS10781"
17	Cufflinks	exon	68350276	68354010	.	+	.	gene_id "XLOC_010517"	transcript_id "TCONS_00011196"	exon_number "1"	oId "CUFF.10989.1"	tss_id "TSS10795"
17	Cufflinks	exon	50100666	50100685	.	-	.	gene_id "XLOC_010792"	transcript_id "TCONS_00011486"	exon_number "1"	oId "CUFF.10669.1"	tss_id "TSS11080"
17	Cufflinks	exon	50344461	50344865	.	-	.	gene_id "XLOC_010792"	transcript_id "TCONS_00011486"	exon_number "2"	oId "CUFF.10669.1"	tss_id "TSS11080"
17	Cufflinks	exon	50516634	50516975	.	-	.	gene_id "XLOC_010792"	transcript_id "TCONS_00011486"	exon_number "3"	oId "CUFF.10669.1"	tss_id "TSS11080"
17	Cufflinks	exon	50616853	50616937	.	-	.	gene_id "XLOC_010792"	transcript_id "TCONS_00011486"	exon_number "4"	oId "CUFF.10669.1"	tss_id "TSS11080"
17	Cufflinks	exon	50343964	50344982	.	-	.	gene_id "XLOC_010792"	transcript_id "TCONS_00011490"	exon_number "1"	oId "CUFF.10669.2"	tss_id "TSS11081"
18	Cufflinks	exon	9190974	9199420	.	+	.	gene_id "XLOC_011071"	transcript_id "TCONS_00011788"	exon_number "1"	oId "CUFF.11260.1"	tss_id "TSS11369"
18	Cufflinks	exon	9253291	9258252	.	+	.	gene_id "XLOC_011077"	transcript_id "TCONS_00011795"	exon_number "1"	oId "CUFF.11266.1"	tss_id "TSS11375"
18	Cufflinks	exon	9278209	9284088	.	+	.	gene_id "XLOC_011083"	transcript_id "TCONS_00011801"	exon_number "1"	oId "CUFF.11272.1"	tss_id "TSS11381"
18	Cufflinks	exon	9323515	9328697	.	+	.	gene_id "XLOC_011099"	transcript_id "TCONS_00011817"	exon_number "1"	oId "CUFF.11288.1"	tss_id "TSS11397"
18	Cufflinks	exon	9376691	9381568	.	+	.	gene_id "XLOC_011119"	transcript_id "TCONS_00011837"	exon_number "1"	oId "CUFF.11308.1"	tss_id "TSS11417"
18	Cufflinks	exon	9399477	9400018	.	+	.	gene_id "XLOC_011122"	transcript_id "TCONS_00011841"	exon_number "1"	oId "CUFF.11311.2"	tss_id "TSS11420"
18	Cufflinks	exon	9401541	9406842	.	+	.	gene_id "XLOC_011122"	transcript_id "TCONS_00011841"	exon_number "2"	oId "CUFF.11311.2"	tss_id "TSS11420"
18	Cufflinks	exon	9399477	9406842	.	+	.	gene_id "XLOC_011122"	transcript_id "TCONS_00011840"	exon_number "1"	oId "CUFF.11311.1"	tss_id "TSS11420"
18	Cufflinks	exon	9436366	9444210	.	+	.	gene_id "XLOC_011136"	transcript_id "TCONS_00011855"	exon_number "1"	oId "CUFF.11325.1"	tss_id "TSS11434"
18	Cufflinks	exon	18716565	18716798	.	+	.	gene_id "XLOC_011224"	transcript_id "TCONS_00011949"	exon_number "1"	oId "CUFF.11487.1"	tss_id "TSS11525"
18	Cufflinks	exon	19685089	19685762	.	+	.	gene_id "XLOC_011245"	transcript_id "TCONS_00011970"	exon_number "1"	oId "CUFF.11521.3"	tss_id "TSS11546"
18	Cufflinks	exon	19689030	19696421	.	+	.	gene_id "XLOC_011245"	transcript_id "TCONS_00011970"	exon_number "2"	oId "CUFF.11521.3"	tss_id "TSS11546"
18	Cufflinks	exon	21120625	21122719	.	+	.	gene_id "XLOC_011263"	transcript_id "TCONS_00011990"	exon_number "1"	oId "CUFF.11567.1"	tss_id "TSS11564"
18	Cufflinks	exon	21124383	21136853	.	+	.	gene_id "XLOC_011265"	transcript_id "TCONS_00011992"	exon_number "1"	oId "CUFF.11569.1"	tss_id "TSS11566"
18	Cufflinks	exon	21137865	21139922	.	+	.	gene_id "XLOC_011266"	transcript_id "TCONS_00011993"	exon_number "1"	oId "CUFF.11570.1"	tss_id "TSS11567"
18	Cufflinks	exon	21696345	21701137	.	+	.	gene_id "XLOC_011284"	transcript_id "TCONS_00012011"	exon_number "1"	oId "CUFF.11593.1"	tss_id "TSS11585"
18	Cufflinks	exon	21703085	21712023	.	+	.	gene_id "XLOC_011284"	transcript_id "TCONS_00012011"	exon_number "2"	oId "CUFF.11593.1"	tss_id "TSS11585"
18	Cufflinks	exon	21701140	21712023	.	+	.	gene_id "XLOC_011284"	transcript_id "TCONS_00012012"	exon_number "1"	oId "CUFF.11593.2"	tss_id "TSS11586"
18	Cufflinks	exon	64648447	64650532	.	+	.	gene_id "XLOC_011806"	transcript_id "TCONS_00012591"	exon_number "1"	oId "CUFF.12571.1"	tss_id "TSS12133"
18	Cufflinks	exon	64651810	64652306	.	+	.	gene_id "XLOC_011807"	transcript_id "TCONS_00012592"	exon_number "1"	oId "CUFF.12572.1"	tss_id "TSS12134"
18	Cufflinks	exon	64655187	64655759	.	+	.	gene_id "XLOC_011808"	transcript_id "TCONS_00012593"	exon_number "1"	oId "CUFF.12573.1"	tss_id "TSS12135"
18	Cufflinks	exon	64655832	64656023	.	+	.	gene_id "XLOC_011808"	transcript_id "TCONS_00012593"	exon_number "2"	oId "CUFF.12573.1"	tss_id "TSS12135"
18	Cufflinks	exon	64656147	64656774	.	+	.	gene_id "XLOC_011809"	transcript_id "TCONS_00012594"	exon_number "1"	oId "CUFF.12574.1"	tss_id "TSS12136"
18	Cufflinks	exon	64657807	64659446	.	+	.	gene_id "XLOC_011811"	transcript_id "TCONS_00012596"	exon_number "1"	oId "CUFF.12576.1"	tss_id "TSS12138"
18	Cufflinks	exon	64659795	64661075	.	+	.	gene_id "XLOC_011812"	transcript_id "TCONS_00012597"	exon_number "1"	oId "CUFF.12577.1"	tss_id "TSS12139"
18	Cufflinks	exon	64662420	64663052	.	+	.	gene_id "XLOC_011813"	transcript_id "TCONS_00012598"	exon_number "1"	oId "CUFF.12578.1"	tss_id "TSS12140"
18	Cufflinks	exon	64663588	64664292	.	+	.	gene_id "XLOC_011814"	transcript_id "TCONS_00012599"	exon_number "1"	oId "CUFF.12579.1"	tss_id "TSS12141"
18	Cufflinks	exon	64666381	64666801	.	+	.	gene_id "XLOC_011816"	transcript_id "TCONS_00012601"	exon_number "1"	oId "CUFF.12581.1"	tss_id "TSS12143"
18	Cufflinks	exon	64796435	64796445	.	+	.	gene_id "XLOC_011820"	transcript_id "TCONS_00012605"	exon_number "1"	oId "CUFF.12597.1"	tss_id "TSS12147"
18	Cufflinks	exon	64806870	64807282	.	+	.	gene_id "XLOC_011820"	transcript_id "TCONS_00012605"	exon_number "2"	oId "CUFF.12597.1"	tss_id "TSS12147"
18	Cufflinks	exon	64803946	64804215	.	+	.	gene_id "XLOC_011821"	transcript_id "TCONS_00012606"	exon_number "1"	oId "CUFF.12598.1"	tss_id "TSS12148"
18	Cufflinks	exon	64804727	64804727	.	+	.	gene_id "XLOC_011821"	transcript_id "TCONS_00012606"	exon_number "2"	oId "CUFF.12598.1"	tss_id "TSS12148"
18	Cufflinks	exon	64804285	64804675	.	+	.	gene_id "XLOC_011822"	transcript_id "TCONS_00012607"	exon_number "1"	oId "CUFF.12599.1"	tss_id "TSS12149"
18	Cufflinks	exon	64806150	64806699	.	+	.	gene_id "XLOC_011823"	transcript_id "TCONS_00012608"	exon_number "1"	oId "CUFF.12601.1"	tss_id "TSS12150"
18	Cufflinks	exon	65029296	65029728	.	+	.	gene_id "XLOC_011831"	transcript_id "TCONS_00012616"	exon_number "1"	oId "CUFF.12620.1"	tss_id "TSS12158"
18	Cufflinks	exon	65029858	65031794	.	+	.	gene_id "XLOC_011832"	transcript_id "TCONS_00012617"	exon_number "1"	oId "CUFF.12621.1"	tss_id "TSS12159"
18	Cufflinks	exon	65035000	65037097	.	+	.	gene_id "XLOC_011833"	transcript_id "TCONS_00012618"	exon_number "1"	oId "CUFF.12622.1"	tss_id "TSS12160"
18	Cufflinks	exon	65037271	65037741	.	+	.	gene_id "XLOC_011833"	transcript_id "TCONS_00012618"	exon_number "2"	oId "CUFF.12622.1"	tss_id "TSS12160"
18	Cufflinks	exon	65325992	65326286	.	+	.	gene_id "XLOC_011844"	transcript_id "TCONS_00012633"	exon_number "1"	oId "CUFF.12639.1"	tss_id "TSS12174"
18	Cufflinks	exon	65519154	65520297	.	+	.	gene_id "XLOC_011853"	transcript_id "TCONS_00012642"	exon_number "1"	oId "CUFF.12654.1"	tss_id "TSS12183"
18	Cufflinks	exon	65532486	65533064	.	+	.	gene_id "XLOC_011854"	transcript_id "TCONS_00012643"	exon_number "1"	oId "CUFF.12656.1"	tss_id "TSS12184"
18	Cufflinks	exon	65535100	65537138	.	+	.	gene_id "XLOC_011855"	transcript_id "TCONS_00012644"	exon_number "1"	oId "CUFF.12657.1"	tss_id "TSS12185"
18	Cufflinks	exon	65771467	65772832	.	+	.	gene_id "XLOC_011868"	transcript_id "TCONS_00012657"	exon_number "1"	oId "CUFF.12683.1"	tss_id "TSS12198"
18	Cufflinks	exon	65774093	65774463	.	+	.	gene_id "XLOC_011870"	transcript_id "TCONS_00012659"	exon_number "1"	oId "CUFF.12685.1"	tss_id "TSS12200"
18	Cufflinks	exon	65888329	65889294	.	+	.	gene_id "XLOC_011871"	transcript_id "TCONS_00012660"	exon_number "1"	oId "CUFF.12699.1"	tss_id "TSS12201"
18	Cufflinks	exon	65889414	65890462	.	+	.	gene_id "XLOC_011872"	transcript_id "TCONS_00012661"	exon_number "1"	oId "CUFF.12700.1"	tss_id "TSS12202"
18	Cufflinks	exon	65891044	65892129	.	+	.	gene_id "XLOC_011874"	transcript_id "TCONS_00012663"	exon_number "1"	oId "CUFF.12702.1"	tss_id "TSS12204"
18	Cufflinks	exon	65892427	65892741	.	+	.	gene_id "XLOC_011875"	transcript_id "TCONS_00012664"	exon_number "1"	oId "CUFF.12703.1"	tss_id "TSS12205"
18	Cufflinks	exon	65893037	65893594	.	+	.	gene_id "XLOC_011876"	transcript_id "TCONS_00012665"	exon_number "1"	oId "CUFF.12704.1"	tss_id "TSS12206"
18	Cufflinks	exon	65893758	65894626	.	+	.	gene_id "XLOC_011877"	transcript_id "TCONS_00012666"	exon_number "1"	oId "CUFF.12705.1"	tss_id "TSS12207"
18	Cufflinks	exon	23176845	23182579	.	-	.	gene_id "XLOC_012051"	transcript_id "TCONS_00012848"	exon_number "1"	oId "CUFF.11612.1"	tss_id "TSS12381"
18	Cufflinks	exon	64744238	64745467	.	-	.	gene_id "XLOC_012500"	transcript_id "TCONS_00013336"	exon_number "1"	oId "CUFF.12591.1"	tss_id "TSS12846"
18	Cufflinks	exon	64754376	64755812	.	-	.	gene_id "XLOC_012502"	transcript_id "TCONS_00013338"	exon_number "1"	oId "CUFF.12593.1"	tss_id "TSS12848"
18	Cufflinks	exon	64789138	64790799	.	-	.	gene_id "XLOC_012505"	transcript_id "TCONS_00013341"	exon_number "1"	oId "CUFF.12596.1"	tss_id "TSS12851"
18	Cufflinks	exon	64823430	64825198	.	-	.	gene_id "XLOC_012506"	transcript_id "TCONS_00013342"	exon_number "1"	oId "CUFF.12603.1"	tss_id "TSS12852"
18	Cufflinks	exon	64830809	64831958	.	-	.	gene_id "XLOC_012507"	transcript_id "TCONS_00013343"	exon_number "1"	oId "CUFF.12604.1"	tss_id "TSS12853"
18	Cufflinks	exon	65372009	65373313	.	-	.	gene_id "XLOC_012523"	transcript_id "TCONS_00013361"	exon_number "1"	oId "CUFF.12641.1"	tss_id "TSS12871"
18	Cufflinks	exon	65373932	65375149	.	-	.	gene_id "XLOC_012524"	transcript_id "TCONS_00013362"	exon_number "1"	oId "CUFF.12642.1"	tss_id "TSS12872"
18	Cufflinks	exon	65375244	65375846	.	-	.	gene_id "XLOC_012525"	transcript_id "TCONS_00013363"	exon_number "1"	oId "CUFF.12643.1"	tss_id "TSS12873"
18	Cufflinks	exon	65516777	65517944	.	-	.	gene_id "XLOC_012528"	transcript_id "TCONS_00013366"	exon_number "1"	oId "CUFF.12653.1"	tss_id "TSS12876"
18	Cufflinks	exon	65519226	65519318	.	-	.	gene_id "XLOC_012528"	transcript_id "TCONS_00013366"	exon_number "2"	oId "CUFF.12653.1"	tss_id "TSS12876"
18	Cufflinks	exon	65706962	65708025	.	-	.	gene_id "XLOC_012535"	transcript_id "TCONS_00013373"	exon_number "1"	oId "CUFF.12672.1"	tss_id "TSS12883"
18	Cufflinks	exon	65709946	65711397	.	-	.	gene_id "XLOC_012536"	transcript_id "TCONS_00013374"	exon_number "1"	oId "CUFF.12673.1"	tss_id "TSS12884"
18	Cufflinks	exon	65713827	65713942	.	-	.	gene_id "XLOC_012536"	transcript_id "TCONS_00013374"	exon_number "2"	oId "CUFF.12673.1"	tss_id "TSS12884"
18	Cufflinks	exon	65712200	65713336	.	-	.	gene_id "XLOC_012538"	transcript_id "TCONS_00013376"	exon_number "1"	oId "CUFF.12675.1"	tss_id "TSS12886"
19	Cufflinks	exon	30699166	30703514	.	+	.	gene_id "XLOC_012788"	transcript_id "TCONS_00013642"	exon_number "1"	oId "CUFF.13279.1"	tss_id "TSS13143"
19	Cufflinks	exon	30705664	30709019	.	+	.	gene_id "XLOC_012790"	transcript_id "TCONS_00013644"	exon_number "1"	oId "CUFF.13281.1"	tss_id "TSS13145"
19	Cufflinks	exon	30712461	30721042	.	+	.	gene_id "XLOC_012792"	transcript_id "TCONS_00013646"	exon_number "1"	oId "CUFF.13283.1"	tss_id "TSS13147"
19	Cufflinks	exon	30735149	30749342	.	+	.	gene_id "XLOC_012796"	transcript_id "TCONS_00013650"	exon_number "1"	oId "CUFF.13287.1"	tss_id "TSS13151"
19	Cufflinks	exon	30749994	30751397	.	+	.	gene_id "XLOC_012797"	transcript_id "TCONS_00013651"	exon_number "1"	oId "CUFF.13288.1"	tss_id "TSS13152"
19	Cufflinks	exon	30749994	30751021	.	+	.	gene_id "XLOC_012797"	transcript_id "TCONS_00013652"	exon_number "1"	oId "CUFF.13288.2"	tss_id "TSS13152"
19	Cufflinks	exon	30751905	30756611	.	+	.	gene_id "XLOC_012797"	transcript_id "TCONS_00013652"	exon_number "2"	oId "CUFF.13288.2"	tss_id "TSS13152"
19	Cufflinks	exon	30751480	30756611	.	+	.	gene_id "XLOC_012797"	transcript_id "TCONS_00013653"	exon_number "1"	oId "CUFF.13288.3"	tss_id "TSS13153"
19	Cufflinks	exon	30769130	30775057	.	+	.	gene_id "XLOC_012802"	transcript_id "TCONS_00013658"	exon_number "1"	oId "CUFF.13293.1"	tss_id "TSS13158"
19	Cufflinks	exon	31754956	31758443	.	+	.	gene_id "XLOC_012852"	transcript_id "TCONS_00013709"	exon_number "1"	oId "CUFF.13348.1"	tss_id "TSS13209"
19	Cufflinks	exon	58618370	58618857	.	+	.	gene_id "XLOC_013212"	transcript_id "TCONS_00014109"	exon_number "1"	oId "CUFF.14108.1"	tss_id "TSS13582"
19	Cufflinks	exon	58702797	58706522	.	+	.	gene_id "XLOC_013220"	transcript_id "TCONS_00014117"	exon_number "1"	oId "CUFF.14118.1"	tss_id "TSS13590"
19	Cufflinks	exon	59166766	59169157	.	+	.	gene_id "XLOC_013231"	transcript_id "TCONS_00014132"	exon_number "1"	oId "CUFF.14131.1"	tss_id "TSS13602"
19	Cufflinks	exon	59218641	59219918	.	+	.	gene_id "XLOC_013237"	transcript_id "TCONS_00014138"	exon_number "1"	oId "CUFF.14137.1"	tss_id "TSS13608"
19	Cufflinks	exon	59226226	59227206	.	+	.	gene_id "XLOC_013242"	transcript_id "TCONS_00014143"	exon_number "1"	oId "CUFF.14142.1"	tss_id "TSS13613"
19	Cufflinks	exon	59228381	59229947	.	+	.	gene_id "XLOC_013244"	transcript_id "TCONS_00014145"	exon_number "1"	oId "CUFF.14144.1"	tss_id "TSS13615"
19	Cufflinks	exon	59230003	59231337	.	+	.	gene_id "XLOC_013245"	transcript_id "TCONS_00014146"	exon_number "1"	oId "CUFF.14145.1"	tss_id "TSS13616"
19	Cufflinks	exon	59252804	59253426	.	+	.	gene_id "XLOC_013254"	transcript_id "TCONS_00014155"	exon_number "1"	oId "CUFF.14155.1"	tss_id "TSS13625"
19	Cufflinks	exon	59532397	59532455	.	+	.	gene_id "XLOC_013269"	transcript_id "TCONS_00014170"	exon_number "1"	oId "CUFF.14172.1"	tss_id "TSS13640"
19	Cufflinks	exon	59643738	59651972	.	+	.	gene_id "XLOC_013269"	transcript_id "TCONS_00014170"	exon_number "2"	oId "CUFF.14172.1"	tss_id "TSS13640"
19	Cufflinks	exon	59591002	59592173	.	+	.	gene_id "XLOC_013287"	transcript_id "TCONS_00014189"	exon_number "1"	oId "CUFF.14190.1"	tss_id "TSS13659"
19	Cufflinks	exon	59608673	59608737	.	+	.	gene_id "XLOC_013287"	transcript_id "TCONS_00014189"	exon_number "2"	oId "CUFF.14190.1"	tss_id "TSS13659"
19	Cufflinks	exon	59619600	59619679	.	+	.	gene_id "XLOC_013287"	transcript_id "TCONS_00014189"	exon_number "3"	oId "CUFF.14190.1"	tss_id "TSS13659"
19	Cufflinks	exon	59642686	59643724	.	+	.	gene_id "XLOC_013287"	transcript_id "TCONS_00014189"	exon_number "4"	oId "CUFF.14190.1"	tss_id "TSS13659"
19	Cufflinks	exon	59591002	59592173	.	+	.	gene_id "XLOC_013287"	transcript_id "TCONS_00014190"	exon_number "1"	oId "CUFF.14190.2"	tss_id "TSS13659"
19	Cufflinks	exon	59608673	59608737	.	+	.	gene_id "XLOC_013287"	transcript_id "TCONS_00014190"	exon_number "2"	oId "CUFF.14190.2"	tss_id "TSS13659"
19	Cufflinks	exon	59619600	59619679	.	+	.	gene_id "XLOC_013287"	transcript_id "TCONS_00014190"	exon_number "3"	oId "CUFF.14190.2"	tss_id "TSS13659"
19	Cufflinks	exon	59654145	59656478	.	+	.	gene_id "XLOC_013287"	transcript_id "TCONS_00014190"	exon_number "4"	oId "CUFF.14190.2"	tss_id "TSS13659"
19	Cufflinks	exon	59607036	59607143	.	+	.	gene_id "XLOC_013287"	transcript_id "TCONS_00014195"	exon_number "1"	oId "CUFF.14190.3"	tss_id "TSS13660"
19	Cufflinks	exon	59607234	59607291	.	+	.	gene_id "XLOC_013287"	transcript_id "TCONS_00014195"	exon_number "2"	oId "CUFF.14190.3"	tss_id "TSS13660"
19	Cufflinks	exon	59608673	59608737	.	+	.	gene_id "XLOC_013287"	transcript_id "TCONS_00014195"	exon_number "3"	oId "CUFF.14190.3"	tss_id "TSS13660"
19	Cufflinks	exon	59619600	59619679	.	+	.	gene_id "XLOC_013287"	transcript_id "TCONS_00014195"	exon_number "4"	oId "CUFF.14190.3"	tss_id "TSS13660"
19	Cufflinks	exon	59658388	59658498	.	+	.	gene_id "XLOC_013287"	transcript_id "TCONS_00014195"	exon_number "5"	oId "CUFF.14190.3"	tss_id "TSS13660"
19	Cufflinks	exon	59699682	59699751	.	+	.	gene_id "XLOC_013287"	transcript_id "TCONS_00014195"	exon_number "6"	oId "CUFF.14190.3"	tss_id "TSS13660"
19	Cufflinks	exon	59705013	59706544	.	+	.	gene_id "XLOC_013287"	transcript_id "TCONS_00014195"	exon_number "7"	oId "CUFF.14190.3"	tss_id "TSS13660"
19	Cufflinks	exon	59622487	59626359	.	+	.	gene_id "XLOC_013295"	transcript_id "TCONS_00014199"	exon_number "1"	oId "CUFF.14198.1"	tss_id "TSS13668"
19	Cufflinks	exon	59706596	59707001	.	+	.	gene_id "XLOC_013317"	transcript_id "TCONS_00014221"	exon_number "1"	oId "CUFF.14220.1"	tss_id "TSS13690"
19	Cufflinks	exon	59707076	59710972	.	+	.	gene_id "XLOC_013317"	transcript_id "TCONS_00014221"	exon_number "2"	oId "CUFF.14220.1"	tss_id "TSS13690"
19	Cufflinks	exon	59766158	59773034	.	+	.	gene_id "XLOC_013340"	transcript_id "TCONS_00014244"	exon_number "1"	oId "CUFF.14244.1"	tss_id "TSS13713"
19	Cufflinks	exon	61859608	61861579	.	+	.	gene_id "XLOC_013400"	transcript_id "TCONS_00014304"	exon_number "1"	oId "CUFF.14370.1"	tss_id "TSS13773"
19	Cufflinks	exon	61865738	61866145	.	+	.	gene_id "XLOC_013402"	transcript_id "TCONS_00014306"	exon_number "1"	oId "CUFF.14372.1"	tss_id "TSS13775"
19	Cufflinks	exon	61868658	61869072	.	+	.	gene_id "XLOC_013404"	transcript_id "TCONS_00014308"	exon_number "1"	oId "CUFF.14374.1"	tss_id "TSS13777"
19	Cufflinks	exon	61870899	61871316	.	+	.	gene_id "XLOC_013406"	transcript_id "TCONS_00014310"	exon_number "1"	oId "CUFF.14376.1"	tss_id "TSS13779"
19	Cufflinks	exon	61940854	61941402	.	+	.	gene_id "XLOC_013408"	transcript_id "TCONS_00014312"	exon_number "1"	oId "CUFF.14378.1"	tss_id "TSS13781"
19	Cufflinks	exon	62658732	62661368	.	+	.	gene_id "XLOC_013427"	transcript_id "TCONS_00014332"	exon_number "1"	oId "CUFF.14415.1"	tss_id "TSS13800"
19	Cufflinks	exon	62662287	62662343	.	+	.	gene_id "XLOC_013428"	transcript_id "TCONS_00014333"	exon_number "1"	oId "CUFF.14416.1"	tss_id "TSS13801"
19	Cufflinks	exon	62662419	62663767	.	+	.	gene_id "XLOC_013428"	transcript_id "TCONS_00014333"	exon_number "2"	oId "CUFF.14416.1"	tss_id "TSS13801"
19	Cufflinks	exon	63306125	63308182	.	+	.	gene_id "XLOC_013436"	transcript_id "TCONS_00014341"	exon_number "1"	oId "CUFF.14494.1"	tss_id "TSS13809"
19	Cufflinks	exon	63328543	63328698	.	+	.	gene_id "XLOC_013438"	transcript_id "TCONS_00014344"	exon_number "1"	oId "CUFF.14496.1"	tss_id "TSS13811"
19	Cufflinks	exon	63328775	63329302	.	+	.	gene_id "XLOC_013438"	transcript_id "TCONS_00014344"	exon_number "2"	oId "CUFF.14496.1"	tss_id "TSS13811"
19	Cufflinks	exon	63337673	63338861	.	+	.	gene_id "XLOC_013439"	transcript_id "TCONS_00014345"	exon_number "1"	oId "CUFF.14497.1"	tss_id "TSS13812"
19	Cufflinks	exon	63338963	63341099	.	+	.	gene_id "XLOC_013440"	transcript_id "TCONS_00014346"	exon_number "1"	oId "CUFF.14498.1"	tss_id "TSS13813"
19	Cufflinks	exon	63341129	63341259	.	+	.	gene_id "XLOC_013440"	transcript_id "TCONS_00014346"	exon_number "2"	oId "CUFF.14498.1"	tss_id "TSS13813"
19	Cufflinks	exon	63338963	63340326	.	+	.	gene_id "XLOC_013440"	transcript_id "TCONS_00014347"	exon_number "1"	oId "CUFF.14498.2"	tss_id "TSS13813"
19	Cufflinks	exon	63349765	63352199	.	+	.	gene_id "XLOC_013440"	transcript_id "TCONS_00014347"	exon_number "2"	oId "CUFF.14498.2"	tss_id "TSS13813"
19	Cufflinks	exon	63349090	63349647	.	+	.	gene_id "XLOC_013442"	transcript_id "TCONS_00014349"	exon_number "1"	oId "CUFF.14500.1"	tss_id "TSS13815"
19	Cufflinks	exon	63355768	63357128	.	+	.	gene_id "XLOC_013444"	transcript_id "TCONS_00014351"	exon_number "1"	oId "CUFF.14502.1"	tss_id "TSS13817"
19	Cufflinks	exon	63357282	63358878	.	+	.	gene_id "XLOC_013445"	transcript_id "TCONS_00014352"	exon_number "1"	oId "CUFF.14503.1"	tss_id "TSS13818"
19	Cufflinks	exon	63358970	63361149	.	+	.	gene_id "XLOC_013446"	transcript_id "TCONS_00014353"	exon_number "1"	oId "CUFF.14504.1"	tss_id "TSS13819"
19	Cufflinks	exon	63361279	63362695	.	+	.	gene_id "XLOC_013447"	transcript_id "TCONS_00014354"	exon_number "1"	oId "CUFF.14505.1"	tss_id "TSS13820"
19	Cufflinks	exon	63362743	63363298	.	+	.	gene_id "XLOC_013447"	transcript_id "TCONS_00014354"	exon_number "2"	oId "CUFF.14505.1"	tss_id "TSS13820"
19	Cufflinks	exon	63363424	63364614	.	+	.	gene_id "XLOC_013448"	transcript_id "TCONS_00014355"	exon_number "1"	oId "CUFF.14506.1"	tss_id "TSS13821"
19	Cufflinks	exon	63365069	63365658	.	+	.	gene_id "XLOC_013449"	transcript_id "TCONS_00014356"	exon_number "1"	oId "CUFF.14507.1"	tss_id "TSS13822"
19	Cufflinks	exon	63371744	63372358	.	+	.	gene_id "XLOC_013450"	transcript_id "TCONS_00014357"	exon_number "1"	oId "CUFF.14508.1"	tss_id "TSS13823"
19	Cufflinks	exon	63372441	63375770	.	+	.	gene_id "XLOC_013451"	transcript_id "TCONS_00014358"	exon_number "1"	oId "CUFF.14509.1"	tss_id "TSS13824"
19	Cufflinks	exon	63375863	63376574	.	+	.	gene_id "XLOC_013452"	transcript_id "TCONS_00014359"	exon_number "1"	oId "CUFF.14510.1"	tss_id "TSS13825"
19	Cufflinks	exon	63376667	63377132	.	+	.	gene_id "XLOC_013452"	transcript_id "TCONS_00014359"	exon_number "2"	oId "CUFF.14510.1"	tss_id "TSS13825"
19	Cufflinks	exon	63383212	63383578	.	+	.	gene_id "XLOC_013454"	transcript_id "TCONS_00014361"	exon_number "1"	oId "CUFF.14512.1"	tss_id "TSS13827"
19	Cufflinks	exon	63385512	63385716	.	+	.	gene_id "XLOC_013457"	transcript_id "TCONS_00014364"	exon_number "1"	oId "CUFF.14515.1"	tss_id "TSS13830"
19	Cufflinks	exon	63385741	63386885	.	+	.	gene_id "XLOC_013457"	transcript_id "TCONS_00014364"	exon_number "2"	oId "CUFF.14515.1"	tss_id "TSS13830"
19	Cufflinks	exon	63389148	63389435	.	+	.	gene_id "XLOC_013459"	transcript_id "TCONS_00014366"	exon_number "1"	oId "CUFF.14517.1"	tss_id "TSS13832"
19	Cufflinks	exon	63393128	63393526	.	+	.	gene_id "XLOC_013460"	transcript_id "TCONS_00014367"	exon_number "1"	oId "CUFF.14518.1"	tss_id "TSS13833"
19	Cufflinks	exon	63394549	63395093	.	+	.	gene_id "XLOC_013461"	transcript_id "TCONS_00014368"	exon_number "1"	oId "CUFF.14519.1"	tss_id "TSS13834"
19	Cufflinks	exon	63399211	63399457	.	+	.	gene_id "XLOC_013463"	transcript_id "TCONS_00014370"	exon_number "1"	oId "CUFF.14521.1"	tss_id "TSS13836"
19	Cufflinks	exon	63400828	63401097	.	+	.	gene_id "XLOC_013464"	transcript_id "TCONS_00014371"	exon_number "1"	oId "CUFF.14522.1"	tss_id "TSS13837"
19	Cufflinks	exon	63418554	63418865	.	+	.	gene_id "XLOC_013465"	transcript_id "TCONS_00014372"	exon_number "1"	oId "CUFF.14526.1"	tss_id "TSS13838"
19	Cufflinks	exon	63433186	63433770	.	+	.	gene_id "XLOC_013466"	transcript_id "TCONS_00014373"	exon_number "1"	oId "CUFF.14527.1"	tss_id "TSS13839"
19	Cufflinks	exon	63447447	63447642	.	+	.	gene_id "XLOC_013470"	transcript_id "TCONS_00014378"	exon_number "1"	oId "CUFF.14533.1"	tss_id "TSS13843"
19	Cufflinks	exon	63447685	63447714	.	+	.	gene_id "XLOC_013470"	transcript_id "TCONS_00014378"	exon_number "2"	oId "CUFF.14533.1"	tss_id "TSS13843"
19	Cufflinks	exon	304174	304507	.	-	.	gene_id "XLOC_013485"	transcript_id "TCONS_00014394"	exon_number "1"	oId "CUFF.12725.1"	tss_id "TSS13859"
19	Cufflinks	exon	32326188	32330561	.	-	.	gene_id "XLOC_013814"	transcript_id "TCONS_00014742"	exon_number "1"	oId "CUFF.13383.1"	tss_id "TSS14198"
19	Cufflinks	exon	32338201	32338926	.	-	.	gene_id "XLOC_013814"	transcript_id "TCONS_00014742"	exon_number "2"	oId "CUFF.13383.1"	tss_id "TSS14198"
19	Cufflinks	exon	59488902	59490641	.	-	.	gene_id "XLOC_014183"	transcript_id "TCONS_00015144"	exon_number "1"	oId "CUFF.14160.1"	tss_id "TSS14581"
19	Cufflinks	exon	59491654	59492067	.	-	.	gene_id "XLOC_014183"	transcript_id "TCONS_00015144"	exon_number "2"	oId "CUFF.14160.1"	tss_id "TSS14581"
19	Cufflinks	exon	60751798	60752563	.	-	.	gene_id "XLOC_014190"	transcript_id "TCONS_00015151"	exon_number "1"	oId "CUFF.14302.1"	tss_id "TSS14588"
19	Cufflinks	exon	60751798	60752085	.	-	.	gene_id "XLOC_014190"	transcript_id "TCONS_00015152"	exon_number "1"	oId "CUFF.14302.2"	tss_id "TSS14589"
19	Cufflinks	exon	60753079	60753810	.	-	.	gene_id "XLOC_014190"	transcript_id "TCONS_00015152"	exon_number "2"	oId "CUFF.14302.2"	tss_id "TSS14589"
19	Cufflinks	exon	61466521	61469631	.	-	.	gene_id "XLOC_014211"	transcript_id "TCONS_00015173"	exon_number "1"	oId "CUFF.14327.1"	tss_id "TSS14611"
19	Cufflinks	exon	61585983	61591664	.	-	.	gene_id "XLOC_014211"	transcript_id "TCONS_00015173"	exon_number "2"	oId "CUFF.14327.1"	tss_id "TSS14611"
19	Cufflinks	exon	61685923	61690122	.	-	.	gene_id "XLOC_014250"	transcript_id "TCONS_00015215"	exon_number "1"	oId "CUFF.14367.1"	tss_id "TSS14650"
19	Cufflinks	exon	62978670	62981567	.	-	.	gene_id "XLOC_014298"	transcript_id "TCONS_00015263"	exon_number "1"	oId "CUFF.14450.1"	tss_id "TSS14698"
19	Cufflinks	exon	63032573	63032835	.	-	.	gene_id "XLOC_014298"	transcript_id "TCONS_00015263"	exon_number "2"	oId "CUFF.14450.1"	tss_id "TSS14698"
19	Cufflinks	exon	62986945	62992339	.	-	.	gene_id "XLOC_014300"	transcript_id "TCONS_00015265"	exon_number "1"	oId "CUFF.14452.1"	tss_id "TSS14700"
19	Cufflinks	exon	63012098	63012168	.	-	.	gene_id "XLOC_014300"	transcript_id "TCONS_00015265"	exon_number "2"	oId "CUFF.14452.1"	tss_id "TSS14700"
19	Cufflinks	exon	62998517	62999588	.	-	.	gene_id "XLOC_014303"	transcript_id "TCONS_00015268"	exon_number "1"	oId "CUFF.14455.1"	tss_id "TSS14703"
19	Cufflinks	exon	63000451	63003153	.	-	.	gene_id "XLOC_014303"	transcript_id "TCONS_00015268"	exon_number "2"	oId "CUFF.14455.1"	tss_id "TSS14703"
19	Cufflinks	exon	63060583	63062398	.	-	.	gene_id "XLOC_014327"	transcript_id "TCONS_00015292"	exon_number "1"	oId "CUFF.14480.1"	tss_id "TSS14727"
19	Cufflinks	exon	63742869	63744665	.	-	.	gene_id "XLOC_014341"	transcript_id "TCONS_00015307"	exon_number "1"	oId "CUFF.14552.1"	tss_id "TSS14741"
2	Cufflinks	exon	31544805	31545702	.	+	.	gene_id "XLOC_014460"	transcript_id "TCONS_00015433"	exon_number "1"	oId "CUFF.14780.1"	tss_id "TSS14863"
2	Cufflinks	exon	31561788	31563313	.	+	.	gene_id "XLOC_014463"	transcript_id "TCONS_00015436"	exon_number "1"	oId "CUFF.14783.1"	tss_id "TSS14866"
2	Cufflinks	exon	31564321	31566225	.	+	.	gene_id "XLOC_014465"	transcript_id "TCONS_00015438"	exon_number "1"	oId "CUFF.14785.1"	tss_id "TSS14868"
2	Cufflinks	exon	31569050	31569450	.	+	.	gene_id "XLOC_014467"	transcript_id "TCONS_00015440"	exon_number "1"	oId "CUFF.14787.1"	tss_id "TSS14870"
2	Cufflinks	exon	31569917	31571628	.	+	.	gene_id "XLOC_014468"	transcript_id "TCONS_00015441"	exon_number "1"	oId "CUFF.14788.1"	tss_id "TSS14871"
2	Cufflinks	exon	31571734	31572206	.	+	.	gene_id "XLOC_014469"	transcript_id "TCONS_00015442"	exon_number "1"	oId "CUFF.14789.1"	tss_id "TSS14872"
2	Cufflinks	exon	31572328	31572546	.	+	.	gene_id "XLOC_014470"	transcript_id "TCONS_00015443"	exon_number "1"	oId "CUFF.14790.1"	tss_id "TSS14873"
2	Cufflinks	exon	31573741	31574082	.	+	.	gene_id "XLOC_014470"	transcript_id "TCONS_00015443"	exon_number "2"	oId "CUFF.14790.1"	tss_id "TSS14873"
2	Cufflinks	exon	31572823	31573550	.	+	.	gene_id "XLOC_014471"	transcript_id "TCONS_00015444"	exon_number "1"	oId "CUFF.14791.1"	tss_id "TSS14874"
2	Cufflinks	exon	31581603	31583095	.	+	.	gene_id "XLOC_014473"	transcript_id "TCONS_00015446"	exon_number "1"	oId "CUFF.14793.1"	tss_id "TSS14876"
2	Cufflinks	exon	31583901	31585969	.	+	.	gene_id "XLOC_014473"	transcript_id "TCONS_00015446"	exon_number "2"	oId "CUFF.14793.1"	tss_id "TSS14876"
2	Cufflinks	exon	31583399	31583659	.	+	.	gene_id "XLOC_014474"	transcript_id "TCONS_00015447"	exon_number "1"	oId "CUFF.14794.1"	tss_id "TSS14877"
2	Cufflinks	exon	31588146	31589203	.	+	.	gene_id "XLOC_014475"	transcript_id "TCONS_00015448"	exon_number "1"	oId "CUFF.14795.1"	tss_id "TSS14878"
2	Cufflinks	exon	31593501	31593752	.	+	.	gene_id "XLOC_014477"	transcript_id "TCONS_00015450"	exon_number "1"	oId "CUFF.14797.1"	tss_id "TSS14880"
2	Cufflinks	exon	31594041	31595198	.	+	.	gene_id "XLOC_014478"	transcript_id "TCONS_00015451"	exon_number "1"	oId "CUFF.14798.1"	tss_id "TSS14881"
2	Cufflinks	exon	31596864	31597733	.	+	.	gene_id "XLOC_014480"	transcript_id "TCONS_00015453"	exon_number "1"	oId "CUFF.14800.1"	tss_id "TSS14883"
2	Cufflinks	exon	31598199	31599658	.	+	.	gene_id "XLOC_014481"	transcript_id "TCONS_00015454"	exon_number "1"	oId "CUFF.14801.1"	tss_id "TSS14884"
2	Cufflinks	exon	31600688	31601373	.	+	.	gene_id "XLOC_014481"	transcript_id "TCONS_00015454"	exon_number "2"	oId "CUFF.14801.1"	tss_id "TSS14884"
2	Cufflinks	exon	31601907	31603107	.	+	.	gene_id "XLOC_014482"	transcript_id "TCONS_00015455"	exon_number "1"	oId "CUFF.14802.1"	tss_id "TSS14885"
2	Cufflinks	exon	31603279	31603853	.	+	.	gene_id "XLOC_014483"	transcript_id "TCONS_00015456"	exon_number "1"	oId "CUFF.14803.1"	tss_id "TSS14886"
2	Cufflinks	exon	31603891	31603937	.	+	.	gene_id "XLOC_014483"	transcript_id "TCONS_00015456"	exon_number "2"	oId "CUFF.14803.1"	tss_id "TSS14886"
2	Cufflinks	exon	31604171	31605527	.	+	.	gene_id "XLOC_014484"	transcript_id "TCONS_00015457"	exon_number "1"	oId "CUFF.14804.1"	tss_id "TSS14887"
2	Cufflinks	exon	31606974	31607207	.	+	.	gene_id "XLOC_014486"	transcript_id "TCONS_00015459"	exon_number "1"	oId "CUFF.14806.1"	tss_id "TSS14889"
2	Cufflinks	exon	31608148	31608349	.	+	.	gene_id "XLOC_014487"	transcript_id "TCONS_00015460"	exon_number "1"	oId "CUFF.14807.1"	tss_id "TSS14890"
2	Cufflinks	exon	31608601	31608916	.	+	.	gene_id "XLOC_014488"	transcript_id "TCONS_00015461"	exon_number "1"	oId "CUFF.14808.1"	tss_id "TSS14891"
2	Cufflinks	exon	31608996	31609406	.	+	.	gene_id "XLOC_014489"	transcript_id "TCONS_00015462"	exon_number "1"	oId "CUFF.14809.1"	tss_id "TSS14892"
2	Cufflinks	exon	31610127	31610441	.	+	.	gene_id "XLOC_014490"	transcript_id "TCONS_00015463"	exon_number "1"	oId "CUFF.14810.1"	tss_id "TSS14893"
2	Cufflinks	exon	31612890	31613380	.	+	.	gene_id "XLOC_014492"	transcript_id "TCONS_00015465"	exon_number "1"	oId "CUFF.14812.1"	tss_id "TSS14895"
2	Cufflinks	exon	31615140	31615356	.	+	.	gene_id "XLOC_014493"	transcript_id "TCONS_00015466"	exon_number "1"	oId "CUFF.14813.1"	tss_id "TSS14896"
2	Cufflinks	exon	31617136	31617669	.	+	.	gene_id "XLOC_014495"	transcript_id "TCONS_00015468"	exon_number "1"	oId "CUFF.14815.1"	tss_id "TSS14898"
2	Cufflinks	exon	31619377	31619957	.	+	.	gene_id "XLOC_014496"	transcript_id "TCONS_00015469"	exon_number "1"	oId "CUFF.14816.1"	tss_id "TSS14899"
2	Cufflinks	exon	31620539	31620881	.	+	.	gene_id "XLOC_014497"	transcript_id "TCONS_00015470"	exon_number "1"	oId "CUFF.14817.1"	tss_id "TSS14900"
2	Cufflinks	exon	31621945	31622322	.	+	.	gene_id "XLOC_014498"	transcript_id "TCONS_00015471"	exon_number "1"	oId "CUFF.14818.1"	tss_id "TSS14901"
2	Cufflinks	exon	31622970	31623495	.	+	.	gene_id "XLOC_014499"	transcript_id "TCONS_00015472"	exon_number "1"	oId "CUFF.14819.1"	tss_id "TSS14902"
2	Cufflinks	exon	31623737	31624518	.	+	.	gene_id "XLOC_014500"	transcript_id "TCONS_00015473"	exon_number "1"	oId "CUFF.14820.1"	tss_id "TSS14903"
2	Cufflinks	exon	31626416	31626640	.	+	.	gene_id "XLOC_014501"	transcript_id "TCONS_00015474"	exon_number "1"	oId "CUFF.14821.1"	tss_id "TSS14904"
2	Cufflinks	exon	31627150	31627621	.	+	.	gene_id "XLOC_014502"	transcript_id "TCONS_00015475"	exon_number "1"	oId "CUFF.14822.1"	tss_id "TSS14905"
2	Cufflinks	exon	32773982	32776253	.	+	.	gene_id "XLOC_014515"	transcript_id "TCONS_00015489"	exon_number "1"	oId "CUFF.14849.1"	tss_id "TSS14919"
2	Cufflinks	exon	32776388	32778451	.	+	.	gene_id "XLOC_014516"	transcript_id "TCONS_00015490"	exon_number "1"	oId "CUFF.14850.1"	tss_id "TSS14920"
2	Cufflinks	exon	32811916	32813569	.	+	.	gene_id "XLOC_014518"	transcript_id "TCONS_00015492"	exon_number "1"	oId "CUFF.14852.1"	tss_id "TSS14922"
2	Cufflinks	exon	136670889	136670979	.	+	.	gene_id "XLOC_014966"	transcript_id "TCONS_00015979"	exon_number "1"	oId "CUFF.15728.2"	tss_id "TSS15384"
2	Cufflinks	exon	136671131	136671438	.	+	.	gene_id "XLOC_014966"	transcript_id "TCONS_00015979"	exon_number "2"	oId "CUFF.15728.2"	tss_id "TSS15384"
2	Cufflinks	exon	136672840	136672922	.	+	.	gene_id "XLOC_014966"	transcript_id "TCONS_00015979"	exon_number "3"	oId "CUFF.15728.2"	tss_id "TSS15384"
2	Cufflinks	exon	136673835	136677340	.	+	.	gene_id "XLOC_014966"	transcript_id "TCONS_00015979"	exon_number "4"	oId "CUFF.15728.2"	tss_id "TSS15384"
2	Cufflinks	exon	136670889	136670979	.	+	.	gene_id "XLOC_014966"	transcript_id "TCONS_00015980"	exon_number "1"	oId "CUFF.15728.1"	tss_id "TSS15384"
2	Cufflinks	exon	136671131	136671438	.	+	.	gene_id "XLOC_014966"	transcript_id "TCONS_00015980"	exon_number "2"	oId "CUFF.15728.1"	tss_id "TSS15384"
2	Cufflinks	exon	136672840	136672922	.	+	.	gene_id "XLOC_014966"	transcript_id "TCONS_00015980"	exon_number "3"	oId "CUFF.15728.1"	tss_id "TSS15384"
2	Cufflinks	exon	136686478	136689194	.	+	.	gene_id "XLOC_014966"	transcript_id "TCONS_00015980"	exon_number "4"	oId "CUFF.15728.1"	tss_id "TSS15384"
2	Cufflinks	exon	136670992	136671019	.	+	.	gene_id "XLOC_014966"	transcript_id "TCONS_00015981"	exon_number "1"	oId "CUFF.15728.3"	tss_id "TSS15385"
2	Cufflinks	exon	136672836	136672924	.	+	.	gene_id "XLOC_014966"	transcript_id "TCONS_00015981"	exon_number "2"	oId "CUFF.15728.3"	tss_id "TSS15385"
2	Cufflinks	exon	136686480	136686632	.	+	.	gene_id "XLOC_014966"	transcript_id "TCONS_00015981"	exon_number "3"	oId "CUFF.15728.3"	tss_id "TSS15385"
2	Cufflinks	exon	136689209	136694228	.	+	.	gene_id "XLOC_014966"	transcript_id "TCONS_00015981"	exon_number "4"	oId "CUFF.15728.3"	tss_id "TSS15385"
2	Cufflinks	exon	136694840	136696643	.	+	.	gene_id "XLOC_014966"	transcript_id "TCONS_00015981"	exon_number "5"	oId "CUFF.15728.3"	tss_id "TSS15385"
2	Cufflinks	exon	136672932	136673579	.	+	.	gene_id "XLOC_014966"	transcript_id "TCONS_00015982"	exon_number "1"	oId "CUFF.15728.4"	tss_id "TSS15386"
2	Cufflinks	exon	136686478	136689194	.	+	.	gene_id "XLOC_014966"	transcript_id "TCONS_00015982"	exon_number "2"	oId "CUFF.15728.4"	tss_id "TSS15386"
2	Cufflinks	exon	136678269	136679680	.	+	.	gene_id "XLOC_014968"	transcript_id "TCONS_00015984"	exon_number "1"	oId "CUFF.15730.1"	tss_id "TSS15388"
2	Cufflinks	exon	136679813	136680673	.	+	.	gene_id "XLOC_014969"	transcript_id "TCONS_00015985"	exon_number "1"	oId "CUFF.15731.1"	tss_id "TSS15389"
2	Cufflinks	exon	137055252	137057701	.	+	.	gene_id "XLOC_014980"	transcript_id "TCONS_00015997"	exon_number "1"	oId "CUFF.15754.1"	tss_id "TSS15401"
2	Cufflinks	exon	39230176	39231086	.	-	.	gene_id "XLOC_015126"	transcript_id "TCONS_00016149"	exon_number "1"	oId "CUFF.14904.1"	tss_id "TSS15550"
2	Cufflinks	exon	135749200	135752675	.	-	.	gene_id "XLOC_015504"	transcript_id "TCONS_00016561"	exon_number "1"	oId "CUFF.15671.1"	tss_id "TSS15940"
2	Cufflinks	exon	135782468	135782711	.	-	.	gene_id "XLOC_015508"	transcript_id "TCONS_00016565"	exon_number "1"	oId "CUFF.15675.1"	tss_id "TSS15944"
2	Cufflinks	exon	136646214	136646223	.	-	.	gene_id "XLOC_015526"	transcript_id "TCONS_00016584"	exon_number "1"	oId "CUFF.15725.2"	tss_id "TSS15962"
2	Cufflinks	exon	136765567	136776461	.	-	.	gene_id "XLOC_015526"	transcript_id "TCONS_00016584"	exon_number "2"	oId "CUFF.15725.2"	tss_id "TSS15962"
2	Cufflinks	exon	136646214	136646223	.	-	.	gene_id "XLOC_015526"	transcript_id "TCONS_00016585"	exon_number "1"	oId "CUFF.15725.1"	tss_id "TSS15963"
2	Cufflinks	exon	136765567	136774906	.	-	.	gene_id "XLOC_015526"	transcript_id "TCONS_00016585"	exon_number "2"	oId "CUFF.15725.1"	tss_id "TSS15963"
2	Cufflinks	exon	136777916	136778011	.	-	.	gene_id "XLOC_015526"	transcript_id "TCONS_00016585"	exon_number "3"	oId "CUFF.15725.1"	tss_id "TSS15963"
2	Cufflinks	exon	136778100	136778391	.	-	.	gene_id "XLOC_015526"	transcript_id "TCONS_00016585"	exon_number "4"	oId "CUFF.15725.1"	tss_id "TSS15963"
2	Cufflinks	exon	136779814	136781430	.	-	.	gene_id "XLOC_015526"	transcript_id "TCONS_00016585"	exon_number "5"	oId "CUFF.15725.1"	tss_id "TSS15963"
2	Cufflinks	exon	136776605	136781430	.	-	.	gene_id "XLOC_015526"	transcript_id "TCONS_00016597"	exon_number "1"	oId "CUFF.15725.3"	tss_id "TSS15963"
2	Cufflinks	exon	136705983	136706136	.	-	.	gene_id "XLOC_015529"	transcript_id "TCONS_00016588"	exon_number "1"	oId "CUFF.15734.1"	tss_id "TSS15966"
2	Cufflinks	exon	136754855	136755326	.	-	.	gene_id "XLOC_015529"	transcript_id "TCONS_00016588"	exon_number "2"	oId "CUFF.15734.1"	tss_id "TSS15966"
2	Cufflinks	exon	136705983	136706136	.	-	.	gene_id "XLOC_015529"	transcript_id "TCONS_00016590"	exon_number "1"	oId "CUFF.15734.3"	tss_id "TSS15967"
2	Cufflinks	exon	136754855	136755108	.	-	.	gene_id "XLOC_015529"	transcript_id "TCONS_00016590"	exon_number "2"	oId "CUFF.15734.3"	tss_id "TSS15967"
2	Cufflinks	exon	136758475	136758788	.	-	.	gene_id "XLOC_015529"	transcript_id "TCONS_00016590"	exon_number "3"	oId "CUFF.15734.3"	tss_id "TSS15967"
2	Cufflinks	exon	136759155	136759343	.	-	.	gene_id "XLOC_015529"	transcript_id "TCONS_00016590"	exon_number "4"	oId "CUFF.15734.3"	tss_id "TSS15967"
2	Cufflinks	exon	136759807	136759917	.	-	.	gene_id "XLOC_015529"	transcript_id "TCONS_00016590"	exon_number "5"	oId "CUFF.15734.3"	tss_id "TSS15967"
2	Cufflinks	exon	136705983	136706136	.	-	.	gene_id "XLOC_015529"	transcript_id "TCONS_00016589"	exon_number "1"	oId "CUFF.15734.2"	tss_id "TSS15967"
2	Cufflinks	exon	136754855	136755112	.	-	.	gene_id "XLOC_015529"	transcript_id "TCONS_00016589"	exon_number "2"	oId "CUFF.15734.2"	tss_id "TSS15967"
2	Cufflinks	exon	136758475	136758788	.	-	.	gene_id "XLOC_015529"	transcript_id "TCONS_00016589"	exon_number "3"	oId "CUFF.15734.2"	tss_id "TSS15967"
2	Cufflinks	exon	136759155	136759343	.	-	.	gene_id "XLOC_015529"	transcript_id "TCONS_00016589"	exon_number "4"	oId "CUFF.15734.2"	tss_id "TSS15967"
2	Cufflinks	exon	136759807	136759917	.	-	.	gene_id "XLOC_015529"	transcript_id "TCONS_00016589"	exon_number "5"	oId "CUFF.15734.2"	tss_id "TSS15967"
2	Cufflinks	exon	136751669	136753105	.	-	.	gene_id "XLOC_015529"	transcript_id "TCONS_00016592"	exon_number "1"	oId "CUFF.15734.4"	tss_id "TSS15967"
2	Cufflinks	exon	136759155	136759343	.	-	.	gene_id "XLOC_015529"	transcript_id "TCONS_00016592"	exon_number "2"	oId "CUFF.15734.4"	tss_id "TSS15967"
2	Cufflinks	exon	136759807	136759917	.	-	.	gene_id "XLOC_015529"	transcript_id "TCONS_00016592"	exon_number "3"	oId "CUFF.15734.4"	tss_id "TSS15967"
2	Cufflinks	exon	136759373	136759783	.	-	.	gene_id "XLOC_015529"	transcript_id "TCONS_00016595"	exon_number "1"	oId "CUFF.15734.5"	tss_id "TSS15967"
2	Cufflinks	exon	136759807	136759917	.	-	.	gene_id "XLOC_015529"	transcript_id "TCONS_00016595"	exon_number "2"	oId "CUFF.15734.5"	tss_id "TSS15967"
20	Cufflinks	exon	63774751	63779540	.	+	.	gene_id "XLOC_015745"	transcript_id "TCONS_00016821"	exon_number "1"	oId "CUFF.16147.1"	tss_id "TSS16188"
20	Cufflinks	exon	63785239	63786038	.	+	.	gene_id "XLOC_015747"	transcript_id "TCONS_00016823"	exon_number "1"	oId "CUFF.16149.1"	tss_id "TSS16190"
20	Cufflinks	exon	63786205	63786727	.	+	.	gene_id "XLOC_015748"	transcript_id "TCONS_00016824"	exon_number "1"	oId "CUFF.16150.1"	tss_id "TSS16191"
20	Cufflinks	exon	63793824	63795691	.	+	.	gene_id "XLOC_015751"	transcript_id "TCONS_00016827"	exon_number "1"	oId "CUFF.16153.1"	tss_id "TSS16194"
20	Cufflinks	exon	63795770	63798826	.	+	.	gene_id "XLOC_015752"	transcript_id "TCONS_00016828"	exon_number "1"	oId "CUFF.16154.1"	tss_id "TSS16195"
20	Cufflinks	exon	63798939	63799562	.	+	.	gene_id "XLOC_015753"	transcript_id "TCONS_00016829"	exon_number "1"	oId "CUFF.16155.1"	tss_id "TSS16196"
20	Cufflinks	exon	63799742	63800528	.	+	.	gene_id "XLOC_015754"	transcript_id "TCONS_00016830"	exon_number "1"	oId "CUFF.16156.1"	tss_id "TSS16197"
20	Cufflinks	exon	63812371	63813774	.	+	.	gene_id "XLOC_015754"	transcript_id "TCONS_00016830"	exon_number "2"	oId "CUFF.16156.1"	tss_id "TSS16197"
20	Cufflinks	exon	63814192	63815194	.	+	.	gene_id "XLOC_015754"	transcript_id "TCONS_00016830"	exon_number "3"	oId "CUFF.16156.1"	tss_id "TSS16197"
20	Cufflinks	exon	63806049	63806970	.	+	.	gene_id "XLOC_015758"	transcript_id "TCONS_00016834"	exon_number "1"	oId "CUFF.16160.1"	tss_id "TSS16201"
20	Cufflinks	exon	63817546	63819046	.	+	.	gene_id "XLOC_015760"	transcript_id "TCONS_00016836"	exon_number "1"	oId "CUFF.16162.1"	tss_id "TSS16203"
20	Cufflinks	exon	63824239	63826449	.	+	.	gene_id "XLOC_015762"	transcript_id "TCONS_00016838"	exon_number "1"	oId "CUFF.16164.1"	tss_id "TSS16205"
20	Cufflinks	exon	63826716	63827809	.	+	.	gene_id "XLOC_015763"	transcript_id "TCONS_00016839"	exon_number "1"	oId "CUFF.16165.1"	tss_id "TSS16206"
20	Cufflinks	exon	63829893	63830682	.	+	.	gene_id "XLOC_015766"	transcript_id "TCONS_00016842"	exon_number "1"	oId "CUFF.16168.1"	tss_id "TSS16209"
20	Cufflinks	exon	63833008	63835430	.	+	.	gene_id "XLOC_015769"	transcript_id "TCONS_00016845"	exon_number "1"	oId "CUFF.16171.1"	tss_id "TSS16212"
20	Cufflinks	exon	63837411	63838385	.	+	.	gene_id "XLOC_015771"	transcript_id "TCONS_00016847"	exon_number "1"	oId "CUFF.16173.1"	tss_id "TSS16214"
20	Cufflinks	exon	63838459	63840287	.	+	.	gene_id "XLOC_015772"	transcript_id "TCONS_00016848"	exon_number "1"	oId "CUFF.16174.1"	tss_id "TSS16215"
20	Cufflinks	exon	63841271	63843728	.	+	.	gene_id "XLOC_015774"	transcript_id "TCONS_00016850"	exon_number "1"	oId "CUFF.16176.1"	tss_id "TSS16217"
20	Cufflinks	exon	63846451	63847452	.	+	.	gene_id "XLOC_015778"	transcript_id "TCONS_00016854"	exon_number "1"	oId "CUFF.16180.1"	tss_id "TSS16221"
20	Cufflinks	exon	63849056	63850038	.	+	.	gene_id "XLOC_015780"	transcript_id "TCONS_00016856"	exon_number "1"	oId "CUFF.16182.1"	tss_id "TSS16223"
20	Cufflinks	exon	63850869	63851810	.	+	.	gene_id "XLOC_015782"	transcript_id "TCONS_00016858"	exon_number "1"	oId "CUFF.16184.1"	tss_id "TSS16225"
20	Cufflinks	exon	63853422	63854098	.	+	.	gene_id "XLOC_015784"	transcript_id "TCONS_00016860"	exon_number "1"	oId "CUFF.16186.1"	tss_id "TSS16227"
20	Cufflinks	exon	63855287	63855791	.	+	.	gene_id "XLOC_015785"	transcript_id "TCONS_00016861"	exon_number "1"	oId "CUFF.16187.1"	tss_id "TSS16228"
20	Cufflinks	exon	63856182	63857205	.	+	.	gene_id "XLOC_015786"	transcript_id "TCONS_00016862"	exon_number "1"	oId "CUFF.16188.1"	tss_id "TSS16229"
20	Cufflinks	exon	66612814	66617461	.	+	.	gene_id "XLOC_015800"	transcript_id "TCONS_00016879"	exon_number "1"	oId "CUFF.16301.1"	tss_id "TSS16243"
20	Cufflinks	exon	71082624	71083063	.	+	.	gene_id "XLOC_015823"	transcript_id "TCONS_00016902"	exon_number "1"	oId "CUFF.16365.1"	tss_id "TSS16266"
20	Cufflinks	exon	71083351	71083932	.	+	.	gene_id "XLOC_015823"	transcript_id "TCONS_00016902"	exon_number "2"	oId "CUFF.16365.1"	tss_id "TSS16266"
20	Cufflinks	exon	71082624	71083063	.	+	.	gene_id "XLOC_015823"	transcript_id "TCONS_00016903"	exon_number "1"	oId "CUFF.16365.2"	tss_id "TSS16266"
20	Cufflinks	exon	71083953	71085248	.	+	.	gene_id "XLOC_015823"	transcript_id "TCONS_00016903"	exon_number "2"	oId "CUFF.16365.2"	tss_id "TSS16266"
20	Cufflinks	exon	71325911	71326204	.	+	.	gene_id "XLOC_015830"	transcript_id "TCONS_00016910"	exon_number "1"	oId "CUFF.16382.1"	tss_id "TSS16273"
20	Cufflinks	exon	71558813	71560621	.	+	.	gene_id "XLOC_015844"	transcript_id "TCONS_00016927"	exon_number "1"	oId "CUFF.16405.1"	tss_id "TSS16287"
20	Cufflinks	exon	65890688	65891658	.	-	.	gene_id "XLOC_016093"	transcript_id "TCONS_00017191"	exon_number "1"	oId "CUFF.16257.1"	tss_id "TSS16547"
20	Cufflinks	exon	65917917	65918877	.	-	.	gene_id "XLOC_016105"	transcript_id "TCONS_00017203"	exon_number "1"	oId "CUFF.16269.1"	tss_id "TSS16559"
20	Cufflinks	exon	65918961	65919254	.	-	.	gene_id "XLOC_016105"	transcript_id "TCONS_00017203"	exon_number "2"	oId "CUFF.16269.1"	tss_id "TSS16559"
20	Cufflinks	exon	65924421	65925784	.	-	.	gene_id "XLOC_016111"	transcript_id "TCONS_00017209"	exon_number "1"	oId "CUFF.16275.1"	tss_id "TSS16565"
20	Cufflinks	exon	65931157	65932862	.	-	.	gene_id "XLOC_016118"	transcript_id "TCONS_00017216"	exon_number "1"	oId "CUFF.16282.1"	tss_id "TSS16572"
20	Cufflinks	exon	65937323	65938512	.	-	.	gene_id "XLOC_016123"	transcript_id "TCONS_00017221"	exon_number "1"	oId "CUFF.16287.1"	tss_id "TSS16577"
20	Cufflinks	exon	71326347	71329368	.	-	.	gene_id "XLOC_016183"	transcript_id "TCONS_00017283"	exon_number "1"	oId "CUFF.16383.1"	tss_id "TSS16637"
20	Cufflinks	exon	71459475	71460494	.	-	.	gene_id "XLOC_016186"	transcript_id "TCONS_00017286"	exon_number "1"	oId "CUFF.16395.1"	tss_id "TSS16640"
20	Cufflinks	exon	71460656	71462440	.	-	.	gene_id "XLOC_016186"	transcript_id "TCONS_00017286"	exon_number "2"	oId "CUFF.16395.1"	tss_id "TSS16640"
20	Cufflinks	exon	71539750	71540726	.	-	.	gene_id "XLOC_016190"	transcript_id "TCONS_00017290"	exon_number "1"	oId "CUFF.16401.1"	tss_id "TSS16644"
20	Cufflinks	exon	71542885	71545156	.	-	.	gene_id "XLOC_016191"	transcript_id "TCONS_00017291"	exon_number "1"	oId "CUFF.16402.1"	tss_id "TSS16645"
21	Cufflinks	exon	832235	837086	.	+	.	gene_id "XLOC_016229"	transcript_id "TCONS_00017331"	exon_number "1"	oId "CUFF.16483.1"	tss_id "TSS16685"
21	Cufflinks	exon	10883818	10887058	.	+	.	gene_id "XLOC_016312"	transcript_id "TCONS_00017420"	exon_number "1"	oId "CUFF.16616.1"	tss_id "TSS16770"
21	Cufflinks	exon	11371001	11371530	.	+	.	gene_id "XLOC_016328"	transcript_id "TCONS_00017436"	exon_number "1"	oId "CUFF.16638.1"	tss_id "TSS16786"
21	Cufflinks	exon	11371913	11372070	.	+	.	gene_id "XLOC_016328"	transcript_id "TCONS_00017436"	exon_number "2"	oId "CUFF.16638.1"	tss_id "TSS16786"
21	Cufflinks	exon	11375567	11375611	.	+	.	gene_id "XLOC_016328"	transcript_id "TCONS_00017436"	exon_number "3"	oId "CUFF.16638.1"	tss_id "TSS16786"
21	Cufflinks	exon	11381774	11381831	.	+	.	gene_id "XLOC_016328"	transcript_id "TCONS_00017436"	exon_number "4"	oId "CUFF.16638.1"	tss_id "TSS16786"
21	Cufflinks	exon	11391398	11394969	.	+	.	gene_id "XLOC_016328"	transcript_id "TCONS_00017436"	exon_number "5"	oId "CUFF.16638.1"	tss_id "TSS16786"
21	Cufflinks	exon	11371541	11371543	.	+	.	gene_id "XLOC_016328"	transcript_id "TCONS_00017437"	exon_number "1"	oId "CUFF.16638.2"	tss_id "TSS16787"
21	Cufflinks	exon	11371926	11372070	.	+	.	gene_id "XLOC_016328"	transcript_id "TCONS_00017437"	exon_number "2"	oId "CUFF.16638.2"	tss_id "TSS16787"
21	Cufflinks	exon	11375567	11375611	.	+	.	gene_id "XLOC_016328"	transcript_id "TCONS_00017437"	exon_number "3"	oId "CUFF.16638.2"	tss_id "TSS16787"
21	Cufflinks	exon	11376276	11376488	.	+	.	gene_id "XLOC_016328"	transcript_id "TCONS_00017437"	exon_number "4"	oId "CUFF.16638.2"	tss_id "TSS16787"
21	Cufflinks	exon	11381774	11381831	.	+	.	gene_id "XLOC_016328"	transcript_id "TCONS_00017437"	exon_number "5"	oId "CUFF.16638.2"	tss_id "TSS16787"
21	Cufflinks	exon	11391398	11394969	.	+	.	gene_id "XLOC_016328"	transcript_id "TCONS_00017437"	exon_number "6"	oId "CUFF.16638.2"	tss_id "TSS16787"
21	Cufflinks	exon	11371543	11371545	.	+	.	gene_id "XLOC_016328"	transcript_id "TCONS_00017438"	exon_number "1"	oId "CUFF.16638.3"	tss_id "TSS16787"
21	Cufflinks	exon	11371928	11372070	.	+	.	gene_id "XLOC_016328"	transcript_id "TCONS_00017438"	exon_number "2"	oId "CUFF.16638.3"	tss_id "TSS16787"
21	Cufflinks	exon	11375567	11378279	.	+	.	gene_id "XLOC_016328"	transcript_id "TCONS_00017438"	exon_number "3"	oId "CUFF.16638.3"	tss_id "TSS16787"
21	Cufflinks	exon	11379862	11381666	.	+	.	gene_id "XLOC_016328"	transcript_id "TCONS_00017439"	exon_number "1"	oId "CUFF.16638.4"	tss_id "TSS16788"
21	Cufflinks	exon	11381774	11381831	.	+	.	gene_id "XLOC_016328"	transcript_id "TCONS_00017439"	exon_number "2"	oId "CUFF.16638.4"	tss_id "TSS16788"
21	Cufflinks	exon	11391398	11394969	.	+	.	gene_id "XLOC_016328"	transcript_id "TCONS_00017439"	exon_number "3"	oId "CUFF.16638.4"	tss_id "TSS16788"
21	Cufflinks	exon	13333384	13334718	.	+	.	gene_id "XLOC_016347"	transcript_id "TCONS_00017458"	exon_number "1"	oId "CUFF.16666.1"	tss_id "TSS16807"
21	Cufflinks	exon	13793225	13793783	.	+	.	gene_id "XLOC_016355"	transcript_id "TCONS_00017466"	exon_number "1"	oId "CUFF.16676.1"	tss_id "TSS16815"
21	Cufflinks	exon	30282743	30283121	.	+	.	gene_id "XLOC_016433"	transcript_id "TCONS_00017547"	exon_number "1"	oId "CUFF.16866.1"	tss_id "TSS16893"
21	Cufflinks	exon	32734061	32735084	.	+	.	gene_id "XLOC_016466"	transcript_id "TCONS_00017582"	exon_number "1"	oId "CUFF.16975.1"	tss_id "TSS16928"
21	Cufflinks	exon	33181062	33183729	.	+	.	gene_id "XLOC_016471"	transcript_id "TCONS_00017587"	exon_number "1"	oId "CUFF.17038.1"	tss_id "TSS16933"
21	Cufflinks	exon	33313729	33317921	.	+	.	gene_id "XLOC_016478"	transcript_id "TCONS_00017594"	exon_number "1"	oId "CUFF.17048.1"	tss_id "TSS16940"
21	Cufflinks	exon	63294810	63295975	.	+	.	gene_id "XLOC_016626"	transcript_id "TCONS_00017757"	exon_number "1"	oId "CUFF.17397.1"	tss_id "TSS17092"
21	Cufflinks	exon	63296078	63297417	.	+	.	gene_id "XLOC_016627"	transcript_id "TCONS_00017758"	exon_number "1"	oId "CUFF.17398.1"	tss_id "TSS17093"
21	Cufflinks	exon	63374114	63379373	.	+	.	gene_id "XLOC_016632"	transcript_id "TCONS_00017763"	exon_number "1"	oId "CUFF.17403.1"	tss_id "TSS17098"
21	Cufflinks	exon	63379921	63380314	.	+	.	gene_id "XLOC_016632"	transcript_id "TCONS_00017763"	exon_number "2"	oId "CUFF.17403.1"	tss_id "TSS17098"
21	Cufflinks	exon	64495998	64507027	.	+	.	gene_id "XLOC_016641"	transcript_id "TCONS_00017772"	exon_number "1"	oId "CUFF.17417.1"	tss_id "TSS17107"
21	Cufflinks	exon	66157257	66158216	.	+	.	gene_id "XLOC_016665"	transcript_id "TCONS_00017796"	exon_number "1"	oId "CUFF.17452.1"	tss_id "TSS17131"
21	Cufflinks	exon	66159080	66159465	.	+	.	gene_id "XLOC_016666"	transcript_id "TCONS_00017797"	exon_number "1"	oId "CUFF.17453.1"	tss_id "TSS17132"
21	Cufflinks	exon	66254712	66264550	.	+	.	gene_id "XLOC_016668"	transcript_id "TCONS_00017800"	exon_number "1"	oId "CUFF.17456.1"	tss_id "TSS17134"
21	Cufflinks	exon	66596269	66597614	.	+	.	gene_id "XLOC_016678"	transcript_id "TCONS_00017810"	exon_number "1"	oId "CUFF.17468.1"	tss_id "TSS17144"
21	Cufflinks	exon	66597743	66598377	.	+	.	gene_id "XLOC_016679"	transcript_id "TCONS_00017811"	exon_number "1"	oId "CUFF.17469.1"	tss_id "TSS17145"
21	Cufflinks	exon	66663170	66664257	.	+	.	gene_id "XLOC_016683"	transcript_id "TCONS_00017815"	exon_number "1"	oId "CUFF.17473.1"	tss_id "TSS17149"
21	Cufflinks	exon	67117207	67117467	.	+	.	gene_id "XLOC_016690"	transcript_id "TCONS_00017822"	exon_number "1"	oId "CUFF.17486.1"	tss_id "TSS17156"
21	Cufflinks	exon	67120253	67120413	.	+	.	gene_id "XLOC_016690"	transcript_id "TCONS_00017822"	exon_number "2"	oId "CUFF.17486.1"	tss_id "TSS17156"
21	Cufflinks	exon	67123841	67123905	.	+	.	gene_id "XLOC_016690"	transcript_id "TCONS_00017822"	exon_number "3"	oId "CUFF.17486.1"	tss_id "TSS17156"
21	Cufflinks	exon	67125284	67125922	.	+	.	gene_id "XLOC_016690"	transcript_id "TCONS_00017822"	exon_number "4"	oId "CUFF.17486.1"	tss_id "TSS17156"
21	Cufflinks	exon	67128648	67129240	.	+	.	gene_id "XLOC_016690"	transcript_id "TCONS_00017822"	exon_number "5"	oId "CUFF.17486.1"	tss_id "TSS17156"
21	Cufflinks	exon	67136481	67138993	.	+	.	gene_id "XLOC_016694"	transcript_id "TCONS_00017826"	exon_number "1"	oId "CUFF.17490.1"	tss_id "TSS17160"
21	Cufflinks	exon	67592846	67593813	.	+	.	gene_id "XLOC_016732"	transcript_id "TCONS_00017867"	exon_number "1"	oId "CUFF.17529.1"	tss_id "TSS17198"
21	Cufflinks	exon	67594027	67594074	.	+	.	gene_id "XLOC_016732"	transcript_id "TCONS_00017867"	exon_number "2"	oId "CUFF.17529.1"	tss_id "TSS17198"
21	Cufflinks	exon	67594636	67594740	.	+	.	gene_id "XLOC_016732"	transcript_id "TCONS_00017867"	exon_number "3"	oId "CUFF.17529.1"	tss_id "TSS17198"
21	Cufflinks	exon	67597381	67598451	.	+	.	gene_id "XLOC_016732"	transcript_id "TCONS_00017867"	exon_number "4"	oId "CUFF.17529.1"	tss_id "TSS17198"
21	Cufflinks	exon	67594686	67598024	.	+	.	gene_id "XLOC_016732"	transcript_id "TCONS_00017868"	exon_number "1"	oId "CUFF.17529.2"	tss_id "TSS17199"
21	Cufflinks	exon	67598117	67598451	.	+	.	gene_id "XLOC_016732"	transcript_id "TCONS_00017868"	exon_number "2"	oId "CUFF.17529.2"	tss_id "TSS17199"
21	Cufflinks	exon	67598849	67600137	.	+	.	gene_id "XLOC_016733"	transcript_id "TCONS_00017869"	exon_number "1"	oId "CUFF.17530.1"	tss_id "TSS17200"
21	Cufflinks	exon	67601995	67602011	.	+	.	gene_id "XLOC_016733"	transcript_id "TCONS_00017869"	exon_number "2"	oId "CUFF.17530.1"	tss_id "TSS17200"
21	Cufflinks	exon	67600159	67602011	.	+	.	gene_id "XLOC_016733"	transcript_id "TCONS_00017870"	exon_number "1"	oId "CUFF.17530.2"	tss_id "TSS17201"
21	Cufflinks	exon	666366	666455	.	-	.	gene_id "XLOC_016793"	transcript_id "TCONS_00017937"	exon_number "1"	oId "CUFF.16459.1"	tss_id "TSS17263"
21	Cufflinks	exon	809859	811960	.	-	.	gene_id "XLOC_016793"	transcript_id "TCONS_00017937"	exon_number "2"	oId "CUFF.16459.1"	tss_id "TSS17263"
21	Cufflinks	exon	789065	790476	.	-	.	gene_id "XLOC_016802"	transcript_id "TCONS_00017946"	exon_number "1"	oId "CUFF.16471.1"	tss_id "TSS17272"
21	Cufflinks	exon	790633	799440	.	-	.	gene_id "XLOC_016803"	transcript_id "TCONS_00017947"	exon_number "1"	oId "CUFF.16472.1"	tss_id "TSS17273"
21	Cufflinks	exon	799542	805717	.	-	.	gene_id "XLOC_016804"	transcript_id "TCONS_00017948"	exon_number "1"	oId "CUFF.16473.1"	tss_id "TSS17274"
21	Cufflinks	exon	808242	809857	.	-	.	gene_id "XLOC_016806"	transcript_id "TCONS_00017950"	exon_number "1"	oId "CUFF.16476.1"	tss_id "TSS17276"
21	Cufflinks	exon	887215	887225	.	-	.	gene_id "XLOC_016806"	transcript_id "TCONS_00017950"	exon_number "2"	oId "CUFF.16476.1"	tss_id "TSS17276"
21	Cufflinks	exon	812304	813824	.	-	.	gene_id "XLOC_016807"	transcript_id "TCONS_00017951"	exon_number "1"	oId "CUFF.16477.1"	tss_id "TSS17277"
21	Cufflinks	exon	814682	815911	.	-	.	gene_id "XLOC_016809"	transcript_id "TCONS_00017953"	exon_number "1"	oId "CUFF.16479.1"	tss_id "TSS17279"
21	Cufflinks	exon	1776836	1777358	.	-	.	gene_id "XLOC_016824"	transcript_id "TCONS_00017968"	exon_number "1"	oId "CUFF.16525.1"	tss_id "TSS17294"
21	Cufflinks	exon	10773472	10776373	.	-	.	gene_id "XLOC_016845"	transcript_id "TCONS_00018000"	exon_number "1"	oId "CUFF.16595.3"	tss_id "TSS17317"
21	Cufflinks	exon	10752193	10754379	.	-	.	gene_id "XLOC_016848"	transcript_id "TCONS_00017995"	exon_number "1"	oId "CUFF.16598.1"	tss_id "TSS17320"
21	Cufflinks	exon	10754514	10759822	.	-	.	gene_id "XLOC_016849"	transcript_id "TCONS_00017996"	exon_number "1"	oId "CUFF.16599.1"	tss_id "TSS17321"
21	Cufflinks	exon	10760046	10761277	.	-	.	gene_id "XLOC_016850"	transcript_id "TCONS_00017997"	exon_number "1"	oId "CUFF.16600.1"	tss_id "TSS17322"
21	Cufflinks	exon	10762158	10769088	.	-	.	gene_id "XLOC_016850"	transcript_id "TCONS_00017997"	exon_number "2"	oId "CUFF.16600.1"	tss_id "TSS17322"
21	Cufflinks	exon	10787393	10790042	.	-	.	gene_id "XLOC_016855"	transcript_id "TCONS_00018003"	exon_number "1"	oId "CUFF.16605.1"	tss_id "TSS17327"
21	Cufflinks	exon	30809898	30812975	.	-	.	gene_id "XLOC_016985"	transcript_id "TCONS_00018145"	exon_number "1"	oId "CUFF.16875.1"	tss_id "TSS17463"
21	Cufflinks	exon	30814475	30817501	.	-	.	gene_id "XLOC_016987"	transcript_id "TCONS_00018147"	exon_number "1"	oId "CUFF.16877.1"	tss_id "TSS17465"
21	Cufflinks	exon	31007427	31008729	.	-	.	gene_id "XLOC_016993"	transcript_id "TCONS_00018153"	exon_number "1"	oId "CUFF.16888.1"	tss_id "TSS17471"
21	Cufflinks	exon	31008831	31009673	.	-	.	gene_id "XLOC_016994"	transcript_id "TCONS_00018154"	exon_number "1"	oId "CUFF.16889.1"	tss_id "TSS17472"
21	Cufflinks	exon	31009800	31011448	.	-	.	gene_id "XLOC_016995"	transcript_id "TCONS_00018155"	exon_number "1"	oId "CUFF.16890.1"	tss_id "TSS17473"
21	Cufflinks	exon	31752179	31754843	.	-	.	gene_id "XLOC_017019"	transcript_id "TCONS_00018180"	exon_number "1"	oId "CUFF.16932.1"	tss_id "TSS17498"
21	Cufflinks	exon	31757962	31758529	.	-	.	gene_id "XLOC_017021"	transcript_id "TCONS_00018182"	exon_number "1"	oId "CUFF.16934.1"	tss_id "TSS17500"
21	Cufflinks	exon	31777689	31777985	.	-	.	gene_id "XLOC_017022"	transcript_id "TCONS_00018183"	exon_number "1"	oId "CUFF.16936.1"	tss_id "TSS17501"
21	Cufflinks	exon	31847824	31848440	.	-	.	gene_id "XLOC_017022"	transcript_id "TCONS_00018183"	exon_number "2"	oId "CUFF.16936.1"	tss_id "TSS17501"
21	Cufflinks	exon	31785041	31786386	.	-	.	gene_id "XLOC_017024"	transcript_id "TCONS_00018185"	exon_number "1"	oId "CUFF.16938.1"	tss_id "TSS17503"
21	Cufflinks	exon	31795243	31797459	.	-	.	gene_id "XLOC_017024"	transcript_id "TCONS_00018185"	exon_number "2"	oId "CUFF.16938.1"	tss_id "TSS17503"
21	Cufflinks	exon	31798676	31799692	.	-	.	gene_id "XLOC_017027"	transcript_id "TCONS_00018188"	exon_number "1"	oId "CUFF.16941.1"	tss_id "TSS17506"
21	Cufflinks	exon	31807087	31809355	.	-	.	gene_id "XLOC_017028"	transcript_id "TCONS_00018189"	exon_number "1"	oId "CUFF.16942.1"	tss_id "TSS17507"
21	Cufflinks	exon	31809419	31810300	.	-	.	gene_id "XLOC_017029"	transcript_id "TCONS_00018190"	exon_number "1"	oId "CUFF.16943.1"	tss_id "TSS17508"
21	Cufflinks	exon	31838746	31839017	.	-	.	gene_id "XLOC_017031"	transcript_id "TCONS_00018192"	exon_number "1"	oId "CUFF.16946.1"	tss_id "TSS17510"
21	Cufflinks	exon	31845711	31846183	.	-	.	gene_id "XLOC_017032"	transcript_id "TCONS_00018193"	exon_number "1"	oId "CUFF.16948.1"	tss_id "TSS17511"
21	Cufflinks	exon	31851241	31852364	.	-	.	gene_id "XLOC_017034"	transcript_id "TCONS_00018195"	exon_number "1"	oId "CUFF.16950.1"	tss_id "TSS17513"
21	Cufflinks	exon	31856233	31857055	.	-	.	gene_id "XLOC_017036"	transcript_id "TCONS_00018197"	exon_number "1"	oId "CUFF.16952.1"	tss_id "TSS17515"
21	Cufflinks	exon	31857120	31859278	.	-	.	gene_id "XLOC_017037"	transcript_id "TCONS_00018198"	exon_number "1"	oId "CUFF.16953.1"	tss_id "TSS17516"
21	Cufflinks	exon	32857076	32857413	.	-	.	gene_id "XLOC_017053"	transcript_id "TCONS_00018214"	exon_number "1"	oId "CUFF.16982.1"	tss_id "TSS17532"
21	Cufflinks	exon	32858395	32858717	.	-	.	gene_id "XLOC_017054"	transcript_id "TCONS_00018215"	exon_number "1"	oId "CUFF.16983.1"	tss_id "TSS17533"
21	Cufflinks	exon	32859223	32859457	.	-	.	gene_id "XLOC_017055"	transcript_id "TCONS_00018216"	exon_number "1"	oId "CUFF.16984.1"	tss_id "TSS17534"
21	Cufflinks	exon	32860084	32860307	.	-	.	gene_id "XLOC_017056"	transcript_id "TCONS_00018217"	exon_number "1"	oId "CUFF.16985.1"	tss_id "TSS17535"
21	Cufflinks	exon	32860527	32860546	.	-	.	gene_id "XLOC_017057"	transcript_id "TCONS_00018218"	exon_number "1"	oId "CUFF.16986.1"	tss_id "TSS17536"
21	Cufflinks	exon	32860825	32861233	.	-	.	gene_id "XLOC_017057"	transcript_id "TCONS_00018218"	exon_number "2"	oId "CUFF.16986.1"	tss_id "TSS17536"
21	Cufflinks	exon	32863064	32863103	.	-	.	gene_id "XLOC_017057"	transcript_id "TCONS_00018218"	exon_number "3"	oId "CUFF.16986.1"	tss_id "TSS17536"
21	Cufflinks	exon	32860527	32860546	.	-	.	gene_id "XLOC_017057"	transcript_id "TCONS_00018219"	exon_number "1"	oId "CUFF.16986.2"	tss_id "TSS17537"
21	Cufflinks	exon	32860825	32861233	.	-	.	gene_id "XLOC_017057"	transcript_id "TCONS_00018219"	exon_number "2"	oId "CUFF.16986.2"	tss_id "TSS17537"
21	Cufflinks	exon	32863522	32863561	.	-	.	gene_id "XLOC_017057"	transcript_id "TCONS_00018219"	exon_number "3"	oId "CUFF.16986.2"	tss_id "TSS17537"
21	Cufflinks	exon	32864064	32864457	.	-	.	gene_id "XLOC_017059"	transcript_id "TCONS_00018221"	exon_number "1"	oId "CUFF.16988.1"	tss_id "TSS17539"
21	Cufflinks	exon	32868580	32868915	.	-	.	gene_id "XLOC_017061"	transcript_id "TCONS_00018223"	exon_number "1"	oId "CUFF.16990.1"	tss_id "TSS17541"
21	Cufflinks	exon	32874078	32874436	.	-	.	gene_id "XLOC_017062"	transcript_id "TCONS_00018224"	exon_number "1"	oId "CUFF.16991.1"	tss_id "TSS17542"
21	Cufflinks	exon	32874540	32875396	.	-	.	gene_id "XLOC_017063"	transcript_id "TCONS_00018225"	exon_number "1"	oId "CUFF.16992.1"	tss_id "TSS17543"
21	Cufflinks	exon	32875510	32876075	.	-	.	gene_id "XLOC_017064"	transcript_id "TCONS_00018226"	exon_number "1"	oId "CUFF.16993.1"	tss_id "TSS17544"
21	Cufflinks	exon	32876638	32877564	.	-	.	gene_id "XLOC_017064"	transcript_id "TCONS_00018226"	exon_number "2"	oId "CUFF.16993.1"	tss_id "TSS17544"
21	Cufflinks	exon	32876408	32877526	.	-	.	gene_id "XLOC_017064"	transcript_id "TCONS_00018227"	exon_number "1"	oId "CUFF.16993.2"	tss_id "TSS17545"
21	Cufflinks	exon	32877555	32878471	.	-	.	gene_id "XLOC_017064"	transcript_id "TCONS_00018227"	exon_number "2"	oId "CUFF.16993.2"	tss_id "TSS17545"
21	Cufflinks	exon	32879123	32879513	.	-	.	gene_id "XLOC_017065"	transcript_id "TCONS_00018228"	exon_number "1"	oId "CUFF.16994.1"	tss_id "TSS17546"
21	Cufflinks	exon	32880620	32880870	.	-	.	gene_id "XLOC_017066"	transcript_id "TCONS_00018229"	exon_number "1"	oId "CUFF.16995.1"	tss_id "TSS17547"
21	Cufflinks	exon	32893414	32894083	.	-	.	gene_id "XLOC_017068"	transcript_id "TCONS_00018232"	exon_number "1"	oId "CUFF.16997.1"	tss_id "TSS17549"
21	Cufflinks	exon	32899701	32900472	.	-	.	gene_id "XLOC_017069"	transcript_id "TCONS_00018233"	exon_number "1"	oId "CUFF.16998.1"	tss_id "TSS17550"
21	Cufflinks	exon	32901362	32903366	.	-	.	gene_id "XLOC_017070"	transcript_id "TCONS_00018234"	exon_number "1"	oId "CUFF.16999.1"	tss_id "TSS17551"
21	Cufflinks	exon	32903644	32904460	.	-	.	gene_id "XLOC_017071"	transcript_id "TCONS_00018235"	exon_number "1"	oId "CUFF.17000.1"	tss_id "TSS17552"
21	Cufflinks	exon	32904730	32905053	.	-	.	gene_id "XLOC_017072"	transcript_id "TCONS_00018236"	exon_number "1"	oId "CUFF.17001.1"	tss_id "TSS17553"
21	Cufflinks	exon	32905989	32906252	.	-	.	gene_id "XLOC_017073"	transcript_id "TCONS_00018237"	exon_number "1"	oId "CUFF.17002.1"	tss_id "TSS17554"
21	Cufflinks	exon	32906693	32907287	.	-	.	gene_id "XLOC_017074"	transcript_id "TCONS_00018238"	exon_number "1"	oId "CUFF.17003.1"	tss_id "TSS17555"
21	Cufflinks	exon	32908018	32908633	.	-	.	gene_id "XLOC_017075"	transcript_id "TCONS_00018239"	exon_number "1"	oId "CUFF.17004.1"	tss_id "TSS17556"
21	Cufflinks	exon	32909276	32909938	.	-	.	gene_id "XLOC_017076"	transcript_id "TCONS_00018240"	exon_number "1"	oId "CUFF.17005.1"	tss_id "TSS17557"
21	Cufflinks	exon	32912255	32915276	.	-	.	gene_id "XLOC_017077"	transcript_id "TCONS_00018241"	exon_number "1"	oId "CUFF.17006.1"	tss_id "TSS17558"
21	Cufflinks	exon	32915383	32916579	.	-	.	gene_id "XLOC_017078"	transcript_id "TCONS_00018242"	exon_number "1"	oId "CUFF.17007.1"	tss_id "TSS17559"
21	Cufflinks	exon	32925297	32925576	.	-	.	gene_id "XLOC_017079"	transcript_id "TCONS_00018243"	exon_number "1"	oId "CUFF.17008.1"	tss_id "TSS17560"
21	Cufflinks	exon	32926077	32927823	.	-	.	gene_id "XLOC_017080"	transcript_id "TCONS_00018244"	exon_number "1"	oId "CUFF.17009.1"	tss_id "TSS17561"
21	Cufflinks	exon	32931407	32932657	.	-	.	gene_id "XLOC_017082"	transcript_id "TCONS_00018246"	exon_number "1"	oId "CUFF.17011.1"	tss_id "TSS17563"
21	Cufflinks	exon	32933407	32933579	.	-	.	gene_id "XLOC_017083"	transcript_id "TCONS_00018247"	exon_number "1"	oId "CUFF.17012.1"	tss_id "TSS17564"
21	Cufflinks	exon	33057480	33063363	.	-	.	gene_id "XLOC_017083"	transcript_id "TCONS_00018247"	exon_number "2"	oId "CUFF.17012.1"	tss_id "TSS17564"
21	Cufflinks	exon	32933800	32934075	.	-	.	gene_id "XLOC_017084"	transcript_id "TCONS_00018248"	exon_number "1"	oId "CUFF.17013.1"	tss_id "TSS17565"
21	Cufflinks	exon	32934550	32935030	.	-	.	gene_id "XLOC_017085"	transcript_id "TCONS_00018249"	exon_number "1"	oId "CUFF.17014.1"	tss_id "TSS17566"
21	Cufflinks	exon	32936984	32937731	.	-	.	gene_id "XLOC_017086"	transcript_id "TCONS_00018250"	exon_number "1"	oId "CUFF.17015.1"	tss_id "TSS17567"
21	Cufflinks	exon	32937835	32939095	.	-	.	gene_id "XLOC_017087"	transcript_id "TCONS_00018251"	exon_number "1"	oId "CUFF.17016.1"	tss_id "TSS17568"
21	Cufflinks	exon	32939883	32942145	.	-	.	gene_id "XLOC_017088"	transcript_id "TCONS_00018252"	exon_number "1"	oId "CUFF.17017.1"	tss_id "TSS17569"
21	Cufflinks	exon	32951847	32952735	.	-	.	gene_id "XLOC_017090"	transcript_id "TCONS_00018254"	exon_number "1"	oId "CUFF.17019.1"	tss_id "TSS17571"
21	Cufflinks	exon	32953359	32953839	.	-	.	gene_id "XLOC_017091"	transcript_id "TCONS_00018255"	exon_number "1"	oId "CUFF.17020.1"	tss_id "TSS17572"
21	Cufflinks	exon	32983760	32985901	.	-	.	gene_id "XLOC_017092"	transcript_id "TCONS_00018256"	exon_number "1"	oId "CUFF.17021.1"	tss_id "TSS17573"
21	Cufflinks	exon	32986067	32987389	.	-	.	gene_id "XLOC_017093"	transcript_id "TCONS_00018257"	exon_number "1"	oId "CUFF.17022.1"	tss_id "TSS17574"
21	Cufflinks	exon	32987495	32988706	.	-	.	gene_id "XLOC_017094"	transcript_id "TCONS_00018258"	exon_number "1"	oId "CUFF.17023.1"	tss_id "TSS17575"
21	Cufflinks	exon	32992230	32992805	.	-	.	gene_id "XLOC_017095"	transcript_id "TCONS_00018259"	exon_number "1"	oId "CUFF.17024.1"	tss_id "TSS17576"
21	Cufflinks	exon	33023094	33023326	.	-	.	gene_id "XLOC_017097"	transcript_id "TCONS_00018261"	exon_number "1"	oId "CUFF.17026.1"	tss_id "TSS17578"
21	Cufflinks	exon	33023633	33024013	.	-	.	gene_id "XLOC_017098"	transcript_id "TCONS_00018262"	exon_number "1"	oId "CUFF.17027.1"	tss_id "TSS17579"
21	Cufflinks	exon	33024838	33025221	.	-	.	gene_id "XLOC_017099"	transcript_id "TCONS_00018263"	exon_number "1"	oId "CUFF.17028.1"	tss_id "TSS17580"
21	Cufflinks	exon	33027760	33029909	.	-	.	gene_id "XLOC_017100"	transcript_id "TCONS_00018264"	exon_number "1"	oId "CUFF.17029.1"	tss_id "TSS17581"
21	Cufflinks	exon	33030223	33030574	.	-	.	gene_id "XLOC_017101"	transcript_id "TCONS_00018265"	exon_number "1"	oId "CUFF.17030.1"	tss_id "TSS17582"
21	Cufflinks	exon	33030636	33031170	.	-	.	gene_id "XLOC_017102"	transcript_id "TCONS_00018266"	exon_number "1"	oId "CUFF.17031.1"	tss_id "TSS17583"
21	Cufflinks	exon	33054728	33055686	.	-	.	gene_id "XLOC_017103"	transcript_id "TCONS_00018267"	exon_number "1"	oId "CUFF.17032.1"	tss_id "TSS17584"
21	Cufflinks	exon	33064977	33066742	.	-	.	gene_id "XLOC_017105"	transcript_id "TCONS_00018269"	exon_number "1"	oId "CUFF.17034.1"	tss_id "TSS17586"
21	Cufflinks	exon	60217285	60222601	.	-	.	gene_id "XLOC_017234"	transcript_id "TCONS_00018408"	exon_number "1"	oId "CUFF.17277.1"	tss_id "TSS17719"
21	Cufflinks	exon	60733835	60733850	.	-	.	gene_id "XLOC_017254"	transcript_id "TCONS_00018428"	exon_number "1"	oId "CUFF.17306.1"	tss_id "TSS17739"
21	Cufflinks	exon	60738666	60740698	.	-	.	gene_id "XLOC_017254"	transcript_id "TCONS_00018428"	exon_number "2"	oId "CUFF.17306.1"	tss_id "TSS17739"
21	Cufflinks	exon	60761246	60761902	.	-	.	gene_id "XLOC_017259"	transcript_id "TCONS_00018433"	exon_number "1"	oId "CUFF.17310.1"	tss_id "TSS17744"
21	Cufflinks	exon	60822795	60823029	.	-	.	gene_id "XLOC_017261"	transcript_id "TCONS_00018435"	exon_number "1"	oId "CUFF.17312.1"	tss_id "TSS17746"
21	Cufflinks	exon	60888682	60890806	.	-	.	gene_id "XLOC_017267"	transcript_id "TCONS_00018441"	exon_number "1"	oId "CUFF.17322.1"	tss_id "TSS17752"
21	Cufflinks	exon	60892043	60892097	.	-	.	gene_id "XLOC_017269"	transcript_id "TCONS_00018443"	exon_number "1"	oId "CUFF.17324.1"	tss_id "TSS17754"
21	Cufflinks	exon	60892191	60893316	.	-	.	gene_id "XLOC_017269"	transcript_id "TCONS_00018443"	exon_number "2"	oId "CUFF.17324.1"	tss_id "TSS17754"
21	Cufflinks	exon	62892559	62893745	.	-	.	gene_id "XLOC_017303"	transcript_id "TCONS_00018478"	exon_number "1"	oId "CUFF.17390.1"	tss_id "TSS17789"
21	Cufflinks	exon	62971469	62975107	.	-	.	gene_id "XLOC_017306"	transcript_id "TCONS_00018481"	exon_number "1"	oId "CUFF.17395.1"	tss_id "TSS17792"
21	Cufflinks	exon	67062525	67064698	.	-	.	gene_id "XLOC_017326"	transcript_id "TCONS_00018501"	exon_number "1"	oId "CUFF.17484.1"	tss_id "TSS17812"
22	Cufflinks	exon	11853650	11854233	.	+	.	gene_id "XLOC_017426"	transcript_id "TCONS_00018607"	exon_number "1"	oId "CUFF.17715.1"	tss_id "TSS17915"
22	Cufflinks	exon	18133300	18133367	.	+	.	gene_id "XLOC_017484"	transcript_id "TCONS_00018671"	exon_number "1"	oId "CUFF.17825.1"	tss_id "TSS17975"
22	Cufflinks	exon	18171837	18174433	.	+	.	gene_id "XLOC_017484"	transcript_id "TCONS_00018671"	exon_number "2"	oId "CUFF.17825.1"	tss_id "TSS17975"
22	Cufflinks	exon	18133302	18135664	.	+	.	gene_id "XLOC_017484"	transcript_id "TCONS_00018672"	exon_number "1"	oId "CUFF.17825.2"	tss_id "TSS17975"
22	Cufflinks	exon	18171158	18174433	.	+	.	gene_id "XLOC_017484"	transcript_id "TCONS_00018688"	exon_number "1"	oId "CUFF.17825.3"	tss_id "TSS17976"
22	Cufflinks	exon	18174490	18181070	.	+	.	gene_id "XLOC_017500"	transcript_id "TCONS_00018689"	exon_number "1"	oId "CUFF.17841.1"	tss_id "TSS17992"
22	Cufflinks	exon	18199841	18206049	.	+	.	gene_id "XLOC_017508"	transcript_id "TCONS_00018697"	exon_number "1"	oId "CUFF.17849.1"	tss_id "TSS18000"
22	Cufflinks	exon	18270936	18274241	.	+	.	gene_id "XLOC_017520"	transcript_id "TCONS_00018709"	exon_number "1"	oId "CUFF.17861.1"	tss_id "TSS18012"
22	Cufflinks	exon	18297095	18301661	.	+	.	gene_id "XLOC_017529"	transcript_id "TCONS_00018718"	exon_number "1"	oId "CUFF.17870.1"	tss_id "TSS18021"
22	Cufflinks	exon	38621078	38625943	.	+	.	gene_id "XLOC_017609"	transcript_id "TCONS_00018800"	exon_number "1"	oId "CUFF.17982.1"	tss_id "TSS18102"
22	Cufflinks	exon	38635716	38640424	.	+	.	gene_id "XLOC_017613"	transcript_id "TCONS_00018804"	exon_number "1"	oId "CUFF.17986.1"	tss_id "TSS18106"
22	Cufflinks	exon	11982306	11982713	.	-	.	gene_id "XLOC_017833"	transcript_id "TCONS_00019055"	exon_number "1"	oId "CUFF.17723.1"	tss_id "TSS18337"
22	Cufflinks	exon	11985606	11986133	.	-	.	gene_id "XLOC_017833"	transcript_id "TCONS_00019055"	exon_number "2"	oId "CUFF.17723.1"	tss_id "TSS18337"
22	Cufflinks	exon	11984706	11986133	.	-	.	gene_id "XLOC_017833"	transcript_id "TCONS_00019058"	exon_number "1"	oId "CUFF.17723.2"	tss_id "TSS18337"
24	Cufflinks	exon	344551	346617	.	+	.	gene_id "XLOC_018851"	transcript_id "TCONS_00020151"	exon_number "1"	oId "CUFF.19117.1"	tss_id "TSS19388"
24	Cufflinks	exon	720334	723112	.	+	.	gene_id "XLOC_018856"	transcript_id "TCONS_00020156"	exon_number "1"	oId "CUFF.19134.1"	tss_id "TSS19393"
24	Cufflinks	exon	859345	862888	.	+	.	gene_id "XLOC_018859"	transcript_id "TCONS_00020159"	exon_number "1"	oId "CUFF.19142.1"	tss_id "TSS19396"
24	Cufflinks	exon	952591	954599	.	+	.	gene_id "XLOC_018860"	transcript_id "TCONS_00020160"	exon_number "1"	oId "CUFF.19154.1"	tss_id "TSS19397"
24	Cufflinks	exon	2815011	2817392	.	+	.	gene_id "XLOC_018879"	transcript_id "TCONS_00020179"	exon_number "1"	oId "CUFF.19214.1"	tss_id "TSS19416"
24	Cufflinks	exon	12145919	12147973	.	+	.	gene_id "XLOC_018920"	transcript_id "TCONS_00020222"	exon_number "1"	oId "CUFF.19311.1"	tss_id "TSS19458"
24	Cufflinks	exon	12299218	12299260	.	+	.	gene_id "XLOC_018920"	transcript_id "TCONS_00020222"	exon_number "2"	oId "CUFF.19311.1"	tss_id "TSS19458"
24	Cufflinks	exon	12972237	12981304	.	+	.	gene_id "XLOC_018925"	transcript_id "TCONS_00020227"	exon_number "1"	oId "CUFF.19375.1"	tss_id "TSS19463"
24	Cufflinks	exon	13009748	13014154	.	+	.	gene_id "XLOC_018934"	transcript_id "TCONS_00020236"	exon_number "1"	oId "CUFF.19384.1"	tss_id "TSS19472"
24	Cufflinks	exon	16646500	16647947	.	+	.	gene_id "XLOC_018981"	transcript_id "TCONS_00020285"	exon_number "1"	oId "CUFF.19447.1"	tss_id "TSS19520"
24	Cufflinks	exon	30971851	30974155	.	+	.	gene_id "XLOC_019041"	transcript_id "TCONS_00020354"	exon_number "1"	oId "CUFF.19572.1"	tss_id "TSS19583"
24	Cufflinks	exon	31105170	31106792	.	+	.	gene_id "XLOC_019046"	transcript_id "TCONS_00020359"	exon_number "1"	oId "CUFF.19582.1"	tss_id "TSS19588"
24	Cufflinks	exon	31107144	31109983	.	+	.	gene_id "XLOC_019046"	transcript_id "TCONS_00020359"	exon_number "2"	oId "CUFF.19582.1"	tss_id "TSS19588"
24	Cufflinks	exon	31105172	31106829	.	+	.	gene_id "XLOC_019046"	transcript_id "TCONS_00020360"	exon_number "1"	oId "CUFF.19582.2"	tss_id "TSS19588"
24	Cufflinks	exon	31389062	31389078	.	+	.	gene_id "XLOC_019046"	transcript_id "TCONS_00020360"	exon_number "2"	oId "CUFF.19582.2"	tss_id "TSS19588"
24	Cufflinks	exon	31125428	31128401	.	+	.	gene_id "XLOC_019049"	transcript_id "TCONS_00020363"	exon_number "1"	oId "CUFF.19585.1"	tss_id "TSS19591"
24	Cufflinks	exon	37470539	37470987	.	+	.	gene_id "XLOC_019086"	transcript_id "TCONS_00020401"	exon_number "1"	oId "CUFF.19703.1"	tss_id "TSS19629"
24	Cufflinks	exon	37471329	37471831	.	+	.	gene_id "XLOC_019087"	transcript_id "TCONS_00020402"	exon_number "1"	oId "CUFF.19704.1"	tss_id "TSS19630"
24	Cufflinks	exon	38315851	38319579	.	+	.	gene_id "XLOC_019101"	transcript_id "TCONS_00020416"	exon_number "1"	oId "CUFF.19763.1"	tss_id "TSS19644"
24	Cufflinks	exon	40229676	40233676	.	+	.	gene_id "XLOC_019142"	transcript_id "TCONS_00020457"	exon_number "1"	oId "CUFF.19941.1"	tss_id "TSS19685"
24	Cufflinks	exon	40246199	40246832	.	+	.	gene_id "XLOC_019143"	transcript_id "TCONS_00020458"	exon_number "1"	oId "CUFF.19942.1"	tss_id "TSS19686"
24	Cufflinks	exon	40247037	40247951	.	+	.	gene_id "XLOC_019144"	transcript_id "TCONS_00020459"	exon_number "1"	oId "CUFF.19943.1"	tss_id "TSS19687"
24	Cufflinks	exon	40285893	40288230	.	+	.	gene_id "XLOC_019148"	transcript_id "TCONS_00020463"	exon_number "1"	oId "CUFF.19947.1"	tss_id "TSS19691"
24	Cufflinks	exon	40292775	40295262	.	+	.	gene_id "XLOC_019150"	transcript_id "TCONS_00020465"	exon_number "1"	oId "CUFF.19949.1"	tss_id "TSS19693"
24	Cufflinks	exon	40295333	40297812	.	+	.	gene_id "XLOC_019151"	transcript_id "TCONS_00020466"	exon_number "1"	oId "CUFF.19950.1"	tss_id "TSS19694"
24	Cufflinks	exon	40297923	40300152	.	+	.	gene_id "XLOC_019152"	transcript_id "TCONS_00020467"	exon_number "1"	oId "CUFF.19951.1"	tss_id "TSS19695"
24	Cufflinks	exon	40648316	40648915	.	+	.	gene_id "XLOC_019158"	transcript_id "TCONS_00020473"	exon_number "1"	oId "CUFF.19962.1"	tss_id "TSS19701"
24	Cufflinks	exon	41544416	41548226	.	+	.	gene_id "XLOC_019161"	transcript_id "TCONS_00020476"	exon_number "1"	oId "CUFF.19968.1"	tss_id "TSS19704"
24	Cufflinks	exon	42145392	42146590	.	+	.	gene_id "XLOC_019181"	transcript_id "TCONS_00020497"	exon_number "1"	oId "CUFF.19991.1"	tss_id "TSS19724"
24	Cufflinks	exon	42158016	42159683	.	+	.	gene_id "XLOC_019182"	transcript_id "TCONS_00020498"	exon_number "1"	oId "CUFF.19993.1"	tss_id "TSS19725"
24	Cufflinks	exon	42161695	42162889	.	+	.	gene_id "XLOC_019182"	transcript_id "TCONS_00020498"	exon_number "2"	oId "CUFF.19993.1"	tss_id "TSS19725"
24	Cufflinks	exon	42250538	42253224	.	+	.	gene_id "XLOC_019188"	transcript_id "TCONS_00020504"	exon_number "1"	oId "CUFF.20002.1"	tss_id "TSS19731"
24	Cufflinks	exon	42374974	42375596	.	+	.	gene_id "XLOC_019192"	transcript_id "TCONS_00020509"	exon_number "1"	oId "CUFF.20006.1"	tss_id "TSS19736"
24	Cufflinks	exon	42379323	42381024	.	+	.	gene_id "XLOC_019194"	transcript_id "TCONS_00020511"	exon_number "1"	oId "CUFF.20008.1"	tss_id "TSS19738"
24	Cufflinks	exon	42530254	42530361	.	+	.	gene_id "XLOC_019200"	transcript_id "TCONS_00020517"	exon_number "1"	oId "CUFF.20014.1"	tss_id "TSS19744"
24	Cufflinks	exon	42530659	42530815	.	+	.	gene_id "XLOC_019200"	transcript_id "TCONS_00020517"	exon_number "2"	oId "CUFF.20014.1"	tss_id "TSS19744"
24	Cufflinks	exon	42531242	42531303	.	+	.	gene_id "XLOC_019200"	transcript_id "TCONS_00020517"	exon_number "3"	oId "CUFF.20014.1"	tss_id "TSS19744"
24	Cufflinks	exon	42531473	42531564	.	+	.	gene_id "XLOC_019200"	transcript_id "TCONS_00020517"	exon_number "4"	oId "CUFF.20014.1"	tss_id "TSS19744"
24	Cufflinks	exon	42532053	42532197	.	+	.	gene_id "XLOC_019200"	transcript_id "TCONS_00020517"	exon_number "5"	oId "CUFF.20014.1"	tss_id "TSS19744"
24	Cufflinks	exon	42533238	42535026	.	+	.	gene_id "XLOC_019200"	transcript_id "TCONS_00020517"	exon_number "6"	oId "CUFF.20014.1"	tss_id "TSS19744"
24	Cufflinks	exon	42570934	42572810	.	+	.	gene_id "XLOC_019203"	transcript_id "TCONS_00020520"	exon_number "1"	oId "CUFF.20017.1"	tss_id "TSS19747"
24	Cufflinks	exon	42577954	42578482	.	+	.	gene_id "XLOC_019206"	transcript_id "TCONS_00020523"	exon_number "1"	oId "CUFF.20020.1"	tss_id "TSS19750"
24	Cufflinks	exon	46392229	46394257	.	+	.	gene_id "XLOC_019234"	transcript_id "TCONS_00020552"	exon_number "1"	oId "CUFF.20230.1"	tss_id "TSS19779"
24	Cufflinks	exon	46394282	46397051	.	+	.	gene_id "XLOC_019234"	transcript_id "TCONS_00020552"	exon_number "2"	oId "CUFF.20230.1"	tss_id "TSS19779"
24	Cufflinks	exon	46397269	46398180	.	+	.	gene_id "XLOC_019234"	transcript_id "TCONS_00020552"	exon_number "3"	oId "CUFF.20230.1"	tss_id "TSS19779"
24	Cufflinks	exon	46398205	46400529	.	+	.	gene_id "XLOC_019234"	transcript_id "TCONS_00020552"	exon_number "4"	oId "CUFF.20230.1"	tss_id "TSS19779"
24	Cufflinks	exon	46392229	46393277	.	+	.	gene_id "XLOC_019234"	transcript_id "TCONS_00020553"	exon_number "1"	oId "CUFF.20230.2"	tss_id "TSS19779"
24	Cufflinks	exon	46393452	46394257	.	+	.	gene_id "XLOC_019234"	transcript_id "TCONS_00020553"	exon_number "2"	oId "CUFF.20230.2"	tss_id "TSS19779"
24	Cufflinks	exon	46394282	46397954	.	+	.	gene_id "XLOC_019234"	transcript_id "TCONS_00020553"	exon_number "3"	oId "CUFF.20230.2"	tss_id "TSS19779"
24	Cufflinks	exon	46397977	46400465	.	+	.	gene_id "XLOC_019234"	transcript_id "TCONS_00020553"	exon_number "4"	oId "CUFF.20230.2"	tss_id "TSS19779"
24	Cufflinks	exon	46402542	46406010	.	+	.	gene_id "XLOC_019234"	transcript_id "TCONS_00020553"	exon_number "5"	oId "CUFF.20230.2"	tss_id "TSS19779"
24	Cufflinks	exon	46400644	46402423	.	+	.	gene_id "XLOC_019235"	transcript_id "TCONS_00020554"	exon_number "1"	oId "CUFF.20231.1"	tss_id "TSS19780"
24	Cufflinks	exon	46406099	46407114	.	+	.	gene_id "XLOC_019236"	transcript_id "TCONS_00020555"	exon_number "1"	oId "CUFF.20232.1"	tss_id "TSS19781"
24	Cufflinks	exon	51523299	51527839	.	+	.	gene_id "XLOC_019280"	transcript_id "TCONS_00020600"	exon_number "1"	oId "CUFF.20322.1"	tss_id "TSS19826"
24	Cufflinks	exon	720341	721849	.	-	.	gene_id "XLOC_019357"	transcript_id "TCONS_00020678"	exon_number "1"	oId "CUFF.19135.1"	tss_id "TSS19904"
24	Cufflinks	exon	826182	827510	.	-	.	gene_id "XLOC_019360"	transcript_id "TCONS_00020682"	exon_number "1"	oId "CUFF.19140.1"	tss_id "TSS19908"
24	Cufflinks	exon	940614	940856	.	-	.	gene_id "XLOC_019370"	transcript_id "TCONS_00020692"	exon_number "1"	oId "CUFF.19151.1"	tss_id "TSS19918"
24	Cufflinks	exon	2400306	2401412	.	-	.	gene_id "XLOC_019398"	transcript_id "TCONS_00020725"	exon_number "1"	oId "CUFF.19192.1"	tss_id "TSS19948"
24	Cufflinks	exon	2401607	2402806	.	-	.	gene_id "XLOC_019398"	transcript_id "TCONS_00020725"	exon_number "2"	oId "CUFF.19192.1"	tss_id "TSS19948"
24	Cufflinks	exon	2815000	2817413	.	-	.	gene_id "XLOC_019405"	transcript_id "TCONS_00020732"	exon_number "1"	oId "CUFF.19213.1"	tss_id "TSS19955"
24	Cufflinks	exon	12106730	12109867	.	-	.	gene_id "XLOC_019444"	transcript_id "TCONS_00020771"	exon_number "1"	oId "CUFF.19293.1"	tss_id "TSS19994"
24	Cufflinks	exon	12134057	12139419	.	-	.	gene_id "XLOC_019458"	transcript_id "TCONS_00020785"	exon_number "1"	oId "CUFF.19307.1"	tss_id "TSS20008"
24	Cufflinks	exon	12142747	12144595	.	-	.	gene_id "XLOC_019461"	transcript_id "TCONS_00020788"	exon_number "1"	oId "CUFF.19310.1"	tss_id "TSS20011"
24	Cufflinks	exon	12174737	12177283	.	-	.	gene_id "XLOC_019471"	transcript_id "TCONS_00020798"	exon_number "1"	oId "CUFF.19322.1"	tss_id "TSS20021"
24	Cufflinks	exon	12195852	12198961	.	-	.	gene_id "XLOC_019476"	transcript_id "TCONS_00020803"	exon_number "1"	oId "CUFF.19327.1"	tss_id "TSS20026"
24	Cufflinks	exon	12210939	12213071	.	-	.	gene_id "XLOC_019483"	transcript_id "TCONS_00020810"	exon_number "1"	oId "CUFF.19334.1"	tss_id "TSS20033"
24	Cufflinks	exon	12213493	12215184	.	-	.	gene_id "XLOC_019484"	transcript_id "TCONS_00020811"	exon_number "1"	oId "CUFF.19335.1"	tss_id "TSS20034"
24	Cufflinks	exon	12295455	12295571	.	-	.	gene_id "XLOC_019484"	transcript_id "TCONS_00020811"	exon_number "2"	oId "CUFF.19335.1"	tss_id "TSS20034"
24	Cufflinks	exon	12303487	12303659	.	-	.	gene_id "XLOC_019484"	transcript_id "TCONS_00020811"	exon_number "3"	oId "CUFF.19335.1"	tss_id "TSS20034"
24	Cufflinks	exon	12231887	12237248	.	-	.	gene_id "XLOC_019487"	transcript_id "TCONS_00020814"	exon_number "1"	oId "CUFF.19338.1"	tss_id "TSS20037"
24	Cufflinks	exon	12261032	12263947	.	-	.	gene_id "XLOC_019490"	transcript_id "TCONS_00020817"	exon_number "1"	oId "CUFF.19341.1"	tss_id "TSS20040"
24	Cufflinks	exon	12272649	12278117	.	-	.	gene_id "XLOC_019494"	transcript_id "TCONS_00020821"	exon_number "1"	oId "CUFF.19345.1"	tss_id "TSS20044"
24	Cufflinks	exon	12282017	12283230	.	-	.	gene_id "XLOC_019497"	transcript_id "TCONS_00020824"	exon_number "1"	oId "CUFF.19348.1"	tss_id "TSS20047"
24	Cufflinks	exon	12283990	12285942	.	-	.	gene_id "XLOC_019497"	transcript_id "TCONS_00020824"	exon_number "2"	oId "CUFF.19348.1"	tss_id "TSS20047"
24	Cufflinks	exon	30834877	30835311	.	-	.	gene_id "XLOC_019592"	transcript_id "TCONS_00020921"	exon_number "1"	oId "CUFF.19568.1"	tss_id "TSS20143"
24	Cufflinks	exon	30836901	30840786	.	-	.	gene_id "XLOC_019592"	transcript_id "TCONS_00020921"	exon_number "2"	oId "CUFF.19568.1"	tss_id "TSS20143"
24	Cufflinks	exon	30842117	30842878	.	-	.	gene_id "XLOC_019592"	transcript_id "TCONS_00020921"	exon_number "3"	oId "CUFF.19568.1"	tss_id "TSS20143"
24	Cufflinks	exon	37161440	37162975	.	-	.	gene_id "XLOC_019644"	transcript_id "TCONS_00020974"	exon_number "1"	oId "CUFF.19676.1"	tss_id "TSS20195"
24	Cufflinks	exon	37204379	37208595	.	-	.	gene_id "XLOC_019653"	transcript_id "TCONS_00020983"	exon_number "1"	oId "CUFF.19685.1"	tss_id "TSS20204"
24	Cufflinks	exon	37218318	37221521	.	-	.	gene_id "XLOC_019655"	transcript_id "TCONS_00020985"	exon_number "1"	oId "CUFF.19687.1"	tss_id "TSS20206"
24	Cufflinks	exon	38413401	38423348	.	-	.	gene_id "XLOC_019693"	transcript_id "TCONS_00021024"	exon_number "1"	oId "CUFF.19809.1"	tss_id "TSS20245"
24	Cufflinks	exon	38475791	38480405	.	-	.	gene_id "XLOC_019700"	transcript_id "TCONS_00021031"	exon_number "1"	oId "CUFF.19817.1"	tss_id "TSS20252"
24	Cufflinks	exon	38497072	38501271	.	-	.	gene_id "XLOC_019703"	transcript_id "TCONS_00021034"	exon_number "1"	oId "CUFF.19820.1"	tss_id "TSS20255"
24	Cufflinks	exon	38508587	38510983	.	-	.	gene_id "XLOC_019706"	transcript_id "TCONS_00021037"	exon_number "1"	oId "CUFF.19823.1"	tss_id "TSS20258"
24	Cufflinks	exon	38643138	38647685	.	-	.	gene_id "XLOC_019738"	transcript_id "TCONS_00021071"	exon_number "1"	oId "CUFF.19855.1"	tss_id "TSS20292"
24	Cufflinks	exon	39430998	39431240	.	-	.	gene_id "XLOC_019759"	transcript_id "TCONS_00021095"	exon_number "1"	oId "CUFF.19886.1"	tss_id "TSS20315"
24	Cufflinks	exon	39446286	39446517	.	-	.	gene_id "XLOC_019761"	transcript_id "TCONS_00021097"	exon_number "1"	oId "CUFF.19891.1"	tss_id "TSS20317"
24	Cufflinks	exon	39446640	39446914	.	-	.	gene_id "XLOC_019762"	transcript_id "TCONS_00021098"	exon_number "1"	oId "CUFF.19892.1"	tss_id "TSS20318"
24	Cufflinks	exon	39451340	39451639	.	-	.	gene_id "XLOC_019763"	transcript_id "TCONS_00021099"	exon_number "1"	oId "CUFF.19894.1"	tss_id "TSS20319"
24	Cufflinks	exon	39452747	39453144	.	-	.	gene_id "XLOC_019764"	transcript_id "TCONS_00021100"	exon_number "1"	oId "CUFF.19895.1"	tss_id "TSS20320"
24	Cufflinks	exon	39453205	39453500	.	-	.	gene_id "XLOC_019765"	transcript_id "TCONS_00021101"	exon_number "1"	oId "CUFF.19896.1"	tss_id "TSS20321"
24	Cufflinks	exon	39453721	39454339	.	-	.	gene_id "XLOC_019766"	transcript_id "TCONS_00021102"	exon_number "1"	oId "CUFF.19897.1"	tss_id "TSS20322"
24	Cufflinks	exon	39455113	39455546	.	-	.	gene_id "XLOC_019767"	transcript_id "TCONS_00021103"	exon_number "1"	oId "CUFF.19898.1"	tss_id "TSS20323"
24	Cufflinks	exon	39459463	39460905	.	-	.	gene_id "XLOC_019768"	transcript_id "TCONS_00021104"	exon_number "1"	oId "CUFF.19899.1"	tss_id "TSS20324"
24	Cufflinks	exon	39462313	39464000	.	-	.	gene_id "XLOC_019769"	transcript_id "TCONS_00021105"	exon_number "1"	oId "CUFF.19900.1"	tss_id "TSS20325"
24	Cufflinks	exon	39464241	39464496	.	-	.	gene_id "XLOC_019770"	transcript_id "TCONS_00021106"	exon_number "1"	oId "CUFF.19901.1"	tss_id "TSS20326"
24	Cufflinks	exon	39465720	39466125	.	-	.	gene_id "XLOC_019771"	transcript_id "TCONS_00021107"	exon_number "1"	oId "CUFF.19902.1"	tss_id "TSS20327"
24	Cufflinks	exon	39466338	39466656	.	-	.	gene_id "XLOC_019772"	transcript_id "TCONS_00021108"	exon_number "1"	oId "CUFF.19903.1"	tss_id "TSS20328"
24	Cufflinks	exon	39478140	39478594	.	-	.	gene_id "XLOC_019775"	transcript_id "TCONS_00021111"	exon_number "1"	oId "CUFF.19906.1"	tss_id "TSS20331"
24	Cufflinks	exon	39478619	39479404	.	-	.	gene_id "XLOC_019775"	transcript_id "TCONS_00021111"	exon_number "2"	oId "CUFF.19906.1"	tss_id "TSS20331"
24	Cufflinks	exon	39479596	39480001	.	-	.	gene_id "XLOC_019776"	transcript_id "TCONS_00021112"	exon_number "1"	oId "CUFF.19907.1"	tss_id "TSS20332"
24	Cufflinks	exon	39480579	39480871	.	-	.	gene_id "XLOC_019777"	transcript_id "TCONS_00021113"	exon_number "1"	oId "CUFF.19908.1"	tss_id "TSS20333"
24	Cufflinks	exon	39483090	39483325	.	-	.	gene_id "XLOC_019778"	transcript_id "TCONS_00021114"	exon_number "1"	oId "CUFF.19909.1"	tss_id "TSS20334"
24	Cufflinks	exon	39483926	39487544	.	-	.	gene_id "XLOC_019779"	transcript_id "TCONS_00021115"	exon_number "1"	oId "CUFF.19910.1"	tss_id "TSS20335"
24	Cufflinks	exon	39495860	39496290	.	-	.	gene_id "XLOC_019780"	transcript_id "TCONS_00021116"	exon_number "1"	oId "CUFF.19911.1"	tss_id "TSS20336"
24	Cufflinks	exon	39496379	39496924	.	-	.	gene_id "XLOC_019781"	transcript_id "TCONS_00021117"	exon_number "1"	oId "CUFF.19912.1"	tss_id "TSS20337"
24	Cufflinks	exon	39505309	39506604	.	-	.	gene_id "XLOC_019782"	transcript_id "TCONS_00021118"	exon_number "1"	oId "CUFF.19913.1"	tss_id "TSS20338"
24	Cufflinks	exon	40118129	40121066	.	-	.	gene_id "XLOC_019793"	transcript_id "TCONS_00021129"	exon_number "1"	oId "CUFF.19938.1"	tss_id "TSS20349"
24	Cufflinks	exon	40118129	40120576	.	-	.	gene_id "XLOC_019793"	transcript_id "TCONS_00021131"	exon_number "1"	oId "CUFF.19938.3"	tss_id "TSS20350"
24	Cufflinks	exon	40123155	40123319	.	-	.	gene_id "XLOC_019793"	transcript_id "TCONS_00021131"	exon_number "2"	oId "CUFF.19938.3"	tss_id "TSS20350"
24	Cufflinks	exon	40136931	40137224	.	-	.	gene_id "XLOC_019793"	transcript_id "TCONS_00021131"	exon_number "3"	oId "CUFF.19938.3"	tss_id "TSS20350"
24	Cufflinks	exon	40118129	40120576	.	-	.	gene_id "XLOC_019793"	transcript_id "TCONS_00021130"	exon_number "1"	oId "CUFF.19938.2"	tss_id "TSS20350"
24	Cufflinks	exon	40136931	40137224	.	-	.	gene_id "XLOC_019793"	transcript_id "TCONS_00021130"	exon_number "2"	oId "CUFF.19938.2"	tss_id "TSS20350"
24	Cufflinks	exon	40136542	40137224	.	-	.	gene_id "XLOC_019793"	transcript_id "TCONS_00021132"	exon_number "1"	oId "CUFF.19938.4"	tss_id "TSS20350"
24	Cufflinks	exon	42823468	42824086	.	-	.	gene_id "XLOC_019807"	transcript_id "TCONS_00021146"	exon_number "1"	oId "CUFF.20027.1"	tss_id "TSS20364"
24	Cufflinks	exon	42845278	42847114	.	-	.	gene_id "XLOC_019810"	transcript_id "TCONS_00021149"	exon_number "1"	oId "CUFF.20042.1"	tss_id "TSS20367"
24	Cufflinks	exon	42862438	42863418	.	-	.	gene_id "XLOC_019811"	transcript_id "TCONS_00021150"	exon_number "1"	oId "CUFF.20050.1"	tss_id "TSS20368"
24	Cufflinks	exon	42872530	42874274	.	-	.	gene_id "XLOC_019812"	transcript_id "TCONS_00021151"	exon_number "1"	oId "CUFF.20059.1"	tss_id "TSS20369"
24	Cufflinks	exon	42875058	42876519	.	-	.	gene_id "XLOC_019813"	transcript_id "TCONS_00021152"	exon_number "1"	oId "CUFF.20060.1"	tss_id "TSS20370"
24	Cufflinks	exon	42884283	42886768	.	-	.	gene_id "XLOC_019814"	transcript_id "TCONS_00021153"	exon_number "1"	oId "CUFF.20068.1"	tss_id "TSS20371"
24	Cufflinks	exon	44589524	44589552	.	-	.	gene_id "XLOC_019842"	transcript_id "TCONS_00021182"	exon_number "1"	oId "CUFF.20125.1"	tss_id "TSS20399"
24	Cufflinks	exon	44589652	44589841	.	-	.	gene_id "XLOC_019842"	transcript_id "TCONS_00021182"	exon_number "2"	oId "CUFF.20125.1"	tss_id "TSS20399"
24	Cufflinks	exon	44589967	44590391	.	-	.	gene_id "XLOC_019842"	transcript_id "TCONS_00021182"	exon_number "3"	oId "CUFF.20125.1"	tss_id "TSS20399"
24	Cufflinks	exon	46873345	46874634	.	-	.	gene_id "XLOC_019892"	transcript_id "TCONS_00021234"	exon_number "1"	oId "CUFF.20241.1"	tss_id "TSS20451"
24	Cufflinks	exon	46992031	46992391	.	-	.	gene_id "XLOC_019903"	transcript_id "TCONS_00021245"	exon_number "1"	oId "CUFF.20252.1"	tss_id "TSS20462"
25	Cufflinks	exon	7612110	7614116	.	+	.	gene_id "XLOC_020184"	transcript_id "TCONS_00021546"	exon_number "1"	oId "CUFF.20640.1"	tss_id "TSS20748"
25	Cufflinks	exon	7746085	7748913	.	+	.	gene_id "XLOC_020194"	transcript_id "TCONS_00021556"	exon_number "1"	oId "CUFF.20661.1"	tss_id "TSS20758"
25	Cufflinks	exon	7973671	7974725	.	+	.	gene_id "XLOC_020203"	transcript_id "TCONS_00021567"	exon_number "1"	oId "CUFF.20675.1"	tss_id "TSS20768"
25	Cufflinks	exon	7974822	7975455	.	+	.	gene_id "XLOC_020203"	transcript_id "TCONS_00021567"	exon_number "2"	oId "CUFF.20675.1"	tss_id "TSS20768"
25	Cufflinks	exon	7979678	7981394	.	+	.	gene_id "XLOC_020203"	transcript_id "TCONS_00021567"	exon_number "3"	oId "CUFF.20675.1"	tss_id "TSS20768"
25	Cufflinks	exon	10350287	10351519	.	+	.	gene_id "XLOC_020231"	transcript_id "TCONS_00021597"	exon_number "1"	oId "CUFF.20774.1"	tss_id "TSS20797"
25	Cufflinks	exon	10546773	10552138	.	+	.	gene_id "XLOC_020235"	transcript_id "TCONS_00021601"	exon_number "1"	oId "CUFF.20788.1"	tss_id "TSS20801"
25	Cufflinks	exon	10673623	10674657	.	+	.	gene_id "XLOC_020241"	transcript_id "TCONS_00021607"	exon_number "1"	oId "CUFF.20798.1"	tss_id "TSS20807"
25	Cufflinks	exon	10728231	10732877	.	+	.	gene_id "XLOC_020249"	transcript_id "TCONS_00021615"	exon_number "1"	oId "CUFF.20806.1"	tss_id "TSS20815"
25	Cufflinks	exon	10737279	10737672	.	+	.	gene_id "XLOC_020251"	transcript_id "TCONS_00021617"	exon_number "1"	oId "CUFF.20808.1"	tss_id "TSS20817"
25	Cufflinks	exon	11261936	11261996	.	+	.	gene_id "XLOC_020253"	transcript_id "TCONS_00021619"	exon_number "1"	oId "CUFF.20811.1"	tss_id "TSS20819"
25	Cufflinks	exon	11311926	11316356	.	+	.	gene_id "XLOC_020253"	transcript_id "TCONS_00021619"	exon_number "2"	oId "CUFF.20811.1"	tss_id "TSS20819"
25	Cufflinks	exon	11261936	11261996	.	+	.	gene_id "XLOC_020253"	transcript_id "TCONS_00021620"	exon_number "1"	oId "CUFF.20811.2"	tss_id "TSS20819"
25	Cufflinks	exon	11311926	11312969	.	+	.	gene_id "XLOC_020253"	transcript_id "TCONS_00021620"	exon_number "2"	oId "CUFF.20811.2"	tss_id "TSS20819"
25	Cufflinks	exon	11316357	11317107	.	+	.	gene_id "XLOC_020253"	transcript_id "TCONS_00021620"	exon_number "3"	oId "CUFF.20811.2"	tss_id "TSS20819"
25	Cufflinks	exon	11319235	11320187	.	+	.	gene_id "XLOC_020253"	transcript_id "TCONS_00021620"	exon_number "4"	oId "CUFF.20811.2"	tss_id "TSS20819"
25	Cufflinks	exon	11327675	11328731	.	+	.	gene_id "XLOC_020253"	transcript_id "TCONS_00021620"	exon_number "5"	oId "CUFF.20811.2"	tss_id "TSS20819"
25	Cufflinks	exon	11321153	11321561	.	+	.	gene_id "XLOC_020255"	transcript_id "TCONS_00021622"	exon_number "1"	oId "CUFF.20813.1"	tss_id "TSS20821"
25	Cufflinks	exon	11329178	11330262	.	+	.	gene_id "XLOC_020255"	transcript_id "TCONS_00021622"	exon_number "2"	oId "CUFF.20813.1"	tss_id "TSS20821"
25	Cufflinks	exon	7629072	7633849	.	-	.	gene_id "XLOC_020644"	transcript_id "TCONS_00022033"	exon_number "1"	oId "CUFF.20644.1"	tss_id "TSS21218"
25	Cufflinks	exon	7637217	7640246	.	-	.	gene_id "XLOC_020645"	transcript_id "TCONS_00022034"	exon_number "1"	oId "CUFF.20646.1"	tss_id "TSS21219"
25	Cufflinks	exon	9367737	9373200	.	-	.	gene_id "XLOC_020672"	transcript_id "TCONS_00022061"	exon_number "1"	oId "CUFF.20711.1"	tss_id "TSS21246"
25	Cufflinks	exon	10363295	10365300	.	-	.	gene_id "XLOC_020719"	transcript_id "TCONS_00022114"	exon_number "1"	oId "CUFF.20777.1"	tss_id "TSS21297"
25	Cufflinks	exon	10375252	10376232	.	-	.	gene_id "XLOC_020723"	transcript_id "TCONS_00022118"	exon_number "1"	oId "CUFF.20781.1"	tss_id "TSS21301"
25	Cufflinks	exon	10404929	10405692	.	-	.	gene_id "XLOC_020725"	transcript_id "TCONS_00022120"	exon_number "1"	oId "CUFF.20783.1"	tss_id "TSS21303"
25	Cufflinks	exon	10742415	10743465	.	-	.	gene_id "XLOC_020731"	transcript_id "TCONS_00022126"	exon_number "1"	oId "CUFF.20809.1"	tss_id "TSS21309"
25	Cufflinks	exon	11875425	11877252	.	-	.	gene_id "XLOC_020738"	transcript_id "TCONS_00022133"	exon_number "1"	oId "CUFF.20825.1"	tss_id "TSS21316"
25	Cufflinks	exon	11877734	11877806	.	-	.	gene_id "XLOC_020738"	transcript_id "TCONS_00022133"	exon_number "2"	oId "CUFF.20825.1"	tss_id "TSS21316"
25	Cufflinks	exon	11875425	11877809	.	-	.	gene_id "XLOC_020738"	transcript_id "TCONS_00022134"	exon_number "1"	oId "CUFF.20825.2"	tss_id "TSS21316"
26	Cufflinks	exon	49227036	49227260	.	+	.	gene_id "XLOC_021188"	transcript_id "TCONS_00022609"	exon_number "1"	oId "CUFF.21745.1"	tss_id "TSS21777"
26	Cufflinks	exon	49317848	49318054	.	+	.	gene_id "XLOC_021189"	transcript_id "TCONS_00022610"	exon_number "1"	oId "CUFF.21746.1"	tss_id "TSS21778"
26	Cufflinks	exon	49318310	49318572	.	+	.	gene_id "XLOC_021190"	transcript_id "TCONS_00022611"	exon_number "1"	oId "CUFF.21747.1"	tss_id "TSS21779"
26	Cufflinks	exon	49339789	49340097	.	+	.	gene_id "XLOC_021191"	transcript_id "TCONS_00022612"	exon_number "1"	oId "CUFF.21748.1"	tss_id "TSS21780"
26	Cufflinks	exon	49698070	49699108	.	-	.	gene_id "XLOC_021436"	transcript_id "TCONS_00022871"	exon_number "1"	oId "CUFF.21766.1"	tss_id "TSS22034"
26	Cufflinks	exon	49702393	49703105	.	-	.	gene_id "XLOC_021438"	transcript_id "TCONS_00022873"	exon_number "1"	oId "CUFF.21768.1"	tss_id "TSS22036"
26	Cufflinks	exon	49703547	49704004	.	-	.	gene_id "XLOC_021439"	transcript_id "TCONS_00022874"	exon_number "1"	oId "CUFF.21769.1"	tss_id "TSS22037"
26	Cufflinks	exon	49710995	49711458	.	-	.	gene_id "XLOC_021442"	transcript_id "TCONS_00022877"	exon_number "1"	oId "CUFF.21773.1"	tss_id "TSS22040"
26	Cufflinks	exon	51216832	51217058	.	-	.	gene_id "XLOC_021471"	transcript_id "TCONS_00022909"	exon_number "1"	oId "CUFF.21840.1"	tss_id "TSS22070"
27	Cufflinks	exon	205887	207267	.	+	.	gene_id "XLOC_021485"	transcript_id "TCONS_00022924"	exon_number "1"	oId "CUFF.21874.1"	tss_id "TSS22086"
27	Cufflinks	exon	30439433	30445262	.	+	.	gene_id "XLOC_021667"	transcript_id "TCONS_00023116"	exon_number "1"	oId "CUFF.22253.1"	tss_id "TSS22270"
27	Cufflinks	exon	30448845	30457716	.	+	.	gene_id "XLOC_021669"	transcript_id "TCONS_00023118"	exon_number "1"	oId "CUFF.22255.1"	tss_id "TSS22272"
27	Cufflinks	exon	30458326	30463032	.	+	.	gene_id "XLOC_021670"	transcript_id "TCONS_00023119"	exon_number "1"	oId "CUFF.22256.1"	tss_id "TSS22273"
27	Cufflinks	exon	30463054	30467865	.	+	.	gene_id "XLOC_021670"	transcript_id "TCONS_00023119"	exon_number "2"	oId "CUFF.22256.1"	tss_id "TSS22273"
27	Cufflinks	exon	30483756	30489867	.	+	.	gene_id "XLOC_021675"	transcript_id "TCONS_00023124"	exon_number "1"	oId "CUFF.22261.1"	tss_id "TSS22278"
27	Cufflinks	exon	30509203	30516497	.	+	.	gene_id "XLOC_021684"	transcript_id "TCONS_00023134"	exon_number "1"	oId "CUFF.22272.1"	tss_id "TSS22288"
27	Cufflinks	exon	30516720	30522556	.	+	.	gene_id "XLOC_021685"	transcript_id "TCONS_00023135"	exon_number "1"	oId "CUFF.22273.1"	tss_id "TSS22289"
27	Cufflinks	exon	422924	423500	.	-	.	gene_id "XLOC_021820"	transcript_id "TCONS_00023272"	exon_number "1"	oId "CUFF.21888.1"	tss_id "TSS22426"
27	Cufflinks	exon	27988073	27988081	.	-	.	gene_id "XLOC_021925"	transcript_id "TCONS_00023383"	exon_number "1"	oId "CUFF.22144.1"	tss_id "TSS22534"
27	Cufflinks	exon	28210014	28211240	.	-	.	gene_id "XLOC_021925"	transcript_id "TCONS_00023383"	exon_number "2"	oId "CUFF.22144.1"	tss_id "TSS22534"
27	Cufflinks	exon	28211371	28212932	.	-	.	gene_id "XLOC_021925"	transcript_id "TCONS_00023383"	exon_number "3"	oId "CUFF.22144.1"	tss_id "TSS22534"
27	Cufflinks	exon	28001980	28002441	.	-	.	gene_id "XLOC_021928"	transcript_id "TCONS_00023386"	exon_number "1"	oId "CUFF.22147.1"	tss_id "TSS22537"
27	Cufflinks	exon	28054978	28055123	.	-	.	gene_id "XLOC_021928"	transcript_id "TCONS_00023386"	exon_number "2"	oId "CUFF.22147.1"	tss_id "TSS22537"
27	Cufflinks	exon	28061877	28061963	.	-	.	gene_id "XLOC_021928"	transcript_id "TCONS_00023386"	exon_number "3"	oId "CUFF.22147.1"	tss_id "TSS22537"
27	Cufflinks	exon	28064925	28065001	.	-	.	gene_id "XLOC_021928"	transcript_id "TCONS_00023386"	exon_number "4"	oId "CUFF.22147.1"	tss_id "TSS22537"
27	Cufflinks	exon	28121806	28122017	.	-	.	gene_id "XLOC_021928"	transcript_id "TCONS_00023386"	exon_number "5"	oId "CUFF.22147.1"	tss_id "TSS22537"
27	Cufflinks	exon	28122552	28122664	.	-	.	gene_id "XLOC_021928"	transcript_id "TCONS_00023386"	exon_number "6"	oId "CUFF.22147.1"	tss_id "TSS22537"
27	Cufflinks	exon	28164410	28164494	.	-	.	gene_id "XLOC_021928"	transcript_id "TCONS_00023386"	exon_number "7"	oId "CUFF.22147.1"	tss_id "TSS22537"
27	Cufflinks	exon	28165358	28165507	.	-	.	gene_id "XLOC_021928"	transcript_id "TCONS_00023386"	exon_number "8"	oId "CUFF.22147.1"	tss_id "TSS22537"
27	Cufflinks	exon	28167721	28167812	.	-	.	gene_id "XLOC_021928"	transcript_id "TCONS_00023386"	exon_number "9"	oId "CUFF.22147.1"	tss_id "TSS22537"
27	Cufflinks	exon	28170846	28170928	.	-	.	gene_id "XLOC_021928"	transcript_id "TCONS_00023386"	exon_number "10"	oId "CUFF.22147.1"	tss_id "TSS22537"
27	Cufflinks	exon	28175767	28175885	.	-	.	gene_id "XLOC_021928"	transcript_id "TCONS_00023386"	exon_number "11"	oId "CUFF.22147.1"	tss_id "TSS22537"
27	Cufflinks	exon	28213084	28216714	.	-	.	gene_id "XLOC_021928"	transcript_id "TCONS_00023386"	exon_number "12"	oId "CUFF.22147.1"	tss_id "TSS22537"
27	Cufflinks	exon	28001980	28002441	.	-	.	gene_id "XLOC_021928"	transcript_id "TCONS_00023387"	exon_number "1"	oId "CUFF.22147.2"	tss_id "TSS22538"
27	Cufflinks	exon	28054978	28055123	.	-	.	gene_id "XLOC_021928"	transcript_id "TCONS_00023387"	exon_number "2"	oId "CUFF.22147.2"	tss_id "TSS22538"
27	Cufflinks	exon	28061877	28061963	.	-	.	gene_id "XLOC_021928"	transcript_id "TCONS_00023387"	exon_number "3"	oId "CUFF.22147.2"	tss_id "TSS22538"
27	Cufflinks	exon	28064925	28065001	.	-	.	gene_id "XLOC_021928"	transcript_id "TCONS_00023387"	exon_number "4"	oId "CUFF.22147.2"	tss_id "TSS22538"
27	Cufflinks	exon	28121806	28122017	.	-	.	gene_id "XLOC_021928"	transcript_id "TCONS_00023387"	exon_number "5"	oId "CUFF.22147.2"	tss_id "TSS22538"
27	Cufflinks	exon	28122552	28122664	.	-	.	gene_id "XLOC_021928"	transcript_id "TCONS_00023387"	exon_number "6"	oId "CUFF.22147.2"	tss_id "TSS22538"
27	Cufflinks	exon	28156879	28158631	.	-	.	gene_id "XLOC_021928"	transcript_id "TCONS_00023387"	exon_number "7"	oId "CUFF.22147.2"	tss_id "TSS22538"
27	Cufflinks	exon	28164410	28164494	.	-	.	gene_id "XLOC_021928"	transcript_id "TCONS_00023387"	exon_number "8"	oId "CUFF.22147.2"	tss_id "TSS22538"
27	Cufflinks	exon	28165358	28165507	.	-	.	gene_id "XLOC_021928"	transcript_id "TCONS_00023387"	exon_number "9"	oId "CUFF.22147.2"	tss_id "TSS22538"
27	Cufflinks	exon	28167721	28167812	.	-	.	gene_id "XLOC_021928"	transcript_id "TCONS_00023387"	exon_number "10"	oId "CUFF.22147.2"	tss_id "TSS22538"
27	Cufflinks	exon	28170627	28170750	.	-	.	gene_id "XLOC_021928"	transcript_id "TCONS_00023387"	exon_number "11"	oId "CUFF.22147.2"	tss_id "TSS22538"
27	Cufflinks	exon	28170846	28170928	.	-	.	gene_id "XLOC_021928"	transcript_id "TCONS_00023387"	exon_number "12"	oId "CUFF.22147.2"	tss_id "TSS22538"
27	Cufflinks	exon	28172300	28172434	.	-	.	gene_id "XLOC_021928"	transcript_id "TCONS_00023387"	exon_number "13"	oId "CUFF.22147.2"	tss_id "TSS22538"
27	Cufflinks	exon	28258184	28266092	.	-	.	gene_id "XLOC_021928"	transcript_id "TCONS_00023387"	exon_number "14"	oId "CUFF.22147.2"	tss_id "TSS22538"
27	Cufflinks	exon	28266341	28266735	.	-	.	gene_id "XLOC_021928"	transcript_id "TCONS_00023387"	exon_number "15"	oId "CUFF.22147.2"	tss_id "TSS22538"
27	Cufflinks	exon	28116230	28121415	.	-	.	gene_id "XLOC_021928"	transcript_id "TCONS_00023406"	exon_number "1"	oId "CUFF.22147.3"	tss_id "TSS22539"
27	Cufflinks	exon	28121806	28122017	.	-	.	gene_id "XLOC_021928"	transcript_id "TCONS_00023406"	exon_number "2"	oId "CUFF.22147.3"	tss_id "TSS22539"
27	Cufflinks	exon	28122552	28122664	.	-	.	gene_id "XLOC_021928"	transcript_id "TCONS_00023406"	exon_number "3"	oId "CUFF.22147.3"	tss_id "TSS22539"
27	Cufflinks	exon	28156879	28157003	.	-	.	gene_id "XLOC_021928"	transcript_id "TCONS_00023406"	exon_number "4"	oId "CUFF.22147.3"	tss_id "TSS22539"
27	Cufflinks	exon	28164410	28164494	.	-	.	gene_id "XLOC_021928"	transcript_id "TCONS_00023406"	exon_number "5"	oId "CUFF.22147.3"	tss_id "TSS22539"
27	Cufflinks	exon	28165358	28165507	.	-	.	gene_id "XLOC_021928"	transcript_id "TCONS_00023406"	exon_number "6"	oId "CUFF.22147.3"	tss_id "TSS22539"
27	Cufflinks	exon	28165679	28166989	.	-	.	gene_id "XLOC_021928"	transcript_id "TCONS_00023406"	exon_number "7"	oId "CUFF.22147.3"	tss_id "TSS22539"
27	Cufflinks	exon	28254823	28266092	.	-	.	gene_id "XLOC_021928"	transcript_id "TCONS_00023439"	exon_number "1"	oId "CUFF.22147.4"	tss_id "TSS22538"
27	Cufflinks	exon	28266341	28266735	.	-	.	gene_id "XLOC_021928"	transcript_id "TCONS_00023439"	exon_number "2"	oId "CUFF.22147.4"	tss_id "TSS22538"
27	Cufflinks	exon	28107927	28110639	.	-	.	gene_id "XLOC_021944"	transcript_id "TCONS_00023403"	exon_number "1"	oId "CUFF.22164.1"	tss_id "TSS22555"
27	Cufflinks	exon	28123158	28126766	.	-	.	gene_id "XLOC_021947"	transcript_id "TCONS_00023407"	exon_number "1"	oId "CUFF.22167.1"	tss_id "TSS22558"
27	Cufflinks	exon	28153333	28156829	.	-	.	gene_id "XLOC_021957"	transcript_id "TCONS_00023417"	exon_number "1"	oId "CUFF.22177.1"	tss_id "TSS22568"
27	Cufflinks	exon	28160178	28163027	.	-	.	gene_id "XLOC_021959"	transcript_id "TCONS_00023419"	exon_number "1"	oId "CUFF.22179.1"	tss_id "TSS22570"
27	Cufflinks	exon	28183727	28187726	.	-	.	gene_id "XLOC_021968"	transcript_id "TCONS_00023428"	exon_number "1"	oId "CUFF.22188.1"	tss_id "TSS22579"
27	Cufflinks	exon	28190750	28193229	.	-	.	gene_id "XLOC_021971"	transcript_id "TCONS_00023431"	exon_number "1"	oId "CUFF.22191.1"	tss_id "TSS22582"
27	Cufflinks	exon	28194754	28196584	.	-	.	gene_id "XLOC_021971"	transcript_id "TCONS_00023431"	exon_number "2"	oId "CUFF.22191.1"	tss_id "TSS22582"
27	Cufflinks	exon	28190750	28193229	.	-	.	gene_id "XLOC_021971"	transcript_id "TCONS_00023432"	exon_number "1"	oId "CUFF.22191.2"	tss_id "TSS22583"
27	Cufflinks	exon	28194754	28194793	.	-	.	gene_id "XLOC_021971"	transcript_id "TCONS_00023432"	exon_number "2"	oId "CUFF.22191.2"	tss_id "TSS22583"
27	Cufflinks	exon	28206190	28206278	.	-	.	gene_id "XLOC_021971"	transcript_id "TCONS_00023432"	exon_number "3"	oId "CUFF.22191.2"	tss_id "TSS22583"
27	Cufflinks	exon	28207907	28209149	.	-	.	gene_id "XLOC_021971"	transcript_id "TCONS_00023432"	exon_number "4"	oId "CUFF.22191.2"	tss_id "TSS22583"
27	Cufflinks	exon	28212965	28213037	.	-	.	gene_id "XLOC_021971"	transcript_id "TCONS_00023432"	exon_number "5"	oId "CUFF.22191.2"	tss_id "TSS22583"
27	Cufflinks	exon	28204427	28207905	.	-	.	gene_id "XLOC_021971"	transcript_id "TCONS_00023435"	exon_number "1"	oId "CUFF.22191.3"	tss_id "TSS22584"
27	Cufflinks	exon	28252186	28252227	.	-	.	gene_id "XLOC_021976"	transcript_id "TCONS_00023438"	exon_number "1"	oId "CUFF.22196.1"	tss_id "TSS22589"
27	Cufflinks	exon	28252284	28254367	.	-	.	gene_id "XLOC_021976"	transcript_id "TCONS_00023438"	exon_number "2"	oId "CUFF.22196.1"	tss_id "TSS22589"
27	Cufflinks	exon	28298213	28302673	.	-	.	gene_id "XLOC_021980"	transcript_id "TCONS_00023443"	exon_number "1"	oId "CUFF.22200.1"	tss_id "TSS22593"
27	Cufflinks	exon	28298213	28299353	.	-	.	gene_id "XLOC_021980"	transcript_id "TCONS_00023444"	exon_number "1"	oId "CUFF.22200.2"	tss_id "TSS22594"
27	Cufflinks	exon	28302741	28302824	.	-	.	gene_id "XLOC_021980"	transcript_id "TCONS_00023444"	exon_number "2"	oId "CUFF.22200.2"	tss_id "TSS22594"
27	Cufflinks	exon	28303141	28310420	.	-	.	gene_id "XLOC_021980"	transcript_id "TCONS_00023444"	exon_number "3"	oId "CUFF.22200.2"	tss_id "TSS22594"
28	Cufflinks	exon	260046	261259	.	+	.	gene_id "XLOC_022104"	transcript_id "TCONS_00023572"	exon_number "1"	oId "CUFF.22493.1"	tss_id "TSS22720"
28	Cufflinks	exon	262138	263033	.	+	.	gene_id "XLOC_022104"	transcript_id "TCONS_00023572"	exon_number "2"	oId "CUFF.22493.1"	tss_id "TSS22720"
28	Cufflinks	exon	265327	267591	.	+	.	gene_id "XLOC_022107"	transcript_id "TCONS_00023575"	exon_number "1"	oId "CUFF.22496.1"	tss_id "TSS22723"
28	Cufflinks	exon	625504	625955	.	+	.	gene_id "XLOC_022119"	transcript_id "TCONS_00023588"	exon_number "1"	oId "CUFF.22516.1"	tss_id "TSS22736"
28	Cufflinks	exon	638048	639052	.	+	.	gene_id "XLOC_022119"	transcript_id "TCONS_00023588"	exon_number "2"	oId "CUFF.22516.1"	tss_id "TSS22736"
28	Cufflinks	exon	660702	661021	.	+	.	gene_id "XLOC_022119"	transcript_id "TCONS_00023588"	exon_number "3"	oId "CUFF.22516.1"	tss_id "TSS22736"
28	Cufflinks	exon	657172	659411	.	+	.	gene_id "XLOC_022122"	transcript_id "TCONS_00023591"	exon_number "1"	oId "CUFF.22519.1"	tss_id "TSS22739"
28	Cufflinks	exon	933309	933593	.	+	.	gene_id "XLOC_022122"	transcript_id "TCONS_00023591"	exon_number "2"	oId "CUFF.22519.1"	tss_id "TSS22739"
28	Cufflinks	exon	962122	962196	.	+	.	gene_id "XLOC_022122"	transcript_id "TCONS_00023591"	exon_number "3"	oId "CUFF.22519.1"	tss_id "TSS22739"
28	Cufflinks	exon	897759	897765	.	+	.	gene_id "XLOC_022122"	transcript_id "TCONS_00023616"	exon_number "1"	oId "CUFF.22519.2"	tss_id "TSS22740"
28	Cufflinks	exon	933309	933593	.	+	.	gene_id "XLOC_022122"	transcript_id "TCONS_00023616"	exon_number "2"	oId "CUFF.22519.2"	tss_id "TSS22740"
28	Cufflinks	exon	962122	962196	.	+	.	gene_id "XLOC_022122"	transcript_id "TCONS_00023616"	exon_number "3"	oId "CUFF.22519.2"	tss_id "TSS22740"
28	Cufflinks	exon	698208	700076	.	+	.	gene_id "XLOC_022123"	transcript_id "TCONS_00023592"	exon_number "1"	oId "CUFF.22520.1"	tss_id "TSS22741"
28	Cufflinks	exon	1885736	1887647	.	+	.	gene_id "XLOC_022161"	transcript_id "TCONS_00023631"	exon_number "1"	oId "CUFF.22597.1"	tss_id "TSS22779"
28	Cufflinks	exon	25142735	25143338	.	+	.	gene_id "XLOC_022230"	transcript_id "TCONS_00023704"	exon_number "1"	oId "CUFF.22743.1"	tss_id "TSS22850"
28	Cufflinks	exon	34678933	34678943	.	+	.	gene_id "XLOC_022278"	transcript_id "TCONS_00023756"	exon_number "1"	oId "CUFF.22873.1"	tss_id "TSS22898"
28	Cufflinks	exon	34928219	34929671	.	+	.	gene_id "XLOC_022278"	transcript_id "TCONS_00023756"	exon_number "2"	oId "CUFF.22873.1"	tss_id "TSS22898"
28	Cufflinks	exon	34903885	34904143	.	+	.	gene_id "XLOC_022280"	transcript_id "TCONS_00023758"	exon_number "1"	oId "CUFF.22875.1"	tss_id "TSS22900"
28	Cufflinks	exon	34904501	34904588	.	+	.	gene_id "XLOC_022281"	transcript_id "TCONS_00023759"	exon_number "1"	oId "CUFF.22876.1"	tss_id "TSS22901"
28	Cufflinks	exon	34935282	34936324	.	+	.	gene_id "XLOC_022281"	transcript_id "TCONS_00023759"	exon_number "2"	oId "CUFF.22876.1"	tss_id "TSS22901"
28	Cufflinks	exon	34904632	34905565	.	+	.	gene_id "XLOC_022282"	transcript_id "TCONS_00023760"	exon_number "1"	oId "CUFF.22877.1"	tss_id "TSS22902"
28	Cufflinks	exon	34905931	34908389	.	+	.	gene_id "XLOC_022283"	transcript_id "TCONS_00023761"	exon_number "1"	oId "CUFF.22878.1"	tss_id "TSS22903"
28	Cufflinks	exon	34965189	34965422	.	+	.	gene_id "XLOC_022286"	transcript_id "TCONS_00023764"	exon_number "1"	oId "CUFF.22881.1"	tss_id "TSS22906"
28	Cufflinks	exon	34996033	34997212	.	+	.	gene_id "XLOC_022288"	transcript_id "TCONS_00023766"	exon_number "1"	oId "CUFF.22883.1"	tss_id "TSS22908"
28	Cufflinks	exon	34998692	34999001	.	+	.	gene_id "XLOC_022289"	transcript_id "TCONS_00023767"	exon_number "1"	oId "CUFF.22884.1"	tss_id "TSS22909"
28	Cufflinks	exon	35001321	35001572	.	+	.	gene_id "XLOC_022290"	transcript_id "TCONS_00023768"	exon_number "1"	oId "CUFF.22885.1"	tss_id "TSS22910"
28	Cufflinks	exon	35013983	35014188	.	+	.	gene_id "XLOC_022293"	transcript_id "TCONS_00023771"	exon_number "1"	oId "CUFF.22888.1"	tss_id "TSS22913"
28	Cufflinks	exon	35300437	35300932	.	+	.	gene_id "XLOC_022296"	transcript_id "TCONS_00023774"	exon_number "1"	oId "CUFF.22894.1"	tss_id "TSS22916"
28	Cufflinks	exon	35301181	35301730	.	+	.	gene_id "XLOC_022297"	transcript_id "TCONS_00023775"	exon_number "1"	oId "CUFF.22895.1"	tss_id "TSS22917"
28	Cufflinks	exon	35302386	35302829	.	+	.	gene_id "XLOC_022298"	transcript_id "TCONS_00023776"	exon_number "1"	oId "CUFF.22896.1"	tss_id "TSS22918"
28	Cufflinks	exon	35310308	35310666	.	+	.	gene_id "XLOC_022300"	transcript_id "TCONS_00023778"	exon_number "1"	oId "CUFF.22898.1"	tss_id "TSS22920"
28	Cufflinks	exon	37153948	37163247	.	+	.	gene_id "XLOC_022337"	transcript_id "TCONS_00023817"	exon_number "1"	oId "CUFF.22974.1"	tss_id "TSS22957"
28	Cufflinks	exon	37204595	37210290	.	+	.	gene_id "XLOC_022351"	transcript_id "TCONS_00023832"	exon_number "1"	oId "CUFF.22988.1"	tss_id "TSS22971"
28	Cufflinks	exon	37233851	37244882	.	+	.	gene_id "XLOC_022361"	transcript_id "TCONS_00023842"	exon_number "1"	oId "CUFF.22998.1"	tss_id "TSS22981"
28	Cufflinks	exon	39587742	39588469	.	+	.	gene_id "XLOC_022523"	transcript_id "TCONS_00024005"	exon_number "1"	oId "CUFF.23178.1"	tss_id "TSS23143"
28	Cufflinks	exon	39588708	39589051	.	+	.	gene_id "XLOC_022524"	transcript_id "TCONS_00024006"	exon_number "1"	oId "CUFF.23179.1"	tss_id "TSS23144"
28	Cufflinks	exon	39589133	39589387	.	+	.	gene_id "XLOC_022525"	transcript_id "TCONS_00024007"	exon_number "1"	oId "CUFF.23180.1"	tss_id "TSS23145"
28	Cufflinks	exon	39591495	39592313	.	+	.	gene_id "XLOC_022526"	transcript_id "TCONS_00024008"	exon_number "1"	oId "CUFF.23181.1"	tss_id "TSS23146"
28	Cufflinks	exon	39595507	39595778	.	+	.	gene_id "XLOC_022527"	transcript_id "TCONS_00024009"	exon_number "1"	oId "CUFF.23182.1"	tss_id "TSS23147"
28	Cufflinks	exon	39595861	39596504	.	+	.	gene_id "XLOC_022528"	transcript_id "TCONS_00024010"	exon_number "1"	oId "CUFF.23183.1"	tss_id "TSS23148"
28	Cufflinks	exon	39601203	39601442	.	+	.	gene_id "XLOC_022530"	transcript_id "TCONS_00024012"	exon_number "1"	oId "CUFF.23185.1"	tss_id "TSS23150"
28	Cufflinks	exon	39601537	39601816	.	+	.	gene_id "XLOC_022531"	transcript_id "TCONS_00024013"	exon_number "1"	oId "CUFF.23186.1"	tss_id "TSS23151"
28	Cufflinks	exon	39602358	39602610	.	+	.	gene_id "XLOC_022532"	transcript_id "TCONS_00024014"	exon_number "1"	oId "CUFF.23187.1"	tss_id "TSS23152"
28	Cufflinks	exon	39603066	39603971	.	+	.	gene_id "XLOC_022533"	transcript_id "TCONS_00024015"	exon_number "1"	oId "CUFF.23188.1"	tss_id "TSS23153"
28	Cufflinks	exon	39604923	39605342	.	+	.	gene_id "XLOC_022534"	transcript_id "TCONS_00024016"	exon_number "1"	oId "CUFF.23189.1"	tss_id "TSS23154"
28	Cufflinks	exon	39607724	39608095	.	+	.	gene_id "XLOC_022535"	transcript_id "TCONS_00024017"	exon_number "1"	oId "CUFF.23190.1"	tss_id "TSS23155"
28	Cufflinks	exon	39608276	39608991	.	+	.	gene_id "XLOC_022536"	transcript_id "TCONS_00024018"	exon_number "1"	oId "CUFF.23191.1"	tss_id "TSS23156"
28	Cufflinks	exon	39609707	39610282	.	+	.	gene_id "XLOC_022537"	transcript_id "TCONS_00024019"	exon_number "1"	oId "CUFF.23192.1"	tss_id "TSS23157"
28	Cufflinks	exon	39616405	39617019	.	+	.	gene_id "XLOC_022538"	transcript_id "TCONS_00024020"	exon_number "1"	oId "CUFF.23195.1"	tss_id "TSS23158"
28	Cufflinks	exon	39621459	39621883	.	+	.	gene_id "XLOC_022540"	transcript_id "TCONS_00024022"	exon_number "1"	oId "CUFF.23197.1"	tss_id "TSS23160"
28	Cufflinks	exon	41736016	41738606	.	+	.	gene_id "XLOC_022548"	transcript_id "TCONS_00024032"	exon_number "1"	oId "CUFF.23277.1"	tss_id "TSS23168"
28	Cufflinks	exon	41752549	41755893	.	+	.	gene_id "XLOC_022551"	transcript_id "TCONS_00024035"	exon_number "1"	oId "CUFF.23280.1"	tss_id "TSS23171"
28	Cufflinks	exon	41756093	41759903	.	+	.	gene_id "XLOC_022552"	transcript_id "TCONS_00024036"	exon_number "1"	oId "CUFF.23281.1"	tss_id "TSS23172"
28	Cufflinks	exon	41760000	41762309	.	+	.	gene_id "XLOC_022553"	transcript_id "TCONS_00024037"	exon_number "1"	oId "CUFF.23282.1"	tss_id "TSS23173"
28	Cufflinks	exon	41765179	41765454	.	+	.	gene_id "XLOC_022555"	transcript_id "TCONS_00024039"	exon_number "1"	oId "CUFF.23284.1"	tss_id "TSS23175"
28	Cufflinks	exon	41765720	41765989	.	+	.	gene_id "XLOC_022556"	transcript_id "TCONS_00024040"	exon_number "1"	oId "CUFF.23285.1"	tss_id "TSS23176"
28	Cufflinks	exon	41767871	41768045	.	+	.	gene_id "XLOC_022556"	transcript_id "TCONS_00024040"	exon_number "2"	oId "CUFF.23285.1"	tss_id "TSS23176"
28	Cufflinks	exon	41768110	41768923	.	+	.	gene_id "XLOC_022556"	transcript_id "TCONS_00024040"	exon_number "3"	oId "CUFF.23285.1"	tss_id "TSS23176"
28	Cufflinks	exon	41769182	41769960	.	+	.	gene_id "XLOC_022556"	transcript_id "TCONS_00024040"	exon_number "4"	oId "CUFF.23285.1"	tss_id "TSS23176"
28	Cufflinks	exon	41770036	41772402	.	+	.	gene_id "XLOC_022558"	transcript_id "TCONS_00024042"	exon_number "1"	oId "CUFF.23287.1"	tss_id "TSS23178"
28	Cufflinks	exon	41774726	41777522	.	+	.	gene_id "XLOC_022559"	transcript_id "TCONS_00024043"	exon_number "1"	oId "CUFF.23288.1"	tss_id "TSS23179"
28	Cufflinks	exon	41777662	41778237	.	+	.	gene_id "XLOC_022560"	transcript_id "TCONS_00024044"	exon_number "1"	oId "CUFF.23289.1"	tss_id "TSS23180"
28	Cufflinks	exon	41779563	41781083	.	+	.	gene_id "XLOC_022561"	transcript_id "TCONS_00024045"	exon_number "1"	oId "CUFF.23290.1"	tss_id "TSS23181"
28	Cufflinks	exon	41781280	41781936	.	+	.	gene_id "XLOC_022562"	transcript_id "TCONS_00024046"	exon_number "1"	oId "CUFF.23291.1"	tss_id "TSS23182"
28	Cufflinks	exon	41786435	41786895	.	+	.	gene_id "XLOC_022564"	transcript_id "TCONS_00024048"	exon_number "1"	oId "CUFF.23293.1"	tss_id "TSS23184"
28	Cufflinks	exon	41790481	41791222	.	+	.	gene_id "XLOC_022566"	transcript_id "TCONS_00024050"	exon_number "1"	oId "CUFF.23295.1"	tss_id "TSS23186"
28	Cufflinks	exon	41791347	41792204	.	+	.	gene_id "XLOC_022567"	transcript_id "TCONS_00024051"	exon_number "1"	oId "CUFF.23296.1"	tss_id "TSS23187"
28	Cufflinks	exon	41800103	41800345	.	+	.	gene_id "XLOC_022569"	transcript_id "TCONS_00024053"	exon_number "1"	oId "CUFF.23298.1"	tss_id "TSS23189"
28	Cufflinks	exon	41800670	41800977	.	+	.	gene_id "XLOC_022570"	transcript_id "TCONS_00024054"	exon_number "1"	oId "CUFF.23299.1"	tss_id "TSS23190"
28	Cufflinks	exon	41805846	41806226	.	+	.	gene_id "XLOC_022575"	transcript_id "TCONS_00024059"	exon_number "1"	oId "CUFF.23304.1"	tss_id "TSS23195"
28	Cufflinks	exon	41808835	41809289	.	+	.	gene_id "XLOC_022576"	transcript_id "TCONS_00024060"	exon_number "1"	oId "CUFF.23305.1"	tss_id "TSS23196"
28	Cufflinks	exon	41809348	41809644	.	+	.	gene_id "XLOC_022577"	transcript_id "TCONS_00024061"	exon_number "1"	oId "CUFF.23306.1"	tss_id "TSS23197"
28	Cufflinks	exon	41809849	41810324	.	+	.	gene_id "XLOC_022578"	transcript_id "TCONS_00024062"	exon_number "1"	oId "CUFF.23307.1"	tss_id "TSS23198"
28	Cufflinks	exon	41810568	41810916	.	+	.	gene_id "XLOC_022579"	transcript_id "TCONS_00024063"	exon_number "1"	oId "CUFF.23308.1"	tss_id "TSS23199"
28	Cufflinks	exon	41814083	41814356	.	+	.	gene_id "XLOC_022581"	transcript_id "TCONS_00024065"	exon_number "1"	oId "CUFF.23310.1"	tss_id "TSS23201"
28	Cufflinks	exon	41814987	41815235	.	+	.	gene_id "XLOC_022582"	transcript_id "TCONS_00024066"	exon_number "1"	oId "CUFF.23311.1"	tss_id "TSS23202"
28	Cufflinks	exon	41815839	41816232	.	+	.	gene_id "XLOC_022583"	transcript_id "TCONS_00024067"	exon_number "1"	oId "CUFF.23312.1"	tss_id "TSS23203"
28	Cufflinks	exon	41816909	41817307	.	+	.	gene_id "XLOC_022584"	transcript_id "TCONS_00024068"	exon_number "1"	oId "CUFF.23313.1"	tss_id "TSS23204"
28	Cufflinks	exon	41918396	41920492	.	+	.	gene_id "XLOC_022588"	transcript_id "TCONS_00024072"	exon_number "1"	oId "CUFF.23318.1"	tss_id "TSS23208"
28	Cufflinks	exon	42015792	42016125	.	+	.	gene_id "XLOC_022591"	transcript_id "TCONS_00024075"	exon_number "1"	oId "CUFF.23322.1"	tss_id "TSS23211"
28	Cufflinks	exon	42025268	42025816	.	+	.	gene_id "XLOC_022593"	transcript_id "TCONS_00024077"	exon_number "1"	oId "CUFF.23324.1"	tss_id "TSS23213"
28	Cufflinks	exon	42026144	42026546	.	+	.	gene_id "XLOC_022594"	transcript_id "TCONS_00024078"	exon_number "1"	oId "CUFF.23325.1"	tss_id "TSS23214"
28	Cufflinks	exon	42028384	42029546	.	+	.	gene_id "XLOC_022595"	transcript_id "TCONS_00024079"	exon_number "1"	oId "CUFF.23326.1"	tss_id "TSS23215"
28	Cufflinks	exon	42029648	42031038	.	+	.	gene_id "XLOC_022596"	transcript_id "TCONS_00024080"	exon_number "1"	oId "CUFF.23327.1"	tss_id "TSS23216"
28	Cufflinks	exon	42031782	42032797	.	+	.	gene_id "XLOC_022598"	transcript_id "TCONS_00024082"	exon_number "1"	oId "CUFF.23329.1"	tss_id "TSS23218"
28	Cufflinks	exon	42032877	42033412	.	+	.	gene_id "XLOC_022599"	transcript_id "TCONS_00024083"	exon_number "1"	oId "CUFF.23330.1"	tss_id "TSS23219"
28	Cufflinks	exon	42034105	42034516	.	+	.	gene_id "XLOC_022601"	transcript_id "TCONS_00024085"	exon_number "1"	oId "CUFF.23332.1"	tss_id "TSS23221"
28	Cufflinks	exon	42034615	42036251	.	+	.	gene_id "XLOC_022602"	transcript_id "TCONS_00024086"	exon_number "1"	oId "CUFF.23333.1"	tss_id "TSS23222"
28	Cufflinks	exon	42037400	42038875	.	+	.	gene_id "XLOC_022603"	transcript_id "TCONS_00024087"	exon_number "1"	oId "CUFF.23334.1"	tss_id "TSS23223"
28	Cufflinks	exon	42039895	42040167	.	+	.	gene_id "XLOC_022604"	transcript_id "TCONS_00024088"	exon_number "1"	oId "CUFF.23335.1"	tss_id "TSS23224"
28	Cufflinks	exon	42042379	42042443	.	+	.	gene_id "XLOC_022606"	transcript_id "TCONS_00024090"	exon_number "1"	oId "CUFF.23337.1"	tss_id "TSS23226"
28	Cufflinks	exon	42042483	42043376	.	+	.	gene_id "XLOC_022606"	transcript_id "TCONS_00024090"	exon_number "2"	oId "CUFF.23337.1"	tss_id "TSS23226"
28	Cufflinks	exon	42045000	42045531	.	+	.	gene_id "XLOC_022608"	transcript_id "TCONS_00024092"	exon_number "1"	oId "CUFF.23339.1"	tss_id "TSS23228"
28	Cufflinks	exon	42049359	42049715	.	+	.	gene_id "XLOC_022610"	transcript_id "TCONS_00024094"	exon_number "1"	oId "CUFF.23341.1"	tss_id "TSS23230"
28	Cufflinks	exon	42049898	42050411	.	+	.	gene_id "XLOC_022611"	transcript_id "TCONS_00024095"	exon_number "1"	oId "CUFF.23342.1"	tss_id "TSS23231"
28	Cufflinks	exon	42051322	42051694	.	+	.	gene_id "XLOC_022613"	transcript_id "TCONS_00024097"	exon_number "1"	oId "CUFF.23344.1"	tss_id "TSS23233"
28	Cufflinks	exon	42053555	42054066	.	+	.	gene_id "XLOC_022615"	transcript_id "TCONS_00024099"	exon_number "1"	oId "CUFF.23346.1"	tss_id "TSS23235"
28	Cufflinks	exon	42059527	42059933	.	+	.	gene_id "XLOC_022616"	transcript_id "TCONS_00024100"	exon_number "1"	oId "CUFF.23347.1"	tss_id "TSS23236"
28	Cufflinks	exon	42171198	42175824	.	+	.	gene_id "XLOC_022631"	transcript_id "TCONS_00024115"	exon_number "1"	oId "CUFF.23364.1"	tss_id "TSS23251"
28	Cufflinks	exon	43151429	43153324	.	+	.	gene_id "XLOC_022662"	transcript_id "TCONS_00024147"	exon_number "1"	oId "CUFF.23428.1"	tss_id "TSS23282"
28	Cufflinks	exon	43388647	43388763	.	+	.	gene_id "XLOC_022665"	transcript_id "TCONS_00024150"	exon_number "1"	oId "CUFF.23500.1"	tss_id "TSS23285"
28	Cufflinks	exon	43410408	43410656	.	+	.	gene_id "XLOC_022665"	transcript_id "TCONS_00024150"	exon_number "2"	oId "CUFF.23500.1"	tss_id "TSS23285"
28	Cufflinks	exon	45014401	45018845	.	+	.	gene_id "XLOC_022685"	transcript_id "TCONS_00024171"	exon_number "1"	oId "CUFF.23567.1"	tss_id "TSS23305"
28	Cufflinks	exon	198492	199458	.	-	.	gene_id "XLOC_022714"	transcript_id "TCONS_00024201"	exon_number "1"	oId "CUFF.22491.1"	tss_id "TSS23335"
28	Cufflinks	exon	1411328	1417518	.	-	.	gene_id "XLOC_022735"	transcript_id "TCONS_00024224"	exon_number "1"	oId "CUFF.22566.1"	tss_id "TSS23357"
28	Cufflinks	exon	1898148	1898534	.	-	.	gene_id "XLOC_022756"	transcript_id "TCONS_00024245"	exon_number "1"	oId "CUFF.22601.1"	tss_id "TSS23378"
28	Cufflinks	exon	1898778	1900827	.	-	.	gene_id "XLOC_022756"	transcript_id "TCONS_00024245"	exon_number "2"	oId "CUFF.22601.1"	tss_id "TSS23378"
28	Cufflinks	exon	1903832	1905337	.	-	.	gene_id "XLOC_022756"	transcript_id "TCONS_00024245"	exon_number "3"	oId "CUFF.22601.1"	tss_id "TSS23378"
28	Cufflinks	exon	1900872	1903823	.	-	.	gene_id "XLOC_022757"	transcript_id "TCONS_00024246"	exon_number "1"	oId "CUFF.22602.1"	tss_id "TSS23379"
28	Cufflinks	exon	34586371	34592090	.	-	.	gene_id "XLOC_022882"	transcript_id "TCONS_00024387"	exon_number "1"	oId "CUFF.22843.1"	tss_id "TSS23507"
28	Cufflinks	exon	34657988	34664140	.	-	.	gene_id "XLOC_022907"	transcript_id "TCONS_00024412"	exon_number "1"	oId "CUFF.22869.1"	tss_id "TSS23532"
28	Cufflinks	exon	36044113	36044562	.	-	.	gene_id "XLOC_022927"	transcript_id "TCONS_00024435"	exon_number "1"	oId "CUFF.22928.1"	tss_id "TSS23555"
28	Cufflinks	exon	36048292	36049245	.	-	.	gene_id "XLOC_022928"	transcript_id "TCONS_00024436"	exon_number "1"	oId "CUFF.22930.1"	tss_id "TSS23556"
28	Cufflinks	exon	39411895	39412033	.	-	.	gene_id "XLOC_022960"	transcript_id "TCONS_00024468"	exon_number "1"	oId "CUFF.23170.1"	tss_id "TSS23588"
28	Cufflinks	exon	39433137	39433216	.	-	.	gene_id "XLOC_022960"	transcript_id "TCONS_00024468"	exon_number "2"	oId "CUFF.23170.1"	tss_id "TSS23588"
28	Cufflinks	exon	39434126	39434979	.	-	.	gene_id "XLOC_022960"	transcript_id "TCONS_00024468"	exon_number "3"	oId "CUFF.23170.1"	tss_id "TSS23588"
28	Cufflinks	exon	39431130	39434979	.	-	.	gene_id "XLOC_022960"	transcript_id "TCONS_00024469"	exon_number "1"	oId "CUFF.23170.2"	tss_id "TSS23588"
28	Cufflinks	exon	41565602	41565837	.	-	.	gene_id "XLOC_023029"	transcript_id "TCONS_00024540"	exon_number "1"	oId "CUFF.23271.1"	tss_id "TSS23658"
28	Cufflinks	exon	41566485	41566726	.	-	.	gene_id "XLOC_023030"	transcript_id "TCONS_00024541"	exon_number "1"	oId "CUFF.23272.1"	tss_id "TSS23659"
28	Cufflinks	exon	41567558	41567792	.	-	.	gene_id "XLOC_023031"	transcript_id "TCONS_00024542"	exon_number "1"	oId "CUFF.23273.1"	tss_id "TSS23660"
28	Cufflinks	exon	42531821	42532163	.	-	.	gene_id "XLOC_023045"	transcript_id "TCONS_00024558"	exon_number "1"	oId "CUFF.23392.1"	tss_id "TSS23674"
28	Cufflinks	exon	42533277	42533315	.	-	.	gene_id "XLOC_023045"	transcript_id "TCONS_00024558"	exon_number "2"	oId "CUFF.23392.1"	tss_id "TSS23674"
28	Cufflinks	exon	42534509	42535510	.	-	.	gene_id "XLOC_023045"	transcript_id "TCONS_00024558"	exon_number "3"	oId "CUFF.23392.1"	tss_id "TSS23674"
28	Cufflinks	exon	42537403	42537481	.	-	.	gene_id "XLOC_023045"	transcript_id "TCONS_00024558"	exon_number "4"	oId "CUFF.23392.1"	tss_id "TSS23674"
28	Cufflinks	exon	42538058	42538127	.	-	.	gene_id "XLOC_023045"	transcript_id "TCONS_00024558"	exon_number "5"	oId "CUFF.23392.1"	tss_id "TSS23674"
28	Cufflinks	exon	42541392	42541487	.	-	.	gene_id "XLOC_023045"	transcript_id "TCONS_00024558"	exon_number "6"	oId "CUFF.23392.1"	tss_id "TSS23674"
28	Cufflinks	exon	42548594	42548654	.	-	.	gene_id "XLOC_023045"	transcript_id "TCONS_00024558"	exon_number "7"	oId "CUFF.23392.1"	tss_id "TSS23674"
28	Cufflinks	exon	42548756	42548833	.	-	.	gene_id "XLOC_023045"	transcript_id "TCONS_00024558"	exon_number "8"	oId "CUFF.23392.1"	tss_id "TSS23674"
28	Cufflinks	exon	42549163	42549231	.	-	.	gene_id "XLOC_023045"	transcript_id "TCONS_00024558"	exon_number "9"	oId "CUFF.23392.1"	tss_id "TSS23674"
28	Cufflinks	exon	42549310	42549389	.	-	.	gene_id "XLOC_023045"	transcript_id "TCONS_00024558"	exon_number "10"	oId "CUFF.23392.1"	tss_id "TSS23674"
28	Cufflinks	exon	42550407	42550444	.	-	.	gene_id "XLOC_023045"	transcript_id "TCONS_00024558"	exon_number "11"	oId "CUFF.23392.1"	tss_id "TSS23674"
28	Cufflinks	exon	42538838	42540260	.	-	.	gene_id "XLOC_023045"	transcript_id "TCONS_00024561"	exon_number "1"	oId "CUFF.23392.2"	tss_id "TSS23674"
28	Cufflinks	exon	42541392	42541487	.	-	.	gene_id "XLOC_023045"	transcript_id "TCONS_00024561"	exon_number "2"	oId "CUFF.23392.2"	tss_id "TSS23674"
28	Cufflinks	exon	42548594	42548654	.	-	.	gene_id "XLOC_023045"	transcript_id "TCONS_00024561"	exon_number "3"	oId "CUFF.23392.2"	tss_id "TSS23674"
28	Cufflinks	exon	42548756	42548833	.	-	.	gene_id "XLOC_023045"	transcript_id "TCONS_00024561"	exon_number "4"	oId "CUFF.23392.2"	tss_id "TSS23674"
28	Cufflinks	exon	42549163	42549231	.	-	.	gene_id "XLOC_023045"	transcript_id "TCONS_00024561"	exon_number "5"	oId "CUFF.23392.2"	tss_id "TSS23674"
28	Cufflinks	exon	42549310	42549389	.	-	.	gene_id "XLOC_023045"	transcript_id "TCONS_00024561"	exon_number "6"	oId "CUFF.23392.2"	tss_id "TSS23674"
28	Cufflinks	exon	42550407	42550444	.	-	.	gene_id "XLOC_023045"	transcript_id "TCONS_00024561"	exon_number "7"	oId "CUFF.23392.2"	tss_id "TSS23674"
28	Cufflinks	exon	42548215	42548655	.	-	.	gene_id "XLOC_023045"	transcript_id "TCONS_00024566"	exon_number "1"	oId "CUFF.23392.3"	tss_id "TSS23674"
28	Cufflinks	exon	42549164	42549231	.	-	.	gene_id "XLOC_023045"	transcript_id "TCONS_00024566"	exon_number "2"	oId "CUFF.23392.3"	tss_id "TSS23674"
28	Cufflinks	exon	42549310	42549389	.	-	.	gene_id "XLOC_023045"	transcript_id "TCONS_00024566"	exon_number "3"	oId "CUFF.23392.3"	tss_id "TSS23674"
28	Cufflinks	exon	42550407	42550444	.	-	.	gene_id "XLOC_023045"	transcript_id "TCONS_00024566"	exon_number "4"	oId "CUFF.23392.3"	tss_id "TSS23674"
28	Cufflinks	exon	42550277	42550301	.	-	.	gene_id "XLOC_023045"	transcript_id "TCONS_00024568"	exon_number "1"	oId "CUFF.23392.4"	tss_id "TSS23675"
28	Cufflinks	exon	42550407	42551409	.	-	.	gene_id "XLOC_023045"	transcript_id "TCONS_00024568"	exon_number "2"	oId "CUFF.23392.4"	tss_id "TSS23675"
28	Cufflinks	exon	42545279	42546594	.	-	.	gene_id "XLOC_023051"	transcript_id "TCONS_00024565"	exon_number "1"	oId "CUFF.23398.1"	tss_id "TSS23681"
28	Cufflinks	exon	42546620	42548137	.	-	.	gene_id "XLOC_023051"	transcript_id "TCONS_00024565"	exon_number "2"	oId "CUFF.23398.1"	tss_id "TSS23681"
28	Cufflinks	exon	42552168	42553292	.	-	.	gene_id "XLOC_023054"	transcript_id "TCONS_00024570"	exon_number "1"	oId "CUFF.23401.1"	tss_id "TSS23684"
28	Cufflinks	exon	42554756	42554827	.	-	.	gene_id "XLOC_023054"	transcript_id "TCONS_00024570"	exon_number "2"	oId "CUFF.23401.1"	tss_id "TSS23684"
28	Cufflinks	exon	42563493	42563559	.	-	.	gene_id "XLOC_023054"	transcript_id "TCONS_00024570"	exon_number "3"	oId "CUFF.23401.1"	tss_id "TSS23684"
28	Cufflinks	exon	42576468	42576599	.	-	.	gene_id "XLOC_023054"	transcript_id "TCONS_00024570"	exon_number "4"	oId "CUFF.23401.1"	tss_id "TSS23684"
28	Cufflinks	exon	42553293	42554827	.	-	.	gene_id "XLOC_023054"	transcript_id "TCONS_00024571"	exon_number "1"	oId "CUFF.23401.2"	tss_id "TSS23684"
28	Cufflinks	exon	42576468	42576601	.	-	.	gene_id "XLOC_023054"	transcript_id "TCONS_00024571"	exon_number "2"	oId "CUFF.23401.2"	tss_id "TSS23684"
28	Cufflinks	exon	43241274	43243094	.	-	.	gene_id "XLOC_023071"	transcript_id "TCONS_00024588"	exon_number "1"	oId "CUFF.23433.1"	tss_id "TSS23701"
28	Cufflinks	exon	43244165	43245269	.	-	.	gene_id "XLOC_023074"	transcript_id "TCONS_00024591"	exon_number "1"	oId "CUFF.23436.1"	tss_id "TSS23704"
28	Cufflinks	exon	43255917	43256945	.	-	.	gene_id "XLOC_023084"	transcript_id "TCONS_00024601"	exon_number "1"	oId "CUFF.23446.1"	tss_id "TSS23714"
28	Cufflinks	exon	43257554	43258629	.	-	.	gene_id "XLOC_023085"	transcript_id "TCONS_00024602"	exon_number "1"	oId "CUFF.23447.1"	tss_id "TSS23715"
28	Cufflinks	exon	43265177	43266451	.	-	.	gene_id "XLOC_023089"	transcript_id "TCONS_00024606"	exon_number "1"	oId "CUFF.23451.1"	tss_id "TSS23719"
28	Cufflinks	exon	43274648	43275931	.	-	.	gene_id "XLOC_023091"	transcript_id "TCONS_00024608"	exon_number "1"	oId "CUFF.23453.1"	tss_id "TSS23721"
28	Cufflinks	exon	43276550	43277448	.	-	.	gene_id "XLOC_023093"	transcript_id "TCONS_00024610"	exon_number "1"	oId "CUFF.23455.1"	tss_id "TSS23723"
28	Cufflinks	exon	43279368	43281789	.	-	.	gene_id "XLOC_023095"	transcript_id "TCONS_00024612"	exon_number "1"	oId "CUFF.23457.1"	tss_id "TSS23725"
28	Cufflinks	exon	43295434	43299404	.	-	.	gene_id "XLOC_023101"	transcript_id "TCONS_00024619"	exon_number "1"	oId "CUFF.23463.1"	tss_id "TSS23731"
28	Cufflinks	exon	43301491	43302321	.	-	.	gene_id "XLOC_023103"	transcript_id "TCONS_00024621"	exon_number "1"	oId "CUFF.23465.1"	tss_id "TSS23733"
28	Cufflinks	exon	43316580	43320354	.	-	.	gene_id "XLOC_023111"	transcript_id "TCONS_00024629"	exon_number "1"	oId "CUFF.23473.1"	tss_id "TSS23741"
28	Cufflinks	exon	43322743	43325468	.	-	.	gene_id "XLOC_023111"	transcript_id "TCONS_00024629"	exon_number "2"	oId "CUFF.23473.1"	tss_id "TSS23741"
28	Cufflinks	exon	43320881	43325468	.	-	.	gene_id "XLOC_023111"	transcript_id "TCONS_00024630"	exon_number "1"	oId "CUFF.23473.2"	tss_id "TSS23741"
28	Cufflinks	exon	43328627	43329951	.	-	.	gene_id "XLOC_023113"	transcript_id "TCONS_00024632"	exon_number "1"	oId "CUFF.23475.1"	tss_id "TSS23743"
28	Cufflinks	exon	43330087	43331427	.	-	.	gene_id "XLOC_023114"	transcript_id "TCONS_00024633"	exon_number "1"	oId "CUFF.23476.1"	tss_id "TSS23744"
28	Cufflinks	exon	43331773	43333168	.	-	.	gene_id "XLOC_023115"	transcript_id "TCONS_00024634"	exon_number "1"	oId "CUFF.23477.1"	tss_id "TSS23745"
28	Cufflinks	exon	43334134	43334458	.	-	.	gene_id "XLOC_023116"	transcript_id "TCONS_00024635"	exon_number "1"	oId "CUFF.23478.1"	tss_id "TSS23746"
28	Cufflinks	exon	43334526	43335079	.	-	.	gene_id "XLOC_023116"	transcript_id "TCONS_00024635"	exon_number "2"	oId "CUFF.23478.1"	tss_id "TSS23746"
28	Cufflinks	exon	43336387	43341438	.	-	.	gene_id "XLOC_023119"	transcript_id "TCONS_00024638"	exon_number "1"	oId "CUFF.23481.1"	tss_id "TSS23749"
28	Cufflinks	exon	43345923	43347776	.	-	.	gene_id "XLOC_023123"	transcript_id "TCONS_00024642"	exon_number "1"	oId "CUFF.23485.1"	tss_id "TSS23753"
28	Cufflinks	exon	43348517	43350629	.	-	.	gene_id "XLOC_023124"	transcript_id "TCONS_00024643"	exon_number "1"	oId "CUFF.23486.1"	tss_id "TSS23754"
28	Cufflinks	exon	43353732	43356003	.	-	.	gene_id "XLOC_023127"	transcript_id "TCONS_00024646"	exon_number "1"	oId "CUFF.23489.1"	tss_id "TSS23757"
28	Cufflinks	exon	43357458	43358491	.	-	.	gene_id "XLOC_023129"	transcript_id "TCONS_00024648"	exon_number "1"	oId "CUFF.23491.1"	tss_id "TSS23759"
28	Cufflinks	exon	43360566	43362145	.	-	.	gene_id "XLOC_023132"	transcript_id "TCONS_00024651"	exon_number "1"	oId "CUFF.23494.1"	tss_id "TSS23762"
28	Cufflinks	exon	43811931	43812594	.	-	.	gene_id "XLOC_023149"	transcript_id "TCONS_00024669"	exon_number "1"	oId "CUFF.23518.1"	tss_id "TSS23779"
28	Cufflinks	exon	43813396	43814340	.	-	.	gene_id "XLOC_023150"	transcript_id "TCONS_00024670"	exon_number "1"	oId "CUFF.23519.1"	tss_id "TSS23780"
28	Cufflinks	exon	43820987	43821451	.	-	.	gene_id "XLOC_023154"	transcript_id "TCONS_00024674"	exon_number "1"	oId "CUFF.23523.1"	tss_id "TSS23784"
28	Cufflinks	exon	43822957	43824276	.	-	.	gene_id "XLOC_023156"	transcript_id "TCONS_00024676"	exon_number "1"	oId "CUFF.23525.1"	tss_id "TSS23786"
28	Cufflinks	exon	43824707	43825895	.	-	.	gene_id "XLOC_023157"	transcript_id "TCONS_00024677"	exon_number "1"	oId "CUFF.23526.1"	tss_id "TSS23787"
28	Cufflinks	exon	44411067	44412746	.	-	.	gene_id "XLOC_023165"	transcript_id "TCONS_00024685"	exon_number "1"	oId "CUFF.23545.1"	tss_id "TSS23795"
28	Cufflinks	exon	46249276	46250595	.	-	.	gene_id "XLOC_023223"	transcript_id "TCONS_00024745"	exon_number "1"	oId "CUFF.23638.1"	tss_id "TSS23853"
28	Cufflinks	exon	46251433	46251540	.	-	.	gene_id "XLOC_023223"	transcript_id "TCONS_00024745"	exon_number "2"	oId "CUFF.23638.1"	tss_id "TSS23853"
28	Cufflinks	exon	46252208	46252520	.	-	.	gene_id "XLOC_023223"	transcript_id "TCONS_00024745"	exon_number "3"	oId "CUFF.23638.1"	tss_id "TSS23853"
28	Cufflinks	exon	46250611	46252207	.	-	.	gene_id "XLOC_023223"	transcript_id "TCONS_00024746"	exon_number "1"	oId "CUFF.23638.2"	tss_id "TSS23854"
29	Cufflinks	exon	273093	274276	.	+	.	gene_id "XLOC_023242"	transcript_id "TCONS_00024765"	exon_number "1"	oId "CUFF.23653.1"	tss_id "TSS23873"
29	Cufflinks	exon	1019727	1020603	.	+	.	gene_id "XLOC_023246"	transcript_id "TCONS_00024769"	exon_number "1"	oId "CUFF.23680.1"	tss_id "TSS23877"
29	Cufflinks	exon	1201638	1202004	.	+	.	gene_id "XLOC_023258"	transcript_id "TCONS_00024781"	exon_number "1"	oId "CUFF.23695.1"	tss_id "TSS23889"
29	Cufflinks	exon	1203984	1204406	.	+	.	gene_id "XLOC_023258"	transcript_id "TCONS_00024781"	exon_number "2"	oId "CUFF.23695.1"	tss_id "TSS23889"
29	Cufflinks	exon	1346116	1346246	.	+	.	gene_id "XLOC_023258"	transcript_id "TCONS_00024781"	exon_number "3"	oId "CUFF.23695.1"	tss_id "TSS23889"
29	Cufflinks	exon	1260266	1260281	.	+	.	gene_id "XLOC_023262"	transcript_id "TCONS_00024785"	exon_number "1"	oId "CUFF.23703.1"	tss_id "TSS23893"
29	Cufflinks	exon	1287081	1287284	.	+	.	gene_id "XLOC_023262"	transcript_id "TCONS_00024785"	exon_number "2"	oId "CUFF.23703.1"	tss_id "TSS23893"
29	Cufflinks	exon	1279218	1279625	.	+	.	gene_id "XLOC_023263"	transcript_id "TCONS_00024786"	exon_number "1"	oId "CUFF.23704.1"	tss_id "TSS23894"
29	Cufflinks	exon	1280948	1284472	.	+	.	gene_id "XLOC_023263"	transcript_id "TCONS_00024786"	exon_number "2"	oId "CUFF.23704.1"	tss_id "TSS23894"
29	Cufflinks	exon	1285902	1286282	.	+	.	gene_id "XLOC_023264"	transcript_id "TCONS_00024787"	exon_number "1"	oId "CUFF.23705.1"	tss_id "TSS23895"
29	Cufflinks	exon	1287430	1287763	.	+	.	gene_id "XLOC_023266"	transcript_id "TCONS_00024789"	exon_number "1"	oId "CUFF.23707.1"	tss_id "TSS23897"
29	Cufflinks	exon	1287883	1288137	.	+	.	gene_id "XLOC_023266"	transcript_id "TCONS_00024789"	exon_number "2"	oId "CUFF.23707.1"	tss_id "TSS23897"
29	Cufflinks	exon	1289380	1289862	.	+	.	gene_id "XLOC_023268"	transcript_id "TCONS_00024791"	exon_number "1"	oId "CUFF.23709.1"	tss_id "TSS23899"
29	Cufflinks	exon	1289950	1290143	.	+	.	gene_id "XLOC_023268"	transcript_id "TCONS_00024791"	exon_number "2"	oId "CUFF.23709.1"	tss_id "TSS23899"
29	Cufflinks	exon	1293226	1293516	.	+	.	gene_id "XLOC_023269"	transcript_id "TCONS_00024792"	exon_number "1"	oId "CUFF.23710.1"	tss_id "TSS23900"
29	Cufflinks	exon	1294491	1296006	.	+	.	gene_id "XLOC_023270"	transcript_id "TCONS_00024793"	exon_number "1"	oId "CUFF.23711.1"	tss_id "TSS23901"
29	Cufflinks	exon	1299339	1299820	.	+	.	gene_id "XLOC_023271"	transcript_id "TCONS_00024794"	exon_number "1"	oId "CUFF.23712.1"	tss_id "TSS23902"
29	Cufflinks	exon	1299957	1300196	.	+	.	gene_id "XLOC_023272"	transcript_id "TCONS_00024795"	exon_number "1"	oId "CUFF.23713.1"	tss_id "TSS23903"
29	Cufflinks	exon	1300253	1300256	.	+	.	gene_id "XLOC_023272"	transcript_id "TCONS_00024795"	exon_number "2"	oId "CUFF.23713.1"	tss_id "TSS23903"
29	Cufflinks	exon	1301020	1301514	.	+	.	gene_id "XLOC_023274"	transcript_id "TCONS_00024797"	exon_number "1"	oId "CUFF.23715.1"	tss_id "TSS23905"
29	Cufflinks	exon	1301909	1302143	.	+	.	gene_id "XLOC_023275"	transcript_id "TCONS_00024798"	exon_number "1"	oId "CUFF.23716.1"	tss_id "TSS23906"
29	Cufflinks	exon	1307236	1307635	.	+	.	gene_id "XLOC_023276"	transcript_id "TCONS_00024799"	exon_number "1"	oId "CUFF.23717.1"	tss_id "TSS23907"
29	Cufflinks	exon	1307999	1308719	.	+	.	gene_id "XLOC_023277"	transcript_id "TCONS_00024800"	exon_number "1"	oId "CUFF.23718.1"	tss_id "TSS23908"
29	Cufflinks	exon	1309917	1310165	.	+	.	gene_id "XLOC_023279"	transcript_id "TCONS_00024802"	exon_number "1"	oId "CUFF.23720.1"	tss_id "TSS23910"
29	Cufflinks	exon	1312625	1313288	.	+	.	gene_id "XLOC_023280"	transcript_id "TCONS_00024803"	exon_number "1"	oId "CUFF.23721.1"	tss_id "TSS23911"
29	Cufflinks	exon	1316403	1317027	.	+	.	gene_id "XLOC_023281"	transcript_id "TCONS_00024804"	exon_number "1"	oId "CUFF.23722.1"	tss_id "TSS23912"
29	Cufflinks	exon	1317490	1317751	.	+	.	gene_id "XLOC_023281"	transcript_id "TCONS_00024804"	exon_number "2"	oId "CUFF.23722.1"	tss_id "TSS23912"
29	Cufflinks	exon	1317067	1317751	.	+	.	gene_id "XLOC_023281"	transcript_id "TCONS_00024805"	exon_number "1"	oId "CUFF.23722.2"	tss_id "TSS23913"
29	Cufflinks	exon	1317821	1319597	.	+	.	gene_id "XLOC_023282"	transcript_id "TCONS_00024806"	exon_number "1"	oId "CUFF.23723.1"	tss_id "TSS23914"
29	Cufflinks	exon	1321807	1322282	.	+	.	gene_id "XLOC_023283"	transcript_id "TCONS_00024807"	exon_number "1"	oId "CUFF.23724.1"	tss_id "TSS23915"
29	Cufflinks	exon	1322580	1322914	.	+	.	gene_id "XLOC_023284"	transcript_id "TCONS_00024808"	exon_number "1"	oId "CUFF.23725.1"	tss_id "TSS23916"
29	Cufflinks	exon	1324838	1325973	.	+	.	gene_id "XLOC_023286"	transcript_id "TCONS_00024810"	exon_number "1"	oId "CUFF.23727.1"	tss_id "TSS23918"
29	Cufflinks	exon	1326254	1327114	.	+	.	gene_id "XLOC_023287"	transcript_id "TCONS_00024811"	exon_number "1"	oId "CUFF.23728.1"	tss_id "TSS23919"
29	Cufflinks	exon	1327421	1328104	.	+	.	gene_id "XLOC_023288"	transcript_id "TCONS_00024812"	exon_number "1"	oId "CUFF.23729.1"	tss_id "TSS23920"
29	Cufflinks	exon	1329256	1329866	.	+	.	gene_id "XLOC_023289"	transcript_id "TCONS_00024813"	exon_number "1"	oId "CUFF.23730.1"	tss_id "TSS23921"
29	Cufflinks	exon	1330397	1330863	.	+	.	gene_id "XLOC_023290"	transcript_id "TCONS_00024814"	exon_number "1"	oId "CUFF.23731.1"	tss_id "TSS23922"
29	Cufflinks	exon	1330957	1331188	.	+	.	gene_id "XLOC_023291"	transcript_id "TCONS_00024815"	exon_number "1"	oId "CUFF.23732.1"	tss_id "TSS23923"
29	Cufflinks	exon	1334752	1335021	.	+	.	gene_id "XLOC_023292"	transcript_id "TCONS_00024816"	exon_number "1"	oId "CUFF.23733.1"	tss_id "TSS23924"
29	Cufflinks	exon	1335262	1336519	.	+	.	gene_id "XLOC_023293"	transcript_id "TCONS_00024817"	exon_number "1"	oId "CUFF.23734.1"	tss_id "TSS23925"
29	Cufflinks	exon	1336617	1336833	.	+	.	gene_id "XLOC_023294"	transcript_id "TCONS_00024818"	exon_number "1"	oId "CUFF.23735.1"	tss_id "TSS23926"
29	Cufflinks	exon	1337180	1337992	.	+	.	gene_id "XLOC_023295"	transcript_id "TCONS_00024819"	exon_number "1"	oId "CUFF.23736.1"	tss_id "TSS23927"
29	Cufflinks	exon	1341983	1342201	.	+	.	gene_id "XLOC_023296"	transcript_id "TCONS_00024820"	exon_number "1"	oId "CUFF.23737.1"	tss_id "TSS23928"
29	Cufflinks	exon	32459609	32460108	.	+	.	gene_id "XLOC_023435"	transcript_id "TCONS_00024972"	exon_number "1"	oId "CUFF.24110.1"	tss_id "TSS24070"
29	Cufflinks	exon	32460279	32461167	.	+	.	gene_id "XLOC_023435"	transcript_id "TCONS_00024972"	exon_number "2"	oId "CUFF.24110.1"	tss_id "TSS24070"
29	Cufflinks	exon	32461350	32462346	.	+	.	gene_id "XLOC_023435"	transcript_id "TCONS_00024972"	exon_number "3"	oId "CUFF.24110.1"	tss_id "TSS24070"
29	Cufflinks	exon	32527662	32528315	.	+	.	gene_id "XLOC_023438"	transcript_id "TCONS_00024975"	exon_number "1"	oId "CUFF.24117.1"	tss_id "TSS24073"
29	Cufflinks	exon	37046894	37047424	.	+	.	gene_id "XLOC_023569"	transcript_id "TCONS_00025108"	exon_number "1"	oId "CUFF.24305.1"	tss_id "TSS24205"
29	Cufflinks	exon	561994	567462	.	-	.	gene_id "XLOC_023772"	transcript_id "TCONS_00025325"	exon_number "1"	oId "CUFF.23669.1"	tss_id "TSS24412"
29	Cufflinks	exon	1961196	1962511	.	-	.	gene_id "XLOC_023790"	transcript_id "TCONS_00025344"	exon_number "1"	oId "CUFF.23754.1"	tss_id "TSS24431"
29	Cufflinks	exon	2642332	2644626	.	-	.	gene_id "XLOC_023804"	transcript_id "TCONS_00025358"	exon_number "1"	oId "CUFF.23770.1"	tss_id "TSS24445"
29	Cufflinks	exon	2663329	2666770	.	-	.	gene_id "XLOC_023819"	transcript_id "TCONS_00025373"	exon_number "1"	oId "CUFF.23785.1"	tss_id "TSS24460"
29	Cufflinks	exon	2669514	2669991	.	-	.	gene_id "XLOC_023821"	transcript_id "TCONS_00025375"	exon_number "1"	oId "CUFF.23787.1"	tss_id "TSS24462"
29	Cufflinks	exon	2670172	2671476	.	-	.	gene_id "XLOC_023821"	transcript_id "TCONS_00025375"	exon_number "2"	oId "CUFF.23787.1"	tss_id "TSS24462"
29	Cufflinks	exon	2704339	2705975	.	-	.	gene_id "XLOC_023841"	transcript_id "TCONS_00025395"	exon_number "1"	oId "CUFF.23807.1"	tss_id "TSS24482"
29	Cufflinks	exon	2714056	2714281	.	-	.	gene_id "XLOC_023844"	transcript_id "TCONS_00025398"	exon_number "1"	oId "CUFF.23810.1"	tss_id "TSS24485"
29	Cufflinks	exon	2714611	2718480	.	-	.	gene_id "XLOC_023844"	transcript_id "TCONS_00025398"	exon_number "2"	oId "CUFF.23810.1"	tss_id "TSS24485"
29	Cufflinks	exon	2718511	2719262	.	-	.	gene_id "XLOC_023844"	transcript_id "TCONS_00025398"	exon_number "3"	oId "CUFF.23810.1"	tss_id "TSS24485"
29	Cufflinks	exon	2720159	2722183	.	-	.	gene_id "XLOC_023846"	transcript_id "TCONS_00025400"	exon_number "1"	oId "CUFF.23812.1"	tss_id "TSS24487"
29	Cufflinks	exon	2731177	2731559	.	-	.	gene_id "XLOC_023846"	transcript_id "TCONS_00025400"	exon_number "2"	oId "CUFF.23812.1"	tss_id "TSS24487"
29	Cufflinks	exon	2734300	2736555	.	-	.	gene_id "XLOC_023854"	transcript_id "TCONS_00025408"	exon_number "1"	oId "CUFF.23820.1"	tss_id "TSS24495"
29	Cufflinks	exon	2741340	2749479	.	-	.	gene_id "XLOC_023857"	transcript_id "TCONS_00025411"	exon_number "1"	oId "CUFF.23823.1"	tss_id "TSS24498"
29	Cufflinks	exon	2752223	2758596	.	-	.	gene_id "XLOC_023860"	transcript_id "TCONS_00025414"	exon_number "1"	oId "CUFF.23827.1"	tss_id "TSS24501"
29	Cufflinks	exon	29779112	29783104	.	-	.	gene_id "XLOC_023965"	transcript_id "TCONS_00025522"	exon_number "1"	oId "CUFF.24053.1"	tss_id "TSS24607"
29	Cufflinks	exon	29783793	29786301	.	-	.	gene_id "XLOC_023966"	transcript_id "TCONS_00025523"	exon_number "1"	oId "CUFF.24054.1"	tss_id "TSS24608"
29	Cufflinks	exon	32457503	32459266	.	-	.	gene_id "XLOC_024000"	transcript_id "TCONS_00025557"	exon_number "1"	oId "CUFF.24106.1"	tss_id "TSS24642"
29	Cufflinks	exon	32457597	32458368	.	-	.	gene_id "XLOC_024000"	transcript_id "TCONS_00025558"	exon_number "1"	oId "CUFF.24107.1"	contained_in "TCONS_00025557"	tss_id "TSS24643"
29	Cufflinks	exon	32458994	32459943	.	-	.	gene_id "XLOC_024000"	transcript_id "TCONS_00025559"	exon_number "1"	oId "CUFF.24108.1"	tss_id "TSS24644"
29	Cufflinks	exon	32538142	32539214	.	-	.	gene_id "XLOC_024006"	transcript_id "TCONS_00025565"	exon_number "1"	oId "CUFF.24118.1"	tss_id "TSS24650"
29	Cufflinks	exon	32999652	33001901	.	-	.	gene_id "XLOC_024013"	transcript_id "TCONS_00025572"	exon_number "1"	oId "CUFF.24138.1"	tss_id "TSS24657"
29	Cufflinks	exon	33224877	33224886	.	-	.	gene_id "XLOC_024013"	transcript_id "TCONS_00025572"	exon_number "2"	oId "CUFF.24138.1"	tss_id "TSS24657"
29	Cufflinks	exon	33012094	33015064	.	-	.	gene_id "XLOC_024014"	transcript_id "TCONS_00025573"	exon_number "1"	oId "CUFF.24139.1"	tss_id "TSS24658"
29	Cufflinks	exon	33020743	33024459	.	-	.	gene_id "XLOC_024016"	transcript_id "TCONS_00025575"	exon_number "1"	oId "CUFF.24141.1"	tss_id "TSS24660"
29	Cufflinks	exon	33156058	33159658	.	-	.	gene_id "XLOC_024019"	transcript_id "TCONS_00025578"	exon_number "1"	oId "CUFF.24145.1"	tss_id "TSS24663"
29	Cufflinks	exon	33303421	33305486	.	-	.	gene_id "XLOC_024020"	transcript_id "TCONS_00025579"	exon_number "1"	oId "CUFF.24150.1"	tss_id "TSS24664"
29	Cufflinks	exon	33308378	33308527	.	-	.	gene_id "XLOC_024020"	transcript_id "TCONS_00025579"	exon_number "2"	oId "CUFF.24150.1"	tss_id "TSS24664"
29	Cufflinks	exon	33316879	33317224	.	-	.	gene_id "XLOC_024020"	transcript_id "TCONS_00025579"	exon_number "3"	oId "CUFF.24150.1"	tss_id "TSS24664"
29	Cufflinks	exon	33305515	33307819	.	-	.	gene_id "XLOC_024020"	transcript_id "TCONS_00025580"	exon_number "1"	oId "CUFF.24150.2"	tss_id "TSS24665"
29	Cufflinks	exon	33308378	33308527	.	-	.	gene_id "XLOC_024020"	transcript_id "TCONS_00025580"	exon_number "2"	oId "CUFF.24150.2"	tss_id "TSS24665"
29	Cufflinks	exon	33320764	33320919	.	-	.	gene_id "XLOC_024020"	transcript_id "TCONS_00025580"	exon_number "3"	oId "CUFF.24150.2"	tss_id "TSS24665"
29	Cufflinks	exon	33323808	33324002	.	-	.	gene_id "XLOC_024020"	transcript_id "TCONS_00025580"	exon_number "4"	oId "CUFF.24150.2"	tss_id "TSS24665"
29	Cufflinks	exon	36750894	36751742	.	-	.	gene_id "XLOC_024036"	transcript_id "TCONS_00025596"	exon_number "1"	oId "CUFF.24288.1"	tss_id "TSS24681"
29	Cufflinks	exon	36752255	36753032	.	-	.	gene_id "XLOC_024037"	transcript_id "TCONS_00025597"	exon_number "1"	oId "CUFF.24289.1"	tss_id "TSS24682"
29	Cufflinks	exon	36754197	36754687	.	-	.	gene_id "XLOC_024038"	transcript_id "TCONS_00025598"	exon_number "1"	oId "CUFF.24290.1"	tss_id "TSS24683"
29	Cufflinks	exon	36755796	36756350	.	-	.	gene_id "XLOC_024039"	transcript_id "TCONS_00025599"	exon_number "1"	oId "CUFF.24291.1"	tss_id "TSS24684"
29	Cufflinks	exon	36757974	36758498	.	-	.	gene_id "XLOC_024040"	transcript_id "TCONS_00025600"	exon_number "1"	oId "CUFF.24292.1"	tss_id "TSS24685"
29	Cufflinks	exon	36763024	36763814	.	-	.	gene_id "XLOC_024043"	transcript_id "TCONS_00025603"	exon_number "1"	oId "CUFF.24295.1"	tss_id "TSS24688"
29	Cufflinks	exon	36770973	36772882	.	-	.	gene_id "XLOC_024045"	transcript_id "TCONS_00025605"	exon_number "1"	oId "CUFF.24297.1"	tss_id "TSS24690"
3	Cufflinks	exon	109422984	109425693	.	+	.	gene_id "XLOC_024879"	transcript_id "TCONS_00026512"	exon_number "1"	oId "CUFF.25909.1"	tss_id "TSS25557"
3	Cufflinks	exon	109443095	109445680	.	+	.	gene_id "XLOC_024888"	transcript_id "TCONS_00026521"	exon_number "1"	oId "CUFF.25918.1"	tss_id "TSS25566"
3	Cufflinks	exon	109494485	109497859	.	+	.	gene_id "XLOC_024907"	transcript_id "TCONS_00026540"	exon_number "1"	oId "CUFF.25937.1"	tss_id "TSS25585"
3	Cufflinks	exon	112288707	112291113	.	+	.	gene_id "XLOC_024941"	transcript_id "TCONS_00026575"	exon_number "1"	oId "CUFF.26002.1"	tss_id "TSS25619"
3	Cufflinks	exon	112339541	112343701	.	+	.	gene_id "XLOC_024952"	transcript_id "TCONS_00026586"	exon_number "1"	oId "CUFF.26013.1"	tss_id "TSS25630"
3	Cufflinks	exon	112346845	112349015	.	+	.	gene_id "XLOC_024955"	transcript_id "TCONS_00026589"	exon_number "1"	oId "CUFF.26016.1"	tss_id "TSS25633"
3	Cufflinks	exon	112353721	112359158	.	+	.	gene_id "XLOC_024959"	transcript_id "TCONS_00026593"	exon_number "1"	oId "CUFF.26020.1"	tss_id "TSS25637"
3	Cufflinks	exon	112376935	112381104	.	+	.	gene_id "XLOC_024959"	transcript_id "TCONS_00026593"	exon_number "2"	oId "CUFF.26020.1"	tss_id "TSS25637"
3	Cufflinks	exon	112362784	112365998	.	+	.	gene_id "XLOC_024961"	transcript_id "TCONS_00026595"	exon_number "1"	oId "CUFF.26022.1"	tss_id "TSS25639"
3	Cufflinks	exon	112366077	112370255	.	+	.	gene_id "XLOC_024962"	transcript_id "TCONS_00026596"	exon_number "1"	oId "CUFF.26023.1"	tss_id "TSS25640"
3	Cufflinks	exon	112381155	112385594	.	+	.	gene_id "XLOC_024965"	transcript_id "TCONS_00026599"	exon_number "1"	oId "CUFF.26026.1"	tss_id "TSS25643"
3	Cufflinks	exon	112405985	112407738	.	+	.	gene_id "XLOC_024977"	transcript_id "TCONS_00026611"	exon_number "1"	oId "CUFF.26038.1"	tss_id "TSS25655"
3	Cufflinks	exon	112481671	112484712	.	+	.	gene_id "XLOC_024998"	transcript_id "TCONS_00026632"	exon_number "1"	oId "CUFF.26059.1"	tss_id "TSS25676"
3	Cufflinks	exon	114135302	114135659	.	+	.	gene_id "XLOC_025043"	transcript_id "TCONS_00026680"	exon_number "1"	oId "CUFF.26138.1"	tss_id "TSS25722"
3	Cufflinks	exon	114136940	114139688	.	+	.	gene_id "XLOC_025043"	transcript_id "TCONS_00026680"	exon_number "2"	oId "CUFF.26138.1"	tss_id "TSS25722"
3	Cufflinks	exon	114135302	114135659	.	+	.	gene_id "XLOC_025043"	transcript_id "TCONS_00026681"	exon_number "1"	oId "CUFF.26138.2"	tss_id "TSS25722"
3	Cufflinks	exon	114141195	114153249	.	+	.	gene_id "XLOC_025043"	transcript_id "TCONS_00026681"	exon_number "2"	oId "CUFF.26138.2"	tss_id "TSS25722"
3	Cufflinks	exon	115138156	115138651	.	+	.	gene_id "XLOC_025064"	transcript_id "TCONS_00026702"	exon_number "1"	oId "CUFF.26183.1"	tss_id "TSS25743"
3	Cufflinks	exon	115139651	115141793	.	+	.	gene_id "XLOC_025065"	transcript_id "TCONS_00026703"	exon_number "1"	oId "CUFF.26184.1"	tss_id "TSS25744"
3	Cufflinks	exon	115142594	115143772	.	+	.	gene_id "XLOC_025067"	transcript_id "TCONS_00026705"	exon_number "1"	oId "CUFF.26186.1"	tss_id "TSS25746"
3	Cufflinks	exon	115143936	115144922	.	+	.	gene_id "XLOC_025068"	transcript_id "TCONS_00026706"	exon_number "1"	oId "CUFF.26187.1"	tss_id "TSS25747"
3	Cufflinks	exon	115145218	115146615	.	+	.	gene_id "XLOC_025069"	transcript_id "TCONS_00026707"	exon_number "1"	oId "CUFF.26188.1"	tss_id "TSS25748"
3	Cufflinks	exon	115147038	115148001	.	+	.	gene_id "XLOC_025070"	transcript_id "TCONS_00026708"	exon_number "1"	oId "CUFF.26189.1"	tss_id "TSS25749"
3	Cufflinks	exon	115151877	115152894	.	+	.	gene_id "XLOC_025074"	transcript_id "TCONS_00026712"	exon_number "1"	oId "CUFF.26193.1"	tss_id "TSS25753"
3	Cufflinks	exon	115180806	115182206	.	+	.	gene_id "XLOC_025084"	transcript_id "TCONS_00026722"	exon_number "1"	oId "CUFF.26203.1"	tss_id "TSS25763"
3	Cufflinks	exon	115189032	115190234	.	+	.	gene_id "XLOC_025091"	transcript_id "TCONS_00026729"	exon_number "1"	oId "CUFF.26210.1"	tss_id "TSS25770"
3	Cufflinks	exon	115192351	115193347	.	+	.	gene_id "XLOC_025093"	transcript_id "TCONS_00026731"	exon_number "1"	oId "CUFF.26212.1"	tss_id "TSS25772"
3	Cufflinks	exon	115195776	115196974	.	+	.	gene_id "XLOC_025095"	transcript_id "TCONS_00026733"	exon_number "1"	oId "CUFF.26214.1"	tss_id "TSS25774"
3	Cufflinks	exon	115199887	115201098	.	+	.	gene_id "XLOC_025099"	transcript_id "TCONS_00026737"	exon_number "1"	oId "CUFF.26218.1"	tss_id "TSS25778"
3	Cufflinks	exon	115203113	115203685	.	+	.	gene_id "XLOC_025101"	transcript_id "TCONS_00026739"	exon_number "1"	oId "CUFF.26220.1"	tss_id "TSS25780"
3	Cufflinks	exon	115495193	115495202	.	+	.	gene_id "XLOC_025105"	transcript_id "TCONS_00026744"	exon_number "1"	oId "CUFF.26225.1"	tss_id "TSS25785"
3	Cufflinks	exon	115749428	115749748	.	+	.	gene_id "XLOC_025105"	transcript_id "TCONS_00026744"	exon_number "2"	oId "CUFF.26225.1"	tss_id "TSS25785"
3	Cufflinks	exon	115669527	115670466	.	+	.	gene_id "XLOC_025109"	transcript_id "TCONS_00026748"	exon_number "1"	oId "CUFF.26229.1"	tss_id "TSS25789"
3	Cufflinks	exon	115670597	115672249	.	+	.	gene_id "XLOC_025110"	transcript_id "TCONS_00026749"	exon_number "1"	oId "CUFF.26230.1"	tss_id "TSS25790"
3	Cufflinks	exon	115679370	115682011	.	+	.	gene_id "XLOC_025112"	transcript_id "TCONS_00026751"	exon_number "1"	oId "CUFF.26232.1"	tss_id "TSS25792"
3	Cufflinks	exon	115703885	115704807	.	+	.	gene_id "XLOC_025118"	transcript_id "TCONS_00026757"	exon_number "1"	oId "CUFF.26238.1"	tss_id "TSS25798"
3	Cufflinks	exon	115705367	115706983	.	+	.	gene_id "XLOC_025119"	transcript_id "TCONS_00026758"	exon_number "1"	oId "CUFF.26239.1"	tss_id "TSS25799"
3	Cufflinks	exon	115730954	115731199	.	+	.	gene_id "XLOC_025121"	transcript_id "TCONS_00026760"	exon_number "1"	oId "CUFF.26241.1"	tss_id "TSS25801"
3	Cufflinks	exon	115731939	115732283	.	+	.	gene_id "XLOC_025122"	transcript_id "TCONS_00026761"	exon_number "1"	oId "CUFF.26242.1"	tss_id "TSS25802"
3	Cufflinks	exon	115733196	115733981	.	+	.	gene_id "XLOC_025123"	transcript_id "TCONS_00026762"	exon_number "1"	oId "CUFF.26243.1"	tss_id "TSS25803"
3	Cufflinks	exon	115734037	115734502	.	+	.	gene_id "XLOC_025124"	transcript_id "TCONS_00026763"	exon_number "1"	oId "CUFF.26244.1"	tss_id "TSS25804"
3	Cufflinks	exon	115734947	115735188	.	+	.	gene_id "XLOC_025124"	transcript_id "TCONS_00026763"	exon_number "2"	oId "CUFF.26244.1"	tss_id "TSS25804"
3	Cufflinks	exon	115734470	115734502	.	+	.	gene_id "XLOC_025124"	transcript_id "TCONS_00026764"	exon_number "1"	oId "CUFF.26244.2"	tss_id "TSS25805"
3	Cufflinks	exon	115734585	115734625	.	+	.	gene_id "XLOC_025124"	transcript_id "TCONS_00026764"	exon_number "2"	oId "CUFF.26244.2"	tss_id "TSS25805"
3	Cufflinks	exon	115735196	115736205	.	+	.	gene_id "XLOC_025124"	transcript_id "TCONS_00026764"	exon_number "3"	oId "CUFF.26244.2"	tss_id "TSS25805"
3	Cufflinks	exon	115736414	115736692	.	+	.	gene_id "XLOC_025125"	transcript_id "TCONS_00026765"	exon_number "1"	oId "CUFF.26245.1"	tss_id "TSS25806"
3	Cufflinks	exon	115745284	115745644	.	+	.	gene_id "XLOC_025128"	transcript_id "TCONS_00026768"	exon_number "1"	oId "CUFF.26248.1"	tss_id "TSS25809"
3	Cufflinks	exon	115754231	115754547	.	+	.	gene_id "XLOC_025129"	transcript_id "TCONS_00026769"	exon_number "1"	oId "CUFF.26249.1"	tss_id "TSS25810"
3	Cufflinks	exon	115759914	115760340	.	+	.	gene_id "XLOC_025130"	transcript_id "TCONS_00026770"	exon_number "1"	oId "CUFF.26250.1"	tss_id "TSS25811"
3	Cufflinks	exon	115772131	115772335	.	+	.	gene_id "XLOC_025132"	transcript_id "TCONS_00026772"	exon_number "1"	oId "CUFF.26252.1"	tss_id "TSS25813"
3	Cufflinks	exon	115778167	115778722	.	+	.	gene_id "XLOC_025133"	transcript_id "TCONS_00026773"	exon_number "1"	oId "CUFF.26253.1"	tss_id "TSS25814"
3	Cufflinks	exon	115794427	115794659	.	+	.	gene_id "XLOC_025134"	transcript_id "TCONS_00026774"	exon_number "1"	oId "CUFF.26254.1"	tss_id "TSS25815"
3	Cufflinks	exon	116967705	116973294	.	+	.	gene_id "XLOC_025149"	transcript_id "TCONS_00026789"	exon_number "1"	oId "CUFF.26287.1"	tss_id "TSS25830"
3	Cufflinks	exon	119798800	119799060	.	+	.	gene_id "XLOC_025198"	transcript_id "TCONS_00026842"	exon_number "1"	oId "CUFF.26395.1"	tss_id "TSS25882"
3	Cufflinks	exon	121004645	121005264	.	+	.	gene_id "XLOC_025229"	transcript_id "TCONS_00026875"	exon_number "1"	oId "CUFF.26483.2"	tss_id "TSS25913"
3	Cufflinks	exon	121006349	121006866	.	+	.	gene_id "XLOC_025229"	transcript_id "TCONS_00026875"	exon_number "2"	oId "CUFF.26483.2"	tss_id "TSS25913"
3	Cufflinks	exon	121004645	121005262	.	+	.	gene_id "XLOC_025229"	transcript_id "TCONS_00026874"	exon_number "1"	oId "CUFF.26483.1"	tss_id "TSS25913"
3	Cufflinks	exon	121006347	121006866	.	+	.	gene_id "XLOC_025229"	transcript_id "TCONS_00026874"	exon_number "2"	oId "CUFF.26483.1"	tss_id "TSS25913"
3	Cufflinks	exon	121021279	121022166	.	+	.	gene_id "XLOC_025240"	transcript_id "TCONS_00026886"	exon_number "1"	oId "CUFF.26494.1"	tss_id "TSS25924"
3	Cufflinks	exon	121022203	121023405	.	+	.	gene_id "XLOC_025240"	transcript_id "TCONS_00026886"	exon_number "2"	oId "CUFF.26494.1"	tss_id "TSS25924"
3	Cufflinks	exon	121027047	121028245	.	+	.	gene_id "XLOC_025242"	transcript_id "TCONS_00026888"	exon_number "1"	oId "CUFF.26496.1"	tss_id "TSS25926"
3	Cufflinks	exon	121044975	121045858	.	+	.	gene_id "XLOC_025242"	transcript_id "TCONS_00026888"	exon_number "2"	oId "CUFF.26496.1"	tss_id "TSS25926"
3	Cufflinks	exon	121046102	121046571	.	+	.	gene_id "XLOC_025242"	transcript_id "TCONS_00026888"	exon_number "3"	oId "CUFF.26496.1"	tss_id "TSS25926"
3	Cufflinks	exon	121044160	121045858	.	+	.	gene_id "XLOC_025242"	transcript_id "TCONS_00026890"	exon_number "1"	oId "CUFF.26496.2"	tss_id "TSS25927"
3	Cufflinks	exon	121046021	121046096	.	+	.	gene_id "XLOC_025242"	transcript_id "TCONS_00026890"	exon_number "2"	oId "CUFF.26496.2"	tss_id "TSS25927"
3	Cufflinks	exon	112942987	112945192	.	-	.	gene_id "XLOC_025879"	transcript_id "TCONS_00027588"	exon_number "1"	oId "CUFF.26077.1"	tss_id "TSS26590"
3	Cufflinks	exon	112945550	112947468	.	-	.	gene_id "XLOC_025880"	transcript_id "TCONS_00027589"	exon_number "1"	oId "CUFF.26078.1"	tss_id "TSS26591"
3	Cufflinks	exon	112967251	112970653	.	-	.	gene_id "XLOC_025881"	transcript_id "TCONS_00027590"	exon_number "1"	oId "CUFF.26079.1"	tss_id "TSS26592"
3	Cufflinks	exon	113292592	113299775	.	-	.	gene_id "XLOC_025886"	transcript_id "TCONS_00027596"	exon_number "1"	oId "CUFF.26089.1"	tss_id "TSS26597"
3	Cufflinks	exon	113333547	113337880	.	-	.	gene_id "XLOC_025896"	transcript_id "TCONS_00027606"	exon_number "1"	oId "CUFF.26099.1"	tss_id "TSS26607"
3	Cufflinks	exon	113668793	113672230	.	-	.	gene_id "XLOC_025904"	transcript_id "TCONS_00027614"	exon_number "1"	oId "CUFF.26117.1"	tss_id "TSS26615"
3	Cufflinks	exon	113673528	113675675	.	-	.	gene_id "XLOC_025905"	transcript_id "TCONS_00027615"	exon_number "1"	oId "CUFF.26118.1"	tss_id "TSS26616"
3	Cufflinks	exon	113675711	113675895	.	-	.	gene_id "XLOC_025905"	transcript_id "TCONS_00027615"	exon_number "2"	oId "CUFF.26118.1"	tss_id "TSS26616"
3	Cufflinks	exon	114609318	114611516	.	-	.	gene_id "XLOC_025920"	transcript_id "TCONS_00027630"	exon_number "1"	oId "CUFF.26157.1"	tss_id "TSS26631"
3	Cufflinks	exon	114614099	114616337	.	-	.	gene_id "XLOC_025922"	transcript_id "TCONS_00027632"	exon_number "1"	oId "CUFF.26159.1"	tss_id "TSS26633"
3	Cufflinks	exon	114624761	114627895	.	-	.	gene_id "XLOC_025924"	transcript_id "TCONS_00027634"	exon_number "1"	oId "CUFF.26161.1"	tss_id "TSS26635"
3	Cufflinks	exon	116641120	116646977	.	-	.	gene_id "XLOC_025945"	transcript_id "TCONS_00027656"	exon_number "1"	oId "CUFF.26271.1"	tss_id "TSS26656"
3	Cufflinks	exon	117671045	117671292	.	-	.	gene_id "XLOC_025956"	transcript_id "TCONS_00027669"	exon_number "1"	oId "CUFF.26311.1"	tss_id "TSS26667"
3	Cufflinks	exon	117673392	117673743	.	-	.	gene_id "XLOC_025958"	transcript_id "TCONS_00027671"	exon_number "1"	oId "CUFF.26313.1"	tss_id "TSS26669"
3	Cufflinks	exon	118186471	118186473	.	-	.	gene_id "XLOC_025967"	transcript_id "TCONS_00027680"	exon_number "1"	oId "CUFF.26330.1"	tss_id "TSS26678"
3	Cufflinks	exon	118189599	118190355	.	-	.	gene_id "XLOC_025967"	transcript_id "TCONS_00027680"	exon_number "2"	oId "CUFF.26330.1"	tss_id "TSS26678"
3	Cufflinks	exon	119775269	119775863	.	-	.	gene_id "XLOC_025996"	transcript_id "TCONS_00027709"	exon_number "1"	oId "CUFF.26393.1"	tss_id "TSS26707"
3	Cufflinks	exon	120227340	120231071	.	-	.	gene_id "XLOC_026031"	transcript_id "TCONS_00027744"	exon_number "1"	oId "CUFF.26445.1"	tss_id "TSS26742"
3	Cufflinks	exon	120848057	120848553	.	-	.	gene_id "XLOC_026051"	transcript_id "TCONS_00027765"	exon_number "1"	oId "CUFF.26475.1"	tss_id "TSS26762"
4	Cufflinks	exon	36292097	36295772	.	+	.	gene_id "XLOC_026174"	transcript_id "TCONS_00027893"	exon_number "1"	oId "CUFF.26726.1"	tss_id "TSS26887"
4	Cufflinks	exon	36296411	36296794	.	+	.	gene_id "XLOC_026174"	transcript_id "TCONS_00027893"	exon_number "2"	oId "CUFF.26726.1"	tss_id "TSS26887"
4	Cufflinks	exon	36304737	36307832	.	+	.	gene_id "XLOC_026178"	transcript_id "TCONS_00027897"	exon_number "1"	oId "CUFF.26730.1"	tss_id "TSS26891"
4	Cufflinks	exon	36328867	36331253	.	+	.	gene_id "XLOC_026189"	transcript_id "TCONS_00027908"	exon_number "1"	oId "CUFF.26741.1"	tss_id "TSS26902"
4	Cufflinks	exon	36567577	36568061	.	+	.	gene_id "XLOC_026253"	transcript_id "TCONS_00027972"	exon_number "1"	oId "CUFF.26805.1"	tss_id "TSS26966"
4	Cufflinks	exon	38339491	38339869	.	+	.	gene_id "XLOC_026275"	transcript_id "TCONS_00027996"	exon_number "1"	oId "CUFF.26837.1"	tss_id "TSS26989"
4	Cufflinks	exon	38343281	38343819	.	+	.	gene_id "XLOC_026276"	transcript_id "TCONS_00027997"	exon_number "1"	oId "CUFF.26838.1"	tss_id "TSS26990"
4	Cufflinks	exon	38346886	38347367	.	+	.	gene_id "XLOC_026279"	transcript_id "TCONS_00028000"	exon_number "1"	oId "CUFF.26841.1"	tss_id "TSS26993"
4	Cufflinks	exon	38347605	38349495	.	+	.	gene_id "XLOC_026280"	transcript_id "TCONS_00028001"	exon_number "1"	oId "CUFF.26842.1"	tss_id "TSS26994"
4	Cufflinks	exon	38349727	38350445	.	+	.	gene_id "XLOC_026281"	transcript_id "TCONS_00028002"	exon_number "1"	oId "CUFF.26843.1"	tss_id "TSS26995"
4	Cufflinks	exon	38352151	38352849	.	+	.	gene_id "XLOC_026283"	transcript_id "TCONS_00028004"	exon_number "1"	oId "CUFF.26845.1"	tss_id "TSS26997"
4	Cufflinks	exon	38358874	38359357	.	+	.	gene_id "XLOC_026287"	transcript_id "TCONS_00028008"	exon_number "1"	oId "CUFF.26849.1"	tss_id "TSS27001"
4	Cufflinks	exon	38360839	38361729	.	+	.	gene_id "XLOC_026288"	transcript_id "TCONS_00028009"	exon_number "1"	oId "CUFF.26850.1"	tss_id "TSS27002"
4	Cufflinks	exon	38362639	38363629	.	+	.	gene_id "XLOC_026289"	transcript_id "TCONS_00028010"	exon_number "1"	oId "CUFF.26851.1"	tss_id "TSS27003"
4	Cufflinks	exon	38363854	38364336	.	+	.	gene_id "XLOC_026290"	transcript_id "TCONS_00028011"	exon_number "1"	oId "CUFF.26852.1"	tss_id "TSS27004"
4	Cufflinks	exon	38364465	38365421	.	+	.	gene_id "XLOC_026291"	transcript_id "TCONS_00028012"	exon_number "1"	oId "CUFF.26853.1"	tss_id "TSS27005"
4	Cufflinks	exon	38366026	38366629	.	+	.	gene_id "XLOC_026293"	transcript_id "TCONS_00028014"	exon_number "1"	oId "CUFF.26855.1"	tss_id "TSS27007"
4	Cufflinks	exon	38495273	38495568	.	+	.	gene_id "XLOC_026303"	transcript_id "TCONS_00028024"	exon_number "1"	oId "CUFF.26865.1"	tss_id "TSS27017"
4	Cufflinks	exon	38496884	38497646	.	+	.	gene_id "XLOC_026304"	transcript_id "TCONS_00028025"	exon_number "1"	oId "CUFF.26866.1"	tss_id "TSS27018"
4	Cufflinks	exon	38502632	38503133	.	+	.	gene_id "XLOC_026306"	transcript_id "TCONS_00028027"	exon_number "1"	oId "CUFF.26868.1"	tss_id "TSS27020"
4	Cufflinks	exon	38504051	38504131	.	+	.	gene_id "XLOC_026308"	transcript_id "TCONS_00028029"	exon_number "1"	oId "CUFF.26870.1"	tss_id "TSS27022"
4	Cufflinks	exon	38504159	38504552	.	+	.	gene_id "XLOC_026308"	transcript_id "TCONS_00028029"	exon_number "2"	oId "CUFF.26870.1"	tss_id "TSS27022"
4	Cufflinks	exon	38505007	38505344	.	+	.	gene_id "XLOC_026309"	transcript_id "TCONS_00028030"	exon_number "1"	oId "CUFF.26871.1"	tss_id "TSS27023"
4	Cufflinks	exon	38508551	38508901	.	+	.	gene_id "XLOC_026311"	transcript_id "TCONS_00028032"	exon_number "1"	oId "CUFF.26873.1"	tss_id "TSS27025"
4	Cufflinks	exon	38509609	38510057	.	+	.	gene_id "XLOC_026313"	transcript_id "TCONS_00028034"	exon_number "1"	oId "CUFF.26875.1"	tss_id "TSS27027"
4	Cufflinks	exon	38510966	38511467	.	+	.	gene_id "XLOC_026314"	transcript_id "TCONS_00028035"	exon_number "1"	oId "CUFF.26876.1"	tss_id "TSS27028"
4	Cufflinks	exon	38514946	38515433	.	+	.	gene_id "XLOC_026317"	transcript_id "TCONS_00028038"	exon_number "1"	oId "CUFF.26879.1"	tss_id "TSS27031"
4	Cufflinks	exon	38517667	38517984	.	+	.	gene_id "XLOC_026318"	transcript_id "TCONS_00028039"	exon_number "1"	oId "CUFF.26880.1"	tss_id "TSS27032"
4	Cufflinks	exon	38522652	38523071	.	+	.	gene_id "XLOC_026319"	transcript_id "TCONS_00028040"	exon_number "1"	oId "CUFF.26881.1"	tss_id "TSS27033"
4	Cufflinks	exon	38526205	38526468	.	+	.	gene_id "XLOC_026320"	transcript_id "TCONS_00028041"	exon_number "1"	oId "CUFF.26882.1"	tss_id "TSS27034"
4	Cufflinks	exon	56201577	56208944	.	+	.	gene_id "XLOC_026384"	transcript_id "TCONS_00028107"	exon_number "1"	oId "CUFF.27394.1"	tss_id "TSS27098"
4	Cufflinks	exon	56209546	56215072	.	+	.	gene_id "XLOC_026385"	transcript_id "TCONS_00028108"	exon_number "1"	oId "CUFF.27395.1"	tss_id "TSS27099"
4	Cufflinks	exon	56605716	56620203	.	+	.	gene_id "XLOC_026393"	transcript_id "TCONS_00028116"	exon_number "1"	oId "CUFF.27415.1"	tss_id "TSS27107"
4	Cufflinks	exon	69759814	69761702	.	+	.	gene_id "XLOC_026441"	transcript_id "TCONS_00028169"	exon_number "1"	oId "CUFF.27506.2"	tss_id "TSS27158"
4	Cufflinks	exon	69762136	69764354	.	+	.	gene_id "XLOC_026441"	transcript_id "TCONS_00028169"	exon_number "2"	oId "CUFF.27506.2"	tss_id "TSS27158"
4	Cufflinks	exon	69766665	69770800	.	+	.	gene_id "XLOC_026441"	transcript_id "TCONS_00028169"	exon_number "3"	oId "CUFF.27506.2"	tss_id "TSS27158"
4	Cufflinks	exon	69771545	69771614	.	+	.	gene_id "XLOC_026441"	transcript_id "TCONS_00028169"	exon_number "4"	oId "CUFF.27506.2"	tss_id "TSS27158"
4	Cufflinks	exon	69774979	69775057	.	+	.	gene_id "XLOC_026441"	transcript_id "TCONS_00028169"	exon_number "5"	oId "CUFF.27506.2"	tss_id "TSS27158"
4	Cufflinks	exon	69775298	69775531	.	+	.	gene_id "XLOC_026441"	transcript_id "TCONS_00028169"	exon_number "6"	oId "CUFF.27506.2"	tss_id "TSS27158"
4	Cufflinks	exon	69776139	69777272	.	+	.	gene_id "XLOC_026441"	transcript_id "TCONS_00028169"	exon_number "7"	oId "CUFF.27506.2"	tss_id "TSS27158"
4	Cufflinks	exon	69759814	69761702	.	+	.	gene_id "XLOC_026441"	transcript_id "TCONS_00028168"	exon_number "1"	oId "CUFF.27506.1"	tss_id "TSS27158"
4	Cufflinks	exon	69762136	69764354	.	+	.	gene_id "XLOC_026441"	transcript_id "TCONS_00028168"	exon_number "2"	oId "CUFF.27506.1"	tss_id "TSS27158"
4	Cufflinks	exon	69766665	69770800	.	+	.	gene_id "XLOC_026441"	transcript_id "TCONS_00028168"	exon_number "3"	oId "CUFF.27506.1"	tss_id "TSS27158"
4	Cufflinks	exon	69771545	69771614	.	+	.	gene_id "XLOC_026441"	transcript_id "TCONS_00028168"	exon_number "4"	oId "CUFF.27506.1"	tss_id "TSS27158"
4	Cufflinks	exon	69774979	69775057	.	+	.	gene_id "XLOC_026441"	transcript_id "TCONS_00028168"	exon_number "5"	oId "CUFF.27506.1"	tss_id "TSS27158"
4	Cufflinks	exon	69776139	69777272	.	+	.	gene_id "XLOC_026441"	transcript_id "TCONS_00028168"	exon_number "6"	oId "CUFF.27506.1"	tss_id "TSS27158"
4	Cufflinks	exon	69764355	69766455	.	+	.	gene_id "XLOC_026441"	transcript_id "TCONS_00028171"	exon_number "1"	oId "CUFF.27506.3"	tss_id "TSS27159"
4	Cufflinks	exon	69766665	69770800	.	+	.	gene_id "XLOC_026441"	transcript_id "TCONS_00028171"	exon_number "2"	oId "CUFF.27506.3"	tss_id "TSS27159"
4	Cufflinks	exon	69771545	69771614	.	+	.	gene_id "XLOC_026441"	transcript_id "TCONS_00028171"	exon_number "3"	oId "CUFF.27506.3"	tss_id "TSS27159"
4	Cufflinks	exon	69774979	69775057	.	+	.	gene_id "XLOC_026441"	transcript_id "TCONS_00028171"	exon_number "4"	oId "CUFF.27506.3"	tss_id "TSS27159"
4	Cufflinks	exon	69776139	69777272	.	+	.	gene_id "XLOC_026441"	transcript_id "TCONS_00028171"	exon_number "5"	oId "CUFF.27506.3"	tss_id "TSS27159"
4	Cufflinks	exon	70249979	70250620	.	+	.	gene_id "XLOC_026445"	transcript_id "TCONS_00028174"	exon_number "1"	oId "CUFF.27543.1"	tss_id "TSS27163"
4	Cufflinks	exon	70420873	70422123	.	+	.	gene_id "XLOC_026452"	transcript_id "TCONS_00028181"	exon_number "1"	oId "CUFF.27552.1"	tss_id "TSS27170"
4	Cufflinks	exon	70423347	70423511	.	+	.	gene_id "XLOC_026452"	transcript_id "TCONS_00028181"	exon_number "2"	oId "CUFF.27552.1"	tss_id "TSS27170"
4	Cufflinks	exon	70423668	70424088	.	+	.	gene_id "XLOC_026452"	transcript_id "TCONS_00028181"	exon_number "3"	oId "CUFF.27552.1"	tss_id "TSS27170"
4	Cufflinks	exon	70426048	70429556	.	+	.	gene_id "XLOC_026454"	transcript_id "TCONS_00028183"	exon_number "1"	oId "CUFF.27554.1"	tss_id "TSS27172"
4	Cufflinks	exon	119085735	119087717	.	+	.	gene_id "XLOC_026717"	transcript_id "TCONS_00028469"	exon_number "1"	oId "CUFF.28019.1"	tss_id "TSS27443"
4	Cufflinks	exon	119088745	119092445	.	+	.	gene_id "XLOC_026718"	transcript_id "TCONS_00028470"	exon_number "1"	oId "CUFF.28020.1"	tss_id "TSS27444"
4	Cufflinks	exon	119471136	119471514	.	+	.	gene_id "XLOC_026733"	transcript_id "TCONS_00028486"	exon_number "1"	oId "CUFF.28041.1"	tss_id "TSS27459"
4	Cufflinks	exon	119502474	119502714	.	+	.	gene_id "XLOC_026738"	transcript_id "TCONS_00028492"	exon_number "1"	oId "CUFF.28049.1"	tss_id "TSS27465"
4	Cufflinks	exon	119502860	119503913	.	+	.	gene_id "XLOC_026738"	transcript_id "TCONS_00028492"	exon_number "2"	oId "CUFF.28049.1"	tss_id "TSS27465"
4	Cufflinks	exon	119504242	119504525	.	+	.	gene_id "XLOC_026738"	transcript_id "TCONS_00028492"	exon_number "3"	oId "CUFF.28049.1"	tss_id "TSS27465"
4	Cufflinks	exon	119504864	119505733	.	+	.	gene_id "XLOC_026738"	transcript_id "TCONS_00028492"	exon_number "4"	oId "CUFF.28049.1"	tss_id "TSS27465"
4	Cufflinks	exon	120306851	120309345	.	+	.	gene_id "XLOC_026746"	transcript_id "TCONS_00028501"	exon_number "1"	oId "CUFF.28072.1"	tss_id "TSS27473"
4	Cufflinks	exon	120312425	120312447	.	+	.	gene_id "XLOC_026746"	transcript_id "TCONS_00028501"	exon_number "2"	oId "CUFF.28072.1"	tss_id "TSS27473"
4	Cufflinks	exon	120309347	120312447	.	+	.	gene_id "XLOC_026746"	transcript_id "TCONS_00028502"	exon_number "1"	oId "CUFF.28072.2"	tss_id "TSS27474"
4	Cufflinks	exon	54167508	54172129	.	-	.	gene_id "XLOC_026903"	transcript_id "TCONS_00028676"	exon_number "1"	oId "CUFF.26987.1"	tss_id "TSS27637"
4	Cufflinks	exon	54172187	54175290	.	-	.	gene_id "XLOC_026904"	transcript_id "TCONS_00028677"	exon_number "1"	oId "CUFF.26988.1"	tss_id "TSS27638"
4	Cufflinks	exon	54181231	54184034	.	-	.	gene_id "XLOC_026907"	transcript_id "TCONS_00028680"	exon_number "1"	oId "CUFF.26991.1"	tss_id "TSS27641"
4	Cufflinks	exon	54204573	54207637	.	-	.	gene_id "XLOC_026916"	transcript_id "TCONS_00028689"	exon_number "1"	oId "CUFF.27000.1"	tss_id "TSS27650"
4	Cufflinks	exon	54211615	54213345	.	-	.	gene_id "XLOC_026918"	transcript_id "TCONS_00028691"	exon_number "1"	oId "CUFF.27002.1"	tss_id "TSS27652"
4	Cufflinks	exon	54214082	54216170	.	-	.	gene_id "XLOC_026919"	transcript_id "TCONS_00028692"	exon_number "1"	oId "CUFF.27003.1"	tss_id "TSS27653"
4	Cufflinks	exon	54219118	54221788	.	-	.	gene_id "XLOC_026921"	transcript_id "TCONS_00028694"	exon_number "1"	oId "CUFF.27007.1"	tss_id "TSS27655"
4	Cufflinks	exon	54221938	54222043	.	-	.	gene_id "XLOC_026921"	transcript_id "TCONS_00028694"	exon_number "2"	oId "CUFF.27007.1"	tss_id "TSS27655"
4	Cufflinks	exon	54230068	54233852	.	-	.	gene_id "XLOC_026924"	transcript_id "TCONS_00028697"	exon_number "1"	oId "CUFF.27010.1"	tss_id "TSS27658"
4	Cufflinks	exon	54262032	54276318	.	-	.	gene_id "XLOC_026927"	transcript_id "TCONS_00028700"	exon_number "1"	oId "CUFF.27013.1"	tss_id "TSS27661"
4	Cufflinks	exon	54372350	54373324	.	-	.	gene_id "XLOC_026946"	transcript_id "TCONS_00028719"	exon_number "1"	oId "CUFF.27032.1"	tss_id "TSS27680"
4	Cufflinks	exon	54375778	54376388	.	-	.	gene_id "XLOC_026948"	transcript_id "TCONS_00028721"	exon_number "1"	oId "CUFF.27034.1"	tss_id "TSS27682"
4	Cufflinks	exon	54376852	54377665	.	-	.	gene_id "XLOC_026949"	transcript_id "TCONS_00028722"	exon_number "1"	oId "CUFF.27035.1"	tss_id "TSS27683"
4	Cufflinks	exon	54380504	54382314	.	-	.	gene_id "XLOC_026953"	transcript_id "TCONS_00028726"	exon_number "1"	oId "CUFF.27039.1"	tss_id "TSS27687"
4	Cufflinks	exon	54382397	54383560	.	-	.	gene_id "XLOC_026954"	transcript_id "TCONS_00028727"	exon_number "1"	oId "CUFF.27040.1"	tss_id "TSS27688"
4	Cufflinks	exon	54383885	54385511	.	-	.	gene_id "XLOC_026955"	transcript_id "TCONS_00028728"	exon_number "1"	oId "CUFF.27041.1"	tss_id "TSS27689"
4	Cufflinks	exon	54385563	54387315	.	-	.	gene_id "XLOC_026956"	transcript_id "TCONS_00028729"	exon_number "1"	oId "CUFF.27042.1"	tss_id "TSS27690"
4	Cufflinks	exon	54387484	54388702	.	-	.	gene_id "XLOC_026957"	transcript_id "TCONS_00028730"	exon_number "1"	oId "CUFF.27043.1"	tss_id "TSS27691"
4	Cufflinks	exon	54435310	54436818	.	-	.	gene_id "XLOC_026978"	transcript_id "TCONS_00028751"	exon_number "1"	oId "CUFF.27064.1"	tss_id "TSS27712"
4	Cufflinks	exon	54444022	54446411	.	-	.	gene_id "XLOC_026984"	transcript_id "TCONS_00028757"	exon_number "1"	oId "CUFF.27070.1"	tss_id "TSS27718"
4	Cufflinks	exon	54456774	54459473	.	-	.	gene_id "XLOC_026989"	transcript_id "TCONS_00028762"	exon_number "1"	oId "CUFF.27075.1"	tss_id "TSS27723"
4	Cufflinks	exon	54475548	54478013	.	-	.	gene_id "XLOC_027001"	transcript_id "TCONS_00028774"	exon_number "1"	oId "CUFF.27087.1"	tss_id "TSS27735"
4	Cufflinks	exon	54494033	54495506	.	-	.	gene_id "XLOC_027011"	transcript_id "TCONS_00028784"	exon_number "1"	oId "CUFF.27097.1"	tss_id "TSS27745"
4	Cufflinks	exon	54495665	54497512	.	-	.	gene_id "XLOC_027012"	transcript_id "TCONS_00028785"	exon_number "1"	oId "CUFF.27098.1"	tss_id "TSS27746"
4	Cufflinks	exon	54539001	54539010	.	-	.	gene_id "XLOC_027012"	transcript_id "TCONS_00028785"	exon_number "2"	oId "CUFF.27098.1"	tss_id "TSS27746"
4	Cufflinks	exon	54495665	54497512	.	-	.	gene_id "XLOC_027012"	transcript_id "TCONS_00028786"	exon_number "1"	oId "CUFF.27098.2"	tss_id "TSS27747"
4	Cufflinks	exon	54608171	54608180	.	-	.	gene_id "XLOC_027012"	transcript_id "TCONS_00028786"	exon_number "2"	oId "CUFF.27098.2"	tss_id "TSS27747"
4	Cufflinks	exon	54502525	54504414	.	-	.	gene_id "XLOC_027016"	transcript_id "TCONS_00028790"	exon_number "1"	oId "CUFF.27102.1"	tss_id "TSS27751"
4	Cufflinks	exon	54514531	54516054	.	-	.	gene_id "XLOC_027022"	transcript_id "TCONS_00028796"	exon_number "1"	oId "CUFF.27108.1"	tss_id "TSS27757"
4	Cufflinks	exon	54526013	54527630	.	-	.	gene_id "XLOC_027029"	transcript_id "TCONS_00028803"	exon_number "1"	oId "CUFF.27115.1"	tss_id "TSS27764"
4	Cufflinks	exon	54583137	54584470	.	-	.	gene_id "XLOC_027049"	transcript_id "TCONS_00028823"	exon_number "1"	oId "CUFF.27135.1"	tss_id "TSS27784"
4	Cufflinks	exon	54584499	54584785	.	-	.	gene_id "XLOC_027049"	transcript_id "TCONS_00028823"	exon_number "2"	oId "CUFF.27135.1"	tss_id "TSS27784"
4	Cufflinks	exon	54624239	54625366	.	-	.	gene_id "XLOC_027068"	transcript_id "TCONS_00028842"	exon_number "1"	oId "CUFF.27154.1"	tss_id "TSS27803"
4	Cufflinks	exon	54626142	54627699	.	-	.	gene_id "XLOC_027070"	transcript_id "TCONS_00028844"	exon_number "1"	oId "CUFF.27156.1"	tss_id "TSS27805"
4	Cufflinks	exon	54633814	54635059	.	-	.	gene_id "XLOC_027072"	transcript_id "TCONS_00028846"	exon_number "1"	oId "CUFF.27158.1"	tss_id "TSS27807"
4	Cufflinks	exon	54648703	54649602	.	-	.	gene_id "XLOC_027082"	transcript_id "TCONS_00028856"	exon_number "1"	oId "CUFF.27168.1"	tss_id "TSS27817"
4	Cufflinks	exon	54662868	54663902	.	-	.	gene_id "XLOC_027090"	transcript_id "TCONS_00028864"	exon_number "1"	oId "CUFF.27176.1"	tss_id "TSS27825"
4	Cufflinks	exon	54671605	54673515	.	-	.	gene_id "XLOC_027094"	transcript_id "TCONS_00028868"	exon_number "1"	oId "CUFF.27180.1"	tss_id "TSS27829"
4	Cufflinks	exon	54676056	54680333	.	-	.	gene_id "XLOC_027095"	transcript_id "TCONS_00028869"	exon_number "1"	oId "CUFF.27181.1"	tss_id "TSS27830"
4	Cufflinks	exon	54702197	54709110	.	-	.	gene_id "XLOC_027097"	transcript_id "TCONS_00028871"	exon_number "1"	oId "CUFF.27183.1"	tss_id "TSS27832"
4	Cufflinks	exon	54709215	54710303	.	-	.	gene_id "XLOC_027098"	transcript_id "TCONS_00028872"	exon_number "1"	oId "CUFF.27184.1"	tss_id "TSS27833"
4	Cufflinks	exon	54711294	54713553	.	-	.	gene_id "XLOC_027100"	transcript_id "TCONS_00028874"	exon_number "1"	oId "CUFF.27186.1"	tss_id "TSS27835"
4	Cufflinks	exon	54713616	54715743	.	-	.	gene_id "XLOC_027101"	transcript_id "TCONS_00028875"	exon_number "1"	oId "CUFF.27187.1"	tss_id "TSS27836"
4	Cufflinks	exon	54728536	54730137	.	-	.	gene_id "XLOC_027105"	transcript_id "TCONS_00028879"	exon_number "1"	oId "CUFF.27191.1"	tss_id "TSS27840"
4	Cufflinks	exon	54730283	54732286	.	-	.	gene_id "XLOC_027106"	transcript_id "TCONS_00028880"	exon_number "1"	oId "CUFF.27192.1"	tss_id "TSS27841"
4	Cufflinks	exon	55116932	55120693	.	-	.	gene_id "XLOC_027140"	transcript_id "TCONS_00028915"	exon_number "1"	oId "CUFF.27236.1"	tss_id "TSS27876"
4	Cufflinks	exon	55222788	55227416	.	-	.	gene_id "XLOC_027171"	transcript_id "TCONS_00028946"	exon_number "1"	oId "CUFF.27267.1"	tss_id "TSS27907"
4	Cufflinks	exon	55231718	55235355	.	-	.	gene_id "XLOC_027175"	transcript_id "TCONS_00028950"	exon_number "1"	oId "CUFF.27271.1"	tss_id "TSS27911"
4	Cufflinks	exon	55235480	55238764	.	-	.	gene_id "XLOC_027176"	transcript_id "TCONS_00028951"	exon_number "1"	oId "CUFF.27272.1"	tss_id "TSS27912"
4	Cufflinks	exon	55275693	55282608	.	-	.	gene_id "XLOC_027182"	transcript_id "TCONS_00028959"	exon_number "1"	oId "CUFF.27278.1"	tss_id "TSS27918"
4	Cufflinks	exon	55331397	55331451	.	-	.	gene_id "XLOC_027189"	transcript_id "TCONS_00028966"	exon_number "1"	oId "CUFF.27285.1"	tss_id "TSS27925"
4	Cufflinks	exon	55336337	55342338	.	-	.	gene_id "XLOC_027189"	transcript_id "TCONS_00028966"	exon_number "2"	oId "CUFF.27285.1"	tss_id "TSS27925"
4	Cufflinks	exon	55344823	55346168	.	-	.	gene_id "XLOC_027189"	transcript_id "TCONS_00028966"	exon_number "3"	oId "CUFF.27285.1"	tss_id "TSS27925"
4	Cufflinks	exon	55432980	55434632	.	-	.	gene_id "XLOC_027197"	transcript_id "TCONS_00028974"	exon_number "1"	oId "CUFF.27293.1"	tss_id "TSS27933"
4	Cufflinks	exon	55480777	55486364	.	-	.	gene_id "XLOC_027202"	transcript_id "TCONS_00028979"	exon_number "1"	oId "CUFF.27298.1"	tss_id "TSS27938"
4	Cufflinks	exon	55491603	55495878	.	-	.	gene_id "XLOC_027204"	transcript_id "TCONS_00028981"	exon_number "1"	oId "CUFF.27300.1"	tss_id "TSS27940"
4	Cufflinks	exon	55524349	55526222	.	-	.	gene_id "XLOC_027219"	transcript_id "TCONS_00028996"	exon_number "1"	oId "CUFF.27315.1"	tss_id "TSS27955"
4	Cufflinks	exon	55546521	55547181	.	-	.	gene_id "XLOC_027234"	transcript_id "TCONS_00029011"	exon_number "1"	oId "CUFF.27330.1"	tss_id "TSS27970"
4	Cufflinks	exon	55561562	55562943	.	-	.	gene_id "XLOC_027234"	transcript_id "TCONS_00029011"	exon_number "2"	oId "CUFF.27330.1"	tss_id "TSS27970"
4	Cufflinks	exon	55556448	55558515	.	-	.	gene_id "XLOC_027239"	transcript_id "TCONS_00029016"	exon_number "1"	oId "CUFF.27335.1"	tss_id "TSS27975"
4	Cufflinks	exon	55732086	55733024	.	-	.	gene_id "XLOC_027247"	transcript_id "TCONS_00029024"	exon_number "1"	oId "CUFF.27349.1"	tss_id "TSS27983"
4	Cufflinks	exon	55736755	55736971	.	-	.	gene_id "XLOC_027247"	transcript_id "TCONS_00029024"	exon_number "2"	oId "CUFF.27349.1"	tss_id "TSS27983"
4	Cufflinks	exon	55744213	55746022	.	-	.	gene_id "XLOC_027247"	transcript_id "TCONS_00029024"	exon_number "3"	oId "CUFF.27349.1"	tss_id "TSS27983"
4	Cufflinks	exon	55732086	55733024	.	-	.	gene_id "XLOC_027247"	transcript_id "TCONS_00029025"	exon_number "1"	oId "CUFF.27349.2"	tss_id "TSS27984"
4	Cufflinks	exon	55736755	55736971	.	-	.	gene_id "XLOC_027247"	transcript_id "TCONS_00029025"	exon_number "2"	oId "CUFF.27349.2"	tss_id "TSS27984"
4	Cufflinks	exon	55738046	55738153	.	-	.	gene_id "XLOC_027247"	transcript_id "TCONS_00029025"	exon_number "3"	oId "CUFF.27349.2"	tss_id "TSS27984"
4	Cufflinks	exon	55750595	55751032	.	-	.	gene_id "XLOC_027247"	transcript_id "TCONS_00029025"	exon_number "4"	oId "CUFF.27349.2"	tss_id "TSS27984"
4	Cufflinks	exon	55732086	55733024	.	-	.	gene_id "XLOC_027247"	transcript_id "TCONS_00029026"	exon_number "1"	oId "CUFF.27349.3"	tss_id "TSS27985"
4	Cufflinks	exon	55736755	55736971	.	-	.	gene_id "XLOC_027247"	transcript_id "TCONS_00029026"	exon_number "2"	oId "CUFF.27349.3"	tss_id "TSS27985"
4	Cufflinks	exon	55755826	55757262	.	-	.	gene_id "XLOC_027247"	transcript_id "TCONS_00029026"	exon_number "3"	oId "CUFF.27349.3"	tss_id "TSS27985"
4	Cufflinks	exon	55738156	55742494	.	-	.	gene_id "XLOC_027250"	transcript_id "TCONS_00029029"	exon_number "1"	oId "CUFF.27352.1"	tss_id "TSS27988"
4	Cufflinks	exon	55751096	55753563	.	-	.	gene_id "XLOC_027253"	transcript_id "TCONS_00029032"	exon_number "1"	oId "CUFF.27355.1"	tss_id "TSS27991"
4	Cufflinks	exon	55753730	55755808	.	-	.	gene_id "XLOC_027254"	transcript_id "TCONS_00029033"	exon_number "1"	oId "CUFF.27356.1"	tss_id "TSS27992"
4	Cufflinks	exon	55759207	55760469	.	-	.	gene_id "XLOC_027256"	transcript_id "TCONS_00029035"	exon_number "1"	oId "CUFF.27358.1"	tss_id "TSS27994"
4	Cufflinks	exon	55760578	55761992	.	-	.	gene_id "XLOC_027257"	transcript_id "TCONS_00029036"	exon_number "1"	oId "CUFF.27359.1"	tss_id "TSS27995"
4	Cufflinks	exon	55789046	55789774	.	-	.	gene_id "XLOC_027271"	transcript_id "TCONS_00029050"	exon_number "1"	oId "CUFF.27373.1"	tss_id "TSS28009"
4	Cufflinks	exon	55790104	55790305	.	-	.	gene_id "XLOC_027271"	transcript_id "TCONS_00029050"	exon_number "2"	oId "CUFF.27373.1"	tss_id "TSS28009"
4	Cufflinks	exon	55849636	55850211	.	-	.	gene_id "XLOC_027271"	transcript_id "TCONS_00029050"	exon_number "3"	oId "CUFF.27373.1"	tss_id "TSS28009"
4	Cufflinks	exon	55789046	55789774	.	-	.	gene_id "XLOC_027271"	transcript_id "TCONS_00029051"	exon_number "1"	oId "CUFF.27373.2"	tss_id "TSS28010"
4	Cufflinks	exon	55790104	55790305	.	-	.	gene_id "XLOC_027271"	transcript_id "TCONS_00029051"	exon_number "2"	oId "CUFF.27373.2"	tss_id "TSS28010"
4	Cufflinks	exon	55852082	55853413	.	-	.	gene_id "XLOC_027271"	transcript_id "TCONS_00029051"	exon_number "3"	oId "CUFF.27373.2"	tss_id "TSS28010"
4	Cufflinks	exon	55789046	55789774	.	-	.	gene_id "XLOC_027271"	transcript_id "TCONS_00029052"	exon_number "1"	oId "CUFF.27373.3"	tss_id "TSS28011"
4	Cufflinks	exon	55790104	55790305	.	-	.	gene_id "XLOC_027271"	transcript_id "TCONS_00029052"	exon_number "2"	oId "CUFF.27373.3"	tss_id "TSS28011"
4	Cufflinks	exon	55853588	55855321	.	-	.	gene_id "XLOC_027271"	transcript_id "TCONS_00029052"	exon_number "3"	oId "CUFF.27373.3"	tss_id "TSS28011"
4	Cufflinks	exon	56564660	56566952	.	-	.	gene_id "XLOC_027285"	transcript_id "TCONS_00029066"	exon_number "1"	oId "CUFF.27405.1"	tss_id "TSS28025"
4	Cufflinks	exon	56596371	56598849	.	-	.	gene_id "XLOC_027285"	transcript_id "TCONS_00029066"	exon_number "2"	oId "CUFF.27405.1"	tss_id "TSS28025"
4	Cufflinks	exon	56568618	56570481	.	-	.	gene_id "XLOC_027286"	transcript_id "TCONS_00029067"	exon_number "1"	oId "CUFF.27406.1"	tss_id "TSS28026"
4	Cufflinks	exon	69986230	69986507	.	-	.	gene_id "XLOC_027352"	transcript_id "TCONS_00029139"	exon_number "1"	oId "CUFF.27528.1"	tss_id "TSS28096"
4	Cufflinks	exon	69996548	69996746	.	-	.	gene_id "XLOC_027352"	transcript_id "TCONS_00029139"	exon_number "2"	oId "CUFF.27528.1"	tss_id "TSS28096"
4	Cufflinks	exon	69997674	69997752	.	-	.	gene_id "XLOC_027352"	transcript_id "TCONS_00029139"	exon_number "3"	oId "CUFF.27528.1"	tss_id "TSS28096"
4	Cufflinks	exon	69999399	69999451	.	-	.	gene_id "XLOC_027352"	transcript_id "TCONS_00029139"	exon_number "4"	oId "CUFF.27528.1"	tss_id "TSS28096"
4	Cufflinks	exon	70003062	70004297	.	-	.	gene_id "XLOC_027352"	transcript_id "TCONS_00029139"	exon_number "5"	oId "CUFF.27528.1"	tss_id "TSS28096"
4	Cufflinks	exon	70009701	70009779	.	-	.	gene_id "XLOC_027352"	transcript_id "TCONS_00029139"	exon_number "6"	oId "CUFF.27528.1"	tss_id "TSS28096"
4	Cufflinks	exon	70011668	70017142	.	-	.	gene_id "XLOC_027352"	transcript_id "TCONS_00029139"	exon_number "7"	oId "CUFF.27528.1"	tss_id "TSS28096"
4	Cufflinks	exon	69986230	69986507	.	-	.	gene_id "XLOC_027352"	transcript_id "TCONS_00029141"	exon_number "1"	oId "CUFF.27528.3"	tss_id "TSS28097"
4	Cufflinks	exon	69996548	69996746	.	-	.	gene_id "XLOC_027352"	transcript_id "TCONS_00029141"	exon_number "2"	oId "CUFF.27528.3"	tss_id "TSS28097"
4	Cufflinks	exon	69997674	69997752	.	-	.	gene_id "XLOC_027352"	transcript_id "TCONS_00029141"	exon_number "3"	oId "CUFF.27528.3"	tss_id "TSS28097"
4	Cufflinks	exon	69999399	69999733	.	-	.	gene_id "XLOC_027352"	transcript_id "TCONS_00029141"	exon_number "4"	oId "CUFF.27528.3"	tss_id "TSS28097"
4	Cufflinks	exon	70009701	70009779	.	-	.	gene_id "XLOC_027352"	transcript_id "TCONS_00029141"	exon_number "5"	oId "CUFF.27528.3"	tss_id "TSS28097"
4	Cufflinks	exon	70011668	70018779	.	-	.	gene_id "XLOC_027352"	transcript_id "TCONS_00029141"	exon_number "6"	oId "CUFF.27528.3"	tss_id "TSS28097"
4	Cufflinks	exon	70020178	70020320	.	-	.	gene_id "XLOC_027352"	transcript_id "TCONS_00029141"	exon_number "7"	oId "CUFF.27528.3"	tss_id "TSS28097"
4	Cufflinks	exon	69986230	69986507	.	-	.	gene_id "XLOC_027352"	transcript_id "TCONS_00029140"	exon_number "1"	oId "CUFF.27528.2"	tss_id "TSS28097"
4	Cufflinks	exon	69996548	69996746	.	-	.	gene_id "XLOC_027352"	transcript_id "TCONS_00029140"	exon_number "2"	oId "CUFF.27528.2"	tss_id "TSS28097"
4	Cufflinks	exon	69997674	69997752	.	-	.	gene_id "XLOC_027352"	transcript_id "TCONS_00029140"	exon_number "3"	oId "CUFF.27528.2"	tss_id "TSS28097"
4	Cufflinks	exon	69999399	69999451	.	-	.	gene_id "XLOC_027352"	transcript_id "TCONS_00029140"	exon_number "4"	oId "CUFF.27528.2"	tss_id "TSS28097"
4	Cufflinks	exon	70003062	70004300	.	-	.	gene_id "XLOC_027352"	transcript_id "TCONS_00029140"	exon_number "5"	oId "CUFF.27528.2"	tss_id "TSS28097"
4	Cufflinks	exon	70009701	70009779	.	-	.	gene_id "XLOC_027352"	transcript_id "TCONS_00029140"	exon_number "6"	oId "CUFF.27528.2"	tss_id "TSS28097"
4	Cufflinks	exon	70020178	70020320	.	-	.	gene_id "XLOC_027352"	transcript_id "TCONS_00029140"	exon_number "7"	oId "CUFF.27528.2"	tss_id "TSS28097"
4	Cufflinks	exon	69996718	69996746	.	-	.	gene_id "XLOC_027352"	transcript_id "TCONS_00029145"	exon_number "1"	oId "CUFF.27528.4"	tss_id "TSS28097"
4	Cufflinks	exon	69997674	69997752	.	-	.	gene_id "XLOC_027352"	transcript_id "TCONS_00029145"	exon_number "2"	oId "CUFF.27528.4"	tss_id "TSS28097"
4	Cufflinks	exon	70009701	70009779	.	-	.	gene_id "XLOC_027352"	transcript_id "TCONS_00029145"	exon_number "3"	oId "CUFF.27528.4"	tss_id "TSS28097"
4	Cufflinks	exon	70011668	70018779	.	-	.	gene_id "XLOC_027352"	transcript_id "TCONS_00029145"	exon_number "4"	oId "CUFF.27528.4"	tss_id "TSS28097"
4	Cufflinks	exon	70020178	70020320	.	-	.	gene_id "XLOC_027352"	transcript_id "TCONS_00029145"	exon_number "5"	oId "CUFF.27528.4"	tss_id "TSS28097"
4	Cufflinks	exon	120526538	120529605	.	-	.	gene_id "XLOC_027595"	transcript_id "TCONS_00029403"	exon_number "1"	oId "CUFF.28082.1"	tss_id "TSS28350"
4	Cufflinks	exon	120530230	120531043	.	-	.	gene_id "XLOC_027595"	transcript_id "TCONS_00029403"	exon_number "2"	oId "CUFF.28082.1"	tss_id "TSS28350"
4	Cufflinks	exon	120537910	120537973	.	-	.	gene_id "XLOC_027595"	transcript_id "TCONS_00029403"	exon_number "3"	oId "CUFF.28082.1"	tss_id "TSS28350"
4	Cufflinks	exon	120538644	120538698	.	-	.	gene_id "XLOC_027595"	transcript_id "TCONS_00029403"	exon_number "4"	oId "CUFF.28082.1"	tss_id "TSS28350"
4	Cufflinks	exon	120531067	120536989	.	-	.	gene_id "XLOC_027595"	transcript_id "TCONS_00029405"	exon_number "1"	oId "CUFF.28082.2"	tss_id "TSS28351"
4	Cufflinks	exon	120537184	120538278	.	-	.	gene_id "XLOC_027595"	transcript_id "TCONS_00029405"	exon_number "2"	oId "CUFF.28082.2"	tss_id "TSS28351"
4	Cufflinks	exon	120538644	120538996	.	-	.	gene_id "XLOC_027595"	transcript_id "TCONS_00029405"	exon_number "3"	oId "CUFF.28082.2"	tss_id "TSS28351"
4	Cufflinks	exon	120797628	120798241	.	-	.	gene_id "XLOC_027610"	transcript_id "TCONS_00029420"	exon_number "1"	oId "CUFF.28104.1"	tss_id "TSS28366"
5	Cufflinks	exon	72717	72997	.	+	.	gene_id "XLOC_027613"	transcript_id "TCONS_00029423"	exon_number "1"	oId "CUFF.28106.1"	tss_id "TSS28369"
5	Cufflinks	exon	200221	200580	.	+	.	gene_id "XLOC_027614"	transcript_id "TCONS_00029424"	exon_number "1"	oId "CUFF.28107.1"	tss_id "TSS28370"
5	Cufflinks	exon	201153	201541	.	+	.	gene_id "XLOC_027615"	transcript_id "TCONS_00029425"	exon_number "1"	oId "CUFF.28108.1"	tss_id "TSS28371"
5	Cufflinks	exon	202954	203254	.	+	.	gene_id "XLOC_027615"	transcript_id "TCONS_00029425"	exon_number "2"	oId "CUFF.28108.1"	tss_id "TSS28371"
5	Cufflinks	exon	207068	207775	.	+	.	gene_id "XLOC_027618"	transcript_id "TCONS_00029428"	exon_number "1"	oId "CUFF.28111.1"	tss_id "TSS28374"
5	Cufflinks	exon	1368997	1370293	.	+	.	gene_id "XLOC_027637"	transcript_id "TCONS_00029447"	exon_number "1"	oId "CUFF.28183.1"	tss_id "TSS28393"
5	Cufflinks	exon	1412093	1412637	.	+	.	gene_id "XLOC_027640"	transcript_id "TCONS_00029450"	exon_number "1"	oId "CUFF.28186.1"	tss_id "TSS28396"
5	Cufflinks	exon	1424248	1427631	.	+	.	gene_id "XLOC_027643"	transcript_id "TCONS_00029453"	exon_number "1"	oId "CUFF.28189.1"	tss_id "TSS28399"
5	Cufflinks	exon	1444402	1446665	.	+	.	gene_id "XLOC_027644"	transcript_id "TCONS_00029454"	exon_number "1"	oId "CUFF.28190.1"	tss_id "TSS28400"
5	Cufflinks	exon	1446843	1447248	.	+	.	gene_id "XLOC_027645"	transcript_id "TCONS_00029455"	exon_number "1"	oId "CUFF.28191.1"	tss_id "TSS28401"
5	Cufflinks	exon	6776831	6777171	.	+	.	gene_id "XLOC_027662"	transcript_id "TCONS_00029474"	exon_number "1"	oId "CUFF.28283.2"	tss_id "TSS28418"
5	Cufflinks	exon	7040021	7040145	.	+	.	gene_id "XLOC_027662"	transcript_id "TCONS_00029474"	exon_number "2"	oId "CUFF.28283.2"	tss_id "TSS28418"
5	Cufflinks	exon	7057068	7059768	.	+	.	gene_id "XLOC_027662"	transcript_id "TCONS_00029474"	exon_number "3"	oId "CUFF.28283.2"	tss_id "TSS28418"
5	Cufflinks	exon	6776831	6777171	.	+	.	gene_id "XLOC_027662"	transcript_id "TCONS_00029473"	exon_number "1"	oId "CUFF.28283.1"	tss_id "TSS28418"
5	Cufflinks	exon	7057068	7059768	.	+	.	gene_id "XLOC_027662"	transcript_id "TCONS_00029473"	exon_number "2"	oId "CUFF.28283.1"	tss_id "TSS28418"
5	Cufflinks	exon	7040095	7040145	.	+	.	gene_id "XLOC_027662"	transcript_id "TCONS_00029548"	exon_number "1"	oId "CUFF.28283.3"	tss_id "TSS28419"
5	Cufflinks	exon	7048669	7048807	.	+	.	gene_id "XLOC_027662"	transcript_id "TCONS_00029548"	exon_number "2"	oId "CUFF.28283.3"	tss_id "TSS28419"
5	Cufflinks	exon	7049328	7049434	.	+	.	gene_id "XLOC_027662"	transcript_id "TCONS_00029548"	exon_number "3"	oId "CUFF.28283.3"	tss_id "TSS28419"
5	Cufflinks	exon	7051349	7051431	.	+	.	gene_id "XLOC_027662"	transcript_id "TCONS_00029548"	exon_number "4"	oId "CUFF.28283.3"	tss_id "TSS28419"
5	Cufflinks	exon	7057068	7059768	.	+	.	gene_id "XLOC_027662"	transcript_id "TCONS_00029548"	exon_number "5"	oId "CUFF.28283.3"	tss_id "TSS28419"
5	Cufflinks	exon	6873356	6876549	.	+	.	gene_id "XLOC_027686"	transcript_id "TCONS_00029498"	exon_number "1"	oId "CUFF.28306.1"	tss_id "TSS28443"
5	Cufflinks	exon	6890073	6893461	.	+	.	gene_id "XLOC_027694"	transcript_id "TCONS_00029506"	exon_number "1"	oId "CUFF.28314.1"	tss_id "TSS28451"
5	Cufflinks	exon	6903816	6904128	.	+	.	gene_id "XLOC_027694"	transcript_id "TCONS_00029506"	exon_number "2"	oId "CUFF.28314.1"	tss_id "TSS28451"
5	Cufflinks	exon	7003733	7003743	.	+	.	gene_id "XLOC_027734"	transcript_id "TCONS_00029546"	exon_number "1"	oId "CUFF.28354.1"	tss_id "TSS28492"
5	Cufflinks	exon	7107586	7118481	.	+	.	gene_id "XLOC_027734"	transcript_id "TCONS_00029546"	exon_number "2"	oId "CUFF.28354.1"	tss_id "TSS28492"
5	Cufflinks	exon	7095196	7098253	.	+	.	gene_id "XLOC_027743"	transcript_id "TCONS_00029556"	exon_number "1"	oId "CUFF.28363.1"	tss_id "TSS28501"
5	Cufflinks	exon	7099766	7099791	.	+	.	gene_id "XLOC_027743"	transcript_id "TCONS_00029556"	exon_number "2"	oId "CUFF.28363.1"	tss_id "TSS28501"
5	Cufflinks	exon	7099938	7105636	.	+	.	gene_id "XLOC_027745"	transcript_id "TCONS_00029558"	exon_number "1"	oId "CUFF.28365.1"	tss_id "TSS28503"
5	Cufflinks	exon	7168422	7189214	.	+	.	gene_id "XLOC_027756"	transcript_id "TCONS_00029569"	exon_number "1"	oId "CUFF.28377.1"	tss_id "TSS28514"
5	Cufflinks	exon	7292092	7293761	.	+	.	gene_id "XLOC_027756"	transcript_id "TCONS_00029569"	exon_number "2"	oId "CUFF.28377.1"	tss_id "TSS28514"
5	Cufflinks	exon	7195155	7200476	.	+	.	gene_id "XLOC_027759"	transcript_id "TCONS_00029572"	exon_number "1"	oId "CUFF.28380.1"	tss_id "TSS28517"
5	Cufflinks	exon	7200607	7200641	.	+	.	gene_id "XLOC_027759"	transcript_id "TCONS_00029572"	exon_number "2"	oId "CUFF.28380.1"	tss_id "TSS28517"
5	Cufflinks	exon	7197897	7200520	.	+	.	gene_id "XLOC_027759"	transcript_id "TCONS_00029573"	exon_number "1"	oId "CUFF.28380.2"	tss_id "TSS28518"
5	Cufflinks	exon	7200607	7200641	.	+	.	gene_id "XLOC_027759"	transcript_id "TCONS_00029573"	exon_number "2"	oId "CUFF.28380.2"	tss_id "TSS28518"
5	Cufflinks	exon	7201182	7205425	.	+	.	gene_id "XLOC_027760"	transcript_id "TCONS_00029574"	exon_number "1"	oId "CUFF.28381.1"	tss_id "TSS28519"
5	Cufflinks	exon	7246758	7248943	.	+	.	gene_id "XLOC_027772"	transcript_id "TCONS_00029587"	exon_number "1"	oId "CUFF.28393.1"	tss_id "TSS28531"
5	Cufflinks	exon	7305013	7305593	.	+	.	gene_id "XLOC_027772"	transcript_id "TCONS_00029587"	exon_number "2"	oId "CUFF.28393.1"	tss_id "TSS28531"
5	Cufflinks	exon	7257874	7262705	.	+	.	gene_id "XLOC_027776"	transcript_id "TCONS_00029591"	exon_number "1"	oId "CUFF.28397.1"	tss_id "TSS28535"
5	Cufflinks	exon	7296566	7297649	.	+	.	gene_id "XLOC_027785"	transcript_id "TCONS_00029600"	exon_number "1"	oId "CUFF.28406.1"	tss_id "TSS28544"
5	Cufflinks	exon	7301724	7302654	.	+	.	gene_id "XLOC_027788"	transcript_id "TCONS_00029603"	exon_number "1"	oId "CUFF.28409.1"	tss_id "TSS28547"
5	Cufflinks	exon	7303827	7304423	.	+	.	gene_id "XLOC_027789"	transcript_id "TCONS_00029604"	exon_number "1"	oId "CUFF.28410.1"	tss_id "TSS28548"
5	Cufflinks	exon	7310741	7312072	.	+	.	gene_id "XLOC_027790"	transcript_id "TCONS_00029605"	exon_number "1"	oId "CUFF.28411.1"	tss_id "TSS28549"
5	Cufflinks	exon	7319321	7321437	.	+	.	gene_id "XLOC_027792"	transcript_id "TCONS_00029607"	exon_number "1"	oId "CUFF.28414.1"	tss_id "TSS28551"
5	Cufflinks	exon	7322919	7323199	.	+	.	gene_id "XLOC_027793"	transcript_id "TCONS_00029608"	exon_number "1"	oId "CUFF.28415.1"	tss_id "TSS28552"
5	Cufflinks	exon	7332762	7333072	.	+	.	gene_id "XLOC_027793"	transcript_id "TCONS_00029608"	exon_number "2"	oId "CUFF.28415.1"	tss_id "TSS28552"
5	Cufflinks	exon	7332294	7333072	.	+	.	gene_id "XLOC_027793"	transcript_id "TCONS_00029612"	exon_number "1"	oId "CUFF.28415.2"	tss_id "TSS28553"
5	Cufflinks	exon	7323205	7324819	.	+	.	gene_id "XLOC_027794"	transcript_id "TCONS_00029609"	exon_number "1"	oId "CUFF.28416.1"	tss_id "TSS28554"
5	Cufflinks	exon	7328524	7329980	.	+	.	gene_id "XLOC_027795"	transcript_id "TCONS_00029610"	exon_number "1"	oId "CUFF.28417.1"	tss_id "TSS28555"
5	Cufflinks	exon	7330069	7332036	.	+	.	gene_id "XLOC_027796"	transcript_id "TCONS_00029611"	exon_number "1"	oId "CUFF.28418.1"	tss_id "TSS28556"
5	Cufflinks	exon	7333265	7333903	.	+	.	gene_id "XLOC_027797"	transcript_id "TCONS_00029613"	exon_number "1"	oId "CUFF.28419.1"	tss_id "TSS28557"
5	Cufflinks	exon	7334017	7334647	.	+	.	gene_id "XLOC_027798"	transcript_id "TCONS_00029614"	exon_number "1"	oId "CUFF.28420.1"	tss_id "TSS28558"
5	Cufflinks	exon	7335136	7336812	.	+	.	gene_id "XLOC_027799"	transcript_id "TCONS_00029615"	exon_number "1"	oId "CUFF.28421.1"	tss_id "TSS28559"
5	Cufflinks	exon	7337288	7337998	.	+	.	gene_id "XLOC_027800"	transcript_id "TCONS_00029616"	exon_number "1"	oId "CUFF.28422.1"	tss_id "TSS28560"
5	Cufflinks	exon	7338486	7339959	.	+	.	gene_id "XLOC_027801"	transcript_id "TCONS_00029617"	exon_number "1"	oId "CUFF.28423.1"	tss_id "TSS28561"
5	Cufflinks	exon	7342367	7342931	.	+	.	gene_id "XLOC_027805"	transcript_id "TCONS_00029621"	exon_number "1"	oId "CUFF.28427.1"	tss_id "TSS28565"
5	Cufflinks	exon	7343096	7343887	.	+	.	gene_id "XLOC_027806"	transcript_id "TCONS_00029622"	exon_number "1"	oId "CUFF.28428.1"	tss_id "TSS28566"
5	Cufflinks	exon	7344174	7344869	.	+	.	gene_id "XLOC_027807"	transcript_id "TCONS_00029623"	exon_number "1"	oId "CUFF.28429.1"	tss_id "TSS28567"
5	Cufflinks	exon	7345808	7346808	.	+	.	gene_id "XLOC_027808"	transcript_id "TCONS_00029624"	exon_number "1"	oId "CUFF.28430.1"	tss_id "TSS28568"
5	Cufflinks	exon	7349404	7350768	.	+	.	gene_id "XLOC_027811"	transcript_id "TCONS_00029627"	exon_number "1"	oId "CUFF.28433.1"	tss_id "TSS28571"
5	Cufflinks	exon	7350950	7351712	.	+	.	gene_id "XLOC_027812"	transcript_id "TCONS_00029628"	exon_number "1"	oId "CUFF.28434.1"	tss_id "TSS28572"
5	Cufflinks	exon	7359050	7359531	.	+	.	gene_id "XLOC_027818"	transcript_id "TCONS_00029634"	exon_number "1"	oId "CUFF.28440.1"	tss_id "TSS28578"
5	Cufflinks	exon	7362963	7363864	.	+	.	gene_id "XLOC_027821"	transcript_id "TCONS_00029637"	exon_number "1"	oId "CUFF.28443.1"	tss_id "TSS28581"
5	Cufflinks	exon	7363937	7365399	.	+	.	gene_id "XLOC_027822"	transcript_id "TCONS_00029638"	exon_number "1"	oId "CUFF.28444.1"	tss_id "TSS28582"
5	Cufflinks	exon	7372683	7373459	.	+	.	gene_id "XLOC_027826"	transcript_id "TCONS_00029642"	exon_number "1"	oId "CUFF.28448.1"	tss_id "TSS28586"
5	Cufflinks	exon	7373815	7374073	.	+	.	gene_id "XLOC_027827"	transcript_id "TCONS_00029643"	exon_number "1"	oId "CUFF.28449.1"	tss_id "TSS28587"
5	Cufflinks	exon	7374456	7375611	.	+	.	gene_id "XLOC_027827"	transcript_id "TCONS_00029643"	exon_number "2"	oId "CUFF.28449.1"	tss_id "TSS28587"
5	Cufflinks	exon	111627833	111630860	.	+	.	gene_id "XLOC_028504"	transcript_id "TCONS_00030371"	exon_number "1"	oId "CUFF.29785.1"	tss_id "TSS29287"
[truncated: 278 more rows]

## Sheet: S4b_Ileum Novel GTF file
	Table S4b: Ileum novel lncRNA gtf file
Chromosome	Transcript_construction_software	Feature	Start	End		Strand
1	Cufflinks	exon	242652	252558	.	+	.	gene_id "XLOC_000012"; transcript_id "TCONS_00000012"; exon_number "1"; oId "CUFF.28.1"; tss_id "TSS12";
1	Cufflinks	exon	242652	252345	.	+	.	gene_id "XLOC_000012"; transcript_id "TCONS_00000013"; exon_number "1"; oId "CUFF.28.2"; tss_id "TSS12";
1	Cufflinks	exon	252560	254558	.	+	.	gene_id "XLOC_000012"; transcript_id "TCONS_00000013"; exon_number "2"; oId "CUFF.28.2"; tss_id "TSS12";
1	Cufflinks	exon	265645	265941	.	+	.	gene_id "XLOC_000014"; transcript_id "TCONS_00000015"; exon_number "1"; oId "CUFF.31.1"; tss_id "TSS14";
1	Cufflinks	exon	271777	274234	.	+	.	gene_id "XLOC_000015"; transcript_id "TCONS_00000016"; exon_number "1"; oId "CUFF.32.1"; tss_id "TSS15";
1	Cufflinks	exon	275685	277263	.	+	.	gene_id "XLOC_000016"; transcript_id "TCONS_00000017"; exon_number "1"; oId "CUFF.33.1"; tss_id "TSS16";
1	Cufflinks	exon	479163	482140	.	+	.	gene_id "XLOC_000026"; transcript_id "TCONS_00000027"; exon_number "1"; oId "CUFF.50.1"; tss_id "TSS26";
1	Cufflinks	exon	2523124	2523751	.	+	.	gene_id "XLOC_000051"; transcript_id "TCONS_00000055"; exon_number "1"; oId "CUFF.132.1"; tss_id "TSS52";
1	Cufflinks	exon	2523825	2524146	.	+	.	gene_id "XLOC_000052"; transcript_id "TCONS_00000056"; exon_number "1"; oId "CUFF.133.1"; tss_id "TSS53";
1	Cufflinks	exon	2524430	2525281	.	+	.	gene_id "XLOC_000053"; transcript_id "TCONS_00000057"; exon_number "1"; oId "CUFF.134.1"; tss_id "TSS54";
1	Cufflinks	exon	2525435	2526538	.	+	.	gene_id "XLOC_000054"; transcript_id "TCONS_00000058"; exon_number "1"; oId "CUFF.135.1"; tss_id "TSS55";
1	Cufflinks	exon	2527142	2528489	.	+	.	gene_id "XLOC_000054"; transcript_id "TCONS_00000058"; exon_number "2"; oId "CUFF.135.1"; tss_id "TSS55";
1	Cufflinks	exon	2535471	2536479	.	+	.	gene_id "XLOC_000057"; transcript_id "TCONS_00000061"; exon_number "1"; oId "CUFF.138.1"; tss_id "TSS58";
1	Cufflinks	exon	2536618	2538438	.	+	.	gene_id "XLOC_000058"; transcript_id "TCONS_00000062"; exon_number "1"; oId "CUFF.139.1"; tss_id "TSS59";
1	Cufflinks	exon	3050373	3050701	.	+	.	gene_id "XLOC_000065"; transcript_id "TCONS_00000069"; exon_number "1"; oId "CUFF.150.1"; tss_id "TSS66";
1	Cufflinks	exon	3225937	3225954	.	+	.	gene_id "XLOC_000069"; transcript_id "TCONS_00000073"; exon_number "1"; oId "CUFF.155.1"; tss_id "TSS70";
1	Cufflinks	exon	3303102	3303604	.	+	.	gene_id "XLOC_000069"; transcript_id "TCONS_00000073"; exon_number "2"; oId "CUFF.155.1"; tss_id "TSS70";
1	Cufflinks	exon	3304307	3309854	.	+	.	gene_id "XLOC_000069"; transcript_id "TCONS_00000073"; exon_number "3"; oId "CUFF.155.1"; tss_id "TSS70";
1	Cufflinks	exon	3310178	3310386	.	+	.	gene_id "XLOC_000069"; transcript_id "TCONS_00000073"; exon_number "4"; oId "CUFF.155.1"; tss_id "TSS70";
1	Cufflinks	exon	3332016	3333225	.	+	.	gene_id "XLOC_000069"; transcript_id "TCONS_00000073"; exon_number "5"; oId "CUFF.155.1"; tss_id "TSS70";
1	Cufflinks	exon	3270954	3271350	.	+	.	gene_id "XLOC_000071"; transcript_id "TCONS_00000075"; exon_number "1"; oId "CUFF.160.1"; tss_id "TSS72";
1	Cufflinks	exon	3287734	3288381	.	+	.	gene_id "XLOC_000071"; transcript_id "TCONS_00000075"; exon_number "2"; oId "CUFF.160.1"; tss_id "TSS72";
1	Cufflinks	exon	3271433	3274371	.	+	.	gene_id "XLOC_000073"; transcript_id "TCONS_00000077"; exon_number "1"; oId "CUFF.162.1"; tss_id "TSS74";
1	Cufflinks	exon	3274428	3275294	.	+	.	gene_id "XLOC_000074"; transcript_id "TCONS_00000078"; exon_number "1"; oId "CUFF.163.1"; tss_id "TSS75";
1	Cufflinks	exon	3299524	3299586	.	+	.	gene_id "XLOC_000074"; transcript_id "TCONS_00000078"; exon_number "2"; oId "CUFF.163.1"; tss_id "TSS75";
1	Cufflinks	exon	3276285	3277116	.	+	.	gene_id "XLOC_000075"; transcript_id "TCONS_00000079"; exon_number "1"; oId "CUFF.164.1"; tss_id "TSS76";
1	Cufflinks	exon	3286985	3287733	.	+	.	gene_id "XLOC_000075"; transcript_id "TCONS_00000079"; exon_number "2"; oId "CUFF.164.1"; tss_id "TSS76";
1	Cufflinks	exon	3276285	3277116	.	+	.	gene_id "XLOC_000075"; transcript_id "TCONS_00000080"; exon_number "1"; oId "CUFF.164.2"; tss_id "TSS76";
1	Cufflinks	exon	3454573	3458843	.	+	.	gene_id "XLOC_000075"; transcript_id "TCONS_00000080"; exon_number "2"; oId "CUFF.164.2"; tss_id "TSS76";
1	Cufflinks	exon	3284175	3285466	.	+	.	gene_id "XLOC_000075"; transcript_id "TCONS_00000084"; exon_number "1"; oId "CUFF.164.3"; tss_id "TSS77";
1	Cufflinks	exon	3287194	3287733	.	+	.	gene_id "XLOC_000075"; transcript_id "TCONS_00000084"; exon_number "2"; oId "CUFF.164.3"; tss_id "TSS77";
1	Cufflinks	exon	3444316	3445925	.	+	.	gene_id "XLOC_000075"; transcript_id "TCONS_00000153"; exon_number "1"; oId "CUFF.164.4"; tss_id "TSS78";
1	Cufflinks	exon	3454573	3458843	.	+	.	gene_id "XLOC_000075"; transcript_id "TCONS_00000153"; exon_number "2"; oId "CUFF.164.4"; tss_id "TSS78";
1	Cufflinks	exon	3285480	3286982	.	+	.	gene_id "XLOC_000078"; transcript_id "TCONS_00000085"; exon_number "1"; oId "CUFF.167.1"; tss_id "TSS81";
1	Cufflinks	exon	3294180	3295026	.	+	.	gene_id "XLOC_000079"; transcript_id "TCONS_00000086"; exon_number "1"; oId "CUFF.168.1"; tss_id "TSS82";
1	Cufflinks	exon	3325428	3328091	.	+	.	gene_id "XLOC_000090"; transcript_id "TCONS_00000100"; exon_number "1"; oId "CUFF.179.1"; tss_id "TSS94";
1	Cufflinks	exon	3335759	3338421	.	+	.	gene_id "XLOC_000094"; transcript_id "TCONS_00000104"; exon_number "1"; oId "CUFF.183.1"; tss_id "TSS98";
1	Cufflinks	exon	3338640	3340850	.	+	.	gene_id "XLOC_000095"; transcript_id "TCONS_00000105"; exon_number "1"; oId "CUFF.184.1"; tss_id "TSS99";
1	Cufflinks	exon	3340916	3344858	.	+	.	gene_id "XLOC_000096"; transcript_id "TCONS_00000106"; exon_number "1"; oId "CUFF.185.1"; tss_id "TSS100";
1	Cufflinks	exon	3357939	3361906	.	+	.	gene_id "XLOC_000102"; transcript_id "TCONS_00000112"; exon_number "1"; oId "CUFF.191.1"; tss_id "TSS106";
1	Cufflinks	exon	3378758	3381885	.	+	.	gene_id "XLOC_000117"; transcript_id "TCONS_00000127"; exon_number "1"; oId "CUFF.206.1"; tss_id "TSS121";
1	Cufflinks	exon	3386040	3387596	.	+	.	gene_id "XLOC_000119"; transcript_id "TCONS_00000129"; exon_number "1"; oId "CUFF.208.1"; tss_id "TSS123";
1	Cufflinks	exon	3414088	3415694	.	+	.	gene_id "XLOC_000132"; transcript_id "TCONS_00000142"; exon_number "1"; oId "CUFF.221.1"; tss_id "TSS136";
1	Cufflinks	exon	3415788	3417165	.	+	.	gene_id "XLOC_000133"; transcript_id "TCONS_00000143"; exon_number "1"; oId "CUFF.222.1"; tss_id "TSS137";
1	Cufflinks	exon	3435099	3438341	.	+	.	gene_id "XLOC_000138"; transcript_id "TCONS_00000148"; exon_number "1"; oId "CUFF.226.1"; tss_id "TSS142";
1	Cufflinks	exon	3438414	3439560	.	+	.	gene_id "XLOC_000139"; transcript_id "TCONS_00000149"; exon_number "1"; oId "CUFF.227.1"; tss_id "TSS143";
1	Cufflinks	exon	3439649	3442068	.	+	.	gene_id "XLOC_000140"; transcript_id "TCONS_00000150"; exon_number "1"; oId "CUFF.228.1"; tss_id "TSS144";
1	Cufflinks	exon	3450976	3451785	.	+	.	gene_id "XLOC_000143"; transcript_id "TCONS_00000154"; exon_number "1"; oId "CUFF.231.1"; tss_id "TSS147";
1	Cufflinks	exon	3451856	3453663	.	+	.	gene_id "XLOC_000144"; transcript_id "TCONS_00000155"; exon_number "1"; oId "CUFF.232.1"; tss_id "TSS148";
1	Cufflinks	exon	3454034	3454249	.	+	.	gene_id "XLOC_000144"; transcript_id "TCONS_00000155"; exon_number "2"; oId "CUFF.232.1"; tss_id "TSS148";
1	Cufflinks	exon	3453696	3454249	.	+	.	gene_id "XLOC_000144"; transcript_id "TCONS_00000156"; exon_number "1"; oId "CUFF.232.2"; tss_id "TSS149";
1	Cufflinks	exon	3458945	3460311	.	+	.	gene_id "XLOC_000145"; transcript_id "TCONS_00000157"; exon_number "1"; oId "CUFF.233.1"; tss_id "TSS150";
1	Cufflinks	exon	3461713	3463444	.	+	.	gene_id "XLOC_000147"; transcript_id "TCONS_00000159"; exon_number "1"; oId "CUFF.235.1"; tss_id "TSS152";
1	Cufflinks	exon	3471200	3475563	.	+	.	gene_id "XLOC_000152"; transcript_id "TCONS_00000164"; exon_number "1"; oId "CUFF.240.1"; tss_id "TSS157";
1	Cufflinks	exon	136183165	136184077	.	+	.	gene_id "XLOC_000571"; transcript_id "TCONS_00000610"; exon_number "1"; oId "CUFF.1117.1"; tss_id "TSS590";
1	Cufflinks	exon	136184266	136185182	.	+	.	gene_id "XLOC_000572"; transcript_id "TCONS_00000611"; exon_number "1"; oId "CUFF.1118.1"; tss_id "TSS591";
1	Cufflinks	exon	136185711	136186029	.	+	.	gene_id "XLOC_000573"; transcript_id "TCONS_00000612"; exon_number "1"; oId "CUFF.1119.1"; tss_id "TSS592";
1	Cufflinks	exon	136186711	136189406	.	+	.	gene_id "XLOC_000575"; transcript_id "TCONS_00000614"; exon_number "1"; oId "CUFF.1121.1"; tss_id "TSS594";
1	Cufflinks	exon	136190336	136191293	.	+	.	gene_id "XLOC_000576"; transcript_id "TCONS_00000615"; exon_number "1"; oId "CUFF.1122.1"; tss_id "TSS595";
1	Cufflinks	exon	136193187	136194229	.	+	.	gene_id "XLOC_000577"; transcript_id "TCONS_00000616"; exon_number "1"; oId "CUFF.1123.1"; tss_id "TSS596";
1	Cufflinks	exon	136194296	136196197	.	+	.	gene_id "XLOC_000578"; transcript_id "TCONS_00000617"; exon_number "1"; oId "CUFF.1124.1"; tss_id "TSS597";
1	Cufflinks	exon	136198982	136199378	.	+	.	gene_id "XLOC_000581"; transcript_id "TCONS_00000620"; exon_number "1"; oId "CUFF.1127.1"; tss_id "TSS600";
1	Cufflinks	exon	136201177	136201736	.	+	.	gene_id "XLOC_000583"; transcript_id "TCONS_00000622"; exon_number "1"; oId "CUFF.1129.1"; tss_id "TSS602";
1	Cufflinks	exon	136202021	136202464	.	+	.	gene_id "XLOC_000584"; transcript_id "TCONS_00000623"; exon_number "1"; oId "CUFF.1130.1"; tss_id "TSS603";
1	Cufflinks	exon	136204453	136206304	.	+	.	gene_id "XLOC_000586"; transcript_id "TCONS_00000625"; exon_number "1"; oId "CUFF.1132.1"; tss_id "TSS605";
1	Cufflinks	exon	136206486	136207318	.	+	.	gene_id "XLOC_000587"; transcript_id "TCONS_00000626"; exon_number "1"; oId "CUFF.1133.1"; tss_id "TSS606";
1	Cufflinks	exon	44765	54732	.	-	.	gene_id "XLOC_000682"; transcript_id "TCONS_00000729"; exon_number "1"; oId "CUFF.11.1"; tss_id "TSS704";
1	Cufflinks	exon	449474	453222	.	-	.	gene_id "XLOC_000695"; transcript_id "TCONS_00000742"; exon_number "1"; oId "CUFF.44.1"; tss_id "TSS717";
1	Cufflinks	exon	454429	457463	.	-	.	gene_id "XLOC_000696"; transcript_id "TCONS_00000743"; exon_number "1"; oId "CUFF.45.1"; tss_id "TSS718";
1	Cufflinks	exon	596781	596991	.	-	.	gene_id "XLOC_000707"; transcript_id "TCONS_00000754"; exon_number "1"; oId "CUFF.59.1"; tss_id "TSS729";
1	Cufflinks	exon	659187	661189	.	-	.	gene_id "XLOC_000707"; transcript_id "TCONS_00000754"; exon_number "2"; oId "CUFF.59.1"; tss_id "TSS729";
1	Cufflinks	exon	644804	649298	.	-	.	gene_id "XLOC_000709"; transcript_id "TCONS_00000756"; exon_number "1"; oId "CUFF.61.1"; tss_id "TSS731";
1	Cufflinks	exon	655627	657862	.	-	.	gene_id "XLOC_000711"; transcript_id "TCONS_00000758"; exon_number "1"; oId "CUFF.63.1"; tss_id "TSS733";
1	Cufflinks	exon	657904	658152	.	-	.	gene_id "XLOC_000711"; transcript_id "TCONS_00000758"; exon_number "2"; oId "CUFF.63.1"; tss_id "TSS733";
1	Cufflinks	exon	736774	737124	.	-	.	gene_id "XLOC_000714"; transcript_id "TCONS_00000761"; exon_number "1"; oId "CUFF.66.1"; tss_id "TSS736";
1	Cufflinks	exon	737343	737844	.	-	.	gene_id "XLOC_000715"; transcript_id "TCONS_00000762"; exon_number "1"; oId "CUFF.67.1"; tss_id "TSS737";
1	Cufflinks	exon	1399217	1400465	.	-	.	gene_id "XLOC_000724"; transcript_id "TCONS_00000772"; exon_number "1"; oId "CUFF.92.1"; tss_id "TSS747";
1	Cufflinks	exon	1401013	1402205	.	-	.	gene_id "XLOC_000725"; transcript_id "TCONS_00000773"; exon_number "1"; oId "CUFF.93.1"; tss_id "TSS748";
1	Cufflinks	exon	1402788	1403201	.	-	.	gene_id "XLOC_000726"; transcript_id "TCONS_00000774"; exon_number "1"; oId "CUFF.94.1"; tss_id "TSS749";
1	Cufflinks	exon	1403596	1404455	.	-	.	gene_id "XLOC_000727"; transcript_id "TCONS_00000775"; exon_number "1"; oId "CUFF.95.1"; tss_id "TSS750";
1	Cufflinks	exon	1404572	1405892	.	-	.	gene_id "XLOC_000728"; transcript_id "TCONS_00000777"; exon_number "1"; oId "CUFF.96.2"; tss_id "TSS751";
1	Cufflinks	exon	1405919	1405926	.	-	.	gene_id "XLOC_000728"; transcript_id "TCONS_00000777"; exon_number "2"; oId "CUFF.96.2"; tss_id "TSS751";
1	Cufflinks	exon	1405959	1406076	.	-	.	gene_id "XLOC_000728"; transcript_id "TCONS_00000777"; exon_number "3"; oId "CUFF.96.2"; tss_id "TSS751";
1	Cufflinks	exon	1404572	1405890	.	-	.	gene_id "XLOC_000728"; transcript_id "TCONS_00000776"; exon_number "1"; oId "CUFF.96.1"; tss_id "TSS751";
1	Cufflinks	exon	1405919	1406076	.	-	.	gene_id "XLOC_000728"; transcript_id "TCONS_00000776"; exon_number "2"; oId "CUFF.96.1"; tss_id "TSS751";
1	Cufflinks	exon	1406479	1406749	.	-	.	gene_id "XLOC_000729"; transcript_id "TCONS_00000778"; exon_number "1"; oId "CUFF.97.1"; tss_id "TSS752";
1	Cufflinks	exon	1529333	1532065	.	-	.	gene_id "XLOC_000731"; transcript_id "TCONS_00000780"; exon_number "1"; oId "CUFF.100.1"; tss_id "TSS754";
1	Cufflinks	exon	2240187	2247518	.	-	.	gene_id "XLOC_000742"; transcript_id "TCONS_00000792"; exon_number "1"; oId "CUFF.121.1"; tss_id "TSS766";
1	Cufflinks	exon	2247650	2250907	.	-	.	gene_id "XLOC_000743"; transcript_id "TCONS_00000793"; exon_number "1"; oId "CUFF.122.1"; tss_id "TSS767";
1	Cufflinks	exon	2250970	2256316	.	-	.	gene_id "XLOC_000744"; transcript_id "TCONS_00000794"; exon_number "1"; oId "CUFF.123.1"; tss_id "TSS768";
1	Cufflinks	exon	2380937	2381958	.	-	.	gene_id "XLOC_000748"; transcript_id "TCONS_00000798"; exon_number "1"; oId "CUFF.127.1"; tss_id "TSS772";
1	Cufflinks	exon	2382107	2382342	.	-	.	gene_id "XLOC_000748"; transcript_id "TCONS_00000798"; exon_number "2"; oId "CUFF.127.1"; tss_id "TSS772";
1	Cufflinks	exon	2380937	2381958	.	-	.	gene_id "XLOC_000748"; transcript_id "TCONS_00000799"; exon_number "1"; oId "CUFF.127.2"; tss_id "TSS773";
1	Cufflinks	exon	2382348	2382651	.	-	.	gene_id "XLOC_000748"; transcript_id "TCONS_00000799"; exon_number "2"; oId "CUFF.127.2"; tss_id "TSS773";
1	Cufflinks	exon	2380937	2381958	.	-	.	gene_id "XLOC_000748"; transcript_id "TCONS_00000800"; exon_number "1"; oId "CUFF.127.3"; tss_id "TSS773";
1	Cufflinks	exon	2382597	2382656	.	-	.	gene_id "XLOC_000748"; transcript_id "TCONS_00000800"; exon_number "2"; oId "CUFF.127.3"; tss_id "TSS773";
1	Cufflinks	exon	6137444	6138317	.	-	.	gene_id "XLOC_000777"; transcript_id "TCONS_00000829"; exon_number "1"; oId "CUFF.288.1"; tss_id "TSS803";
1	Cufflinks	exon	6176073	6177940	.	-	.	gene_id "XLOC_000778"; transcript_id "TCONS_00000831"; exon_number "1"; oId "CUFF.289.1"; tss_id "TSS804";
1	Cufflinks	exon	135623148	135629560	.	-	.	gene_id "XLOC_001187"; transcript_id "TCONS_00001274"; exon_number "1"; oId "CUFF.1096.1"; tss_id "TSS1226";
1	Cufflinks	exon	135941490	135941878	.	-	.	gene_id "XLOC_001197"; transcript_id "TCONS_00001284"; exon_number "1"; oId "CUFF.1106.1"; tss_id "TSS1236";
1	Cufflinks	exon	136826295	136830776	.	-	.	gene_id "XLOC_001211"; transcript_id "TCONS_00001298"; exon_number "1"; oId "CUFF.1152.1"; tss_id "TSS1250";
1	Cufflinks	exon	136831841	136832209	.	-	.	gene_id "XLOC_001211"; transcript_id "TCONS_00001298"; exon_number "2"; oId "CUFF.1152.1"; tss_id "TSS1250";
1	Cufflinks	exon	136830833	136832209	.	-	.	gene_id "XLOC_001211"; transcript_id "TCONS_00001299"; exon_number "1"; oId "CUFF.1152.2"; tss_id "TSS1250";
1	Cufflinks	exon	137375578	137380299	.	-	.	gene_id "XLOC_001284"; transcript_id "TCONS_00001374"; exon_number "1"; oId "CUFF.1230.1"; tss_id "TSS1325";
1	Cufflinks	exon	137396962	137404988	.	-	.	gene_id "XLOC_001291"; transcript_id "TCONS_00001381"; exon_number "1"; oId "CUFF.1237.1"; tss_id "TSS1332";
1	Cufflinks	exon	137449388	137454724	.	-	.	gene_id "XLOC_001298"; transcript_id "TCONS_00001388"; exon_number "1"; oId "CUFF.1244.1"; tss_id "TSS1339";
1	Cufflinks	exon	137454888	137461648	.	-	.	gene_id "XLOC_001299"; transcript_id "TCONS_00001389"; exon_number "1"; oId "CUFF.1245.1"; tss_id "TSS1340";
1	Cufflinks	exon	137471629	137486035	.	-	.	gene_id "XLOC_001301"; transcript_id "TCONS_00001391"; exon_number "1"; oId "CUFF.1247.1"; tss_id "TSS1342";
11	Cufflinks	exon	13293501	13294980	.	+	.	gene_id "XLOC_002502"; transcript_id "TCONS_00002680"; exon_number "1"; oId "CUFF.2616.1"; tss_id "TSS2574";
11	Cufflinks	exon	13425081	13426999	.	+	.	gene_id "XLOC_002504"; transcript_id "TCONS_00002682"; exon_number "1"; oId "CUFF.2619.1"; tss_id "TSS2576";
11	Cufflinks	exon	39717544	39719225	.	+	.	gene_id "XLOC_002588"; transcript_id "TCONS_00002770"; exon_number "1"; oId "CUFF.2785.1"; tss_id "TSS2662";
11	Cufflinks	exon	42899266	42900653	.	+	.	gene_id "XLOC_002680"; transcript_id "TCONS_00002862"; exon_number "1"; oId "CUFF.2991.1"; tss_id "TSS2754";
11	Cufflinks	exon	42902703	42903517	.	+	.	gene_id "XLOC_002681"; transcript_id "TCONS_00002863"; exon_number "1"; oId "CUFF.2993.1"; tss_id "TSS2755";
11	Cufflinks	exon	43367984	43368432	.	+	.	gene_id "XLOC_002687"; transcript_id "TCONS_00002869"; exon_number "1"; oId "CUFF.3013.1"; tss_id "TSS2761";
11	Cufflinks	exon	43669854	43670051	.	+	.	gene_id "XLOC_002694"; transcript_id "TCONS_00002876"; exon_number "1"; oId "CUFF.3024.1"; tss_id "TSS2768";
11	Cufflinks	exon	43698946	43699229	.	+	.	gene_id "XLOC_002694"; transcript_id "TCONS_00002876"; exon_number "2"; oId "CUFF.3024.1"; tss_id "TSS2768";
11	Cufflinks	exon	43957043	43957080	.	+	.	gene_id "XLOC_002705"; transcript_id "TCONS_00002889"; exon_number "1"; oId "CUFF.3039.1"; tss_id "TSS2780";
11	Cufflinks	exon	43957616	43957850	.	+	.	gene_id "XLOC_002705"; transcript_id "TCONS_00002889"; exon_number "2"; oId "CUFF.3039.1"; tss_id "TSS2780";
11	Cufflinks	exon	43977675	43977848	.	+	.	gene_id "XLOC_002705"; transcript_id "TCONS_00002889"; exon_number "3"; oId "CUFF.3039.1"; tss_id "TSS2780";
11	Cufflinks	exon	44013037	44015641	.	+	.	gene_id "XLOC_002705"; transcript_id "TCONS_00002889"; exon_number "4"; oId "CUFF.3039.1"; tss_id "TSS2780";
11	Cufflinks	exon	43957043	43957080	.	+	.	gene_id "XLOC_002705"; transcript_id "TCONS_00002890"; exon_number "1"; oId "CUFF.3039.2"; tss_id "TSS2780";
11	Cufflinks	exon	43957616	43957850	.	+	.	gene_id "XLOC_002705"; transcript_id "TCONS_00002890"; exon_number "2"; oId "CUFF.3039.2"; tss_id "TSS2780";
11	Cufflinks	exon	43977675	43977848	.	+	.	gene_id "XLOC_002705"; transcript_id "TCONS_00002890"; exon_number "3"; oId "CUFF.3039.2"; tss_id "TSS2780";
11	Cufflinks	exon	44020111	44020282	.	+	.	gene_id "XLOC_002705"; transcript_id "TCONS_00002890"; exon_number "4"; oId "CUFF.3039.2"; tss_id "TSS2780";
11	Cufflinks	exon	44020795	44020849	.	+	.	gene_id "XLOC_002705"; transcript_id "TCONS_00002890"; exon_number "5"; oId "CUFF.3039.2"; tss_id "TSS2780";
11	Cufflinks	exon	44029723	44034560	.	+	.	gene_id "XLOC_002705"; transcript_id "TCONS_00002890"; exon_number "6"; oId "CUFF.3039.2"; tss_id "TSS2780";
11	Cufflinks	exon	43957298	43957480	.	+	.	gene_id "XLOC_002705"; transcript_id "TCONS_00002891"; exon_number "1"; oId "CUFF.3039.3"; tss_id "TSS2781";
11	Cufflinks	exon	43957616	43957850	.	+	.	gene_id "XLOC_002705"; transcript_id "TCONS_00002891"; exon_number "2"; oId "CUFF.3039.3"; tss_id "TSS2781";
11	Cufflinks	exon	44002392	44006577	.	+	.	gene_id "XLOC_002705"; transcript_id "TCONS_00002891"; exon_number "3"; oId "CUFF.3039.3"; tss_id "TSS2781";
11	Cufflinks	exon	44006930	44007913	.	+	.	gene_id "XLOC_002705"; transcript_id "TCONS_00002891"; exon_number "4"; oId "CUFF.3039.3"; tss_id "TSS2781";
11	Cufflinks	exon	43957852	43958976	.	+	.	gene_id "XLOC_002706"; transcript_id "TCONS_00002892"; exon_number "1"; oId "CUFF.3040.1"; tss_id "TSS2782";
11	Cufflinks	exon	43977860	43978744	.	+	.	gene_id "XLOC_002708"; transcript_id "TCONS_00002894"; exon_number "1"; oId "CUFF.3042.1"; tss_id "TSS2784";
11	Cufflinks	exon	43979006	43979802	.	+	.	gene_id "XLOC_002709"; transcript_id "TCONS_00002895"; exon_number "1"; oId "CUFF.3043.1"; tss_id "TSS2785";
11	Cufflinks	exon	43981422	43984185	.	+	.	gene_id "XLOC_002711"; transcript_id "TCONS_00002897"; exon_number "1"; oId "CUFF.3045.1"; tss_id "TSS2787";
11	Cufflinks	exon	43985538	43986219	.	+	.	gene_id "XLOC_002711"; transcript_id "TCONS_00002897"; exon_number "2"; oId "CUFF.3045.1"; tss_id "TSS2787";
11	Cufflinks	exon	43986339	43990357	.	+	.	gene_id "XLOC_002713"; transcript_id "TCONS_00002899"; exon_number "1"; oId "CUFF.3047.1"; tss_id "TSS2789";
11	Cufflinks	exon	43990501	43990589	.	+	.	gene_id "XLOC_002713"; transcript_id "TCONS_00002899"; exon_number "2"; oId "CUFF.3047.1"; tss_id "TSS2789";
11	Cufflinks	exon	43996471	44002389	.	+	.	gene_id "XLOC_002714"; transcript_id "TCONS_00002900"; exon_number "1"; oId "CUFF.3048.1"; tss_id "TSS2790";
11	Cufflinks	exon	44016297	44020110	.	+	.	gene_id "XLOC_002716"; transcript_id "TCONS_00002902"; exon_number "1"; oId "CUFF.3050.1"; tss_id "TSS2792";
11	Cufflinks	exon	44020977	44024090	.	+	.	gene_id "XLOC_002717"; transcript_id "TCONS_00002903"; exon_number "1"; oId "CUFF.3051.1"; tss_id "TSS2793";
11	Cufflinks	exon	44024381	44025029	.	+	.	gene_id "XLOC_002718"; transcript_id "TCONS_00002904"; exon_number "1"; oId "CUFF.3052.1"; tss_id "TSS2794";
11	Cufflinks	exon	44027025	44029721	.	+	.	gene_id "XLOC_002719"; transcript_id "TCONS_00002905"; exon_number "1"; oId "CUFF.3053.1"; tss_id "TSS2795";
11	Cufflinks	exon	44036351	44041333	.	+	.	gene_id "XLOC_002721"; transcript_id "TCONS_00002907"; exon_number "1"; oId "CUFF.3055.1"; tss_id "TSS2797";
11	Cufflinks	exon	78553213	78554288	.	+	.	gene_id "XLOC_002880"; transcript_id "TCONS_00003077"; exon_number "1"; oId "CUFF.3384.1"; tss_id "TSS2959";
11	Cufflinks	exon	78563630	78565402	.	+	.	gene_id "XLOC_002882"; transcript_id "TCONS_00003080"; exon_number "1"; oId "CUFF.3386.1"; tss_id "TSS2961";
11	Cufflinks	exon	78912235	78912363	.	+	.	gene_id "XLOC_002889"; transcript_id "TCONS_00003087"; exon_number "1"; oId "CUFF.3399.1"; tss_id "TSS2968";
11	Cufflinks	exon	78913035	78913152	.	+	.	gene_id "XLOC_002889"; transcript_id "TCONS_00003087"; exon_number "2"; oId "CUFF.3399.1"; tss_id "TSS2968";
11	Cufflinks	exon	78916810	78919119	.	+	.	gene_id "XLOC_002889"; transcript_id "TCONS_00003087"; exon_number "3"; oId "CUFF.3399.1"; tss_id "TSS2968";
11	Cufflinks	exon	78925570	78926816	.	+	.	gene_id "XLOC_002892"; transcript_id "TCONS_00003091"; exon_number "1"; oId "CUFF.3403.1"; tss_id "TSS2972";
11	Cufflinks	exon	78943530	78945084	.	+	.	gene_id "XLOC_002894"; transcript_id "TCONS_00003094"; exon_number "1"; oId "CUFF.3405.1"; tss_id "TSS2974";
11	Cufflinks	exon	79243234	79243278	.	+	.	gene_id "XLOC_002905"; transcript_id "TCONS_00003105"; exon_number "1"; oId "CUFF.3419.1"; tss_id "TSS2985";
11	Cufflinks	exon	79325031	79333798	.	+	.	gene_id "XLOC_002905"; transcript_id "TCONS_00003105"; exon_number "2"; oId "CUFF.3419.1"; tss_id "TSS2985";
11	Cufflinks	exon	79406052	79406163	.	+	.	gene_id "XLOC_002905"; transcript_id "TCONS_00003105"; exon_number "3"; oId "CUFF.3419.1"; tss_id "TSS2985";
11	Cufflinks	exon	79315516	79325018	.	+	.	gene_id "XLOC_002907"; transcript_id "TCONS_00003108"; exon_number "1"; oId "CUFF.3421.1"; tss_id "TSS2987";
11	Cufflinks	exon	79365601	79372004	.	+	.	gene_id "XLOC_002910"; transcript_id "TCONS_00003111"; exon_number "1"; oId "CUFF.3424.1"; tss_id "TSS2990";
11	Cufflinks	exon	79387690	79396231	.	+	.	gene_id "XLOC_002911"; transcript_id "TCONS_00003112"; exon_number "1"; oId "CUFF.3425.1"; tss_id "TSS2991";
11	Cufflinks	exon	79396350	79401370	.	+	.	gene_id "XLOC_002912"; transcript_id "TCONS_00003113"; exon_number "1"; oId "CUFF.3426.1"; tss_id "TSS2992";
11	Cufflinks	exon	79401636	79405388	.	+	.	gene_id "XLOC_002913"; transcript_id "TCONS_00003114"; exon_number "1"; oId "CUFF.3427.1"; tss_id "TSS2993";
11	Cufflinks	exon	79406226	79409033	.	+	.	gene_id "XLOC_002914"; transcript_id "TCONS_00003115"; exon_number "1"; oId "CUFF.3428.1"; tss_id "TSS2994";
11	Cufflinks	exon	79442223	79444908	.	+	.	gene_id "XLOC_002914"; transcript_id "TCONS_00003115"; exon_number "2"; oId "CUFF.3428.1"; tss_id "TSS2994";
11	Cufflinks	exon	79412598	79419546	.	+	.	gene_id "XLOC_002918"; transcript_id "TCONS_00003119"; exon_number "1"; oId "CUFF.3432.1"; tss_id "TSS2998";
11	Cufflinks	exon	79448106	79451739	.	+	.	gene_id "XLOC_002923"; transcript_id "TCONS_00003124"; exon_number "1"; oId "CUFF.3438.1"; tss_id "TSS3003";
11	Cufflinks	exon	81585151	81585200	.	+	.	gene_id "XLOC_002960"; transcript_id "TCONS_00003161"; exon_number "1"; oId "CUFF.3555.1"; tss_id "TSS3040";
11	Cufflinks	exon	81677093	81677326	.	+	.	gene_id "XLOC_002960"; transcript_id "TCONS_00003161"; exon_number "2"; oId "CUFF.3555.1"; tss_id "TSS3040";
11	Cufflinks	exon	81685287	81693966	.	+	.	gene_id "XLOC_002960"; transcript_id "TCONS_00003161"; exon_number "3"; oId "CUFF.3555.1"; tss_id "TSS3040";
11	Cufflinks	exon	81706973	81710607	.	+	.	gene_id "XLOC_002967"; transcript_id "TCONS_00003168"; exon_number "1"; oId "CUFF.3588.1"; tss_id "TSS3047";
11	Cufflinks	exon	81745550	81748412	.	+	.	gene_id "XLOC_002976"; transcript_id "TCONS_00003177"; exon_number "1"; oId "CUFF.3600.1"; tss_id "TSS3056";
11	Cufflinks	exon	13147283	13147806	.	-	.	gene_id "XLOC_003257"; transcript_id "TCONS_00003482"; exon_number "1"; oId "CUFF.2610.1"; tss_id "TSS3346";
11	Cufflinks	exon	13148326	13148838	.	-	.	gene_id "XLOC_003258"; transcript_id "TCONS_00003483"; exon_number "1"; oId "CUFF.2611.1"; tss_id "TSS3347";
11	Cufflinks	exon	13242833	13243873	.	-	.	gene_id "XLOC_003260"; transcript_id "TCONS_00003485"; exon_number "1"; oId "CUFF.2613.1"; tss_id "TSS3349";
11	Cufflinks	exon	13271003	13271277	.	-	.	gene_id "XLOC_003261"; transcript_id "TCONS_00003486"; exon_number "1"; oId "CUFF.2614.1"; tss_id "TSS3350";
11	Cufflinks	exon	13388317	13388353	.	-	.	gene_id "XLOC_003261"; transcript_id "TCONS_00003486"; exon_number "2"; oId "CUFF.2614.1"; tss_id "TSS3350";
11	Cufflinks	exon	42738918	42741944	.	-	.	gene_id "XLOC_003443"; transcript_id "TCONS_00003681"; exon_number "1"; oId "CUFF.2975.1"; tss_id "TSS3537";
11	Cufflinks	exon	42898802	42899151	.	-	.	gene_id "XLOC_003454"; transcript_id "TCONS_00003693"; exon_number "1"; oId "CUFF.2990.1"; tss_id "TSS3548";
11	Cufflinks	exon	42902013	42902548	.	-	.	gene_id "XLOC_003455"; transcript_id "TCONS_00003694"; exon_number "1"; oId "CUFF.2992.1"; tss_id "TSS3549";
11	Cufflinks	exon	42972304	42972761	.	-	.	gene_id "XLOC_003459"; transcript_id "TCONS_00003699"; exon_number "1"; oId "CUFF.2999.1"; tss_id "TSS3553";
11	Cufflinks	exon	43688436	43689337	.	-	.	gene_id "XLOC_003470"; transcript_id "TCONS_00003711"; exon_number "1"; oId "CUFF.3026.1"; tss_id "TSS3564";
11	Cufflinks	exon	44512763	44513024	.	-	.	gene_id "XLOC_003483"; transcript_id "TCONS_00003725"; exon_number "1"; oId "CUFF.3071.1"; tss_id "TSS3577";
11	Cufflinks	exon	44513067	44513415	.	-	.	gene_id "XLOC_003483"; transcript_id "TCONS_00003725"; exon_number "2"; oId "CUFF.3071.1"; tss_id "TSS3577";
11	Cufflinks	exon	44715743	44717005	.	-	.	gene_id "XLOC_003487"; transcript_id "TCONS_00003730"; exon_number "1"; oId "CUFF.3075.1"; tss_id "TSS3582";
11	Cufflinks	exon	78683507	78685697	.	-	.	gene_id "XLOC_003643"; transcript_id "TCONS_00003900"; exon_number "1"; oId "CUFF.3392.2"; tss_id "TSS3741";
11	Cufflinks	exon	78688153	78688243	.	-	.	gene_id "XLOC_003643"; transcript_id "TCONS_00003900"; exon_number "2"; oId "CUFF.3392.2"; tss_id "TSS3741";
11	Cufflinks	exon	78688579	78688685	.	-	.	gene_id "XLOC_003643"; transcript_id "TCONS_00003900"; exon_number "3"; oId "CUFF.3392.2"; tss_id "TSS3741";
11	Cufflinks	exon	78693808	78694234	.	-	.	gene_id "XLOC_003643"; transcript_id "TCONS_00003900"; exon_number "4"; oId "CUFF.3392.2"; tss_id "TSS3741";
11	Cufflinks	exon	78694891	78695161	.	-	.	gene_id "XLOC_003643"; transcript_id "TCONS_00003900"; exon_number "5"; oId "CUFF.3392.2"; tss_id "TSS3741";
11	Cufflinks	exon	78683507	78685697	.	-	.	gene_id "XLOC_003643"; transcript_id "TCONS_00003899"; exon_number "1"; oId "CUFF.3392.1"; tss_id "TSS3741";
11	Cufflinks	exon	78687849	78688245	.	-	.	gene_id "XLOC_003643"; transcript_id "TCONS_00003899"; exon_number "2"; oId "CUFF.3392.1"; tss_id "TSS3741";
11	Cufflinks	exon	78688581	78688685	.	-	.	gene_id "XLOC_003643"; transcript_id "TCONS_00003899"; exon_number "3"; oId "CUFF.3392.1"; tss_id "TSS3741";
11	Cufflinks	exon	78694891	78695161	.	-	.	gene_id "XLOC_003643"; transcript_id "TCONS_00003899"; exon_number "4"; oId "CUFF.3392.1"; tss_id "TSS3741";
11	Cufflinks	exon	78687543	78688243	.	-	.	gene_id "XLOC_003643"; transcript_id "TCONS_00003902"; exon_number "1"; oId "CUFF.3392.3"; tss_id "TSS3741";
11	Cufflinks	exon	78688579	78688685	.	-	.	gene_id "XLOC_003643"; transcript_id "TCONS_00003902"; exon_number "2"; oId "CUFF.3392.3"; tss_id "TSS3741";
11	Cufflinks	exon	78693808	78694234	.	-	.	gene_id "XLOC_003643"; transcript_id "TCONS_00003902"; exon_number "3"; oId "CUFF.3392.3"; tss_id "TSS3741";
11	Cufflinks	exon	78694891	78695161	.	-	.	gene_id "XLOC_003643"; transcript_id "TCONS_00003902"; exon_number "4"; oId "CUFF.3392.3"; tss_id "TSS3741";
11	Cufflinks	exon	78692572	78694234	.	-	.	gene_id "XLOC_003643"; transcript_id "TCONS_00003905"; exon_number "1"; oId "CUFF.3392.4"; tss_id "TSS3741";
11	Cufflinks	exon	78694891	78695161	.	-	.	gene_id "XLOC_003643"; transcript_id "TCONS_00003905"; exon_number "2"; oId "CUFF.3392.4"; tss_id "TSS3741";
11	Cufflinks	exon	78963502	78965138	.	-	.	gene_id "XLOC_003648"; transcript_id "TCONS_00003907"; exon_number "1"; oId "CUFF.3407.1"; tss_id "TSS3746";
11	Cufflinks	exon	78965255	78968142	.	-	.	gene_id "XLOC_003648"; transcript_id "TCONS_00003907"; exon_number "2"; oId "CUFF.3407.1"; tss_id "TSS3746";
11	Cufflinks	exon	78963502	78966116	.	-	.	gene_id "XLOC_003648"; transcript_id "TCONS_00003908"; exon_number "1"; oId "CUFF.3407.2"; tss_id "TSS3747";
11	Cufflinks	exon	78968361	78968397	.	-	.	gene_id "XLOC_003648"; transcript_id "TCONS_00003908"; exon_number "2"; oId "CUFF.3407.2"; tss_id "TSS3747";
11	Cufflinks	exon	78968723	78969501	.	-	.	gene_id "XLOC_003648"; transcript_id "TCONS_00003908"; exon_number "3"; oId "CUFF.3407.2"; tss_id "TSS3747";
11	Cufflinks	exon	80876454	80878051	.	-	.	gene_id "XLOC_003701"; transcript_id "TCONS_00003961"; exon_number "1"; oId "CUFF.3505.1"; tss_id "TSS3800";
11	Cufflinks	exon	81603955	81607027	.	-	.	gene_id "XLOC_003732"; transcript_id "TCONS_00003993"; exon_number "1"; oId "CUFF.3562.1"; tss_id "TSS3832";
11	Cufflinks	exon	81618098	81619774	.	-	.	gene_id "XLOC_003738"; transcript_id "TCONS_00003999"; exon_number "1"; oId "CUFF.3568.1"; tss_id "TSS3838";
11	Cufflinks	exon	81649478	81651978	.	-	.	gene_id "XLOC_003746"; transcript_id "TCONS_00004007"; exon_number "1"; oId "CUFF.3576.1"; tss_id "TSS3846";
11	Cufflinks	exon	81653575	81657641	.	-	.	gene_id "XLOC_003748"; transcript_id "TCONS_00004009"; exon_number "1"; oId "CUFF.3578.1"; tss_id "TSS3848";
11	Cufflinks	exon	81660045	81662394	.	-	.	gene_id "XLOC_003752"; transcript_id "TCONS_00004013"; exon_number "1"; oId "CUFF.3582.1"; tss_id "TSS3852";
12	Cufflinks	exon	86339953	86343357	.	+	.	gene_id "XLOC_004194"; transcript_id "TCONS_00004494"; exon_number "1"; oId "CUFF.4441.1"; tss_id "TSS4310";
12	Cufflinks	exon	87685314	87691023	.	+	.	gene_id "XLOC_004226"; transcript_id "TCONS_00004527"; exon_number "1"; oId "CUFF.4562.1"; tss_id "TSS4343";
12	Cufflinks	exon	87817738	87819212	.	+	.	gene_id "XLOC_004242"; transcript_id "TCONS_00004543"; exon_number "1"; oId "CUFF.4578.1"; tss_id "TSS4359";
12	Cufflinks	exon	87823931	87825555	.	+	.	gene_id "XLOC_004244"; transcript_id "TCONS_00004545"; exon_number "1"; oId "CUFF.4580.1"; tss_id "TSS4361";
12	Cufflinks	exon	90329139	90330647	.	+	.	gene_id "XLOC_004286"; transcript_id "TCONS_00004587"; exon_number "1"; oId "CUFF.4673.1"; tss_id "TSS4403";
12	Cufflinks	exon	90338010	90339491	.	+	.	gene_id "XLOC_004286"; transcript_id "TCONS_00004587"; exon_number "2"; oId "CUFF.4673.1"; tss_id "TSS4403";
12	Cufflinks	exon	90339570	90339653	.	+	.	gene_id "XLOC_004286"; transcript_id "TCONS_00004587"; exon_number "3"; oId "CUFF.4673.1"; tss_id "TSS4403";
12	Cufflinks	exon	90339729	90342765	.	+	.	gene_id "XLOC_004286"; transcript_id "TCONS_00004587"; exon_number "4"; oId "CUFF.4673.1"; tss_id "TSS4403";
12	Cufflinks	exon	90331299	90334618	.	+	.	gene_id "XLOC_004286"; transcript_id "TCONS_00004588"; exon_number "1"; oId "CUFF.4673.2"; tss_id "TSS4404";
12	Cufflinks	exon	90338010	90339491	.	+	.	gene_id "XLOC_004286"; transcript_id "TCONS_00004588"; exon_number "2"; oId "CUFF.4673.2"; tss_id "TSS4404";
12	Cufflinks	exon	90339570	90339651	.	+	.	gene_id "XLOC_004286"; transcript_id "TCONS_00004588"; exon_number "3"; oId "CUFF.4673.2"; tss_id "TSS4404";
12	Cufflinks	exon	90339729	90342765	.	+	.	gene_id "XLOC_004286"; transcript_id "TCONS_00004588"; exon_number "4"; oId "CUFF.4673.2"; tss_id "TSS4404";
12	Cufflinks	exon	90331299	90332207	.	+	.	gene_id "XLOC_004286"; transcript_id "TCONS_00004589"; exon_number "1"; oId "CUFF.4673.3"; tss_id "TSS4404";
12	Cufflinks	exon	90347227	90352924	.	+	.	gene_id "XLOC_004286"; transcript_id "TCONS_00004589"; exon_number "2"; oId "CUFF.4673.3"; tss_id "TSS4404";
12	Cufflinks	exon	90353084	90353102	.	+	.	gene_id "XLOC_004286"; transcript_id "TCONS_00004589"; exon_number "3"; oId "CUFF.4673.3"; tss_id "TSS4404";
12	Cufflinks	exon	90424432	90425899	.	+	.	gene_id "XLOC_004290"; transcript_id "TCONS_00004593"; exon_number "1"; oId "CUFF.4677.1"; tss_id "TSS4408";
12	Cufflinks	exon	90894379	90895013	.	+	.	gene_id "XLOC_004314"; transcript_id "TCONS_00004617"; exon_number "1"; oId "CUFF.4718.1"; tss_id "TSS4432";
12	Cufflinks	exon	91096516	91097346	.	+	.	gene_id "XLOC_004320"; transcript_id "TCONS_00004623"; exon_number "1"; oId "CUFF.4728.1"; tss_id "TSS4438";
12	Cufflinks	exon	40264858	40271742	.	-	.	gene_id "XLOC_004451"; transcript_id "TCONS_00004765"; exon_number "1"; oId "CUFF.4279.1"; tss_id "TSS4573";
12	Cufflinks	exon	86902460	86905441	.	-	.	gene_id "XLOC_004537"; transcript_id "TCONS_00004857"; exon_number "1"; oId "CUFF.4477.1"; tss_id "TSS4663";
12	Cufflinks	exon	86993066	86999353	.	-	.	gene_id "XLOC_004571"; transcript_id "TCONS_00004891"; exon_number "1"; oId "CUFF.4511.1"; tss_id "TSS4698";
12	Cufflinks	exon	87059341	87063460	.	-	.	gene_id "XLOC_004571"; transcript_id "TCONS_00004891"; exon_number "2"; oId "CUFF.4511.1"; tss_id "TSS4698";
12	Cufflinks	exon	87055335	87056074	.	-	.	gene_id "XLOC_004571"; transcript_id "TCONS_00004904"; exon_number "1"; oId "CUFF.4511.2"; tss_id "TSS4699";
12	Cufflinks	exon	87056825	87059350	.	-	.	gene_id "XLOC_004571"; transcript_id "TCONS_00004904"; exon_number "2"; oId "CUFF.4511.2"; tss_id "TSS4699";
12	Cufflinks	exon	87005600	87011050	.	-	.	gene_id "XLOC_004575"; transcript_id "TCONS_00004895"; exon_number "1"; oId "CUFF.4515.1"; tss_id "TSS4703";
12	Cufflinks	exon	87028845	87029913	.	-	.	gene_id "XLOC_004577"; transcript_id "TCONS_00004897"; exon_number "1"; oId "CUFF.4517.1"; tss_id "TSS4705";
12	Cufflinks	exon	87102824	87102886	.	-	.	gene_id "XLOC_004577"; transcript_id "TCONS_00004897"; exon_number "2"; oId "CUFF.4517.1"; tss_id "TSS4705";
12	Cufflinks	exon	87100411	87103595	.	-	.	gene_id "XLOC_004577"; transcript_id "TCONS_00004908"; exon_number "1"; oId "CUFF.4517.2"; tss_id "TSS4706";
12	Cufflinks	exon	87035459	87042019	.	-	.	gene_id "XLOC_004580"; transcript_id "TCONS_00004900"; exon_number "1"; oId "CUFF.4520.1"; tss_id "TSS4709";
12	Cufflinks	exon	87265882	87272791	.	-	.	gene_id "XLOC_004596"; transcript_id "TCONS_00004921"; exon_number "1"; oId "CUFF.4537.1"; tss_id "TSS4725";
12	Cufflinks	exon	87294341	87303429	.	-	.	gene_id "XLOC_004598"; transcript_id "TCONS_00004923"; exon_number "1"; oId "CUFF.4539.1"; tss_id "TSS4727";
12	Cufflinks	exon	88411208	88411857	.	-	.	gene_id "XLOC_004617"; transcript_id "TCONS_00004942"; exon_number "1"; oId "CUFF.4601.1"; tss_id "TSS4746";
12	Cufflinks	exon	88415125	88415482	.	-	.	gene_id "XLOC_004619"; transcript_id "TCONS_00004945"; exon_number "1"; oId "CUFF.4603.1"; tss_id "TSS4748";
12	Cufflinks	exon	88516677	88517936	.	-	.	gene_id "XLOC_004632"; transcript_id "TCONS_00004958"; exon_number "1"; oId "CUFF.4618.1"; tss_id "TSS4761";
12	Cufflinks	exon	88518090	88519741	.	-	.	gene_id "XLOC_004632"; transcript_id "TCONS_00004958"; exon_number "2"; oId "CUFF.4618.1"; tss_id "TSS4761";
12	Cufflinks	exon	88523490	88523594	.	-	.	gene_id "XLOC_004632"; transcript_id "TCONS_00004958"; exon_number "3"; oId "CUFF.4618.1"; tss_id "TSS4761";
12	Cufflinks	exon	88519842	88522412	.	-	.	gene_id "XLOC_004632"; transcript_id "TCONS_00004959"; exon_number "1"; oId "CUFF.4618.2"; tss_id "TSS4761";
12	Cufflinks	exon	88523490	88523594	.	-	.	gene_id "XLOC_004632"; transcript_id "TCONS_00004959"; exon_number "2"; oId "CUFF.4618.2"; tss_id "TSS4761";
12	Cufflinks	exon	90188112	90190422	.	-	.	gene_id "XLOC_004658"; transcript_id "TCONS_00004992"; exon_number "1"; oId "CUFF.4669.1"; tss_id "TSS4792";
12	Cufflinks	exon	90192339	90192933	.	-	.	gene_id "XLOC_004659"; transcript_id "TCONS_00004993"; exon_number "1"; oId "CUFF.4670.1"; tss_id "TSS4793";
12	Cufflinks	exon	90604260	90605265	.	-	.	gene_id "XLOC_004666"; transcript_id "TCONS_00005000"; exon_number "1"; oId "CUFF.4690.1"; tss_id "TSS4800";
12	Cufflinks	exon	91093615	91094970	.	-	.	gene_id "XLOC_004681"; transcript_id "TCONS_00005015"; exon_number "1"; oId "CUFF.4726.1"; tss_id "TSS4815";
13	Cufflinks	exon	14618166	14618175	.	+	.	gene_id "XLOC_004727"; transcript_id "TCONS_00005062"; exon_number "1"; oId "CUFF.4812.1"; tss_id "TSS4862";
13	Cufflinks	exon	14646479	14647851	.	+	.	gene_id "XLOC_004727"; transcript_id "TCONS_00005062"; exon_number "2"; oId "CUFF.4812.1"; tss_id "TSS4862";
13	Cufflinks	exon	14644166	14647851	.	+	.	gene_id "XLOC_004727"; transcript_id "TCONS_00005063"; exon_number "1"; oId "CUFF.4812.2"; tss_id "TSS4863";
13	Cufflinks	exon	43399948	43400831	.	+	.	gene_id "XLOC_004861"; transcript_id "TCONS_00005203"; exon_number "1"; oId "CUFF.5105.1"; tss_id "TSS5000";
13	Cufflinks	exon	43401805	43402708	.	+	.	gene_id "XLOC_004862"; transcript_id "TCONS_00005204"; exon_number "1"; oId "CUFF.5106.1"; tss_id "TSS5001";
13	Cufflinks	exon	45554051	45555109	.	+	.	gene_id "XLOC_004910"; transcript_id "TCONS_00005254"; exon_number "1"; oId "CUFF.5204.1"; tss_id "TSS5050";
13	Cufflinks	exon	45569151	45573297	.	+	.	gene_id "XLOC_004913"; transcript_id "TCONS_00005257"; exon_number "1"; oId "CUFF.5207.1"; tss_id "TSS5053";
13	Cufflinks	exon	53576860	53584547	.	+	.	gene_id "XLOC_004992"; transcript_id "TCONS_00005347"; exon_number "1"; oId "CUFF.5352.1"; tss_id "TSS5140";
13	Cufflinks	exon	53784680	53784916	.	+	.	gene_id "XLOC_005009"; transcript_id "TCONS_00005364"; exon_number "1"; oId "CUFF.5373.1"; tss_id "TSS5157";
13	Cufflinks	exon	53787906	53788125	.	+	.	gene_id "XLOC_005009"; transcript_id "TCONS_00005364"; exon_number "2"; oId "CUFF.5373.1"; tss_id "TSS5157";
13	Cufflinks	exon	53790837	53790976	.	+	.	gene_id "XLOC_005009"; transcript_id "TCONS_00005364"; exon_number "3"; oId "CUFF.5373.1"; tss_id "TSS5157";
13	Cufflinks	exon	53793180	53797865	.	+	.	gene_id "XLOC_005009"; transcript_id "TCONS_00005364"; exon_number "4"; oId "CUFF.5373.1"; tss_id "TSS5157";
13	Cufflinks	exon	53784680	53784916	.	+	.	gene_id "XLOC_005009"; transcript_id "TCONS_00005365"; exon_number "1"; oId "CUFF.5373.2"; tss_id "TSS5157";
13	Cufflinks	exon	53787906	53788125	.	+	.	gene_id "XLOC_005009"; transcript_id "TCONS_00005365"; exon_number "2"; oId "CUFF.5373.2"; tss_id "TSS5157";
13	Cufflinks	exon	53790837	53790976	.	+	.	gene_id "XLOC_005009"; transcript_id "TCONS_00005365"; exon_number "3"; oId "CUFF.5373.2"; tss_id "TSS5157";
13	Cufflinks	exon	53797914	53801894	.	+	.	gene_id "XLOC_005009"; transcript_id "TCONS_00005365"; exon_number "4"; oId "CUFF.5373.2"; tss_id "TSS5157";
13	Cufflinks	exon	54060525	54060591	.	+	.	gene_id "XLOC_005022"; transcript_id "TCONS_00005380"; exon_number "1"; oId "CUFF.5390.1"; tss_id "TSS5170";
13	Cufflinks	exon	54068650	54069206	.	+	.	gene_id "XLOC_005022"; transcript_id "TCONS_00005380"; exon_number "2"; oId "CUFF.5390.1"; tss_id "TSS5170";
13	Cufflinks	exon	54956065	54956227	.	+	.	gene_id "XLOC_005053"; transcript_id "TCONS_00005417"; exon_number "1"; oId "CUFF.5453.1"; tss_id "TSS5203";
13	Cufflinks	exon	54956263	54956556	.	+	.	gene_id "XLOC_005053"; transcript_id "TCONS_00005417"; exon_number "2"; oId "CUFF.5453.1"; tss_id "TSS5203";
13	Cufflinks	exon	55510479	55511332	.	+	.	gene_id "XLOC_005068"; transcript_id "TCONS_00005432"; exon_number "1"; oId "CUFF.5503.1"; tss_id "TSS5218";
13	Cufflinks	exon	57200989	57203845	.	+	.	gene_id "XLOC_005082"; transcript_id "TCONS_00005447"; exon_number "1"; oId "CUFF.5600.1"; tss_id "TSS5233";
13	Cufflinks	exon	57948126	57948405	.	+	.	gene_id "XLOC_005102"; transcript_id "TCONS_00005467"; exon_number "1"; oId "CUFF.5638.1"; tss_id "TSS5253";
13	Cufflinks	exon	57951015	57952090	.	+	.	gene_id "XLOC_005102"; transcript_id "TCONS_00005467"; exon_number "2"; oId "CUFF.5638.1"; tss_id "TSS5253";
13	Cufflinks	exon	58056790	58056866	.	+	.	gene_id "XLOC_005105"; transcript_id "TCONS_00005470"; exon_number "1"; oId "CUFF.5643.1"; tss_id "TSS5256";
13	Cufflinks	exon	58058604	58058671	.	+	.	gene_id "XLOC_005105"; transcript_id "TCONS_00005470"; exon_number "2"; oId "CUFF.5643.1"; tss_id "TSS5256";
13	Cufflinks	exon	58058794	58058888	.	+	.	gene_id "XLOC_005105"; transcript_id "TCONS_00005470"; exon_number "3"; oId "CUFF.5643.1"; tss_id "TSS5256";
13	Cufflinks	exon	58062209	58065684	.	+	.	gene_id "XLOC_005105"; transcript_id "TCONS_00005470"; exon_number "4"; oId "CUFF.5643.1"; tss_id "TSS5256";
13	Cufflinks	exon	58598860	58600235	.	+	.	gene_id "XLOC_005115"; transcript_id "TCONS_00005480"; exon_number "1"; oId "CUFF.5694.1"; tss_id "TSS5266";
13	Cufflinks	exon	58600299	58602027	.	+	.	gene_id "XLOC_005116"; transcript_id "TCONS_00005481"; exon_number "1"; oId "CUFF.5695.1"; tss_id "TSS5267";
13	Cufflinks	exon	58618861	58620309	.	+	.	gene_id "XLOC_005128"; transcript_id "TCONS_00005493"; exon_number "1"; oId "CUFF.5708.1"; tss_id "TSS5279";
13	Cufflinks	exon	58639214	58641006	.	+	.	gene_id "XLOC_005132"; transcript_id "TCONS_00005497"; exon_number "1"; oId "CUFF.5712.1"; tss_id "TSS5283";
13	Cufflinks	exon	58642130	58642266	.	+	.	gene_id "XLOC_005132"; transcript_id "TCONS_00005497"; exon_number "2"; oId "CUFF.5712.1"; tss_id "TSS5283";
13	Cufflinks	exon	58641011	58642121	.	+	.	gene_id "XLOC_005133"; transcript_id "TCONS_00005498"; exon_number "1"; oId "CUFF.5713.1"; tss_id "TSS5284";
13	Cufflinks	exon	58643683	58645332	.	+	.	gene_id "XLOC_005134"; transcript_id "TCONS_00005499"; exon_number "1"; oId "CUFF.5714.1"; tss_id "TSS5285";
13	Cufflinks	exon	58645840	58646719	.	+	.	gene_id "XLOC_005134"; transcript_id "TCONS_00005499"; exon_number "2"; oId "CUFF.5714.1"; tss_id "TSS5285";
13	Cufflinks	exon	58651631	58652481	.	+	.	gene_id "XLOC_005136"; transcript_id "TCONS_00005501"; exon_number "1"; oId "CUFF.5716.1"; tss_id "TSS5287";
13	Cufflinks	exon	58652642	58655609	.	+	.	gene_id "XLOC_005137"; transcript_id "TCONS_00005502"; exon_number "1"; oId "CUFF.5717.1"; tss_id "TSS5288";
13	Cufflinks	exon	70139516	70141528	.	+	.	gene_id "XLOC_005292"; transcript_id "TCONS_00005674"; exon_number "1"; oId "CUFF.6002.1"; tss_id "TSS5450";
13	Cufflinks	exon	70141643	70142758	.	+	.	gene_id "XLOC_005293"; transcript_id "TCONS_00005675"; exon_number "1"; oId "CUFF.6003.1"; tss_id "TSS5451";
13	Cufflinks	exon	70148197	70149870	.	+	.	gene_id "XLOC_005295"; transcript_id "TCONS_00005678"; exon_number "1"; oId "CUFF.6005.1"; tss_id "TSS5453";
13	Cufflinks	exon	70494265	70495577	.	+	.	gene_id "XLOC_005299"; transcript_id "TCONS_00005682"; exon_number "1"; oId "CUFF.6044.1"; tss_id "TSS5457";
13	Cufflinks	exon	70495717	70496043	.	+	.	gene_id "XLOC_005300"; transcript_id "TCONS_00005683"; exon_number "1"; oId "CUFF.6045.1"; tss_id "TSS5458";
13	Cufflinks	exon	81353816	81355940	.	+	.	gene_id "XLOC_005385"; transcript_id "TCONS_00005777"; exon_number "1"; oId "CUFF.6257.1"; tss_id "TSS5549";
13	Cufflinks	exon	81376709	81377409	.	+	.	gene_id "XLOC_005390"; transcript_id "TCONS_00005782"; exon_number "1"; oId "CUFF.6262.1"; tss_id "TSS5554";
13	Cufflinks	exon	81447860	81448835	.	+	.	gene_id "XLOC_005392"; transcript_id "TCONS_00005785"; exon_number "1"; oId "CUFF.6264.2"; tss_id "TSS5556";
13	Cufflinks	exon	81448999	81449224	.	+	.	gene_id "XLOC_005392"; transcript_id "TCONS_00005785"; exon_number "2"; oId "CUFF.6264.2"; tss_id "TSS5556";
13	Cufflinks	exon	81447860	81448835	.	+	.	gene_id "XLOC_005392"; transcript_id "TCONS_00005784"; exon_number "1"; oId "CUFF.6264.1"; tss_id "TSS5556";
13	Cufflinks	exon	81448916	81449224	.	+	.	gene_id "XLOC_005392"; transcript_id "TCONS_00005784"; exon_number "2"; oId "CUFF.6264.1"; tss_id "TSS5556";
13	Cufflinks	exon	81455698	81455971	.	+	.	gene_id "XLOC_005395"; transcript_id "TCONS_00005788"; exon_number "1"; oId "CUFF.6267.1"; tss_id "TSS5559";
13	Cufflinks	exon	81456388	81460580	.	+	.	gene_id "XLOC_005395"; transcript_id "TCONS_00005788"; exon_number "2"; oId "CUFF.6267.1"; tss_id "TSS5559";
13	Cufflinks	exon	81474088	81475808	.	+	.	gene_id "XLOC_005400"; transcript_id "TCONS_00005794"; exon_number "1"; oId "CUFF.6272.1"; tss_id "TSS5564";
13	Cufflinks	exon	81512903	81515104	.	+	.	gene_id "XLOC_005417"; transcript_id "TCONS_00005811"; exon_number "1"; oId "CUFF.6289.1"; tss_id "TSS5581";
13	Cufflinks	exon	81515456	81518092	.	+	.	gene_id "XLOC_005418"; transcript_id "TCONS_00005812"; exon_number "1"; oId "CUFF.6290.1"; tss_id "TSS5582";
13	Cufflinks	exon	81686123	81687854	.	+	.	gene_id "XLOC_005447"; transcript_id "TCONS_00005841"; exon_number "1"; oId "CUFF.6322.1"; tss_id "TSS5611";
13	Cufflinks	exon	81687931	81689019	.	+	.	gene_id "XLOC_005447"; transcript_id "TCONS_00005841"; exon_number "2"; oId "CUFF.6322.1"; tss_id "TSS5611";
13	Cufflinks	exon	81689063	81691697	.	+	.	gene_id "XLOC_005447"; transcript_id "TCONS_00005841"; exon_number "3"; oId "CUFF.6322.1"; tss_id "TSS5611";
13	Cufflinks	exon	81714290	81720049	.	+	.	gene_id "XLOC_005453"; transcript_id "TCONS_00005847"; exon_number "1"; oId "CUFF.6328.1"; tss_id "TSS5617";
13	Cufflinks	exon	82442124	82444704	.	+	.	gene_id "XLOC_005504"; transcript_id "TCONS_00005899"; exon_number "1"; oId "CUFF.6408.1"; tss_id "TSS5669";
13	Cufflinks	exon	82447022	82452175	.	+	.	gene_id "XLOC_005507"; transcript_id "TCONS_00005902"; exon_number "1"; oId "CUFF.6411.1"; tss_id "TSS5672";
13	Cufflinks	exon	82472627	82474910	.	+	.	gene_id "XLOC_005521"; transcript_id "TCONS_00005916"; exon_number "1"; oId "CUFF.6425.1"; tss_id "TSS5686";
13	Cufflinks	exon	82505075	82507576	.	+	.	gene_id "XLOC_005525"; transcript_id "TCONS_00005920"; exon_number "1"; oId "CUFF.6429.1"; tss_id "TSS5690";
13	Cufflinks	exon	82653815	82655903	.	+	.	gene_id "XLOC_005548"; transcript_id "TCONS_00005944"; exon_number "1"; oId "CUFF.6452.1"; tss_id "TSS5714";
13	Cufflinks	exon	82656610	82658509	.	+	.	gene_id "XLOC_005549"; transcript_id "TCONS_00005945"; exon_number "1"; oId "CUFF.6453.1"; tss_id "TSS5715";
13	Cufflinks	exon	82676950	82679287	.	+	.	gene_id "XLOC_005558"; transcript_id "TCONS_00005954"; exon_number "1"; oId "CUFF.6462.1"; tss_id "TSS5724";
13	Cufflinks	exon	82680259	82682955	.	+	.	gene_id "XLOC_005559"; transcript_id "TCONS_00005955"; exon_number "1"; oId "CUFF.6463.1"; tss_id "TSS5725";
13	Cufflinks	exon	42335739	42340632	.	-	.	gene_id "XLOC_005783"; transcript_id "TCONS_00006195"; exon_number "1"; oId "CUFF.5053.1"; tss_id "TSS5954";
13	Cufflinks	exon	42943759	42945170	.	-	.	gene_id "XLOC_005801"; transcript_id "TCONS_00006216"; exon_number "1"; oId "CUFF.5085.1"; tss_id "TSS5973";
13	Cufflinks	exon	43366899	43367178	.	-	.	gene_id "XLOC_005810"; transcript_id "TCONS_00006225"; exon_number "1"; oId "CUFF.5101.1"; tss_id "TSS5982";
13	Cufflinks	exon	43367353	43367825	.	-	.	gene_id "XLOC_005811"; transcript_id "TCONS_00006226"; exon_number "1"; oId "CUFF.5102.1"; tss_id "TSS5983";
13	Cufflinks	exon	43543764	43544092	.	-	.	gene_id "XLOC_005817"; transcript_id "TCONS_00006232"; exon_number "1"; oId "CUFF.5117.1"; tss_id "TSS5989";
13	Cufflinks	exon	43545444	43545669	.	-	.	gene_id "XLOC_005819"; transcript_id "TCONS_00006234"; exon_number "1"; oId "CUFF.5119.1"; tss_id "TSS5991";
13	Cufflinks	exon	43548107	43548357	.	-	.	gene_id "XLOC_005820"; transcript_id "TCONS_00006235"; exon_number "1"; oId "CUFF.5120.1"; tss_id "TSS5992";
13	Cufflinks	exon	43549617	43551283	.	-	.	gene_id "XLOC_005821"; transcript_id "TCONS_00006236"; exon_number "1"; oId "CUFF.5122.1"; tss_id "TSS5993";
13	Cufflinks	exon	44870799	44878420	.	-	.	gene_id "XLOC_005846"; transcript_id "TCONS_00006262"; exon_number "1"; oId "CUFF.5175.1"; tss_id "TSS6019";
13	Cufflinks	exon	44870799	44876408	.	-	.	gene_id "XLOC_005846"; transcript_id "TCONS_00006263"; exon_number "1"; oId "CUFF.5175.2"; tss_id "TSS6020";
13	Cufflinks	exon	44878438	44878516	.	-	.	gene_id "XLOC_005846"; transcript_id "TCONS_00006263"; exon_number "2"; oId "CUFF.5175.2"; tss_id "TSS6020";
13	Cufflinks	exon	44882924	44884652	.	-	.	gene_id "XLOC_005846"; transcript_id "TCONS_00006263"; exon_number "3"; oId "CUFF.5175.2"; tss_id "TSS6020";
13	Cufflinks	exon	44884676	44891514	.	-	.	gene_id "XLOC_005846"; transcript_id "TCONS_00006263"; exon_number "4"; oId "CUFF.5175.2"; tss_id "TSS6020";
13	Cufflinks	exon	44878558	44880445	.	-	.	gene_id "XLOC_005847"; transcript_id "TCONS_00006264"; exon_number "1"; oId "CUFF.5176.1"; tss_id "TSS6021";
13	Cufflinks	exon	44880668	44882838	.	-	.	gene_id "XLOC_005848"; transcript_id "TCONS_00006265"; exon_number "1"; oId "CUFF.5177.1"; tss_id "TSS6022";
13	Cufflinks	exon	44891687	44892931	.	-	.	gene_id "XLOC_005849"; transcript_id "TCONS_00006266"; exon_number "1"; oId "CUFF.5178.1"; tss_id "TSS6023";
13	Cufflinks	exon	44893026	44894011	.	-	.	gene_id "XLOC_005849"; transcript_id "TCONS_00006266"; exon_number "2"; oId "CUFF.5178.1"; tss_id "TSS6023";
13	Cufflinks	exon	44943476	44944717	.	-	.	gene_id "XLOC_005853"; transcript_id "TCONS_00006270"; exon_number "1"; oId "CUFF.5187.1"; tss_id "TSS6027";
13	Cufflinks	exon	51885518	51888257	.	-	.	gene_id "XLOC_005901"; transcript_id "TCONS_00006320"; exon_number "1"; oId "CUFF.5286.1"; tss_id "TSS6075";
13	Cufflinks	exon	53464147	53464598	.	-	.	gene_id "XLOC_005922"; transcript_id "TCONS_00006343"; exon_number "1"; oId "CUFF.5341.1"; tss_id "TSS6098";
13	Cufflinks	exon	54056235	54057744	.	-	.	gene_id "XLOC_005929"; transcript_id "TCONS_00006352"; exon_number "1"; oId "CUFF.5389.1"; tss_id "TSS6105";
13	Cufflinks	exon	54057899	54060591	.	-	.	gene_id "XLOC_005929"; transcript_id "TCONS_00006352"; exon_number "2"; oId "CUFF.5389.1"; tss_id "TSS6105";
13	Cufflinks	exon	54068650	54068706	.	-	.	gene_id "XLOC_005929"; transcript_id "TCONS_00006352"; exon_number "3"; oId "CUFF.5389.1"; tss_id "TSS6105";
13	Cufflinks	exon	55189139	55191058	.	-	.	gene_id "XLOC_005966"; transcript_id "TCONS_00006398"; exon_number "1"; oId "CUFF.5468.2"; tss_id "TSS6143";
13	Cufflinks	exon	55191582	55191947	.	-	.	gene_id "XLOC_005966"; transcript_id "TCONS_00006398"; exon_number "2"; oId "CUFF.5468.2"; tss_id "TSS6143";
13	Cufflinks	exon	55192120	55193274	.	-	.	gene_id "XLOC_005966"; transcript_id "TCONS_00006398"; exon_number "3"; oId "CUFF.5468.2"; tss_id "TSS6143";
13	Cufflinks	exon	55189139	55191058	.	-	.	gene_id "XLOC_005966"; transcript_id "TCONS_00006397"; exon_number "1"; oId "CUFF.5468.1"; tss_id "TSS6143";
13	Cufflinks	exon	55192027	55193274	.	-	.	gene_id "XLOC_005966"; transcript_id "TCONS_00006397"; exon_number "2"; oId "CUFF.5468.1"; tss_id "TSS6143";
13	Cufflinks	exon	55191067	55191070	.	-	.	gene_id "XLOC_005966"; transcript_id "TCONS_00006399"; exon_number "1"; oId "CUFF.5468.3"; tss_id "TSS6143";
13	Cufflinks	exon	55192039	55193274	.	-	.	gene_id "XLOC_005966"; transcript_id "TCONS_00006399"; exon_number "2"; oId "CUFF.5468.3"; tss_id "TSS6143";
13	Cufflinks	exon	55191071	55191567	.	-	.	gene_id "XLOC_005967"; transcript_id "TCONS_00006400"; exon_number "1"; oId "CUFF.5469.1"; tss_id "TSS6144";
13	Cufflinks	exon	55464898	55466401	.	-	.	gene_id "XLOC_005982"; transcript_id "TCONS_00006417"; exon_number "1"; oId "CUFF.5493.1"; tss_id "TSS6159";
13	Cufflinks	exon	55469610	55469619	.	-	.	gene_id "XLOC_005983"; transcript_id "TCONS_00006418"; exon_number "1"; oId "CUFF.5494.1"; tss_id "TSS6160";
13	Cufflinks	exon	55479511	55480574	.	-	.	gene_id "XLOC_005983"; transcript_id "TCONS_00006418"; exon_number "2"; oId "CUFF.5494.1"; tss_id "TSS6160";
13	Cufflinks	exon	55480718	55480737	.	-	.	gene_id "XLOC_005983"; transcript_id "TCONS_00006418"; exon_number "3"; oId "CUFF.5494.1"; tss_id "TSS6160";
13	Cufflinks	exon	55471464	55472235	.	-	.	gene_id "XLOC_005984"; transcript_id "TCONS_00006419"; exon_number "1"; oId "CUFF.5495.1"; tss_id "TSS6161";
13	Cufflinks	exon	55472565	55474566	.	-	.	gene_id "XLOC_005985"; transcript_id "TCONS_00006420"; exon_number "1"; oId "CUFF.5496.1"; tss_id "TSS6162";
13	Cufflinks	exon	55474640	55474944	.	-	.	gene_id "XLOC_005986"; transcript_id "TCONS_00006421"; exon_number "1"; oId "CUFF.5497.1"; tss_id "TSS6163";
13	Cufflinks	exon	55475635	55477576	.	-	.	gene_id "XLOC_005987"; transcript_id "TCONS_00006422"; exon_number "1"; oId "CUFF.5498.1"; tss_id "TSS6164";
13	Cufflinks	exon	55481576	55482073	.	-	.	gene_id "XLOC_005988"; transcript_id "TCONS_00006423"; exon_number "1"; oId "CUFF.5499.1"; tss_id "TSS6165";
13	Cufflinks	exon	56127070	56131496	.	-	.	gene_id "XLOC_006056"; transcript_id "TCONS_00006491"; exon_number "1"; oId "CUFF.5571.1"; tss_id "TSS6233";
13	Cufflinks	exon	58325523	58328226	.	-	.	gene_id "XLOC_006103"; transcript_id "TCONS_00006543"; exon_number "1"; oId "CUFF.5658.1"; tss_id "TSS6281";
13	Cufflinks	exon	58379461	58384183	.	-	.	gene_id "XLOC_006119"; transcript_id "TCONS_00006559"; exon_number "1"; oId "CUFF.5674.1"; tss_id "TSS6297";
13	Cufflinks	exon	58392801	58393091	.	-	.	gene_id "XLOC_006123"; transcript_id "TCONS_00006563"; exon_number "1"; oId "CUFF.5678.1"; tss_id "TSS6301";
13	Cufflinks	exon	58423242	58425162	.	-	.	gene_id "XLOC_006123"; transcript_id "TCONS_00006563"; exon_number "2"; oId "CUFF.5678.1"; tss_id "TSS6301";
13	Cufflinks	exon	58402964	58407512	.	-	.	gene_id "XLOC_006127"; transcript_id "TCONS_00006567"; exon_number "1"; oId "CUFF.5683.1"; tss_id "TSS6305";
13	Cufflinks	exon	59286050	59286327	.	-	.	gene_id "XLOC_006158"; transcript_id "TCONS_00006598"; exon_number "1"; oId "CUFF.5757.1"; tss_id "TSS6336";
13	Cufflinks	exon	69621921	69624279	.	-	.	gene_id "XLOC_006236"; transcript_id "TCONS_00006680"; exon_number "1"; oId "CUFF.5970.1"; tss_id "TSS6417";
13	Cufflinks	exon	69786150	69789215	.	-	.	gene_id "XLOC_006239"; transcript_id "TCONS_00006684"; exon_number "1"; oId "CUFF.5974.1"; tss_id "TSS6420";
13	Cufflinks	exon	69800969	69801157	.	-	.	gene_id "XLOC_006239"; transcript_id "TCONS_00006684"; exon_number "2"; oId "CUFF.5974.1"; tss_id "TSS6420";
13	Cufflinks	exon	69797820	69801157	.	-	.	gene_id "XLOC_006239"; transcript_id "TCONS_00006687"; exon_number "1"; oId "CUFF.5974.2"; tss_id "TSS6420";
13	Cufflinks	exon	70215537	70220059	.	-	.	gene_id "XLOC_006275"; transcript_id "TCONS_00006722"; exon_number "1"; oId "CUFF.6022.1"; tss_id "TSS6456";
13	Cufflinks	exon	70237425	70240663	.	-	.	gene_id "XLOC_006278"; transcript_id "TCONS_00006725"; exon_number "1"; oId "CUFF.6025.1"; tss_id "TSS6459";
13	Cufflinks	exon	70246172	70254159	.	-	.	gene_id "XLOC_006280"; transcript_id "TCONS_00006727"; exon_number "1"; oId "CUFF.6027.1"; tss_id "TSS6461";
13	Cufflinks	exon	70264219	70268954	.	-	.	gene_id "XLOC_006285"; transcript_id "TCONS_00006732"; exon_number "1"; oId "CUFF.6032.1"; tss_id "TSS6466";
13	Cufflinks	exon	70289624	70294601	.	-	.	gene_id "XLOC_006287"; transcript_id "TCONS_00006734"; exon_number "1"; oId "CUFF.6034.1"; tss_id "TSS6468";
13	Cufflinks	exon	70308146	70314355	.	-	.	gene_id "XLOC_006289"; transcript_id "TCONS_00006736"; exon_number "1"; oId "CUFF.6036.1"; tss_id "TSS6470";
13	Cufflinks	exon	70356942	70361585	.	-	.	gene_id "XLOC_006292"; transcript_id "TCONS_00006739"; exon_number "1"; oId "CUFF.6039.1"; tss_id "TSS6473";
13	Cufflinks	exon	70544200	70544571	.	-	.	gene_id "XLOC_006297"; transcript_id "TCONS_00006744"; exon_number "1"; oId "CUFF.6052.1"; tss_id "TSS6478";
13	Cufflinks	exon	70547915	70548794	.	-	.	gene_id "XLOC_006300"; transcript_id "TCONS_00006747"; exon_number "1"; oId "CUFF.6056.1"; tss_id "TSS6481";
13	Cufflinks	exon	70549817	70550562	.	-	.	gene_id "XLOC_006302"; transcript_id "TCONS_00006749"; exon_number "1"; oId "CUFF.6058.1"; tss_id "TSS6483";
13	Cufflinks	exon	70550804	70551521	.	-	.	gene_id "XLOC_006303"; transcript_id "TCONS_00006750"; exon_number "1"; oId "CUFF.6059.1"; tss_id "TSS6484";
13	Cufflinks	exon	70557377	70557929	.	-	.	gene_id "XLOC_006306"; transcript_id "TCONS_00006753"; exon_number "1"; oId "CUFF.6062.1"; tss_id "TSS6487";
13	Cufflinks	exon	70559564	70560861	.	-	.	gene_id "XLOC_006307"; transcript_id "TCONS_00006754"; exon_number "1"; oId "CUFF.6063.1"; tss_id "TSS6488";
13	Cufflinks	exon	70561615	70562028	.	-	.	gene_id "XLOC_006309"; transcript_id "TCONS_00006756"; exon_number "1"; oId "CUFF.6065.1"; tss_id "TSS6490";
13	Cufflinks	exon	70566834	70567419	.	-	.	gene_id "XLOC_006312"; transcript_id "TCONS_00006759"; exon_number "1"; oId "CUFF.6068.1"; tss_id "TSS6493";
13	Cufflinks	exon	70567753	70569981	.	-	.	gene_id "XLOC_006313"; transcript_id "TCONS_00006760"; exon_number "1"; oId "CUFF.6069.1"; tss_id "TSS6494";
13	Cufflinks	exon	70570394	70571191	.	-	.	gene_id "XLOC_006314"; transcript_id "TCONS_00006761"; exon_number "1"; oId "CUFF.6070.1"; tss_id "TSS6495";
13	Cufflinks	exon	70578992	70579279	.	-	.	gene_id "XLOC_006316"; transcript_id "TCONS_00006763"; exon_number "1"; oId "CUFF.6072.1"; tss_id "TSS6497";
13	Cufflinks	exon	70579349	70583298	.	-	.	gene_id "XLOC_006317"; transcript_id "TCONS_00006764"; exon_number "1"; oId "CUFF.6073.1"; tss_id "TSS6498";
13	Cufflinks	exon	70594636	70595211	.	-	.	gene_id "XLOC_006319"; transcript_id "TCONS_00006766"; exon_number "1"; oId "CUFF.6075.1"; tss_id "TSS6500";
13	Cufflinks	exon	70595361	70596957	.	-	.	gene_id "XLOC_006320"; transcript_id "TCONS_00006767"; exon_number "1"; oId "CUFF.6076.1"; tss_id "TSS6501";
13	Cufflinks	exon	70602398	70603168	.	-	.	gene_id "XLOC_006321"; transcript_id "TCONS_00006768"; exon_number "1"; oId "CUFF.6077.1"; tss_id "TSS6502";
13	Cufflinks	exon	70603488	70604160	.	-	.	gene_id "XLOC_006322"; transcript_id "TCONS_00006769"; exon_number "1"; oId "CUFF.6078.1"; tss_id "TSS6503";
13	Cufflinks	exon	70606583	70617954	.	-	.	gene_id "XLOC_006324"; transcript_id "TCONS_00006771"; exon_number "1"; oId "CUFF.6080.1"; tss_id "TSS6505";
13	Cufflinks	exon	70636664	70637306	.	-	.	gene_id "XLOC_006325"; transcript_id "TCONS_00006772"; exon_number "1"; oId "CUFF.6081.1"; tss_id "TSS6506";
13	Cufflinks	exon	70637372	70637664	.	-	.	gene_id "XLOC_006325"; transcript_id "TCONS_00006772"; exon_number "2"; oId "CUFF.6081.1"; tss_id "TSS6506";
13	Cufflinks	exon	70859555	70860395	.	-	.	gene_id "XLOC_006332"; transcript_id "TCONS_00006779"; exon_number "1"; oId "CUFF.6094.1"; tss_id "TSS6513";
13	Cufflinks	exon	70865272	70866254	.	-	.	gene_id "XLOC_006334"; transcript_id "TCONS_00006781"; exon_number "1"; oId "CUFF.6096.1"; tss_id "TSS6515";
13	Cufflinks	exon	81872355	81872823	.	-	.	gene_id "XLOC_006422"; transcript_id "TCONS_00006873"; exon_number "1"; oId "CUFF.6353.1"; tss_id "TSS6605";
13	Cufflinks	exon	81877966	81879068	.	-	.	gene_id "XLOC_006423"; transcript_id "TCONS_00006874"; exon_number "1"; oId "CUFF.6354.1"; tss_id "TSS6606";
13	Cufflinks	exon	81879983	81880668	.	-	.	gene_id "XLOC_006425"; transcript_id "TCONS_00006876"; exon_number "1"; oId "CUFF.6356.1"; tss_id "TSS6608";
13	Cufflinks	exon	81883757	81884706	.	-	.	gene_id "XLOC_006427"; transcript_id "TCONS_00006878"; exon_number "1"; oId "CUFF.6358.1"; tss_id "TSS6610";
14	Cufflinks	exon	3198620	3200825	.	+	.	gene_id "XLOC_006520"; transcript_id "TCONS_00006979"; exon_number "1"; oId "CUFF.6649.1"; tss_id "TSS6707";
14	Cufflinks	exon	3375621	3375633	.	+	.	gene_id "XLOC_006520"; transcript_id "TCONS_00006979"; exon_number "2"; oId "CUFF.6649.1"; tss_id "TSS6707";
14	Cufflinks	exon	3698028	3704765	.	+	.	gene_id "XLOC_006529"; transcript_id "TCONS_00006988"; exon_number "1"; oId "CUFF.6662.1"; tss_id "TSS6716";
14	Cufflinks	exon	3698028	3699166	.	+	.	gene_id "XLOC_006529"; transcript_id "TCONS_00006989"; exon_number "1"; oId "CUFF.6662.2"; tss_id "TSS6716";
14	Cufflinks	exon	3704776	3711434	.	+	.	gene_id "XLOC_006529"; transcript_id "TCONS_00006989"; exon_number "2"; oId "CUFF.6662.2"; tss_id "TSS6716";
14	Cufflinks	exon	3742427	3744760	.	+	.	gene_id "XLOC_006531"; transcript_id "TCONS_00006991"; exon_number "1"; oId "CUFF.6664.1"; tss_id "TSS6718";
14	Cufflinks	exon	4627778	4629437	.	+	.	gene_id "XLOC_006537"; transcript_id "TCONS_00006999"; exon_number "1"; oId "CUFF.6672.1"; tss_id "TSS6725";
14	Cufflinks	exon	4630194	4631480	.	+	.	gene_id "XLOC_006538"; transcript_id "TCONS_00007000"; exon_number "1"; oId "CUFF.6673.1"; tss_id "TSS6726";
14	Cufflinks	exon	4632302	4635703	.	+	.	gene_id "XLOC_006539"; transcript_id "TCONS_00007001"; exon_number "1"; oId "CUFF.6674.1"; tss_id "TSS6727";
14	Cufflinks	exon	8150654	8151009	.	+	.	gene_id "XLOC_006556"; transcript_id "TCONS_00007019"; exon_number "1"; oId "CUFF.6722.1"; tss_id "TSS6745";
14	Cufflinks	exon	8151291	8152461	.	+	.	gene_id "XLOC_006557"; transcript_id "TCONS_00007020"; exon_number "1"; oId "CUFF.6723.1"; tss_id "TSS6746";
14	Cufflinks	exon	8925268	8928241	.	+	.	gene_id "XLOC_006570"; transcript_id "TCONS_00007033"; exon_number "1"; oId "CUFF.6741.1"; tss_id "TSS6759";
14	Cufflinks	exon	8928595	8930012	.	+	.	gene_id "XLOC_006571"; transcript_id "TCONS_00007034"; exon_number "1"; oId "CUFF.6742.1"; tss_id "TSS6760";
14	Cufflinks	exon	8930757	8931361	.	+	.	gene_id "XLOC_006572"; transcript_id "TCONS_00007035"; exon_number "1"; oId "CUFF.6743.1"; tss_id "TSS6761";
14	Cufflinks	exon	8936465	8936872	.	+	.	gene_id "XLOC_006573"; transcript_id "TCONS_00007036"; exon_number "1"; oId "CUFF.6744.1"; tss_id "TSS6762";
14	Cufflinks	exon	8936967	8937540	.	+	.	gene_id "XLOC_006574"; transcript_id "TCONS_00007037"; exon_number "1"; oId "CUFF.6745.1"; tss_id "TSS6763";
14	Cufflinks	exon	8937684	8938981	.	+	.	gene_id "XLOC_006575"; transcript_id "TCONS_00007038"; exon_number "1"; oId "CUFF.6746.1"; tss_id "TSS6764";
14	Cufflinks	exon	8939049	8939308	.	+	.	gene_id "XLOC_006576"; transcript_id "TCONS_00007039"; exon_number "1"; oId "CUFF.6747.1"; tss_id "TSS6765";
14	Cufflinks	exon	8942839	8944848	.	+	.	gene_id "XLOC_006578"; transcript_id "TCONS_00007041"; exon_number "1"; oId "CUFF.6749.1"; tss_id "TSS6767";
14	Cufflinks	exon	8944951	8945398	.	+	.	gene_id "XLOC_006579"; transcript_id "TCONS_00007042"; exon_number "1"; oId "CUFF.6750.1"; tss_id "TSS6768";
14	Cufflinks	exon	8946015	8946689	.	+	.	gene_id "XLOC_006580"; transcript_id "TCONS_00007043"; exon_number "1"; oId "CUFF.6751.1"; tss_id "TSS6769";
14	Cufflinks	exon	8956101	8956322	.	+	.	gene_id "XLOC_006583"; transcript_id "TCONS_00007046"; exon_number "1"; oId "CUFF.6754.1"; tss_id "TSS6772";
14	Cufflinks	exon	8957192	8957484	.	+	.	gene_id "XLOC_006584"; transcript_id "TCONS_00007047"; exon_number "1"; oId "CUFF.6755.1"; tss_id "TSS6773";
14	Cufflinks	exon	8957719	8958218	.	+	.	gene_id "XLOC_006585"; transcript_id "TCONS_00007048"; exon_number "1"; oId "CUFF.6756.1"; tss_id "TSS6774";
14	Cufflinks	exon	8958440	8958922	.	+	.	gene_id "XLOC_006586"; transcript_id "TCONS_00007049"; exon_number "1"; oId "CUFF.6757.1"; tss_id "TSS6775";
14	Cufflinks	exon	8960245	8960447	.	+	.	gene_id "XLOC_006587"; transcript_id "TCONS_00007050"; exon_number "1"; oId "CUFF.6758.1"; tss_id "TSS6776";
14	Cufflinks	exon	8961460	8962213	.	+	.	gene_id "XLOC_006589"; transcript_id "TCONS_00007052"; exon_number "1"; oId "CUFF.6760.1"; tss_id "TSS6778";
14	Cufflinks	exon	8962270	8962893	.	+	.	gene_id "XLOC_006590"; transcript_id "TCONS_00007053"; exon_number "1"; oId "CUFF.6761.1"; tss_id "TSS6779";
14	Cufflinks	exon	8962971	8963391	.	+	.	gene_id "XLOC_006591"; transcript_id "TCONS_00007054"; exon_number "1"; oId "CUFF.6762.1"; tss_id "TSS6780";
14	Cufflinks	exon	8963484	8964160	.	+	.	gene_id "XLOC_006592"; transcript_id "TCONS_00007055"; exon_number "1"; oId "CUFF.6763.1"; tss_id "TSS6781";
14	Cufflinks	exon	8964936	8965188	.	+	.	gene_id "XLOC_006593"; transcript_id "TCONS_00007056"; exon_number "1"; oId "CUFF.6764.1"; tss_id "TSS6782";
14	Cufflinks	exon	8965271	8965686	.	+	.	gene_id "XLOC_006594"; transcript_id "TCONS_00007057"; exon_number "1"; oId "CUFF.6765.1"; tss_id "TSS6783";
14	Cufflinks	exon	14218387	14223273	.	+	.	gene_id "XLOC_006612"; transcript_id "TCONS_00007077"; exon_number "1"; oId "CUFF.6822.1"; tss_id "TSS6801";
14	Cufflinks	exon	27565164	27568304	.	+	.	gene_id "XLOC_006684"; transcript_id "TCONS_00007151"; exon_number "1"; oId "CUFF.6949.1"; tss_id "TSS6874";
14	Cufflinks	exon	28307538	28312362	.	+	.	gene_id "XLOC_006702"; transcript_id "TCONS_00007169"; exon_number "1"; oId "CUFF.6998.1"; tss_id "TSS6892";
14	Cufflinks	exon	29243897	29252051	.	+	.	gene_id "XLOC_006757"; transcript_id "TCONS_00007225"; exon_number "1"; oId "CUFF.7062.1"; tss_id "TSS6948";
14	Cufflinks	exon	29759182	29762759	.	+	.	gene_id "XLOC_006808"; transcript_id "TCONS_00007276"; exon_number "1"; oId "CUFF.7114.1"; tss_id "TSS6999";
14	Cufflinks	exon	3592812	3593940	.	-	.	gene_id "XLOC_007023"; transcript_id "TCONS_00007503"; exon_number "1"; oId "CUFF.6655.1"; tss_id "TSS7221";
14	Cufflinks	exon	3594567	3595595	.	-	.	gene_id "XLOC_007023"; transcript_id "TCONS_00007503"; exon_number "2"; oId "CUFF.6655.1"; tss_id "TSS7221";
14	Cufflinks	exon	8051362	8053589	.	-	.	gene_id "XLOC_007056"; transcript_id "TCONS_00007536"; exon_number "1"; oId "CUFF.6719.1"; tss_id "TSS7254";
14	Cufflinks	exon	9198800	9199649	.	-	.	gene_id "XLOC_007071"; transcript_id "TCONS_00007551"; exon_number "1"; oId "CUFF.6778.1"; tss_id "TSS7269";
14	Cufflinks	exon	28219482	28220166	.	-	.	gene_id "XLOC_007172"; transcript_id "TCONS_00007656"; exon_number "1"; oId "CUFF.6986.1"; tss_id "TSS7372";
14	Cufflinks	exon	29827420	29829308	.	-	.	gene_id "XLOC_007190"; transcript_id "TCONS_00007675"; exon_number "1"; oId "CUFF.7121.1"; tss_id "TSS7390";
14	Cufflinks	exon	80642711	80646364	.	-	.	gene_id "XLOC_007369"; transcript_id "TCONS_00007863"; exon_number "1"; oId "CUFF.7447.1"; tss_id "TSS7574";
14	Cufflinks	exon	80642711	80645359	.	-	.	gene_id "XLOC_007369"; transcript_id "TCONS_00007864"; exon_number "1"; oId "CUFF.7447.2"; tss_id "TSS7575";
14	Cufflinks	exon	80672908	80673618	.	-	.	gene_id "XLOC_007369"; transcript_id "TCONS_00007864"; exon_number "2"; oId "CUFF.7447.2"; tss_id "TSS7575";
14	Cufflinks	exon	80671286	80673618	.	-	.	gene_id "XLOC_007369"; transcript_id "TCONS_00007872"; exon_number "1"; oId "CUFF.7447.3"; tss_id "TSS7575";
15	Cufflinks	exon	31279333	31283846	.	+	.	gene_id "XLOC_007504"; transcript_id "TCONS_00008009"; exon_number "1"; oId "CUFF.7706.1"; tss_id "TSS7715";
15	Cufflinks	exon	31615504	31616362	.	+	.	gene_id "XLOC_007509"; transcript_id "TCONS_00008014"; exon_number "1"; oId "CUFF.7711.1"; tss_id "TSS7720";
15	Cufflinks	exon	31616519	31618629	.	+	.	gene_id "XLOC_007509"; transcript_id "TCONS_00008014"; exon_number "2"; oId "CUFF.7711.1"; tss_id "TSS7720";
15	Cufflinks	exon	32185796	32187567	.	+	.	gene_id "XLOC_007517"; transcript_id "TCONS_00008022"; exon_number "1"; oId "CUFF.7735.1"; tss_id "TSS7728";
15	Cufflinks	exon	32188692	32190129	.	+	.	gene_id "XLOC_007517"; transcript_id "TCONS_00008022"; exon_number "2"; oId "CUFF.7735.1"; tss_id "TSS7728";
15	Cufflinks	exon	32192174	32193142	.	+	.	gene_id "XLOC_007519"; transcript_id "TCONS_00008024"; exon_number "1"; oId "CUFF.7737.1"; tss_id "TSS7730";
15	Cufflinks	exon	32193918	32195976	.	+	.	gene_id "XLOC_007519"; transcript_id "TCONS_00008024"; exon_number "2"; oId "CUFF.7737.1"; tss_id "TSS7730";
15	Cufflinks	exon	32193143	32193917	.	+	.	gene_id "XLOC_007520"; transcript_id "TCONS_00008025"; exon_number "1"; oId "CUFF.7738.1"; tss_id "TSS7731";
15	Cufflinks	exon	32196714	32197966	.	+	.	gene_id "XLOC_007522"; transcript_id "TCONS_00008027"; exon_number "1"; oId "CUFF.7740.1"; tss_id "TSS7733";
15	Cufflinks	exon	32199989	32206532	.	+	.	gene_id "XLOC_007522"; transcript_id "TCONS_00008027"; exon_number "2"; oId "CUFF.7740.1"; tss_id "TSS7733";
15	Cufflinks	exon	32535406	32535787	.	+	.	gene_id "XLOC_007529"; transcript_id "TCONS_00008034"; exon_number "1"; oId "CUFF.7755.1"; tss_id "TSS7740";
15	Cufflinks	exon	50831428	50831592	.	+	.	gene_id "XLOC_007714"; transcript_id "TCONS_00008229"; exon_number "1"; oId "CUFF.8211.2"; tss_id "TSS7929";
15	Cufflinks	exon	50845175	50846133	.	+	.	gene_id "XLOC_007714"; transcript_id "TCONS_00008229"; exon_number "2"; oId "CUFF.8211.2"; tss_id "TSS7929";
15	Cufflinks	exon	50831428	50831862	.	+	.	gene_id "XLOC_007714"; transcript_id "TCONS_00008228"; exon_number "1"; oId "CUFF.8211.1"; tss_id "TSS7929";
15	Cufflinks	exon	50845398	50846133	.	+	.	gene_id "XLOC_007714"; transcript_id "TCONS_00008228"; exon_number "2"; oId "CUFF.8211.1"; tss_id "TSS7929";
15	Cufflinks	exon	84141789	84144387	.	+	.	gene_id "XLOC_007958"; transcript_id "TCONS_00008488"; exon_number "1"; oId "CUFF.8689.1"; tss_id "TSS8180";
15	Cufflinks	exon	84146696	84146722	.	+	.	gene_id "XLOC_007958"; transcript_id "TCONS_00008488"; exon_number "2"; oId "CUFF.8689.1"; tss_id "TSS8180";
15	Cufflinks	exon	84748438	84751037	.	+	.	gene_id "XLOC_008001"; transcript_id "TCONS_00008534"; exon_number "1"; oId "CUFF.8742.1"; tss_id "TSS8224";
15	Cufflinks	exon	85291192	85295696	.	+	.	gene_id "XLOC_008014"; transcript_id "TCONS_00008547"; exon_number "1"; oId "CUFF.8764.1"; tss_id "TSS8237";
15	Cufflinks	exon	33465040	33468221	.	-	.	gene_id "XLOC_008195"; transcript_id "TCONS_00008743"; exon_number "1"; oId "CUFF.7812.1"; tss_id "TSS8422";
15	Cufflinks	exon	33468307	33472244	.	-	.	gene_id "XLOC_008196"; transcript_id "TCONS_00008744"; exon_number "1"; oId "CUFF.7813.1"; tss_id "TSS8423";
15	Cufflinks	exon	33472299	33475097	.	-	.	gene_id "XLOC_008197"; transcript_id "TCONS_00008745"; exon_number "1"; oId "CUFF.7814.1"; tss_id "TSS8424";
15	Cufflinks	exon	33475205	33480455	.	-	.	gene_id "XLOC_008198"; transcript_id "TCONS_00008746"; exon_number "1"; oId "CUFF.7815.1"; tss_id "TSS8425";
15	Cufflinks	exon	33488846	33493762	.	-	.	gene_id "XLOC_008205"; transcript_id "TCONS_00008753"; exon_number "1"; oId "CUFF.7822.1"; tss_id "TSS8432";
15	Cufflinks	exon	33500512	33503535	.	-	.	gene_id "XLOC_008211"; transcript_id "TCONS_00008759"; exon_number "1"; oId "CUFF.7828.1"; tss_id "TSS8438";
15	Cufflinks	exon	83173321	83173765	.	-	.	gene_id "XLOC_008618"; transcript_id "TCONS_00009185"; exon_number "1"; oId "CUFF.8643.1"; tss_id "TSS8854";
15	Cufflinks	exon	83174019	83174190	.	-	.	gene_id "XLOC_008618"; transcript_id "TCONS_00009185"; exon_number "2"; oId "CUFF.8643.1"; tss_id "TSS8854";
15	Cufflinks	exon	83198720	83199190	.	-	.	gene_id "XLOC_008618"; transcript_id "TCONS_00009185"; exon_number "3"; oId "CUFF.8643.1"; tss_id "TSS8854";
15	Cufflinks	exon	83173321	83173765	.	-	.	gene_id "XLOC_008618"; transcript_id "TCONS_00009186"; exon_number "1"; oId "CUFF.8643.2"; tss_id "TSS8855";
15	Cufflinks	exon	83174019	83174190	.	-	.	gene_id "XLOC_008618"; transcript_id "TCONS_00009186"; exon_number "2"; oId "CUFF.8643.2"; tss_id "TSS8855";
15	Cufflinks	exon	83179777	83180044	.	-	.	gene_id "XLOC_008618"; transcript_id "TCONS_00009186"; exon_number "3"; oId "CUFF.8643.2"; tss_id "TSS8855";
15	Cufflinks	exon	83198720	83199685	.	-	.	gene_id "XLOC_008618"; transcript_id "TCONS_00009186"; exon_number "4"; oId "CUFF.8643.2"; tss_id "TSS8855";
15	Cufflinks	exon	83675565	83677025	.	-	.	gene_id "XLOC_008631"; transcript_id "TCONS_00009200"; exon_number "1"; oId "CUFF.8666.1"; tss_id "TSS8868";
15	Cufflinks	exon	83677128	83680447	.	-	.	gene_id "XLOC_008632"; transcript_id "TCONS_00009201"; exon_number "1"; oId "CUFF.8667.1"; tss_id "TSS8869";
15	Cufflinks	exon	84098071	84099787	.	-	.	gene_id "XLOC_008640"; transcript_id "TCONS_00009209"; exon_number "1"; oId "CUFF.8686.1"; tss_id "TSS8877";
15	Cufflinks	exon	84100656	84100746	.	-	.	gene_id "XLOC_008640"; transcript_id "TCONS_00009209"; exon_number "2"; oId "CUFF.8686.1"; tss_id "TSS8877";
15	Cufflinks	exon	84101928	84102237	.	-	.	gene_id "XLOC_008640"; transcript_id "TCONS_00009209"; exon_number "3"; oId "CUFF.8686.1"; tss_id "TSS8877";
15	Cufflinks	exon	84099790	84100746	.	-	.	gene_id "XLOC_008640"; transcript_id "TCONS_00009210"; exon_number "1"; oId "CUFF.8686.2"; tss_id "TSS8877";
15	Cufflinks	exon	84101928	84102237	.	-	.	gene_id "XLOC_008640"; transcript_id "TCONS_00009210"; exon_number "2"; oId "CUFF.8686.2"; tss_id "TSS8877";
15	Cufflinks	exon	84099790	84100746	.	-	.	gene_id "XLOC_008640"; transcript_id "TCONS_00009211"; exon_number "1"; oId "CUFF.8686.3"; tss_id "TSS8878";
15	Cufflinks	exon	84101375	84101442	.	-	.	gene_id "XLOC_008640"; transcript_id "TCONS_00009211"; exon_number "2"; oId "CUFF.8686.3"; tss_id "TSS8878";
15	Cufflinks	exon	84102533	84102585	.	-	.	gene_id "XLOC_008640"; transcript_id "TCONS_00009211"; exon_number "3"; oId "CUFF.8686.3"; tss_id "TSS8878";
15	Cufflinks	exon	84100909	84101922	.	-	.	gene_id "XLOC_008640"; transcript_id "TCONS_00009212"; exon_number "1"; oId "CUFF.8686.4"; tss_id "TSS8879";
15	Cufflinks	exon	84585139	84589907	.	-	.	gene_id "XLOC_008649"; transcript_id "TCONS_00009221"; exon_number "1"; oId "CUFF.8731.1"; tss_id "TSS8888";
16	Cufflinks	exon	627429	627762	.	+	.	gene_id "XLOC_008668"; transcript_id "TCONS_00009240"; exon_number "1"; oId "CUFF.8807.1"; tss_id "TSS8907";
16	Cufflinks	exon	936102	939393	.	+	.	gene_id "XLOC_008676"; transcript_id "TCONS_00009248"; exon_number "1"; oId "CUFF.8833.1"; tss_id "TSS8915";
16	Cufflinks	exon	940496	941754	.	+	.	gene_id "XLOC_008676"; transcript_id "TCONS_00009248"; exon_number "2"; oId "CUFF.8833.1"; tss_id "TSS8915";
16	Cufflinks	exon	1202894	1203210	.	+	.	gene_id "XLOC_008683"; transcript_id "TCONS_00009255"; exon_number "1"; oId "CUFF.8841.1"; tss_id "TSS8922";
16	Cufflinks	exon	1208930	1209195	.	+	.	gene_id "XLOC_008684"; transcript_id "TCONS_00009256"; exon_number "1"; oId "CUFF.8842.1"; tss_id "TSS8923";
16	Cufflinks	exon	1250670	1251009	.	+	.	gene_id "XLOC_008685"; transcript_id "TCONS_00009257"; exon_number "1"; oId "CUFF.8843.1"; tss_id "TSS8924";
16	Cufflinks	exon	1251457	1251769	.	+	.	gene_id "XLOC_008686"; transcript_id "TCONS_00009258"; exon_number "1"; oId "CUFF.8844.1"; tss_id "TSS8925";
16	Cufflinks	exon	1251973	1252223	.	+	.	gene_id "XLOC_008687"; transcript_id "TCONS_00009259"; exon_number "1"; oId "CUFF.8845.1"; tss_id "TSS8926";
16	Cufflinks	exon	1253751	1254203	.	+	.	gene_id "XLOC_008688"; transcript_id "TCONS_00009260"; exon_number "1"; oId "CUFF.8846.1"; tss_id "TSS8927";
16	Cufflinks	exon	1254343	1254774	.	+	.	gene_id "XLOC_008689"; transcript_id "TCONS_00009261"; exon_number "1"; oId "CUFF.8847.1"; tss_id "TSS8928";
16	Cufflinks	exon	1684063	1684426	.	+	.	gene_id "XLOC_008701"; transcript_id "TCONS_00009274"; exon_number "1"; oId "CUFF.8861.1"; tss_id "TSS8941";
16	Cufflinks	exon	1684603	1685022	.	+	.	gene_id "XLOC_008702"; transcript_id "TCONS_00009275"; exon_number "1"; oId "CUFF.8862.1"; tss_id "TSS8942";
16	Cufflinks	exon	2140230	2141395	.	+	.	gene_id "XLOC_008711"; transcript_id "TCONS_00009284"; exon_number "1"; oId "CUFF.8901.1"; tss_id "TSS8951";
16	Cufflinks	exon	21778425	21779658	.	+	.	gene_id "XLOC_008757"; transcript_id "TCONS_00009335"; exon_number "1"; oId "CUFF.9069.1"; tss_id "TSS8999";
16	Cufflinks	exon	21779762	21779768	.	+	.	gene_id "XLOC_008757"; transcript_id "TCONS_00009335"; exon_number "2"; oId "CUFF.9069.1"; tss_id "TSS8999";
16	Cufflinks	exon	21808747	21808908	.	+	.	gene_id "XLOC_008758"; transcript_id "TCONS_00009336"; exon_number "1"; oId "CUFF.9071.1"; tss_id "TSS9000";
16	Cufflinks	exon	21843474	21843563	.	+	.	gene_id "XLOC_008758"; transcript_id "TCONS_00009336"; exon_number "2"; oId "CUFF.9071.1"; tss_id "TSS9000";
16	Cufflinks	exon	21845588	21845669	.	+	.	gene_id "XLOC_008758"; transcript_id "TCONS_00009336"; exon_number "3"; oId "CUFF.9071.1"; tss_id "TSS9000";
16	Cufflinks	exon	21853321	21853400	.	+	.	gene_id "XLOC_008758"; transcript_id "TCONS_00009336"; exon_number "4"; oId "CUFF.9071.1"; tss_id "TSS9000";
16	Cufflinks	exon	21855880	21855960	.	+	.	gene_id "XLOC_008758"; transcript_id "TCONS_00009336"; exon_number "5"; oId "CUFF.9071.1"; tss_id "TSS9000";
16	Cufflinks	exon	21859811	21859861	.	+	.	gene_id "XLOC_008758"; transcript_id "TCONS_00009336"; exon_number "6"; oId "CUFF.9071.1"; tss_id "TSS9000";
16	Cufflinks	exon	21876732	21876835	.	+	.	gene_id "XLOC_008758"; transcript_id "TCONS_00009336"; exon_number "7"; oId "CUFF.9071.1"; tss_id "TSS9000";
16	Cufflinks	exon	21918805	21918928	.	+	.	gene_id "XLOC_008758"; transcript_id "TCONS_00009336"; exon_number "8"; oId "CUFF.9071.1"; tss_id "TSS9000";
16	Cufflinks	exon	21960644	21960835	.	+	.	gene_id "XLOC_008758"; transcript_id "TCONS_00009336"; exon_number "9"; oId "CUFF.9071.1"; tss_id "TSS9000";
16	Cufflinks	exon	21808861	21808910	.	+	.	gene_id "XLOC_008758"; transcript_id "TCONS_00009337"; exon_number "1"; oId "CUFF.9071.2"; tss_id "TSS9001";
16	Cufflinks	exon	21843476	21843563	.	+	.	gene_id "XLOC_008758"; transcript_id "TCONS_00009337"; exon_number "2"; oId "CUFF.9071.2"; tss_id "TSS9001";
16	Cufflinks	exon	21845588	21845669	.	+	.	gene_id "XLOC_008758"; transcript_id "TCONS_00009337"; exon_number "3"; oId "CUFF.9071.2"; tss_id "TSS9001";
16	Cufflinks	exon	21853321	21853400	.	+	.	gene_id "XLOC_008758"; transcript_id "TCONS_00009337"; exon_number "4"; oId "CUFF.9071.2"; tss_id "TSS9001";
16	Cufflinks	exon	21855880	21855960	.	+	.	gene_id "XLOC_008758"; transcript_id "TCONS_00009337"; exon_number "5"; oId "CUFF.9071.2"; tss_id "TSS9001";
16	Cufflinks	exon	21859811	21859861	.	+	.	gene_id "XLOC_008758"; transcript_id "TCONS_00009337"; exon_number "6"; oId "CUFF.9071.2"; tss_id "TSS9001";
16	Cufflinks	exon	21876732	21876835	.	+	.	gene_id "XLOC_008758"; transcript_id "TCONS_00009337"; exon_number "7"; oId "CUFF.9071.2"; tss_id "TSS9001";
16	Cufflinks	exon	21918805	21918928	.	+	.	gene_id "XLOC_008758"; transcript_id "TCONS_00009337"; exon_number "8"; oId "CUFF.9071.2"; tss_id "TSS9001";
16	Cufflinks	exon	21960644	21960847	.	+	.	gene_id "XLOC_008758"; transcript_id "TCONS_00009337"; exon_number "9"; oId "CUFF.9071.2"; tss_id "TSS9001";
16	Cufflinks	exon	21966244	21966392	.	+	.	gene_id "XLOC_008758"; transcript_id "TCONS_00009337"; exon_number "10"; oId "CUFF.9071.2"; tss_id "TSS9001";
16	Cufflinks	exon	21992444	21992579	.	+	.	gene_id "XLOC_008758"; transcript_id "TCONS_00009337"; exon_number "11"; oId "CUFF.9071.2"; tss_id "TSS9001";
16	Cufflinks	exon	22040690	22040772	.	+	.	gene_id "XLOC_008758"; transcript_id "TCONS_00009337"; exon_number "12"; oId "CUFF.9071.2"; tss_id "TSS9001";
16	Cufflinks	exon	22044629	22045716	.	+	.	gene_id "XLOC_008758"; transcript_id "TCONS_00009337"; exon_number "13"; oId "CUFF.9071.2"; tss_id "TSS9001";
16	Cufflinks	exon	21965336	21966392	.	+	.	gene_id "XLOC_008758"; transcript_id "TCONS_00009338"; exon_number "1"; oId "CUFF.9071.3"; tss_id "TSS9002";
16	Cufflinks	exon	21992444	21992579	.	+	.	gene_id "XLOC_008758"; transcript_id "TCONS_00009338"; exon_number "2"; oId "CUFF.9071.3"; tss_id "TSS9002";
16	Cufflinks	exon	22040690	22040772	.	+	.	gene_id "XLOC_008758"; transcript_id "TCONS_00009338"; exon_number "3"; oId "CUFF.9071.3"; tss_id "TSS9002";
16	Cufflinks	exon	22044629	22045716	.	+	.	gene_id "XLOC_008758"; transcript_id "TCONS_00009338"; exon_number "4"; oId "CUFF.9071.3"; tss_id "TSS9002";
16	Cufflinks	exon	47938949	47941290	.	+	.	gene_id "XLOC_008893"; transcript_id "TCONS_00009478"; exon_number "1"; oId "CUFF.9628.1"; tss_id "TSS9139";
16	Cufflinks	exon	48181199	48181487	.	+	.	gene_id "XLOC_008902"; transcript_id "TCONS_00009487"; exon_number "1"; oId "CUFF.9649.1"; tss_id "TSS9149";
16	Cufflinks	exon	49374540	49375135	.	+	.	gene_id "XLOC_008912"; transcript_id "TCONS_00009499"; exon_number "1"; oId "CUFF.9666.1"; tss_id "TSS9159";
16	Cufflinks	exon	49379973	49380400	.	+	.	gene_id "XLOC_008914"; transcript_id "TCONS_00009501"; exon_number "1"; oId "CUFF.9668.1"; tss_id "TSS9161";
16	Cufflinks	exon	49394064	49394990	.	+	.	gene_id "XLOC_008924"; transcript_id "TCONS_00009511"; exon_number "1"; oId "CUFF.9678.1"; tss_id "TSS9171";
16	Cufflinks	exon	49395875	49396590	.	+	.	gene_id "XLOC_008926"; transcript_id "TCONS_00009513"; exon_number "1"; oId "CUFF.9680.1"; tss_id "TSS9173";
16	Cufflinks	exon	49402721	49403543	.	+	.	gene_id "XLOC_008931"; transcript_id "TCONS_00009519"; exon_number "1"; oId "CUFF.9685.2"; tss_id "TSS9178";
16	Cufflinks	exon	49403630	49405957	.	+	.	gene_id "XLOC_008931"; transcript_id "TCONS_00009519"; exon_number "2"; oId "CUFF.9685.2"; tss_id "TSS9178";
16	Cufflinks	exon	49402721	49403499	.	+	.	gene_id "XLOC_008931"; transcript_id "TCONS_00009518"; exon_number "1"; oId "CUFF.9685.1"; tss_id "TSS9178";
16	Cufflinks	exon	49403630	49405957	.	+	.	gene_id "XLOC_008931"; transcript_id "TCONS_00009518"; exon_number "2"; oId "CUFF.9685.1"; tss_id "TSS9178";
16	Cufflinks	exon	49409912	49411899	.	+	.	gene_id "XLOC_008936"; transcript_id "TCONS_00009524"; exon_number "1"; oId "CUFF.9690.1"; tss_id "TSS9183";
16	Cufflinks	exon	49412575	49413341	.	+	.	gene_id "XLOC_008937"; transcript_id "TCONS_00009525"; exon_number "1"; oId "CUFF.9691.1"; tss_id "TSS9184";
16	Cufflinks	exon	49413512	49414481	.	+	.	gene_id "XLOC_008938"; transcript_id "TCONS_00009526"; exon_number "1"; oId "CUFF.9692.1"; tss_id "TSS9185";
16	Cufflinks	exon	49676211	49677523	.	+	.	gene_id "XLOC_008950"; transcript_id "TCONS_00009539"; exon_number "1"; oId "CUFF.9710.1"; tss_id "TSS9198";
16	Cufflinks	exon	49679433	49680139	.	+	.	gene_id "XLOC_008951"; transcript_id "TCONS_00009540"; exon_number "1"; oId "CUFF.9711.1"; tss_id "TSS9199";
16	Cufflinks	exon	49778182	49778192	.	+	.	gene_id "XLOC_008951"; transcript_id "TCONS_00009540"; exon_number "2"; oId "CUFF.9711.1"; tss_id "TSS9199";
16	Cufflinks	exon	800552	802001	.	-	.	gene_id "XLOC_009160"; transcript_id "TCONS_00009771"; exon_number "1"; oId "CUFF.8815.1"; tss_id "TSS9416";
16	Cufflinks	exon	817639	818812	.	-	.	gene_id "XLOC_009160"; transcript_id "TCONS_00009771"; exon_number "2"; oId "CUFF.8815.1"; tss_id "TSS9416";
16	Cufflinks	exon	814965	818812	.	-	.	gene_id "XLOC_009160"; transcript_id "TCONS_00009777"; exon_number "1"; oId "CUFF.8815.2"; tss_id "TSS9416";
16	Cufflinks	exon	913422	918160	.	-	.	gene_id "XLOC_009172"; transcript_id "TCONS_00009784"; exon_number "1"; oId "CUFF.8830.1"; tss_id "TSS9428";
16	Cufflinks	exon	1907199	1908571	.	-	.	gene_id "XLOC_009182"; transcript_id "TCONS_00009796"; exon_number "1"; oId "CUFF.8872.1"; tss_id "TSS9439";
16	Cufflinks	exon	1932155	1932181	.	-	.	gene_id "XLOC_009186"; transcript_id "TCONS_00009800"; exon_number "1"; oId "CUFF.8876.1"; tss_id "TSS9443";
16	Cufflinks	exon	1932795	1933961	.	-	.	gene_id "XLOC_009186"; transcript_id "TCONS_00009800"; exon_number "2"; oId "CUFF.8876.1"; tss_id "TSS9443";
16	Cufflinks	exon	1934768	1935832	.	-	.	gene_id "XLOC_009188"; transcript_id "TCONS_00009802"; exon_number "1"; oId "CUFF.8878.1"; tss_id "TSS9445";
16	Cufflinks	exon	2031494	2031768	.	-	.	gene_id "XLOC_009192"; transcript_id "TCONS_00009807"; exon_number "1"; oId "CUFF.8882.1"; tss_id "TSS9450";
16	Cufflinks	exon	2034079	2034990	.	-	.	gene_id "XLOC_009194"; transcript_id "TCONS_00009809"; exon_number "1"; oId "CUFF.8884.1"; tss_id "TSS9452";
16	Cufflinks	exon	2036605	2037067	.	-	.	gene_id "XLOC_009197"; transcript_id "TCONS_00009812"; exon_number "1"; oId "CUFF.8887.1"; tss_id "TSS9455";
16	Cufflinks	exon	2039751	2040404	.	-	.	gene_id "XLOC_009199"; transcript_id "TCONS_00009814"; exon_number "1"; oId "CUFF.8889.1"; tss_id "TSS9457";
16	Cufflinks	exon	2040466	2042423	.	-	.	gene_id "XLOC_009200"; transcript_id "TCONS_00009815"; exon_number "1"; oId "CUFF.8890.1"; tss_id "TSS9458";
16	Cufflinks	exon	2042532	2043018	.	-	.	gene_id "XLOC_009201"; transcript_id "TCONS_00009816"; exon_number "1"; oId "CUFF.8891.1"; tss_id "TSS9459";
16	Cufflinks	exon	2043088	2044032	.	-	.	gene_id "XLOC_009202"; transcript_id "TCONS_00009817"; exon_number "1"; oId "CUFF.8892.1"; tss_id "TSS9460";
16	Cufflinks	exon	2306420	2307345	.	-	.	gene_id "XLOC_009222"; transcript_id "TCONS_00009838"; exon_number "1"; oId "CUFF.8923.1"; tss_id "TSS9480";
16	Cufflinks	exon	21487561	21487570	.	-	.	gene_id "XLOC_009278"; transcript_id "TCONS_00009900"; exon_number "1"; oId "CUFF.9022.1"; tss_id "TSS9537";
16	Cufflinks	exon	21681741	21682060	.	-	.	gene_id "XLOC_009278"; transcript_id "TCONS_00009900"; exon_number "2"; oId "CUFF.9022.1"; tss_id "TSS9537";
16	Cufflinks	exon	21635287	21636469	.	-	.	gene_id "XLOC_009279"; transcript_id "TCONS_00009901"; exon_number "1"; oId "CUFF.9023.1"; tss_id "TSS9538";
16	Cufflinks	exon	21636673	21636891	.	-	.	gene_id "XLOC_009280"; transcript_id "TCONS_00009902"; exon_number "1"; oId "CUFF.9024.1"; tss_id "TSS9539";
16	Cufflinks	exon	21637376	21642937	.	-	.	gene_id "XLOC_009281"; transcript_id "TCONS_00009903"; exon_number "1"; oId "CUFF.9025.1"; tss_id "TSS9540";
16	Cufflinks	exon	21643150	21645007	.	-	.	gene_id "XLOC_009282"; transcript_id "TCONS_00009904"; exon_number "1"; oId "CUFF.9026.1"; tss_id "TSS9541";
16	Cufflinks	exon	21645060	21647476	.	-	.	gene_id "XLOC_009283"; transcript_id "TCONS_00009905"; exon_number "1"; oId "CUFF.9027.1"; tss_id "TSS9542";
16	Cufflinks	exon	21647689	21647871	.	-	.	gene_id "XLOC_009284"; transcript_id "TCONS_00009906"; exon_number "1"; oId "CUFF.9028.1"; tss_id "TSS9543";
16	Cufflinks	exon	21647966	21649116	.	-	.	gene_id "XLOC_009284"; transcript_id "TCONS_00009906"; exon_number "2"; oId "CUFF.9028.1"; tss_id "TSS9543";
16	Cufflinks	exon	21649359	21650108	.	-	.	gene_id "XLOC_009285"; transcript_id "TCONS_00009907"; exon_number "1"; oId "CUFF.9029.1"; tss_id "TSS9544";
16	Cufflinks	exon	21650247	21651348	.	-	.	gene_id "XLOC_009286"; transcript_id "TCONS_00009908"; exon_number "1"; oId "CUFF.9030.1"; tss_id "TSS9545";
16	Cufflinks	exon	21655273	21655728	.	-	.	gene_id "XLOC_009289"; transcript_id "TCONS_00009911"; exon_number "1"; oId "CUFF.9033.1"; tss_id "TSS9548";
16	Cufflinks	exon	21663247	21663830	.	-	.	gene_id "XLOC_009290"; transcript_id "TCONS_00009912"; exon_number "1"; oId "CUFF.9034.1"; tss_id "TSS9549";
16	Cufflinks	exon	21663930	21665122	.	-	.	gene_id "XLOC_009291"; transcript_id "TCONS_00009913"; exon_number "1"; oId "CUFF.9035.1"; tss_id "TSS9550";
16	Cufflinks	exon	21676980	21678929	.	-	.	gene_id "XLOC_009292"; transcript_id "TCONS_00009914"; exon_number "1"; oId "CUFF.9036.1"; tss_id "TSS9551";
16	Cufflinks	exon	21679007	21679604	.	-	.	gene_id "XLOC_009293"; transcript_id "TCONS_00009915"; exon_number "1"; oId "CUFF.9037.1"; tss_id "TSS9552";
16	Cufflinks	exon	21679753	21681707	.	-	.	gene_id "XLOC_009294"; transcript_id "TCONS_00009916"; exon_number "1"; oId "CUFF.9038.1"; tss_id "TSS9553";
16	Cufflinks	exon	21684954	21685356	.	-	.	gene_id "XLOC_009296"; transcript_id "TCONS_00009918"; exon_number "1"; oId "CUFF.9040.1"; tss_id "TSS9555";
16	Cufflinks	exon	21688043	21688460	.	-	.	gene_id "XLOC_009298"; transcript_id "TCONS_00009920"; exon_number "1"; oId "CUFF.9042.1"; tss_id "TSS9557";
16	Cufflinks	exon	21689051	21689876	.	-	.	gene_id "XLOC_009299"; transcript_id "TCONS_00009921"; exon_number "1"; oId "CUFF.9043.1"; tss_id "TSS9558";
16	Cufflinks	exon	21706883	21706962	.	-	.	gene_id "XLOC_009301"; transcript_id "TCONS_00009923"; exon_number "1"; oId "CUFF.9045.1"; tss_id "TSS9560";
16	Cufflinks	exon	21707927	21708484	.	-	.	gene_id "XLOC_009301"; transcript_id "TCONS_00009923"; exon_number "2"; oId "CUFF.9045.1"; tss_id "TSS9560";
16	Cufflinks	exon	21713965	21714191	.	-	.	gene_id "XLOC_009304"; transcript_id "TCONS_00009926"; exon_number "1"; oId "CUFF.9048.1"; tss_id "TSS9563";
16	Cufflinks	exon	21714585	21715216	.	-	.	gene_id "XLOC_009305"; transcript_id "TCONS_00009927"; exon_number "1"; oId "CUFF.9049.1"; tss_id "TSS9564";
16	Cufflinks	exon	21715440	21715840	.	-	.	gene_id "XLOC_009306"; transcript_id "TCONS_00009928"; exon_number "1"; oId "CUFF.9050.1"; tss_id "TSS9565";
16	Cufflinks	exon	21718004	21720064	.	-	.	gene_id "XLOC_009307"; transcript_id "TCONS_00009929"; exon_number "1"; oId "CUFF.9051.1"; tss_id "TSS9566";
16	Cufflinks	exon	21720494	21720953	.	-	.	gene_id "XLOC_009308"; transcript_id "TCONS_00009930"; exon_number "1"; oId "CUFF.9052.1"; tss_id "TSS9567";
16	Cufflinks	exon	21721445	21721680	.	-	.	gene_id "XLOC_009309"; transcript_id "TCONS_00009931"; exon_number "1"; oId "CUFF.9053.1"; tss_id "TSS9568";
16	Cufflinks	exon	21721813	21723455	.	-	.	gene_id "XLOC_009310"; transcript_id "TCONS_00009932"; exon_number "1"; oId "CUFF.9054.1"; tss_id "TSS9569";
16	Cufflinks	exon	21723709	21724178	.	-	.	gene_id "XLOC_009311"; transcript_id "TCONS_00009933"; exon_number "1"; oId "CUFF.9055.1"; tss_id "TSS9570";
16	Cufflinks	exon	21724447	21724764	.	-	.	gene_id "XLOC_009312"; transcript_id "TCONS_00009934"; exon_number "1"; oId "CUFF.9056.1"; tss_id "TSS9571";
16	Cufflinks	exon	21724883	21725558	.	-	.	gene_id "XLOC_009313"; transcript_id "TCONS_00009935"; exon_number "1"; oId "CUFF.9057.1"; tss_id "TSS9572";
16	Cufflinks	exon	21725672	21726836	.	-	.	gene_id "XLOC_009314"; transcript_id "TCONS_00009936"; exon_number "1"; oId "CUFF.9058.1"; tss_id "TSS9573";
16	Cufflinks	exon	21729684	21730140	.	-	.	gene_id "XLOC_009316"; transcript_id "TCONS_00009938"; exon_number "1"; oId "CUFF.9060.1"; tss_id "TSS9575";
16	Cufflinks	exon	21733035	21737140	.	-	.	gene_id "XLOC_009318"; transcript_id "TCONS_00009940"; exon_number "1"; oId "CUFF.9062.1"; tss_id "TSS9577";
16	Cufflinks	exon	21758311	21761092	.	-	.	gene_id "XLOC_009320"; transcript_id "TCONS_00009942"; exon_number "1"; oId "CUFF.9064.1"; tss_id "TSS9579";
16	Cufflinks	exon	21761255	21764378	.	-	.	gene_id "XLOC_009321"; transcript_id "TCONS_00009943"; exon_number "1"; oId "CUFF.9065.1"; tss_id "TSS9580";
16	Cufflinks	exon	21764527	21765669	.	-	.	gene_id "XLOC_009322"; transcript_id "TCONS_00009944"; exon_number "1"; oId "CUFF.9066.1"; tss_id "TSS9581";
16	Cufflinks	exon	21765736	21768242	.	-	.	gene_id "XLOC_009323"; transcript_id "TCONS_00009945"; exon_number "1"; oId "CUFF.9067.1"; tss_id "TSS9582";
16	Cufflinks	exon	21772956	21777346	.	-	.	gene_id "XLOC_009324"; transcript_id "TCONS_00009946"; exon_number "1"; oId "CUFF.9068.1"; tss_id "TSS9583";
16	Cufflinks	exon	23255253	23259584	.	-	.	gene_id "XLOC_009358"; transcript_id "TCONS_00009980"; exon_number "1"; oId "CUFF.9123.1"; tss_id "TSS9617";
16	Cufflinks	exon	23262756	23268970	.	-	.	gene_id "XLOC_009361"; transcript_id "TCONS_00009983"; exon_number "1"; oId "CUFF.9126.1"; tss_id "TSS9620";
16	Cufflinks	exon	23271248	23274249	.	-	.	gene_id "XLOC_009362"; transcript_id "TCONS_00009984"; exon_number "1"; oId "CUFF.9127.1"; tss_id "TSS9621";
16	Cufflinks	exon	23274822	23278942	.	-	.	gene_id "XLOC_009363"; transcript_id "TCONS_00009985"; exon_number "1"; oId "CUFF.9128.1"; tss_id "TSS9622";
16	Cufflinks	exon	23278998	23281526	.	-	.	gene_id "XLOC_009364"; transcript_id "TCONS_00009986"; exon_number "1"; oId "CUFF.9129.1"; tss_id "TSS9623";
16	Cufflinks	exon	23283430	23291519	.	-	.	gene_id "XLOC_009365"; transcript_id "TCONS_00009987"; exon_number "1"; oId "CUFF.9130.1"; tss_id "TSS9624";
16	Cufflinks	exon	23312719	23312759	.	-	.	gene_id "XLOC_009370"; transcript_id "TCONS_00009992"; exon_number "1"; oId "CUFF.9135.1"; tss_id "TSS9629";
16	Cufflinks	exon	23312798	23314709	.	-	.	gene_id "XLOC_009370"; transcript_id "TCONS_00009992"; exon_number "2"; oId "CUFF.9135.1"; tss_id "TSS9629";
16	Cufflinks	exon	23330669	23332592	.	-	.	gene_id "XLOC_009375"; transcript_id "TCONS_00009997"; exon_number "1"; oId "CUFF.9140.1"; tss_id "TSS9634";
16	Cufflinks	exon	23332740	23337281	.	-	.	gene_id "XLOC_009376"; transcript_id "TCONS_00009998"; exon_number "1"; oId "CUFF.9141.1"; tss_id "TSS9635";
16	Cufflinks	exon	46385397	46386547	.	-	.	gene_id "XLOC_009490"; transcript_id "TCONS_00010121"; exon_number "1"; oId "CUFF.9364.1"; tss_id "TSS9752";
16	Cufflinks	exon	46406395	46406507	.	-	.	gene_id "XLOC_009493"; transcript_id "TCONS_00010124"; exon_number "1"; oId "CUFF.9367.1"; tss_id "TSS9755";
16	Cufflinks	exon	46416307	46416433	.	-	.	gene_id "XLOC_009493"; transcript_id "TCONS_00010124"; exon_number "2"; oId "CUFF.9367.1"; tss_id "TSS9755";
16	Cufflinks	exon	46417074	46417158	.	-	.	gene_id "XLOC_009493"; transcript_id "TCONS_00010124"; exon_number "3"; oId "CUFF.9367.1"; tss_id "TSS9755";
16	Cufflinks	exon	46418782	46418887	.	-	.	gene_id "XLOC_009493"; transcript_id "TCONS_00010124"; exon_number "4"; oId "CUFF.9367.1"; tss_id "TSS9755";
16	Cufflinks	exon	46426570	46426726	.	-	.	gene_id "XLOC_009493"; transcript_id "TCONS_00010124"; exon_number "5"; oId "CUFF.9367.1"; tss_id "TSS9755";
16	Cufflinks	exon	46427202	46427277	.	-	.	gene_id "XLOC_009493"; transcript_id "TCONS_00010124"; exon_number "6"; oId "CUFF.9367.1"; tss_id "TSS9755";
16	Cufflinks	exon	46429960	46430038	.	-	.	gene_id "XLOC_009493"; transcript_id "TCONS_00010124"; exon_number "7"; oId "CUFF.9367.1"; tss_id "TSS9755";
16	Cufflinks	exon	46434793	46434935	.	-	.	gene_id "XLOC_009493"; transcript_id "TCONS_00010124"; exon_number "8"; oId "CUFF.9367.1"; tss_id "TSS9755";
16	Cufflinks	exon	46435958	46436122	.	-	.	gene_id "XLOC_009493"; transcript_id "TCONS_00010124"; exon_number "9"; oId "CUFF.9367.1"; tss_id "TSS9755";
16	Cufflinks	exon	46439228	46441622	.	-	.	gene_id "XLOC_009493"; transcript_id "TCONS_00010124"; exon_number "10"; oId "CUFF.9367.1"; tss_id "TSS9755";
16	Cufflinks	exon	46430001	46430038	.	-	.	gene_id "XLOC_009493"; transcript_id "TCONS_00010134"; exon_number "1"; oId "CUFF.9367.2"; tss_id "TSS9756";
16	Cufflinks	exon	46434793	46434935	.	-	.	gene_id "XLOC_009493"; transcript_id "TCONS_00010134"; exon_number "2"; oId "CUFF.9367.2"; tss_id "TSS9756";
16	Cufflinks	exon	46439228	46439283	.	-	.	gene_id "XLOC_009493"; transcript_id "TCONS_00010134"; exon_number "3"; oId "CUFF.9367.2"; tss_id "TSS9756";
16	Cufflinks	exon	46445849	46445886	.	-	.	gene_id "XLOC_009493"; transcript_id "TCONS_00010134"; exon_number "4"; oId "CUFF.9367.2"; tss_id "TSS9756";
16	Cufflinks	exon	46447934	46449887	.	-	.	gene_id "XLOC_009493"; transcript_id "TCONS_00010134"; exon_number "5"; oId "CUFF.9367.2"; tss_id "TSS9756";
16	Cufflinks	exon	46450317	46450703	.	-	.	gene_id "XLOC_009493"; transcript_id "TCONS_00010134"; exon_number "6"; oId "CUFF.9367.2"; tss_id "TSS9756";
16	Cufflinks	exon	46450961	46451209	.	-	.	gene_id "XLOC_009493"; transcript_id "TCONS_00010134"; exon_number "7"; oId "CUFF.9367.2"; tss_id "TSS9756";
16	Cufflinks	exon	46437197	46439130	.	-	.	gene_id "XLOC_009493"; transcript_id "TCONS_00010137"; exon_number "1"; oId "CUFF.9367.3"; tss_id "TSS9757";
16	Cufflinks	exon	46437197	46438404	.	-	.	gene_id "XLOC_009493"; transcript_id "TCONS_00010138"; exon_number "1"; oId "CUFF.9367.4"; tss_id "TSS9756";
16	Cufflinks	exon	46447516	46447977	.	-	.	gene_id "XLOC_009493"; transcript_id "TCONS_00010138"; exon_number "2"; oId "CUFF.9367.4"; tss_id "TSS9756";
16	Cufflinks	exon	46448337	46449887	.	-	.	gene_id "XLOC_009493"; transcript_id "TCONS_00010138"; exon_number "3"; oId "CUFF.9367.4"; tss_id "TSS9756";
16	Cufflinks	exon	46450317	46450703	.	-	.	gene_id "XLOC_009493"; transcript_id "TCONS_00010138"; exon_number "4"; oId "CUFF.9367.4"; tss_id "TSS9756";
16	Cufflinks	exon	46450961	46451209	.	-	.	gene_id "XLOC_009493"; transcript_id "TCONS_00010138"; exon_number "5"; oId "CUFF.9367.4"; tss_id "TSS9756";
16	Cufflinks	exon	46409605	46411166	.	-	.	gene_id "XLOC_009496"; transcript_id "TCONS_00010127"; exon_number "1"; oId "CUFF.9370.1"; tss_id "TSS9760";
16	Cufflinks	exon	46427416	46428402	.	-	.	gene_id "XLOC_009501"; transcript_id "TCONS_00010132"; exon_number "1"; oId "CUFF.9375.1"; tss_id "TSS9765";
16	Cufflinks	exon	46429483	46429912	.	-	.	gene_id "XLOC_009501"; transcript_id "TCONS_00010132"; exon_number "2"; oId "CUFF.9375.1"; tss_id "TSS9765";
16	Cufflinks	exon	46434943	46435300	.	-	.	gene_id "XLOC_009503"; transcript_id "TCONS_00010135"; exon_number "1"; oId "CUFF.9377.1"; tss_id "TSS9767";
16	Cufflinks	exon	46445916	46447509	.	-	.	gene_id "XLOC_009505"; transcript_id "TCONS_00010139"; exon_number "1"; oId "CUFF.9379.1"; tss_id "TSS9769";
16	Cufflinks	exon	46714497	46724023	.	-	.	gene_id "XLOC_009547"; transcript_id "TCONS_00010182"; exon_number "1"; oId "CUFF.9422.1"; tss_id "TSS9812";
16	Cufflinks	exon	46734615	46735154	.	-	.	gene_id "XLOC_009552"; transcript_id "TCONS_00010187"; exon_number "1"; oId "CUFF.9427.1"; tss_id "TSS9817";
16	Cufflinks	exon	46781649	46783936	.	-	.	gene_id "XLOC_009552"; transcript_id "TCONS_00010187"; exon_number "2"; oId "CUFF.9427.1"; tss_id "TSS9817";
16	Cufflinks	exon	46777368	46783284	.	-	.	gene_id "XLOC_009552"; transcript_id "TCONS_00010206"; exon_number "1"; oId "CUFF.9427.2"; tss_id "TSS9818";
16	Cufflinks	exon	46791833	46797553	.	-	.	gene_id "XLOC_009575"; transcript_id "TCONS_00010211"; exon_number "1"; oId "CUFF.9450.1"; tss_id "TSS9841";
16	Cufflinks	exon	46892526	46898745	.	-	.	gene_id "XLOC_009592"; transcript_id "TCONS_00010228"; exon_number "1"; oId "CUFF.9467.1"; tss_id "TSS9858";
16	Cufflinks	exon	46900755	46900888	.	-	.	gene_id "XLOC_009592"; transcript_id "TCONS_00010228"; exon_number "2"; oId "CUFF.9467.1"; tss_id "TSS9858";
16	Cufflinks	exon	46899502	46900888	.	-	.	gene_id "XLOC_009592"; transcript_id "TCONS_00010229"; exon_number "1"; oId "CUFF.9467.2"; tss_id "TSS9858";
16	Cufflinks	exon	46966873	46971208	.	-	.	gene_id "XLOC_009596"; transcript_id "TCONS_00010233"; exon_number "1"; oId "CUFF.9471.1"; tss_id "TSS9862";
16	Cufflinks	exon	47039385	47041270	.	-	.	gene_id "XLOC_009609"; transcript_id "TCONS_00010247"; exon_number "1"; oId "CUFF.9484.1"; tss_id "TSS9875";
16	Cufflinks	exon	47049879	47053119	.	-	.	gene_id "XLOC_009614"; transcript_id "TCONS_00010253"; exon_number "1"; oId "CUFF.9489.1"; tss_id "TSS9880";
16	Cufflinks	exon	47075108	47076757	.	-	.	gene_id "XLOC_009627"; transcript_id "TCONS_00010266"; exon_number "1"; oId "CUFF.9502.1"; tss_id "TSS9893";
16	Cufflinks	exon	47075108	47076425	.	-	.	gene_id "XLOC_009627"; transcript_id "TCONS_00010267"; exon_number "1"; oId "CUFF.9502.2"; tss_id "TSS9894";
16	Cufflinks	exon	47076803	47077085	.	-	.	gene_id "XLOC_009627"; transcript_id "TCONS_00010267"; exon_number "2"; oId "CUFF.9502.2"; tss_id "TSS9894";
16	Cufflinks	exon	47090922	47092615	.	-	.	gene_id "XLOC_009638"; transcript_id "TCONS_00010278"; exon_number "1"; oId "CUFF.9513.1"; tss_id "TSS9905";
16	Cufflinks	exon	47103280	47104905	.	-	.	gene_id "XLOC_009648"; transcript_id "TCONS_00010288"; exon_number "1"; oId "CUFF.9523.1"; tss_id "TSS9915";
16	Cufflinks	exon	47130452	47133296	.	-	.	gene_id "XLOC_009666"; transcript_id "TCONS_00010306"; exon_number "1"; oId "CUFF.9542.1"; tss_id "TSS9933";
16	Cufflinks	exon	47145327	47147475	.	-	.	gene_id "XLOC_009669"; transcript_id "TCONS_00010309"; exon_number "1"; oId "CUFF.9545.1"; tss_id "TSS9936";
16	Cufflinks	exon	47215925	47220693	.	-	.	gene_id "XLOC_009688"; transcript_id "TCONS_00010328"; exon_number "1"; oId "CUFF.9564.1"; tss_id "TSS9955";
16	Cufflinks	exon	47275627	47278461	.	-	.	gene_id "XLOC_009700"; transcript_id "TCONS_00010340"; exon_number "1"; oId "CUFF.9576.1"; tss_id "TSS9967";
16	Cufflinks	exon	47361273	47363096	.	-	.	gene_id "XLOC_009704"; transcript_id "TCONS_00010344"; exon_number "1"; oId "CUFF.9580.1"; tss_id "TSS9971";
16	Cufflinks	exon	47374256	47374455	.	-	.	gene_id "XLOC_009705"; transcript_id "TCONS_00010345"; exon_number "1"; oId "CUFF.9581.1"; tss_id "TSS9972";
16	Cufflinks	exon	47386625	47387144	.	-	.	gene_id "XLOC_009706"; transcript_id "TCONS_00010346"; exon_number "1"; oId "CUFF.9584.1"; tss_id "TSS9973";
16	Cufflinks	exon	47387242	47387644	.	-	.	gene_id "XLOC_009707"; transcript_id "TCONS_00010347"; exon_number "1"; oId "CUFF.9585.1"; tss_id "TSS9974";
16	Cufflinks	exon	47387868	47388078	.	-	.	gene_id "XLOC_009708"; transcript_id "TCONS_00010348"; exon_number "1"; oId "CUFF.9586.1"; tss_id "TSS9975";
16	Cufflinks	exon	47388170	47388717	.	-	.	gene_id "XLOC_009709"; transcript_id "TCONS_00010349"; exon_number "1"; oId "CUFF.9587.1"; tss_id "TSS9976";
16	Cufflinks	exon	47389004	47389167	.	-	.	gene_id "XLOC_009710"; transcript_id "TCONS_00010350"; exon_number "1"; oId "CUFF.9588.1"; tss_id "TSS9977";
16	Cufflinks	exon	47389224	47389635	.	-	.	gene_id "XLOC_009710"; transcript_id "TCONS_00010350"; exon_number "2"; oId "CUFF.9588.1"; tss_id "TSS9977";
16	Cufflinks	exon	47390355	47392427	.	-	.	gene_id "XLOC_009711"; transcript_id "TCONS_00010351"; exon_number "1"; oId "CUFF.9589.1"; tss_id "TSS9978";
16	Cufflinks	exon	47392478	47393555	.	-	.	gene_id "XLOC_009712"; transcript_id "TCONS_00010352"; exon_number "1"; oId "CUFF.9590.1"; tss_id "TSS9979";
16	Cufflinks	exon	47393760	47394504	.	-	.	gene_id "XLOC_009713"; transcript_id "TCONS_00010353"; exon_number "1"; oId "CUFF.9591.1"; tss_id "TSS9980";
16	Cufflinks	exon	47394579	47394958	.	-	.	gene_id "XLOC_009714"; transcript_id "TCONS_00010354"; exon_number "1"; oId "CUFF.9592.1"; tss_id "TSS9981";
16	Cufflinks	exon	47395143	47395973	.	-	.	gene_id "XLOC_009715"; transcript_id "TCONS_00010355"; exon_number "1"; oId "CUFF.9593.1"; tss_id "TSS9982";
16	Cufflinks	exon	47396444	47396483	.	-	.	gene_id "XLOC_009716"; transcript_id "TCONS_00010356"; exon_number "1"; oId "CUFF.9594.1"; tss_id "TSS9983";
16	Cufflinks	exon	47399424	47399710	.	-	.	gene_id "XLOC_009716"; transcript_id "TCONS_00010356"; exon_number "2"; oId "CUFF.9594.1"; tss_id "TSS9983";
16	Cufflinks	exon	47399867	47401249	.	-	.	gene_id "XLOC_009718"; transcript_id "TCONS_00010358"; exon_number "1"; oId "CUFF.9596.1"; tss_id "TSS9985";
16	Cufflinks	exon	47401489	47401914	.	-	.	gene_id "XLOC_009719"; transcript_id "TCONS_00010359"; exon_number "1"; oId "CUFF.9597.1"; tss_id "TSS9986";
16	Cufflinks	exon	47402034	47402308	.	-	.	gene_id "XLOC_009720"; transcript_id "TCONS_00010360"; exon_number "1"; oId "CUFF.9598.1"; tss_id "TSS9987";
16	Cufflinks	exon	47402357	47402860	.	-	.	gene_id "XLOC_009720"; transcript_id "TCONS_00010360"; exon_number "2"; oId "CUFF.9598.1"; tss_id "TSS9987";
16	Cufflinks	exon	47409604	47410737	.	-	.	gene_id "XLOC_009722"; transcript_id "TCONS_00010362"; exon_number "1"; oId "CUFF.9600.1"; tss_id "TSS9989";
16	Cufflinks	exon	47410949	47411588	.	-	.	gene_id "XLOC_009723"; transcript_id "TCONS_00010363"; exon_number "1"; oId "CUFF.9601.1"; tss_id "TSS9990";
16	Cufflinks	exon	47416179	47417529	.	-	.	gene_id "XLOC_009726"; transcript_id "TCONS_00010366"; exon_number "1"; oId "CUFF.9604.1"; tss_id "TSS9993";
16	Cufflinks	exon	47423227	47423707	.	-	.	gene_id "XLOC_009727"; transcript_id "TCONS_00010367"; exon_number "1"; oId "CUFF.9605.1"; tss_id "TSS9994";
[truncated: 1,593 more rows]

## Sheet: S4c_Ileum known lncRNAs genes
	Table S4c: Ileum known lncRNAs
[truncated: 93 more rows]

## Sheet: S4d_Ileum Known gtf file
	Table S4d: Ileum knoqwn lncRNA gtf file
[truncated: 93 more rows]

[truncated: 5 more sheets: S4e_Rumen novel  lncRNAs genes, S4f_Rumen novel GTF file, S4g_Rumen known lncRNA genes, S4h_Rumen known GTF file, S4i_common to Rumen_Ileum]
