# Supplementary material for: Integration of lncRNA and mRNA Transcriptome Analyses Reveals Genes and Pathways Potentially Involved in Calf Intestinal Growth and Development during the Early Weeks of Life
Source: Genes (Basel). 2018 Mar 5;9(3):142. doi: 10.3390/genes9030142 (PMC5867863; doi:10.3390/genes9030142)
Supplement: Supplementary file 1 [file genes-09-00142-s001.zip › Table S5_Genomic features of lncRNAs.xlsx]

## Sheet: S5a_Transcript length distr
	Table 5a: Transcript length distribution of lncRNA
		Ileum		Rumen		Total	% of total
	transcript length (nt)	Known	Novel	Known	Novel
	200-999	49	776	54	2061	2940	44.7012
	1000-2499	6	695	12	1211	1924	29.2535
	2500-4999	6	430	12	761	1209	18.3822
	5000-9999	3	147	8	264	422	6.4163
	>9999	3	25	4	50	82	1.24677

## Sheet: S5b_chromosome distr
Table S5: Chromosomal distribution of identified lncRNA genes and transcripts in ileum and rumen tissues of calves
LncRNA genes								LncRNA transcripts
	Ileum		Rumen						Ileum		Rumen
Chromosome	# known lncRNA genes	# novel lncRNA genes	# Known lncRNA genes	# novel lncRNA genes	Total			Chromosome	# known lncRNA transcripts	# novel lncRNA transcripts	# known lncRNA transcripts	# novel lncRNA transcripts	Total
1	14	100	19	202	335			1	15	110	20	213	358
2	7	51	10	180	248			2	7	61	12	183	263
3	15	89	19	196	319			3	15	93	19	209	336
4	15	161	14	88	278			4	15	175	14	91	295
5	9	176	7	16	208			5	9	187	7	16	219
6	5	16	7	41	69			6	5	16	7	44	72
7	8	18	10	168	204			7	8	18	10	175	211
8	8	50	15	177	250			8	8	55	15	182	260
9	9	63	10	300	382			9	9	68	10	309	396
10	9	ND	9	1	19			10	9	ND	9	1	19
11	11	62	9	255	337			11	12	68	9	269	358
12	5	30	7	282	324			12	7	35	8	292	342
13	5	141	9	208	363			13	5	152	9	218	384
14	6	42	8	151	207			14	6	45	8	161	220
15	8	36	6	171	221			15	9	41	6	175	231
16	4	148	2	55	209			16	4	158	2	58	222
17	11	6	11	77	105			17	11	7	11	77	106
18	3	68	0	165	236			18	4	70	0	167	241
19	13	84	12	89	198			19	13	90	12	95	210
20	2	46	2	70	120			20	2	47	2	74	125
21	6	119	7	76	208			21	7	126	7	89	229
22	5	9	5	7	26			22	5	12	5	8	30
23	4	0	7	119	130			23	4	0	7	123	134
24	7	115	7	179	308			24	7	123	7	187	324
25	2	25	2	31	60			25	2	28	2	31	63
26	3	11	7	250	271			26	3	11	7	254	275
27	6	26	8	131	171			27	6	33	8	133	180
28	4	157	1	113	275			28	4	165	1	115	285
29	3	74	3	177	257			29	3	78	3	188	272
X	10	0	14	179	203			X	10	0	14	209	233
MT	0	1	0	1	2			MT	0	1	0	1	2
Total	217	1924	247	4155	6543			Total	224	2073	251	4347	6895
Total group		2141		4402				Total group		2297		4598

## Sheet: S5c_transcripts_exons
Table S5c: Number of transcripts per lncRNA gene and exons per lncRNA transcript.
Transcript number	# of lncRNAs				Total	%
	Rumen-Novel	Rumen-Known	Iluem-Novel	Ileum-Known
1	4008	87	1416	58	5569	95.852
2	111		57	3	171	2.9432
3	29	1	21	1	52	0.895009
4	5		10		15	0.258176
5	2		1		3	0.0516351
Table 5c: Number of exons per transcript
	# Transcripts
	Rumen		Ileum		Total	%
# Exon	Known	Novel	Known	Novel
1	79	3697	56	1293	5125	83.4419
2	4	487	3	221	715	11.6412
3	2	91	3	56	152	2.47476
4	1	47	4	30	82	1.33507
5	0	11	1	19	31	0.504722
6	2	8		4	14	0.227939
7	0	2		8	10	0.162813
8	2	2		1	5	0.0814067
9		0		1	1	0.0162813
10		1		1	2	0.0325627
11		1		1	2	0.0325627
12				1	1	0.0162813
13				1	1	0.0162813
14				0	0	0
15				1	1	0.0162813
Total	90	4347	67	1638
Total/tissue		4437		1705

## Sheet: 5d_Genomic classification
Table 5d: Genomic classification of lncRNAs
		Number of transcripts
Genomic location	Class	Rumen-Novel	Rumen-Known		Ileum-Novel	Ileum-Known		Total	%
LncRNA in upstream of mRNA in same strand (within 1 kb)	1	48	1		21	1		71	1.15598
LncRNA in upstream of mRNA in opposite strand (within 1kb)	2	54	2		32	0		88	1.43276
LncRNA in downstream of mRNA in same strand (within 1kb)	3	7	0		7	0		14	0.227939
LncRNA in downstream of mRNA in opposite strand (within 1kb)	4	12	1		4	0		17	0.276783
Intergenic lncRNA	5	4106	57		1516	38		5717	93.0804
Exonic lncRNA overlaping mRNA in same strand	6	3	0		9	2		14	0.227939
Exonic lncRNA overlaping mRNA in opposite strand	7	14	1		5	0		20	0.325627
Intronic lncRNA overlaping mRNA in same strand	8	74	26		21	25		146	2.37708
Intronic lncRNA overlaping mRNA in opposite strand	9	23	1		8	1		33	0.537284
LncRNA verlaping mRNA in same strand, but not exonic or intronic	10	1	1		9	0		11	0.179095
LncRNA overlaping mRNA in opposite strand, but not exonic and intronic	11	5	0		6	0		11	0.179095
								6142
