# Supplementary material for: Integration of lncRNA and mRNA Transcriptome Analyses Reveals Genes and Pathways Potentially Involved in Calf Intestinal Growth and Development during the Early Weeks of Life
Source: Genes (Basel). 2018 Mar 5;9(3):142. doi: 10.3390/genes9030142 (PMC5867863; doi:10.3390/genes9030142)
Supplement: Supplementary file 1 [file genes-09-00142-s001.zip › Table S6_ new Identified _DE genes_mRNAs in Ruman and Ileum tissues_use this.xlsx]

## Sheet: Table S6a_DE genes Ileum
Table S6a: Genes differentially expressed between day 33 and 96 in ileum tissues
								D33										D96
Ensembl_name	Gene_name	baseMean	log2FoldChange	lfcSE	stat	pvalue	padj	VoI35	VoI36	VoI41	VoI42	VoI65	VoI66	VoI71	VoI72	Total D33		VoI33	VoI34	VoI39	VoI40	VoI43	VoI47	VoI50	VoI53	Total D96
ENSBTAG00000016061	RSAD2	562.082	-2.00433	0.255297	-7.851	4.12739e-15	6.05488e-11	660	683	440	743	628	1269	5595	2172	12190		73	78	121	65	104	270	138	68	917
ENSBTAG00000005057	FAM204A	296.54	0.502857	0.0702799	7.15506	8.36374e-13	6.1348e-09	288	282	282	229	261	226	565	462	2595		190	295	338	294	373	326	270	196	2282
ENSBTAG00000020142	LMBRD2	296.05	0.532143	0.0759163	7.00961	2.38988e-12	1.16865e-08	302	265	285	207	243	243	585	426	2556		203	276	356	288	352	308	303	206	2292
ENSBTAG00000011789	ENSBTAG00000011789	410.617	0.495928	0.0731665	6.77807	1.21794e-11	2.33555e-08	381	381	394	338	344	297	847	655	3637		271	371	479	441	492	423	447	242	3166
ENSBTAG00000012552	FMR1	676.183	0.415972	0.0613803	6.77696	1.22732e-11	2.33555e-08	588	634	670	540	656	621	1318	1075	6102		456	604	741	662	769	739	674	417	5062
ENSBTAG00000014628	OAS2	243.626	-1.87663	0.277832	-6.75454	1.43286e-11	2.33555e-08	135	256	150	153	185	1142	2691	622	5334		23	39	49	26	42	59	44	20	302
ENSBTAG00000019059	ATG16L2	319.112	-0.452623	0.0666825	-6.78773	1.1391e-11	2.33555e-08	433	399	440	376	388	366	739	725	3866		147	241	238	206	260	244	242	169	1747
ENSBTAG00000037527	OAS1X	643.286	-1.53529	0.22711	-6.7601	1.37894e-11	2.33555e-08	464	1158	793	676	811	1392	4188	2443	11925		127	146	195	225	223	451	277	128	1772
ENSBTAG00000038067	ENSBTAG00000038067	124.15	-1.91593	0.281443	-6.80753	9.92908e-12	2.33555e-08	250	224	108	37	231	46	628	1504	3028		12	4	13	3	19	30	19	13	113
ENSBTAG00000009677	PARP10	704.04	-0.975609	0.145564	-6.70226	2.0522e-11	3.01058e-08	722	850	876	790	918	1279	2917	2193	10545		313	345	364	307	434	453	471	286	2973
ENSBTAG00000004934	NEMF	958.943	0.456529	0.0703264	6.49157	8.49476e-11	1.13289e-07	941	932	886	704	834	773	1992	1570	8632		647	823	1064	992	1254	995	979	562	7316
ENSBTAG00000042280	SNORA40	55.7333	0.845573	0.131933	6.40912	1.46361e-10	1.65163e-07	44	53	43	35	38	46	88	60	407		40	52	74	66	83	56	55	46	472
ENSBTAG00000043258	SNORA18	33.1323	1.05203	0.16407	6.4121	1.43532e-10	1.65163e-07	29	20	15	20	25	26	49	30	214		30	34	43	33	57	32	42	27	298
ENSBTAG00000014707	ISG15	767.044	-1.75288	0.275391	-6.36506	1.95214e-10	1.95504e-07	704	759	604	573	614	2307	9180	2551	17292		70	97	147	86	110	405	179	92	1186
ENSBTAG00000019748	FAM208A	2070.64	0.520583	0.0818345	6.36142	1.99902e-10	1.95504e-07	1933	1996	1904	1524	2039	1667	3786	2869	17718		1371	1802	2279	2217	2981	2146	1949	1352	16097
ENSBTAG00000012907	ODF2L	283.557	0.638525	0.101249	6.3065	2.85413e-10	2.61688e-07	243	322	216	183	226	202	496	460	2348		170	255	361	319	367	262	311	228	2273
ENSBTAG00000046797	NRAS	1034.73	0.387957	0.0622222	6.23502	4.51725e-10	3.89812e-07	922	993	1034	879	954	936	2067	1673	9458		649	940	1159	1001	1316	970	1052	633	7720
ENSBTAG00000025029	MAN2A1	1673.74	0.471928	0.0758465	6.22215	4.90398e-10	3.99674e-07	1541	1579	1597	1231	1593	1248	3203	2951	14943		1538	1578	1653	1598	2007	1418	1764	1059	12615
ENSBTAG00000008048	GCFC2	407.316	0.621104	0.100282	6.19359	5.88104e-10	4.54078e-07	315	423	380	286	328	349	776	478	3335		342	339	489	436	530	398	441	263	3238
ENSBTAG00000004593	TOP2B	4025.86	0.350453	0.0569516	6.15353	7.57775e-10	5.55828e-07	4124	4146	4130	3176	3885	3521	8011	6103	37096		2727	3519	4053	3837	4576	4274	4151	2421	29558
ENSBTAG00000033041	YIPF4	347.345	0.603699	0.0986255	6.12112	9.29173e-10	6.49094e-07	350	324	304	245	276	268	644	479	2890		189	322	455	368	460	400	353	234	2781
ENSBTAG00000000447	FRA10AC1	143.754	0.582381	0.0956176	6.09073	1.12396e-09	6.87019e-07	138	126	125	104	130	120	248	211	1202		120	139	147	114	195	175	159	84	1133
ENSBTAG00000013961	MYSM1	522.898	0.516576	0.0847022	6.09873	1.06913e-09	6.87019e-07	456	431	476	384	455	504	989	844	4539		406	476	607	514	688	546	533	286	4056
ENSBTAG00000016750	PTBP3	703.394	0.49101	0.0805551	6.09533	1.09212e-09	6.87019e-07	621	627	668	591	665	629	1291	980	6072		450	652	764	786	921	690	664	470	5397
ENSBTAG00000006740	SCYL1	594.669	-0.335621	0.0552176	-6.07815	1.21577e-09	7.13415e-07	694	762	790	654	701	635	1451	1326	7013		376	448	412	420	519	435	451	331	3392
ENSBTAG00000008016	STX17	249.629	0.441732	0.0729779	6.05296	1.4221e-09	8.02391e-07	238	220	262	188	216	207	479	437	2247		211	216	269	225	295	265	246	150	1877
ENSBTAG00000023279	ENSBTAG00000023279	803.242	0.499064	0.0827025	6.03445	1.59502e-09	8.66629e-07	837	819	731	564	705	664	1529	1115	6964		523	700	939	839	1047	832	831	497	6208
ENSBTAG00000006869	PHF20L1	855.001	0.37552	0.0630591	5.95505	2.59992e-09	1.36217e-06	791	905	903	712	805	721	1636	1324	7797		615	831	867	819	1083	725	819	546	6305
ENSBTAG00000018745	CEP290	458.694	0.588738	0.0994906	5.91753	3.26822e-09	1.65327e-06	423	404	399	302	404	394	849	669	3844		383	427	509	546	634	443	444	244	3630
ENSBTAG00000020367	SLC30A9	463.725	0.382767	0.0649032	5.89751	3.69033e-09	1.80457e-06	470	469	476	385	392	375	964	734	4265		305	388	471	478	523	463	503	302	3433
ENSBTAG00000000754	PPP2R5A	1614.58	0.435255	0.0739852	5.883	4.02893e-09	1.90659e-06	1510	1624	1585	1400	1446	1380	2948	2388	14281		965	1473	1701	1744	2150	1598	1561	1038	12230
ENSBTAG00000027789	PPIG	852.946	0.549828	0.093677	5.8694	4.37381e-09	2.00512e-06	774	773	786	725	702	752	1458	1170	7140		600	811	977	935	1266	841	774	500	6704
ENSBTAG00000003218	RAB28	230.752	0.528911	0.0906646	5.8337	5.42107e-09	2.33903e-06	214	223	226	191	206	182	398	317	1957		179	232	246	255	303	238	197	135	1785
ENSBTAG00000016661	ENSBTAG00000016661	525.27	-1.25696	0.215404	-5.83533	5.3683e-09	2.33903e-06	555	643	648	592	510	1159	3754	1201	9062		169	178	220	174	243	347	263	168	1762
ENSBTAG00000000108	KIAA0907	999.92	0.255523	0.0440077	5.80632	6.38603e-09	2.67666e-06	1001	1001	1071	864	928	842	2060	1966	9733		684	849	964	955	1053	983	970	631	7089
ENSBTAG00000013167	SIGLEC1	160.66	-1.50368	0.261004	-5.76112	8.35581e-09	3.3187e-06	169	200	147	146	108	355	1814	410	3349		39	53	47	33	37	72	47	42	370
ENSBTAG00000013621	DPY19L4	418.254	0.515771	0.0895307	5.76083	8.37026e-09	3.3187e-06	404	370	395	299	392	274	828	729	3691		270	332	512	442	522	484	432	260	3254
ENSBTAG00000042272	SNORA79	25.1465	1.27474	0.222568	5.72744	1.01956e-08	3.8351e-06	17	13	8	14	25	13	24	14	128		11	24	46	31	52	34	40	16	254
ENSBTAG00000045588	ENSBTAG00000045588	272.406	-1.5271	0.266502	-5.73016	1.00338e-08	3.8351e-06	201	377	262	193	217	679	3175	673	5777		37	55	51	84	122	121	81	55	606
ENSBTAG00000010611	OCIAD1	998.446	0.553756	0.0968016	5.72052	1.06198e-08	3.89481e-06	833	1002	881	796	828	887	1778	1392	8397		632	854	1281	1083	1464	989	976	611	7890
ENSBTAG00000016846	YWHAB	3357.3	0.346893	0.0607544	5.70975	1.13141e-08	3.95931e-06	3128	3438	3193	2977	3142	3016	6808	5409	31111		2076	2980	3532	3320	4206	3144	3044	2303	24605
ENSBTAG00000032265	RTP4	221.773	-1.4149	0.247818	-5.70943	1.13354e-08	3.95931e-06	201	263	225	185	200	477	1917	905	4373		61	54	77	53	71	139	102	50	607
ENSBTAG00000001016	NAA35	529.965	0.353489	0.0620324	5.69846	1.20897e-08	4.05947e-06	518	518	564	425	462	451	1026	983	4947		385	407	554	521	634	524	546	321	3892
ENSBTAG00000007554	IFI6	737.611	-1.49205	0.262408	-5.68599	1.30058e-08	4.05947e-06	524	938	649	685	480	2430	7206	1700	14612		251	197	195	159	247	264	247	142	1702
ENSBTAG00000008406	TREX1	93.1807	-0.759789	0.133549	-5.6892	1.27636e-08	4.05947e-06	97	119	127	116	111	134	347	247	1298		43	58	47	56	83	53	66	38	444
ENSBTAG00000039861	ENSBTAG00000039861	1124.1	-1.43682	0.252412	-5.69235	1.25302e-08	4.05947e-06	1221	1475	1141	1068	1048	1836	9896	4993	22678		184	233	297	315	307	918	459	267	2980
ENSBTAG00000047680	IRF7	601.61	-1.03696	0.182351	-5.68658	1.29607e-08	4.05947e-06	689	647	653	630	757	1159	3301	1680	9516		188	269	316	239	382	402	360	257	2413
ENSBTAG00000007709	SHOC2	968.949	0.518101	0.0919606	5.63394	1.76136e-08	4.8038e-06	924	913	906	718	834	825	1991	1238	8349		603	871	1101	1027	1369	1020	955	610	7556
ENSBTAG00000009498	PTEN	1019.69	0.42153	0.0747884	5.6363	1.73743e-08	4.8038e-06	1064	1036	941	751	889	848	2138	1585	9252		615	900	1142	1040	1256	1082	969	674	7678
ENSBTAG00000011814	CENPP	84.7612	0.773	0.137293	5.63032	1.79881e-08	4.8038e-06	71	72	65	77	69	67	114	87	622		53	96	105	96	132	80	78	67	707
ENSBTAG00000013284	ENSBTAG00000013284	357.603	0.576747	0.102113	5.64811	1.62222e-08	4.8038e-06	406	315	293	250	301	241	736	495	3037		301	289	386	385	459	387	350	243	2800
ENSBTAG00000014158	CCNT2	1369.02	0.511153	0.0907377	5.63331	1.76786e-08	4.8038e-06	1257	1408	1230	1021	1204	1240	2465	1875	11700		879	1161	1698	1429	1898	1432	1265	876	10638
ENSBTAG00000018331	CLEC3B	110.717	-0.94964	0.168672	-5.6301	1.80101e-08	4.8038e-06	150	176	163	106	112	105	466	452	1730		42	48	67	59	58	61	85	49	469
ENSBTAG00000019015	IFITM3	252.865	-1.41251	0.250765	-5.6328	1.77306e-08	4.8038e-06	210	289	235	203	209	510	2287	1178	5121		62	67	78	72	80	132	116	71	678
ENSBTAG00000031214	ENSBTAG00000031214	125.405	-0.941029	0.166948	-5.63665	1.73385e-08	4.8038e-06	166	175	207	175	163	165	503	1176	2730		50	60	56	52	51	107	109	48	533
ENSBTAG00000021851	BCAP29	203.152	0.645012	0.114965	5.61053	2.01708e-08	5.28402e-06	194	181	149	119	175	162	410	293	1683		118	176	233	225	315	233	227	130	1657
ENSBTAG00000006296	VMA21	621.802	0.6901	0.123701	5.57877	2.42227e-08	6.23416e-06	512	563	518	496	505	464	1131	710	4899		333	594	890	717	980	635	582	416	5147
ENSBTAG00000008285	OXR1	629.976	0.465567	0.083755	5.55868	2.71819e-08	6.87515e-06	612	575	601	499	601	527	1204	918	5537		463	558	785	630	813	582	645	343	4819
ENSBTAG00000014807	DPP8	1292.52	0.403972	0.072809	5.54838	2.88322e-08	7.16896e-06	1274	1318	1353	1029	1183	1194	2264	1885	11500		877	1155	1468	1314	1598	1188	1255	802	9657
ENSBTAG00000004492	SWT1	379.603	0.448483	0.0810448	5.53377	3.13418e-08	7.63968e-06	360	383	389	288	323	318	757	565	3383		296	344	475	362	433	358	394	211	2873
ENSBTAG00000021550	MAMDC4	54.0639	-0.931544	0.16841	-5.53141	3.17669e-08	7.63968e-06	69	86	101	593	95	81	151	115	1291		38	34	27	26	29	28	34	12	228
ENSBTAG00000006666	NAA25	785.625	0.35897	0.0651093	5.51334	3.52095e-08	8.07067e-06	681	743	882	736	708	659	1399	1430	7238		537	678	844	791	913	741	806	472	5782
ENSBTAG00000018433	DENND6A	403.623	0.391624	0.0710079	5.51522	3.48353e-08	8.07067e-06	383	424	412	325	339	338	805	676	3702		251	364	449	393	500	440	348	262	3007
ENSBTAG00000030913	Mx1	1787.25	-1.42179	0.257736	-5.51648	3.4586e-08	8.07067e-06	1661	2374	1460	1436	1790	7289	11585	4099	31694		323	594	554	446	711	1226	573	279	4706
ENSBTAG00000005869	SENP6	1607.11	0.574658	0.104832	5.48168	4.213e-08	9.26789e-06	1296	1478	1519	1259	1372	1551	2664	2051	13190		1080	1520	2074	1875	2165	1491	1571	959	12735
ENSBTAG00000017255	ATAD2B	1186.5	0.36373	0.0663378	5.48299	4.18198e-08	9.26789e-06	1134	1274	1250	845	1059	948	2481	2132	11123		795	965	1286	1207	1403	1209	1163	731	8759
ENSBTAG00000017258	ACSL3	543.493	0.485128	0.0885132	5.48085	4.23278e-08	9.26789e-06	502	555	532	381	460	412	1100	889	4831		366	503	682	532	696	611	433	350	4173
ENSBTAG00000017734	ENSBTAG00000017734	408.992	0.593048	0.108292	5.47636	4.34159e-08	9.36635e-06	386	366	343	299	317	361	771	557	3400		393	292	470	417	458	478	457	247	3212
ENSBTAG00000019565	NCOA4	1411.22	0.452088	0.0825977	5.47338	4.41542e-08	9.38757e-06	1430	1434	1378	1052	1259	1125	2874	1975	12527		1226	1165	1542	1342	1650	1506	1294	884	10609
ENSBTAG00000022489	RNF213	6308.62	-1.20516	0.220514	-5.46523	4.62314e-08	9.68878e-06	5970	7250	6658	5865	5875	17631	36991	20028	106268		2049	2385	3059	2182	2638	3911	3655	1828	21707
ENSBTAG00000008388	ENSBTAG00000008388	1931.7	0.391936	0.0719338	5.44857	5.07777e-08	1.02042e-05	1912	2046	1872	1470	1744	1725	3809	2974	17552		1281	1686	2148	1988	2511	1835	1744	1209	14402
ENSBTAG00000013440	RBM42	391.334	-0.329854	0.0605366	-5.44884	5.07005e-08	1.02042e-05	464	459	471	421	473	435	1038	893	4654		215	289	286	254	349	304	321	231	2249
ENSBTAG00000016980	PPIL4	545.305	0.544579	0.0999007	5.45121	5.00292e-08	1.02042e-05	497	518	468	419	516	468	1000	704	4590		371	454	645	606	815	495	514	370	4270
ENSBTAG00000001185	KMT5B	604.367	0.33452	0.0615576	5.43425	5.50265e-08	1.06216e-05	603	633	625	466	577	523	1232	995	5654		433	519	633	600	733	563	581	351	4413
ENSBTAG00000006040	UHRF1BP1L	1440.65	0.516859	0.0950998	5.43491	5.4824e-08	1.06216e-05	1508	1451	1429	1095	1304	1055	2514	1873	12229		973	1213	1746	1565	1808	1667	1290	912	11174
ENSBTAG00000012335	UBA7	748.787	-1.35556	0.249264	-5.43823	5.38128e-08	1.06216e-05	898	642	868	654	608	1313	4028	5638	14649		186	192	259	184	199	491	446	177	2134
ENSBTAG00000012267	ZFC3H1	2611.48	0.432286	0.0796311	5.42861	5.67935e-08	1.07584e-05	1994	2565	2596	2192	2349	2607	4774	4090	23167		1833	2327	2912	2766	3138	2523	2642	1555	19696
ENSBTAG00000012406	ZBP1	777.14	-1.40859	0.259536	-5.42733	5.72023e-08	1.07584e-05	557	731	733	600	660	2792	6024	2628	14725		183	199	251	189	217	463	300	188	1990
ENSBTAG00000001968	TTC14	904.585	0.519783	0.0958995	5.42008	5.95712e-08	1.10622e-05	879	889	828	655	796	812	1699	1136	7694		601	775	1068	943	1298	928	838	590	7041
ENSBTAG00000004635	LLGL1	291	-0.476594	0.0882339	-5.40149	6.60894e-08	1.21191e-05	331	354	347	401	356	320	701	806	3616		152	220	215	190	215	210	222	147	1571
ENSBTAG00000020860	CHD1	2206.72	0.453842	0.0840774	5.3979	6.74239e-08	1.22112e-05	1874	2184	2219	1788	1962	1973	4411	3073	19484		1373	2038	2531	2423	2876	2109	2164	1330	16844
ENSBTAG00000020174	HBS1L	855.045	0.428838	0.0795138	5.39325	6.9195e-08	1.23792e-05	863	875	769	678	802	672	1724	1310	7693		522	704	958	838	1189	896	809	561	6477
ENSBTAG00000018557	YTHDF3	1382.86	0.362382	0.0673334	5.38191	7.36996e-08	1.30262e-05	1224	1490	1358	1164	1232	1307	2707	2225	12707		933	1163	1553	1417	1639	1320	1361	821	10207
ENSBTAG00000011524	XRN1	1392.4	0.451685	0.0842442	5.36162	8.24796e-08	1.44045e-05	1331	1367	1341	1066	1190	1278	2726	2010	12309		870	1277	1591	1528	1853	1337	1269	878	10603
ENSBTAG00000004560	CLEC4F	40.5596	-1.50987	0.282121	-5.35185	8.70577e-08	1.50251e-05	31	77	45	29	77	261	1011	82	1613		3	8	3	5	24	12	7	1	63
ENSBTAG00000018408	SNX14	775.479	0.519644	0.0971912	5.34662	8.96137e-08	1.52864e-05	735	773	716	577	692	672	1461	976	6602		472	654	909	855	1092	814	764	494	6054
ENSBTAG00000019979	CMPK2	309.913	-1.26579	0.23724	-5.33547	9.52971e-08	1.60691e-05	318	297	316	310	325	616	2084	1441	5707		91	99	119	81	91	246	149	98	974
ENSBTAG00000014007	ELMOD2	469.408	0.668669	0.125405	5.3321	9.70831e-08	1.61842e-05	466	413	377	310	394	413	856	465	3694		318	425	541	573	723	468	479	306	3833
ENSBTAG00000009308	TDRD3	298.902	0.365852	0.0686747	5.32732	9.96715e-08	1.6429e-05	270	292	303	219	296	261	622	522	2785		211	265	338	293	348	279	295	177	2206
ENSBTAG00000007881	IFIT1	406.731	-1.35629	0.254785	-5.32327	1.0192e-07	1.6613e-05	484	625	378	334	475	2007	7079	1236	12618		94	136	160	91	167	244	149	91	1132
ENSBTAG00000009368	RRAGC	269.306	0.427892	0.0806373	5.30637	1.11829e-07	1.80278e-05	237	292	256	197	212	226	562	481	2463		184	213	307	280	314	253	294	181	2026
ENSBTAG00000015704	TMCO3	379.511	-0.371035	0.0700088	-5.29984	1.15906e-07	1.84819e-05	432	486	471	414	528	400	884	927	4542		186	308	316	243	339	291	286	189	2158
ENSBTAG00000001021	CYP1A1	8.49046	1.4867	0.282269	5.26695	1.3871e-07	2.03488e-05	3	2	0	2	2	1	8	3	21		27	4	6	12	26	7	11	3	96
ENSBTAG00000003545	TAF1D	669.504	0.627617	0.119142	5.26781	1.38057e-07	2.03488e-05	673	593	600	480	573	532	1198	736	5385		420	702	830	789	1018	609	594	439	5401
ENSBTAG00000005526	COG5	596.342	0.445739	0.0845707	5.27061	1.35969e-07	2.03488e-05	562	596	581	460	537	569	1045	883	5233		390	579	618	618	847	541	572	367	4532
ENSBTAG00000009871	RAB18	647.605	0.492403	0.0933633	5.27405	1.33444e-07	2.03488e-05	573	667	612	526	564	519	1379	807	5647		400	581	749	651	897	675	623	427	5003
ENSBTAG00000013191	AGRN	375.532	-1.11463	0.211412	-5.27229	1.34734e-07	2.03488e-05	352	372	697	490	420	506	1355	2031	6223		181	190	137	115	129	182	308	121	1363
ENSBTAG00000023659	MT1X	141.315	-1.32632	0.251198	-5.27996	1.2921e-07	2.03488e-05	269	328	146	65	161	92	599	1047	2707		37	36	67	36	72	64	36	54	402
ENSBTAG00000038251	NAA16	398.592	0.498243	0.0944622	5.27453	1.331e-07	2.03488e-05	374	406	413	314	374	357	614	503	3355		271	367	489	408	484	405	381	258	3063
ENSBTAG00000047537	CCAR1	776.623	0.545388	0.103385	5.27532	1.32527e-07	2.03488e-05	571	698	781	653	635	758	1349	1058	6503		566	714	999	782	1100	694	741	489	6085
ENSBTAG00000008204	CARNMT1	167.561	0.595069	0.113062	5.26321	1.41562e-07	2.05616e-05	168	170	153	125	160	108	313	179	1376		118	162	185	186	219	184	159	113	1326
ENSBTAG00000007335	TPD52	1077.14	0.394166	0.0749574	5.25854	1.45206e-07	2.08841e-05	1026	1015	1054	917	945	941	1965	1966	9829		580	927	1163	1038	1388	1163	1168	673	8100
ENSBTAG00000006413	KATNBL1	177.346	0.568446	0.108178	5.25475	1.48222e-07	2.11109e-05	159	172	173	116	140	126	325	314	1525		115	135	199	215	257	198	191	101	1411
ENSBTAG00000002817	SLC46A1	62.6936	-0.9253	0.176496	-5.2426	1.5833e-07	2.23336e-05	91	89	119	128	72	72	134	146	851		304	39	29	31	33	24	42	26	528
ENSBTAG00000000285	GUF1	366.5	0.529396	0.101328	5.22456	1.74572e-07	2.41601e-05	306	380	290	257	398	276	690	565	3162		205	338	422	379	518	373	422	226	2883
ENSBTAG00000009471	CEP135	608.525	0.730892	0.139865	5.2257	1.73501e-07	2.41601e-05	493	585	516	485	513	526	838	519	4475		383	628	773	768	928	586	601	407	5074
ENSBTAG00000001673	C2CD5	1103.26	0.500087	0.095778	5.22132	1.77654e-07	2.43568e-05	1002	1034	1093	945	1015	1015	1863	1328	9295		757	1012	1293	1110	1536	1036	1026	738	8508
ENSBTAG00000015334	ZHX1	844.45	0.394461	0.0757674	5.20621	1.92737e-07	2.61801e-05	757	865	846	681	785	794	1574	1321	7623		530	700	909	868	1147	830	814	524	6322
ENSBTAG00000009897	AGPS	706.866	0.403326	0.0776294	5.19554	2.0413e-07	2.72347e-05	715	719	715	515	608	579	1530	1100	6481		437	573	757	673	922	771	691	475	5299
ENSBTAG00000026716	IBTK	891.649	0.398206	0.076645	5.19546	2.04214e-07	2.72347e-05	839	866	950	675	740	778	2003	1349	8200		577	789	986	814	1059	964	961	531	6681
ENSBTAG00000012448	CCDC91	255.875	0.493407	0.095448	5.16938	2.34868e-07	3.10406e-05	268	215	201	190	230	195	512	468	2279		188	192	285	258	338	279	283	153	1976
ENSBTAG00000009780	GTF2I	1923.86	0.369023	0.0714512	5.16469	2.40843e-07	3.15461e-05	1704	1933	2041	1705	1785	1763	3406	3115	17452		1474	1675	2067	1959	2370	1668	1729	1199	14141
ENSBTAG00000020296	UBR3	1536.51	0.424279	0.0822315	5.15957	2.47517e-07	3.21334e-05	1482	1665	1505	1156	1406	1314	2970	2219	13717		975	1340	1721	1624	2061	1539	1343	989	11592
ENSBTAG00000007883	ENSBTAG00000007883	242.211	-1.28207	0.24873	-5.15446	2.54362e-07	3.25736e-05	272	332	247	230	267	1123	4114	763	7348		74	85	100	64	110	142	103	53	731
ENSBTAG00000017996	ENSBTAG00000017996	520.803	-0.361707	0.0701834	-5.15374	2.55348e-07	3.25736e-05	643	668	679	616	703	565	1143	1065	6082		246	415	405	351	457	402	394	289	2959
ENSBTAG00000025311	GMFB	755.97	0.677898	0.131757	5.14508	2.67403e-07	3.38172e-05	699	634	664	488	607	551	1613	837	6093		437	681	985	954	1196	819	694	476	6242
ENSBTAG00000001485	PPIP5K2	1936.82	0.405798	0.0790717	5.13203	2.8664e-07	3.53363e-05	1993	1876	1876	1325	1788	1584	4076	3282	17800		1617	1527	2052	1906	2268	1978	1931	1131	14410
ENSBTAG00000003342	AMD1	762.702	0.402583	0.0784363	5.13261	2.85744e-07	3.53363e-05	774	792	749	558	657	635	1583	1230	6978		457	682	802	836	965	778	688	500	5708
ENSBTAG00000014474	API5	645.676	0.435015	0.0847479	5.13305	2.85091e-07	3.53363e-05	577	635	612	537	545	645	1291	873	5715		434	581	651	635	858	620	616	462	4857
ENSBTAG00000043372	U6	29.2764	0.946442	0.184732	5.12332	3.00196e-07	3.66989e-05	23	17	32	19	23	17	35	29	195		18	21	44	43	48	31	40	18	263
ENSBTAG00000000312	GRINA	229.753	-0.742931	0.145166	-5.11781	3.09099e-07	3.68658e-05	225	291	293	265	285	355	720	760	3194		126	151	112	93	149	176	167	107	1081
ENSBTAG00000001425	FBXO11	529.99	0.416539	0.0813761	5.11869	3.07672e-07	3.68658e-05	482	528	505	456	467	522	908	838	4706		347	440	625	551	654	517	542	313	3989
ENSBTAG00000020166	ZNFX1	2552.25	-1.12666	0.220077	-5.11941	3.06494e-07	3.68658e-05	2244	2695	2659	2378	2346	6536	15646	8482	42986		824	984	1264	1042	1225	1580	1544	787	9250
ENSBTAG00000008997	ENSBTAG00000008997	101.597	-0.917053	0.179668	-5.10416	3.32273e-07	3.93101e-05	126	131	164	139	98	101	347	444	1550		46	59	54	44	59	49	98	29	438
ENSBTAG00000006201	DTWD1	110.644	0.529693	0.103891	5.09855	3.4227e-07	4.01688e-05	115	120	93	86	93	80	189	171	947		67	122	121	119	152	100	106	74	861
ENSBTAG00000009768	IFIT3	293.16	-1.38991	0.272788	-5.09521	3.48348e-07	4.02835e-05	262	197	209	215	230	784	3559	803	6259		58	87	97	43	82	154	99	57	677
ENSBTAG00000017184	ZBTB33	480.86	0.546967	0.107354	5.095	3.48739e-07	4.02835e-05	429	509	433	326	426	381	998	602	4104		290	404	540	536	710	524	499	297	3800
ENSBTAG00000021910	TBL1XR1	1532.32	0.443806	0.0872279	5.08789	3.62065e-07	4.14961e-05	1668	1480	1536	1164	1310	1213	2918	2334	13623		971	1257	1818	1623	2068	1538	1533	890	11698
ENSBTAG00000010367	TTC13	216.036	0.506869	0.0996662	5.08566	3.66346e-07	4.16612e-05	228	229	203	155	198	178	322	316	1829		174	195	196	248	274	217	203	144	1651
ENSBTAG00000004131	RAP2C	553.989	0.537046	0.105842	5.07406	3.89421e-07	4.39447e-05	486	491	501	389	500	491	1192	709	4759		323	480	649	637	768	582	563	353	4355
ENSBTAG00000001193	UNC93B1	841.628	-0.366114	0.0723943	-5.05723	4.25395e-07	4.72769e-05	991	1000	961	978	1030	962	2268	1935	10125		403	605	563	616	726	702	638	507	4760
ENSBTAG00000020933	HCFC2	530.361	0.467974	0.0925329	5.05738	4.25046e-07	4.72769e-05	493	548	513	396	482	444	1013	773	4662		300	446	661	572	710	547	527	322	4085
ENSBTAG00000009565	RASA1	915.808	0.486617	0.0962693	5.05475	4.30961e-07	4.75354e-05	895	922	875	702	908	781	1634	1099	7816		631	864	1126	974	1150	842	898	554	7039
ENSBTAG00000024984	FSBP	60.7895	0.626834	0.124205	5.04677	4.49353e-07	4.91941e-05	55	46	54	47	66	47	100	76	491		44	60	74	69	76	57	67	38	485
ENSBTAG00000001898	CCDC112	76.5901	0.648553	0.128586	5.04375	4.56502e-07	4.92418e-05	71	77	66	67	68	55	99	99	602		49	73	88	103	96	77	81	49	616
ENSBTAG00000015069	PCNP	1051.43	0.643569	0.127564	5.04508	4.53335e-07	4.92418e-05	820	963	939	794	864	877	1950	1253	8460		528	981	1449	1291	1620	1018	1088	650	8625
ENSBTAG00000020796	UBE2D1	136.339	0.619438	0.123016	5.03543	4.76777e-07	5.10534e-05	108	115	121	103	123	111	239	202	1122		72	106	191	177	181	146	146	84	1103
ENSBTAG00000006259	MOB1A	1572.75	0.677734	0.134728	5.03038	4.89514e-07	5.20375e-05	1238	1359	1337	1102	1385	1477	2920	1418	12236		927	1389	1946	1830	2421	1700	1528	1169	12910
ENSBTAG00000008386	CLPX	597.473	0.4539	0.0905496	5.01273	5.36641e-07	5.66307e-05	608	600	574	452	552	492	1179	809	5266		359	514	680	559	859	623	553	414	4561
ENSBTAG00000011946	C1orf27	250.866	0.490203	0.0978181	5.01137	5.40443e-07	5.66307e-05	232	266	194	175	212	230	503	400	2212		154	221	273	269	361	239	265	159	1941
ENSBTAG00000002970	INTS6	855.949	0.423047	0.0844576	5.00899	5.47177e-07	5.69297e-05	771	838	915	675	765	788	1785	1096	7633		594	782	940	873	1054	814	823	546	6426
ENSBTAG00000005815	ENSBTAG00000005815	364.927	-0.537559	0.107376	-5.00632	5.54791e-07	5.73153e-05	353	402	502	474	424	499	897	1102	4653		200	230	254	240	291	270	267	167	1919
ENSBTAG00000013275	MAD2L2	178.331	-0.538627	0.107747	-4.99899	5.76301e-07	5.91213e-05	250	217	231	202	229	166	485	525	2305		87	153	130	98	143	140	108	82	941
ENSBTAG00000047788	ENSBTAG00000047788	256.219	0.618426	0.123824	4.9944	5.90187e-07	6.01253e-05	245	239	235	208	188	182	471	324	2092		261	173	298	299	300	268	282	148	2029
ENSBTAG00000011383	SNX4	588.35	0.57234	0.114777	4.98654	6.14707e-07	6.21914e-05	595	573	566	406	531	423	1192	615	4901		420	559	697	658	807	576	518	399	4634
ENSBTAG00000013211	CFAP97	522.698	0.468547	0.094096	4.97946	6.37621e-07	6.40678e-05	463	513	477	433	482	506	945	702	4521		359	444	584	556	743	488	506	322	4002
ENSBTAG00000003068	MSMO1	520.137	0.672737	0.135192	4.97617	6.48558e-07	6.42861e-05	450	455	440	378	369	302	1279	645	4318		299	412	694	556	621	716	558	396	4252
ENSBTAG00000009566	ENSBTAG00000009566	191.969	0.437491	0.0879038	4.97693	6.45995e-07	6.42861e-05	167	200	178	146	187	162	398	285	1723		117	160	232	183	236	204	181	137	1450
ENSBTAG00000019285	FBXL17	261.552	0.405139	0.0814434	4.97448	6.54218e-07	6.4412e-05	215	282	237	207	253	208	542	459	2403		218	208	284	231	323	250	284	154	1952
ENSBTAG00000018227	SLC4A7	2998.68	0.474861	0.0955373	4.97043	6.68058e-07	6.53361e-05	2721	3147	2862	2191	2932	2752	4914	4231	25750		2550	2570	3712	3022	3654	2754	2877	1706	22845
ENSBTAG00000005102	PHTF2	523.636	0.536338	0.107972	4.9674	6.78569e-07	6.54908e-05	440	523	555	408	478	441	920	607	4372		362	477	645	586	733	469	524	308	4104
ENSBTAG00000009067	DDX6	3894.46	0.465479	0.0936827	4.96868	6.74117e-07	6.54908e-05	3439	4137	3787	3089	3475	3723	7266	4665	33581		2928	3412	4457	3847	5144	3616	3758	2489	29651
ENSBTAG00000007181	KIFC3	145.982	-0.780136	0.157627	-4.94925	7.44983e-07	7.14307e-05	218	215	192	200	221	115	448	425	2034		58	83	73	75	75	107	157	54	682
ENSBTAG00000013493	BNIP2	470.407	0.494239	0.0999214	4.94628	7.5645e-07	7.20592e-05	388	451	468	336	414	406	973	702	4138		247	447	556	489	672	495	484	280	3670
ENSBTAG00000013196	STK17B	2039.4	0.612101	0.12385	4.94228	7.72143e-07	7.26111e-05	1952	1989	1890	1435	1753	1764	3662	1850	16295		1551	1823	2519	2235	2930	2017	1948	1299	16322
ENSBTAG00000021988	SOCS4	388.517	0.468279	0.094747	4.94241	7.71629e-07	7.26111e-05	374	383	390	292	352	331	744	532	3398		227	404	452	410	520	367	333	259	2972
ENSBTAG00000001749	SENP2	966.386	0.306484	0.0620751	4.93731	7.92081e-07	7.40117e-05	994	1118	944	766	955	835	1873	1586	9071		623	861	1003	927	1164	950	857	609	6994
ENSBTAG00000002982	PITPNM3	30.0397	-1.30825	0.265597	-4.92569	8.40645e-07	7.80523e-05	32	25	63	31	52	25	93	257	578		4	10	7	4	8	15	18	13	79
ENSBTAG00000001957	TRMT11	187.377	0.483713	0.098376	4.91698	8.78897e-07	8.05838e-05	177	203	168	138	181	166	335	250	1618		108	173	213	180	258	204	180	126	1442
ENSBTAG00000004517	TARBP1	723.607	0.370891	0.0754182	4.91779	8.75253e-07	8.05838e-05	718	719	718	616	666	634	1248	1276	6595		607	607	852	689	770	683	685	417	5310
ENSBTAG00000007559	URI1	446.359	0.308317	0.0627832	4.91083	9.06925e-07	8.26372e-05	465	459	467	330	443	376	903	793	4236		297	399	483	446	496	425	425	262	3233
ENSBTAG00000006970	OLA1	302.1	0.473353	0.096664	4.89689	9.73646e-07	8.76281e-05	307	296	275	241	273	248	593	408	2641		202	250	346	313	446	296	280	188	2321
ENSBTAG00000019136	STUB1	382.957	-0.368401	0.0752277	-4.89714	9.7243e-07	8.76281e-05	447	494	456	445	479	420	936	895	4572		193	301	312	296	272	299	261	221	2155
ENSBTAG00000003501	SACM1L	887.199	0.37766	0.0771942	4.89234	9.96449e-07	8.91336e-05	893	972	888	733	815	747	1750	1251	8049		527	751	990	911	1072	838	872	614	6575
ENSBTAG00000005816	IRF9	560.69	-0.829772	0.169751	-4.88817	1.01775e-06	8.99971e-05	592	646	666	502	608	898	2490	2069	8471		254	298	303	258	330	437	413	226	2519
ENSBTAG00000011072	ENSBTAG00000011072	421.424	0.566967	0.116046	4.8857	1.03064e-06	8.99971e-05	461	455	388	297	347	283	798	484	3513		320	346	505	445	606	427	374	291	3314
ENSBTAG00000016932	SENP7	963.236	0.517545	0.105923	4.88607	1.02869e-06	8.99971e-05	868	1003	912	672	909	839	1889	1093	8185		649	863	1164	1038	1291	915	1034	562	7516
ENSBTAG00000018739	RPAP2	335.872	0.504185	0.103179	4.88652	1.02635e-06	8.99971e-05	266	327	321	279	342	302	592	421	2850		216	300	402	371	454	324	339	200	2606
ENSBTAG00000000843	NDRG2	74.1076	-0.732422	0.150099	-4.8796	1.06302e-06	9.20712e-05	108	98	134	85	105	71	205	190	996		51	53	42	36	32	53	55	26	348
ENSBTAG00000020858	UPF3A	94.2292	0.611295	0.125294	4.87887	1.06695e-06	9.20712e-05	65	64	85	77	78	100	154	149	772		57	83	97	102	141	100	101	72	753
ENSBTAG00000018697	WDR44	361.559	0.40488	0.0830228	4.87674	1.07855e-06	9.25285e-05	336	358	350	296	334	328	734	529	3265		202	342	369	389	452	358	335	255	2702
ENSBTAG00000008737	DR1	829.857	0.653357	0.134041	4.8743	1.09194e-06	9.27959e-05	656	661	660	512	651	704	1918	1147	6909		401	691	1093	975	1190	995	852	603	6800
ENSBTAG00000011802	COL6A1	1640.94	-0.818161	0.167867	-4.87387	1.09432e-06	9.27959e-05	1915	1763	2483	1974	1705	1837	4265	8406	24348		769	1005	833	803	991	940	1265	755	7361
ENSBTAG00000013611	SCLT1	163.186	0.491905	0.101131	4.86402	1.15024e-06	9.69768e-05	123	145	163	123	138	163	253	314	1422		107	164	180	175	201	143	166	114	1250
ENSBTAG00000019410	CEP57L1	76.628	0.668232	0.137547	4.8582	1.18455e-06	9.9299e-05	59	75	72	65	61	60	128	83	603		44	68	101	96	117	75	82	46	629
ENSBTAG00000000421	EEA1	566.325	0.405803	0.083787	4.84328	1.27715e-06	0.000106409	563	553	593	487	466	464	983	1007	5116		369	505	632	627	718	581	523	305	4260
ENSBTAG00000003770	PTS	85.659	0.543551	0.112252	4.84223	1.28388e-06	0.000106409	79	99	67	66	74	65	162	118	730		54	67	101	88	113	98	92	58	671
ENSBTAG00000002603	PRPF39	1058.93	0.457343	0.0945492	4.83709	1.31755e-06	0.000106802	1065	1170	997	752	1008	916	1936	1368	9212		675	914	1219	1103	1440	1065	1009	668	8093
ENSBTAG00000004567	C1D	102.881	0.587696	0.121507	4.83675	1.31982e-06	0.000106802	97	99	86	63	88	79	222	138	872		60	94	124	121	136	124	92	69	820
ENSBTAG00000006640	RB1	734.922	0.484246	0.100134	4.83597	1.32501e-06	0.000106802	616	706	780	702	631	640	1195	975	6245		506	694	892	800	932	672	755	410	5661
ENSBTAG00000012882	CUL5	569.27	0.487033	0.100644	4.83915	1.30394e-06	0.000106802	542	565	554	475	531	461	1034	722	4884		318	482	709	580	805	566	549	393	4402
ENSBTAG00000019182	TIA1	1098.87	0.347922	0.0719192	4.83768	1.31365e-06	0.000106802	1129	1197	1075	849	1094	960	2182	1627	10113		737	924	1263	1029	1355	988	1078	697	8071
ENSBTAG00000001908	DLD	700.276	0.493952	0.102457	4.82108	1.42784e-06	0.000113839	730	682	648	495	624	571	1428	907	6085		382	630	780	747	971	778	665	475	5428
ENSBTAG00000018260	MFSD11	292.918	0.370071	0.076752	4.82165	1.42377e-06	0.000113839	266	304	328	257	249	261	495	506	2666		217	291	295	291	348	257	287	170	2156
ENSBTAG00000002720	PRPF38A	601.32	0.531177	0.110285	4.81642	1.4616e-06	0.000114661	505	574	537	530	547	550	1068	707	5018		344	584	751	624	857	612	561	389	4722
ENSBTAG00000013616	AP4E1	608.578	0.449265	0.0932484	4.81794	1.4505e-06	0.000114661	606	608	574	471	537	572	1174	786	5328		448	502	721	598	821	570	573	384	4617
ENSBTAG00000038992	STK11IP	454.527	-0.321989	0.066845	-4.81696	1.45762e-06	0.000114661	533	546	596	535	558	483	1079	986	5316		237	377	344	305	350	385	365	252	2615
ENSBTAG00000031165	TRPM7	2115.37	0.499432	0.103792	4.81187	1.49525e-06	0.000116677	1956	2210	2153	1574	2017	1662	4009	2506	18087		1534	1842	2697	2352	2719	1991	1965	1243	16343
ENSBTAG00000010928	CSRNP2	67.8488	-0.666609	0.13858	-4.8103	1.50704e-06	0.000116975	78	76	102	82	91	69	238	193	929		32	49	38	42	45	53	56	23	338
ENSBTAG00000002287	CHD9	2250.7	0.336007	0.0699203	4.80557	1.54315e-06	0.000119147	2178	2250	2456	1893	2168	2090	4127	3501	20663		1520	1976	2476	2284	2761	2079	2091	1303	16490
ENSBTAG00000021948	ENSBTAG00000021948	487.313	0.499453	0.104076	4.79894	1.59508e-06	0.000122513	434	527	467	405	427	445	859	550	4114		322	465	563	471	670	499	508	284	3782
ENSBTAG00000043447	SNORD45	57.8865	0.913919	0.190492	4.79768	1.60517e-06	0.000122645	60	54	44	27	38	29	104	42	398		33	53	97	85	92	69	53	37	519
ENSBTAG00000009061	FAR1	1182.76	0.606407	0.126444	4.79586	1.61975e-06	0.000123118	1024	1059	1130	913	1026	1047	2157	1145	9501		650	1141	1474	1362	1740	1198	1198	776	9539
ENSBTAG00000000081	COL4A3BP	537.056	0.345764	0.0721122	4.7948	1.62839e-06	0.000123137	527	574	515	428	432	470	1147	973	5066		333	486	518	521	680	582	503	331	3954
ENSBTAG00000020536	HERC6	976.34	-1.22299	0.255783	-4.78133	1.74137e-06	0.000131005	1077	971	869	741	781	2361	8424	3235	18459		274	229	445	241	343	787	458	218	2995
ENSBTAG00000021294	VWA1	118.651	-0.694331	0.145368	-4.77636	1.78498e-06	0.0001336	128	158	190	133	147	102	393	415	1666		56	57	69	65	80	85	109	57	578
ENSBTAG00000014074	SNX13	430.742	0.368719	0.0772177	4.77506	1.79657e-06	0.000133785	417	470	403	364	393	405	829	637	3918		319	360	447	445	503	430	428	244	3176
ENSBTAG00000000632	RAD54B	215.786	0.612535	0.128428	4.76949	1.84694e-06	0.000136842	182	233	194	201	179	162	319	241	1711		144	261	227	236	323	207	177	148	1723
ENSBTAG00000019091	RNPC3	674.693	0.573434	0.120431	4.76151	1.92147e-06	0.00014094	558	678	618	534	573	666	1081	750	5458		456	640	892	729	963	675	606	402	5363
ENSBTAG00000038189	GPR52	263.424	0.620773	0.130365	4.7618	1.9187e-06	0.00014094	219	267	266	178	226	197	439	339	2131		303	216	336	254	330	239	271	138	2087
ENSBTAG00000026915	NEK1	455.247	0.492703	0.103522	4.75942	1.94147e-06	0.000140997	416	498	396	369	396	423	741	638	3877		308	488	554	497	589	414	411	253	3514
ENSBTAG00000031718	OGFR	356.814	-0.504308	0.105938	-4.7604	1.93212e-06	0.000140997	409	423	404	366	448	403	1050	1149	4652		171	257	239	216	266	299	274	184	1906
ENSBTAG00000008471	MX2	1474.86	-1.2954	0.272322	-4.75688	1.96613e-06	0.000141388	947	1513	1177	1287	856	5009	15387	2949	29125		154	513	506	316	589	704	669	352	3803
ENSBTAG00000008755	2017-03-07	1505.83	0.440511	0.0925926	4.75751	1.95994e-06	0.000141388	1570	1363	1533	1169	1395	1280	2953	2036	13299		894	1252	1834	1404	2020	1665	1462	957	11488
ENSBTAG00000020122	USP16	822.118	0.43894	0.0922959	4.75579	1.97673e-06	0.000141457	804	816	776	643	818	738	1514	1097	7206		477	797	921	881	1094	787	757	530	6244
ENSBTAG00000007787	HIBCH	247.948	0.505446	0.106512	4.74545	2.0804e-06	0.000147549	251	239	208	156	245	172	518	403	2192		174	196	289	270	335	284	219	155	1922
ENSBTAG00000020268	RSF1	1055.67	0.348218	0.0733817	4.7453	2.08198e-06	0.000147549	1042	1150	1061	799	990	981	2059	1645	9727		828	913	1050	1034	1331	959	997	614	7726
ENSBTAG00000007460	RAB11FIP2	445.107	0.333832	0.0703662	4.74421	2.09319e-06	0.00014763	416	491	409	380	431	431	815	734	4107		319	362	472	401	553	427	400	301	3235
ENSBTAG00000007870	FKBP14	175.062	0.590504	0.124495	4.74319	2.10376e-06	0.000147666	171	120	180	110	149	125	368	270	1493		95	176	243	161	254	188	185	109	1411
ENSBTAG00000017611	CCSER2	402.338	0.330499	0.0697327	4.73952	2.14226e-06	0.000148943	390	400	418	367	368	369	753	659	3724		310	365	429	371	474	397	347	230	2923
ENSBTAG00000046602	PALM2	61.2548	-0.688817	0.145326	-4.73982	2.13913e-06	0.000148943	106	70	95	68	75	74	153	172	813		25	30	52	42	46	25	53	27	300
ENSBTAG00000019018	ENSBTAG00000019018	214.795	-1.17177	0.247355	-4.7372	2.16693e-06	0.000149948	165	287	197	188	216	589	1790	357	3789		72	85	100	82	112	115	76	59	701
ENSBTAG00000013064	RGS18	425.333	1.06846	0.225944	4.72888	2.25765e-06	0.000155492	275	219	343	310	300	283	539	92	2361		304	540	577	477	991	400	476	303	4068
ENSBTAG00000021772	SMAD5	756.124	0.480277	0.101632	4.72563	2.29402e-06	0.000157258	740	733	775	467	647	512	1569	1379	6822		477	568	898	876	912	792	756	520	5799
ENSBTAG00000002052	PLOD1	219.086	-0.48637	0.103096	-4.71764	2.386e-06	0.000162803	264	330	245	255	269	224	621	552	2760		121	155	150	119	138	174	173	135	1165
ENSBTAG00000020961	DUSP19	177.412	0.632129	0.134096	4.71399	2.42908e-06	0.000164975	168	176	154	146	165	122	309	166	1406		110	172	246	200	248	177	160	120	1433
ENSBTAG00000005043	TIMP1	94.4903	-0.937883	0.199069	-4.71135	2.46087e-06	0.000166044	74	194	129	68	98	125	484	337	1509		44	53	53	39	67	51	49	36	392
ENSBTAG00000013042	EXOC5	1076.85	0.533287	0.113205	4.7108	2.46745e-06	0.000166044	1009	988	931	773	946	954	2179	1416	9196		623	942	1345	1268	1589	1095	1004	634	8500
ENSBTAG00000046580	DHX58	422.73	-1.10557	0.234901	-4.70655	2.51947e-06	0.00016877	473	531	389	328	350	1017	3061	1147	7296		144	163	147	142	223	314	208	151	1492
ENSBTAG00000014835	SPARC	3665.47	-0.627666	0.133527	-4.70068	2.59297e-06	0.000172904	4133	4908	5192	3783	3621	4194	9219	15161	50211		1523	2843	2354	2191	2792	2467	2492	1785	18447
ENSBTAG00000014320	SRFBP1	203.043	0.586994	0.125009	4.69561	2.65808e-06	0.000176444	198	200	169	134	200	150	391	240	1682		129	166	212	235	317	235	173	148	1615
ENSBTAG00000007189	RCHY1	334.541	0.428136	0.0912267	4.6931	2.69101e-06	0.000177825	295	352	328	248	300	281	663	561	3028		219	271	379	377	422	371	329	173	2541
ENSBTAG00000017028	USO1	1460.99	0.487992	0.104056	4.68972	2.73578e-06	0.000179973	1397	1476	1256	918	1192	1150	3505	2285	13179		978	1125	1742	1467	2067	1431	1481	985	11276
ENSBTAG00000014411	TMEM263	801.904	0.503086	0.107399	4.68429	2.8093e-06	0.000183984	670	752	721	564	678	706	1890	1112	7093		480	688	1030	858	1087	800	820	489	6252
ENSBTAG00000008527	SRSF6	2829.08	0.401166	0.0856928	4.68144	2.84864e-06	0.000185732	2611	2951	2659	2112	3045	2358	5750	4089	25575		1904	2418	3208	2856	3754	2734	2389	1873	21136
ENSBTAG00000015764	EML2	429.804	-0.308347	0.0659032	-4.67879	2.88576e-06	0.000186425	498	560	518	498	513	467	988	977	5019		235	346	304	291	405	330	390	204	2505
ENSBTAG00000023831	ELP4	147.627	0.480567	0.10273	4.67796	2.8974e-06	0.000186425	147	163	120	107	142	125	254	225	1283		84	149	147	152	204	162	130	104	1132
ENSBTAG00000045971	ENSBTAG00000045971	418.57	0.389485	0.0832582	4.67804	2.89633e-06	0.000186425	421	424	365	332	366	353	899	709	3869		246	339	467	426	509	477	385	276	3125
ENSBTAG00000012107	SLC25A28	212.23	-0.461854	0.0987515	-4.67692	2.91209e-06	0.000186552	268	273	243	233	231	224	597	626	2695		129	156	148	149	151	138	170	107	1148
ENSBTAG00000038381	SLC26A6	94.9034	-0.574348	0.122939	-4.6718	2.98578e-06	0.000189616	129	120	148	112	120	85	241	272	1227		31	69	61	60	70	63	72	63	489
ENSBTAG00000045080	SNORD5	22.0439	1.0132	0.21685	4.67235	2.97776e-06	0.000189616	15	15	18	7	9	13	42	28	147		7	16	39	29	41	29	33	16	210
ENSBTAG00000019269	COL6A2	1191.34	-0.830753	0.178034	-4.66625	3.06743e-06	0.000193962	1310	1240	1812	1529	1274	1378	3145	6069	17757		438	813	599	508	714	661	981	588	5302
ENSBTAG00000002542	KRCC1	591.676	0.471708	0.101159	4.66305	3.11562e-06	0.000196164	602	570	523	490	542	500	1192	719	5138		388	521	583	604	772	678	496	454	4496
ENSBTAG00000010504	TBRG4	378.444	-0.412703	0.0885217	-4.66216	3.12905e-06	0.000196168	452	451	437	481	436	385	959	1068	4669		192	301	269	238	312	278	279	225	2094
ENSBTAG00000010649	MEF2A	767.302	0.373257	0.0800925	4.66032	3.15721e-06	0.00019709	810	739	773	618	725	666	1506	1162	6999		446	741	903	799	882	728	756	451	5706
ENSBTAG00000048280	C12orf73	53.6216	0.601013	0.129294	4.64843	3.34475e-06	0.000207913	48	59	50	38	43	34	90	85	447		36	50	65	48	87	60	48	36	430
ENSBTAG00000023218	UBE2V2	324.73	0.658886	0.141924	4.64253	3.44167e-06	0.00021214	320	296	223	260	292	257	544	347	2539		152	331	406	409	493	301	326	243	2661
ENSBTAG00000026676	SDC3	118.293	-0.687707	0.148115	-4.64306	3.43281e-06	0.00021214	146	135	149	124	148	133	441	390	1666		61	85	49	75	80	71	100	53	574
ENSBTAG00000020175	UBE2K	315.225	0.399301	0.086074	4.63904	3.50024e-06	0.000214847	278	297	274	268	280	327	632	499	2855		197	282	346	322	391	275	311	223	2347
ENSBTAG00000000201	LTN1	1129.47	0.448586	0.0967232	4.63783	3.52087e-06	0.000215213	1077	1249	1041	899	1028	973	2234	1394	9895		734	1002	1393	1198	1439	1057	1068	704	8595
ENSBTAG00000007167	ZMYM5	522.33	0.275782	0.0594985	4.63511	3.56751e-06	0.000217159	512	556	576	434	520	438	1017	937	4990		387	409	544	504	584	501	505	300	3734
ENSBTAG00000011354	NUDT9	531.108	0.383642	0.082816	4.63247	3.61329e-06	0.000219037	454	502	549	406	487	509	1097	881	4885		354	410	612	561	606	557	546	309	3955
ENSBTAG00000045702	ZBED6	914.33	0.359166	0.0775467	4.6316	3.62844e-06	0.00021905	810	1115	924	750	818	771	1737	1484	8409		657	795	1001	948	1116	822	893	512	6744
ENSBTAG00000011226	SLC4A2	440.696	-0.574338	0.124099	-4.62807	3.69082e-06	0.000220998	523	532	697	563	535	355	1111	1492	5808		217	317	263	253	306	313	370	226	2265
ENSBTAG00000019500	CNIH1	616.12	0.56444	0.121942	4.62877	3.67851e-06	0.000220998	649	575	542	402	534	452	1301	769	5224		369	558	806	712	894	649	585	345	4918
ENSBTAG00000004261	SPON2	101.95	-0.867794	0.18761	-4.62553	3.7365e-06	0.000222823	172	139	149	121	111	67	305	479	1543		33	61	49	50	55	82	63	50	443
ENSBTAG00000030306	U2	413.969	0.883114	0.191201	4.61878	3.86e-06	0.000229256	433	280	411	312	227	224	596	297	2780		363	426	284	423	446	427	540	567	3476
ENSBTAG00000019956	CMPK1	422.237	0.616084	0.133449	4.61663	3.9003e-06	0.000230715	414	339	395	215	325	284	1022	634	3628		269	329	516	437	606	550	430	278	3415
ENSBTAG00000003915	LARP6	43.7267	-0.976488	0.212002	-4.60604	4.10415e-06	0.000239872	87	72	65	47	34	40	132	209	686		12	14	22	19	28	40	28	15	178
ENSBTAG00000006846	ENSBTAG00000006846	1021.4	-0.857703	0.186211	-4.60608	4.10339e-06	0.000239872	1542	1269	1292	1073	1104	1045	4496	3863	15684		563	357	510	496	419	818	856	398	4417
ENSBTAG00000014912	FMOD	287.486	-0.754361	0.163753	-4.60671	4.09088e-06	0.000239872	262	392	327	289	293	511	884	1145	4103		107	197	190	163	231	153	176	135	1352
ENSBTAG00000009157	SLC35B3	119.448	0.51237	0.111288	4.60399	4.1448e-06	0.000240333	126	132	101	78	102	100	239	150	1028		84	101	124	106	159	140	127	83	924
ENSBTAG00000026233	ENSBTAG00000026233	829.528	0.347118	0.0753821	4.60478	4.12898e-06	0.000240333	795	901	875	631	796	741	1708	1220	7667		552	745	911	790	1027	796	840	458	6119
ENSBTAG00000011324	EMILIN1	565.084	-0.973209	0.211528	-4.60084	4.20783e-06	0.000243027	657	722	707	445	546	533	2387	3637	9634		238	256	293	219	293	359	315	259	2232
ENSBTAG00000012382	KCTD9	301.282	0.420992	0.09154	4.599	4.24531e-06	0.000243276	300	330	277	252	274	248	552	452	2685		170	260	314	282	447	298	286	218	2275
ENSBTAG00000044058	MFSD8	211.879	0.446685	0.0971101	4.59978	4.22942e-06	0.000243276	222	216	212	147	164	176	432	330	1899		135	154	245	232	239	228	223	148	1604
ENSBTAG00000007734	MEMO1	285.877	0.502901	0.109402	4.5968	4.29036e-06	0.000244473	312	306	272	211	246	217	534	345	2443		194	279	345	305	388	276	243	180	2210
ENSBTAG00000010760	REV3L	1508.59	0.276305	0.0601141	4.59635	4.29953e-06	0.000244473	1638	1647	1582	1145	1399	1311	3002	2733	14457		1053	1189	1624	1391	1766	1443	1451	901	10818
ENSBTAG00000034936	ANKIB1	980.105	0.315939	0.0687905	4.59278	4.37388e-06	0.000247741	806	998	984	893	971	948	1949	1614	9163		614	881	1010	937	1178	884	1047	590	7141
ENSBTAG00000000492	ASNSD1	621.616	0.404454	0.0881617	4.58764	4.48279e-06	0.000251964	619	718	581	437	587	520	1312	853	5627		402	542	685	606	788	658	588	392	4661
ENSBTAG00000014099	YTHDC2	1328.26	0.328089	0.0715142	4.58775	4.48058e-06	0.000251964	1371	1256	1340	1105	1230	1174	2763	2232	12471		765	1155	1503	1172	1751	1255	1359	815	9775
ENSBTAG00000014270	UNC5B	144.692	-0.790301	0.172308	-4.58657	4.5059e-06	0.000252296	202	174	166	258	190	121	416	521	2048		45	107	74	69	85	94	137	58	669
ENSBTAG00000005550	SOS2	475.414	0.374626	0.0817422	4.58302	4.58302e-06	0.000255638	442	420	493	407	463	403	942	809	4379		285	395	567	455	582	502	515	256	3557
ENSBTAG00000000222	ARID4B	1225.82	0.361038	0.0788499	4.5788	4.67648e-06	0.000258883	1196	1153	1264	1008	1193	1236	2277	1758	11085		893	1108	1336	1195	1476	1156	1133	725	9022
ENSBTAG00000007442	AKAP9	3493.65	0.346522	0.0756714	4.57931	4.66523e-06	0.000258883	3673	3359	3444	2800	3350	3245	5945	6278	32094		2427	2867	3809	3699	4186	3168	3574	1967	25697
ENSBTAG00000003366	DDX58	750.047	-1.12048	0.244823	-4.57671	4.72346e-06	0.000259525	647	755	715	529	680	2107	5828	1918	13179		244	255	344	258	380	453	425	215	2574
ENSBTAG00000012242	MAF1	750.901	-0.325511	0.0711115	-4.57748	4.70606e-06	0.000259525	969	1028	949	733	980	749	1701	1704	8813		441	537	554	471	747	618	522	428	4318
ENSBTAG00000018437	SMC5	1237.96	0.540471	0.118171	4.57364	4.79319e-06	0.000261398	1176	1275	1156	1039	1128	1078	1959	1284	10095		893	1128	1507	1366	1763	1100	1124	805	9686
ENSBTAG00000025443	FNIP1	888.635	0.345019	0.0754255	4.5743	4.77812e-06	0.000261398	935	897	931	673	829	781	1731	1462	8239		560	719	1034	802	1141	918	888	509	6571
ENSBTAG00000010303	ICAM1	281.766	-0.506969	0.110985	-4.5679	4.92633e-06	0.000267664	302	375	382	361	301	279	833	796	3629		184	191	212	171	181	192	239	122	1492
ENSBTAG00000000251	ALAD	198.559	-0.615752	0.134885	-4.56501	4.99472e-06	0.000270378	318	269	314	308	272	191	378	400	2450		110	111	127	109	135	167	151	88	998
ENSBTAG00000004715	AKIRIN1	1076.92	0.403986	0.0885533	4.56207	5.06523e-06	0.000273081	1102	1045	1095	770	962	916	2395	1544	9829		701	861	1172	1156	1366	1114	1062	653	8085
ENSBTAG00000019180	AP2A1	611.7	-0.539148	0.118198	-4.56138	5.08188e-06	0.000273081	765	672	830	763	684	604	1652	2038	8008		390	397	391	382	397	426	521	276	3180
ENSBTAG00000003588	ZFAND1	351.888	0.335225	0.0735262	4.55926	5.1335e-06	0.000273849	308	359	350	272	349	361	665	597	3261		264	332	314	331	366	364	355	223	2549
ENSBTAG00000016495	LINS1	149.488	0.446655	0.0979606	4.55954	5.12661e-06	0.000273849	134	138	170	110	126	114	307	246	1345		130	108	172	129	186	157	149	97	1128
ENSBTAG00000005967	UBR2	1886.87	0.254942	0.0559809	4.55408	5.26157e-06	0.000278654	1981	2055	2024	1468	1875	1743	3796	3141	18083		1227	1529	1924	1809	2131	1844	1794	1166	13424
ENSBTAG00000019194	FAM35A	168.112	0.477848	0.104917	4.55454	5.25004e-06	0.000278654	165	150	148	158	136	111	296	323	1487		119	134	180	144	174	205	169	146	1271
ENSBTAG00000015385	CTDSPL2	527.035	0.484649	0.106445	4.55304	5.28774e-06	0.000279033	501	522	488	460	478	487	875	648	4459		310	524	563	589	721	498	460	379	4044
ENSBTAG00000001182	2017-09-07	2363.77	0.610564	0.13427	4.54729	5.43408e-06	0.000284707	2235	2144	2035	1665	2083	2014	4669	2265	19110		1493	2199	2949	2706	3825	2387	1980	1545	19084
ENSBTAG00000005443	MIER1	1346.98	0.483078	0.106232	4.54739	5.4316e-06	0.000284707	1195	1255	1226	1005	1115	1202	2962	1967	11927		743	1105	1652	1518	1891	1400	1331	822	10462
ENSBTAG00000002178	PPL	40.3572	-1.09767	0.241748	-4.54056	5.6104e-06	0.000291971	47	50	68	49	52	43	104	271	684		19	15	12	12	14	14	42	12	140
ENSBTAG00000010169	SUCO	905.489	0.50616	0.111487	4.54008	5.62331e-06	0.000291971	862	1004	808	678	751	742	1883	1065	7793		619	760	1078	1048	1258	858	884	535	7040
ENSBTAG00000020004	ZNF800	488.963	0.413586	0.0911035	4.53974	5.63243e-06	0.000291971	440	483	488	396	387	435	1084	746	4459		323	425	500	558	648	481	436	303	3674
ENSBTAG00000017002	RBCK1	989.077	-0.423049	0.0932276	-4.53781	5.68411e-06	0.000293612	1105	1065	1229	1163	1060	1303	2799	2512	12236		484	746	735	620	729	749	788	588	5439
ENSBTAG00000001161	FAM60A	389.206	0.539989	0.119092	4.53423	5.78145e-06	0.000297592	422	386	391	242	362	259	818	430	3310		317	339	458	405	448	435	381	243	3026
ENSBTAG00000013592	ZNF248	153.853	0.473599	0.104499	4.5321	5.83996e-06	0.000299553	145	159	156	107	147	109	308	230	1361		119	142	172	163	223	127	144	89	1179
ENSBTAG00000026461	CACNA1H	141.388	-1.12046	0.247383	-4.52926	5.91894e-06	0.000302547	125	129	241	185	144	186	304	1169	2483		76	60	74	35	56	50	92	30	473
ENSBTAG00000025762	CNP	1047.94	-0.367342	0.0811788	-4.52509	6.03686e-06	0.000307502	1143	1301	1170	1166	1282	1371	2947	2175	12555		622	779	785	738	941	711	745	579	5900
ENSBTAG00000038093	PEG10	12.732	-1.1403	0.252188	-4.52162	6.13695e-06	0.000311519	13	17	18	20	17	20	29	80	214		4	3	3	6	7	7	9	3	42
ENSBTAG00000009023	TMTC3	187.123	0.466757	0.103252	4.52054	6.16831e-06	0.000312031	200	185	176	116	146	141	394	335	1693		122	165	231	192	254	180	185	111	1440
ENSBTAG00000000088	ALCAM	589.65	0.466305	0.103464	4.50694	6.57696e-06	0.00033156	653	549	506	380	539	395	1257	1072	5351		371	463	707	623	722	668	571	390	4515
ENSBTAG00000038951	ZNF461	120.213	0.488748	0.108493	4.50487	6.64127e-06	0.000333656	118	124	98	101	99	91	238	183	1052		91	89	129	132	166	98	118	94	917
ENSBTAG00000006325	NUDCD3	517.945	-0.310183	0.0689601	-4.49801	6.85922e-06	0.000341101	580	767	607	556	571	534	1309	1194	6118		299	385	367	360	451	397	397	325	2981
ENSBTAG00000018322	SEC24A	950.08	0.417923	0.0928844	4.49939	6.81482e-06	0.000341101	812	830	916	702	843	799	2134	1788	8824		648	697	1167	868	1172	1045	1037	554	7188
ENSBTAG00000019895	PIBF1	236.03	0.473119	0.105173	4.49851	6.84329e-06	0.000341101	200	250	217	187	177	242	475	310	2058		178	223	279	232	306	211	228	145	1802
ENSBTAG00000018261	PDHX	293.526	0.384858	0.0856544	4.49315	7.01761e-06	0.000347798	295	267	292	208	280	247	614	521	2724		164	282	336	308	352	275	310	171	2198
ENSBTAG00000015753	RSBN1L	592.241	0.357746	0.0796391	4.49209	7.05271e-06	0.000348361	589	607	605	514	497	507	1136	1019	5474		354	511	680	611	761	610	527	340	4394
ENSBTAG00000016981	FBXO4	120.803	0.417063	0.0930949	4.47998	7.46513e-06	0.000367495	123	134	111	89	105	104	235	190	1091		81	110	120	97	163	132	129	77	909
ENSBTAG00000019119	ZCRB1	244.315	0.5735	0.12804	4.47907	7.49686e-06	0.000367823	247	236	198	189	198	222	471	242	2003		141	238	265	283	341	225	255	184	1932
ENSBTAG00000005328	ICE2	283.49	0.434903	0.0971816	4.47516	7.63537e-06	0.000372129	228	275	263	231	264	302	545	392	2500		209	254	302	262	391	277	274	173	2142
ENSBTAG00000015023	TRAPPC6B	161.981	0.523749	0.117024	4.47556	7.62121e-06	0.000372129	164	149	145	118	133	119	361	224	1413		90	137	204	179	232	168	146	113	1269
ENSBTAG00000007730	ZFY	1213.74	0.405969	0.0907513	4.47342	7.69767e-06	0.000373923	1104	1323	1192	964	1173	1150	2198	1647	10751		815	1030	1288	1357	1556	1104	1247	713	9110
ENSBTAG00000011895	PANK3	618.622	0.378904	0.0847322	4.47178	7.75717e-06	0.00037557	563	673	568	476	533	493	1355	1137	5798		436	448	698	605	654	698	675	375	4589
ENSBTAG00000010428	USP15	1360.82	0.440139	0.098558	4.46578	7.97777e-06	0.000382464	1302	1414	1215	1007	1227	1307	2755	1796	12023		812	1200	1574	1461	1838	1302	1248	907	10342
ENSBTAG00000012099	TMEM87B	613.351	0.442027	0.0989536	4.46701	7.93211e-06	0.000382464	609	537	628	468	560	537	1283	829	5451		350	541	669	687	844	597	580	403	4671
ENSBTAG00000033735	KIAA1033	1196.55	0.591805	0.132508	4.46617	7.96326e-06	0.000382464	1138	1137	1034	907	1092	1031	2149	1143	9631		656	1102	1510	1368	1845	1174	1139	822	9616
ENSBTAG00000014838	VPS26B	364.893	-0.301846	0.0676042	-4.46491	8.01031e-06	0.000382773	373	503	437	425	431	390	867	846	4272		213	292	265	259	321	277	304	189	2120
ENSBTAG00000017419	ZZZ3	1210.72	0.44239	0.0991212	4.46312	8.07742e-06	0.000384518	1229	1274	1203	994	1160	1020	2119	1482	10481		793	1158	1408	1261	1636	1125	1041	768	9190
ENSBTAG00000019525	ENSBTAG00000019525	247.347	0.552152	0.12373	4.46254	8.09925e-06	0.000384518	174	225	233	229	220	250	386	306	2023		154	253	281	279	344	270	234	140	1955
ENSBTAG00000007130	ESF1	390.686	0.53527	0.120037	4.45922	8.22578e-06	0.000389265	332	384	341	289	353	362	777	461	3299		261	344	475	437	606	344	335	261	3063
ENSBTAG00000042833	SNORA33	62.8734	0.709181	0.15909	4.45772	8.28358e-06	0.00039074	60	43	43	46	42	52	130	82	498		43	49	73	80	118	58	57	46	524
ENSBTAG00000001573	JMJD1C	3359.19	0.393572	0.0883302	4.45569	8.36247e-06	0.000393197	3270	3330	3453	2714	3206	3270	6463	4135	29841		2254	3049	3834	3049	4205	3378	3192	2120	25081
ENSBTAG00000021116	EXOC6	517.524	0.523727	0.117581	4.45416	8.42217e-06	0.000394739	478	421	534	367	476	398	1198	613	4485		413	396	592	530	714	588	470	322	4025
ENSBTAG00000019805	RHBDF1	123.696	-0.786149	0.176704	-4.44896	8.62852e-06	0.000403122	158	125	212	168	149	111	333	529	1785		51	80	60	68	58	79	117	52	565
ENSBTAG00000030456	SPATA7	250.682	0.659463	0.148299	4.44684	8.71441e-06	0.000405842	227	216	222	217	198	237	343	243	1903		158	227	322	290	431	264	230	146	2068
ENSBTAG00000021091	ANKFY1	879.086	-0.412941	0.0929492	-4.44266	8.8855e-06	0.000412501	890	981	1165	992	963	1013	2409	2594	11007		499	596	654	590	678	682	773	414	4886
ENSBTAG00000022022	GUCD1	693.247	-0.61716	0.139041	-4.43868	9.05115e-06	0.000418866	861	842	1125	838	729	600	1864	2539	9398		396	408	379	376	450	467	591	379	3446
ENSBTAG00000009961	E4F1	159.488	-0.407611	0.0918532	-4.43763	9.09529e-06	0.000419585	166	225	225	171	196	182	351	412	1928		77	105	119	107	134	110	141	94	887
ENSBTAG00000009106	EIF2A	990.303	0.435237	0.0981733	4.43336	9.2777e-06	0.000426179	954	1075	915	747	879	850	2030	1378	8828		565	854	1186	1025	1403	974	888	648	7543
ENSBTAG00000018061	KIAA1715	538.2	0.470059	0.106038	4.43292	9.29634e-06	0.000426179	499	524	484	422	541	434	1058	753	4715		266	490	617	601	757	576	508	345	4160
ENSBTAG00000000475	IMMP1L	219.421	0.540231	0.122014	4.42761	9.52837e-06	0.000435455	223	254	217	166	197	133	397	254	1841		150	194	273	239	306	231	199	132	1724
ENSBTAG00000047534	ENSBTAG00000047534	397.342	0.333961	0.0754613	4.4256	9.61755e-06	0.000438166	383	427	450	313	357	387	742	594	3653		278	376	443	338	441	383	385	248	2892
ENSBTAG00000014521	UGDH	731.962	0.492105	0.111225	4.4244	9.67122e-06	0.000439247	812	755	655	480	636	451	1704	1033	6526		464	631	834	790	923	809	751	460	5662
ENSBTAG00000016369	TSEN15	140.729	0.481393	0.108947	4.41858	9.93519e-06	0.000449843	138	154	120	130	109	112	269	192	1224		77	140	157	141	192	159	131	89	1086
ENSBTAG00000001460	LIN7C	838.376	0.586886	0.133013	4.41223	1.0231e-05	0.000461812	821	752	703	534	650	614	1879	1211	7164		393	653	1157	929	1240	928	866	593	6759
ENSBTAG00000003503	C16orf87	116.547	0.63912	0.144937	4.40965	1.03538e-05	0.000465921	100	119	100	100	102	104	151	120	896		95	116	149	127	183	103	99	69	941
ENSBTAG00000004054	PAPOLA	2719.67	0.447916	0.101597	4.40874	1.03973e-05	0.000466446	2492	3077	2409	2134	2536	2455	5243	3406	23752		1685	2405	3178	2940	3755	2454	2556	1765	20738
ENSBTAG00000011176	TPRKB	378.604	0.72721	0.164975	4.40801	1.04326e-05	0.000466606	308	340	313	293	384	292	558	272	2760		232	454	418	441	618	296	341	339	3139
ENSBTAG00000018920	TRIM47	80.1649	-0.693159	0.157319	-4.40607	1.05261e-05	0.000469355	85	122	104	94	100	85	234	288	1112		20	59	40	52	62	49	54	52	388
ENSBTAG00000002147	PPP4R2	788.903	0.498123	0.113177	4.40126	1.07625e-05	0.000478441	829	796	681	590	694	663	1611	913	6777		498	672	893	920	1088	808	687	533	6099
ENSBTAG00000013988	BID	369.261	-0.395001	0.089777	-4.3998	1.08349e-05	0.000480206	420	495	450	403	456	391	1165	749	4529		180	269	279	298	334	248	248	209	2065
ENSBTAG00000038298	CCDC174	277.905	0.329757	0.0749626	4.39895	1.08775e-05	0.000480641	266	279	298	251	234	254	545	455	2582		222	245	288	274	309	245	243	180	2006
ENSBTAG00000019017	IFITM1	1002.05	-0.904752	0.205754	-4.39726	1.09628e-05	0.000482257	1203	1007	1215	948	1175	1494	6212	2749	16003		251	399	622	453	473	844	716	466	4224
ENSBTAG00000019964	GAS6	147.315	-0.719815	0.163709	-4.39692	1.09798e-05	0.000482257	160	188	254	203	141	181	326	564	2017		73	102	73	83	77	79	117	84	688
ENSBTAG00000024275	XRCC4	219.132	0.574221	0.130672	4.39437	1.11095e-05	0.000486499	214	199	162	169	218	198	411	218	1789		128	199	260	238	320	224	219	154	1742
ENSBTAG00000007519	ADAR	1511.02	-0.820043	0.186791	-4.39017	1.13262e-05	0.00049451	1281	1577	1694	1669	1390	3126	6768	4999	22504		741	836	835	754	846	936	1095	642	6685
ENSBTAG00000017967	PTGES3	1659.1	0.404108	0.0920685	4.38921	1.13763e-05	0.000495222	1336	1689	1485	1236	1436	1532	3722	2953	15389		1027	1404	1915	1793	2203	1515	1615	1016	12488
ENSBTAG00000000455	CREBZF	972.441	0.402649	0.0917708	4.38755	1.14636e-05	0.000496954	864	936	985	843	924	917	1837	1361	8667		568	888	1115	959	1325	943	821	673	7292
ENSBTAG00000012398	ApoC3	124.257	-1.21065	0.275952	-4.38716	1.14838e-05	0.000496954	269	114	249	458	155	107	487	150	1989		745	19	36	29	29	99	34	4	995
ENSBTAG00000035735	BIRC2	299.361	0.417975	0.0953022	4.38578	1.15569e-05	0.000498647	284	315	255	242	305	261	614	398	2674		223	266	332	311	369	307	263	174	2245
ENSBTAG00000039591	TMEM167A	464.832	0.574435	0.131011	4.38465	1.16173e-05	0.000499784	448	389	441	332	432	293	1066	548	3949		276	350	584	516	676	566	460	293	3721
ENSBTAG00000033446	TATDN1	184.85	0.43929	0.100224	4.38307	1.1702e-05	0.000501953	211	178	164	122	197	146	333	290	1641		125	145	198	203	229	198	183	117	1398
ENSBTAG00000019836	GSKIP	181.308	0.420782	0.0960382	4.38141	1.17916e-05	0.000504322	173	185	153	157	174	145	334	315	1636		109	149	192	198	237	214	178	98	1375
ENSBTAG00000033078	CNEP1R1	186.142	0.463061	0.10571	4.38049	1.18415e-05	0.000504983	186	194	164	128	157	129	424	305	1687		131	137	207	176	251	221	173	127	1423
ENSBTAG00000006697	RICTOR	1869.25	0.463116	0.105852	4.37511	1.21371e-05	0.000516091	1649	2009	1688	1264	1584	1656	4314	2551	16715		1270	1494	2505	1857	2364	1784	1745	1254	14273
ENSBTAG00000031656	TAF13	203.364	0.63743	0.145743	4.37365	1.22188e-05	0.000518063	213	167	153	111	180	159	452	238	1673		105	169	256	237	315	233	200	147	1662
ENSBTAG00000027728	NUDT12	215.671	0.485419	0.111032	4.37187	1.2319e-05	0.000520804	222	211	198	136	190	137	491	355	1940		193	154	219	195	267	236	231	149	1644
ENSBTAG00000010124	ATG4C	234.768	0.591788	0.135417	4.37012	1.24178e-05	0.000523474	253	193	235	185	192	159	444	266	1927		121	186	280	285	332	297	231	156	1888
ENSBTAG00000019465	ITPKC	294.797	-0.614013	0.14054	-4.36897	1.24836e-05	0.000524739	378	350	428	271	338	257	1122	975	4119		130	184	158	171	228	223	251	148	1493
ENSBTAG00000010132	NAE1	321.533	0.535751	0.122732	4.3652	1.27007e-05	0.00053234	354	288	268	258	296	249	646	343	2702		205	303	387	352	433	350	265	219	2514
ENSBTAG00000018131	ATF1	429.619	0.521327	0.119469	4.36371	1.27877e-05	0.000532941	420	432	379	361	349	389	802	468	3600		253	384	504	503	608	389	425	290	3356
ENSBTAG00000018334	PLAGL2	193.73	-0.670354	0.153615	-4.36385	1.27793e-05	0.000532941	195	260	320	237	246	170	506	729	2663		135	99	114	113	111	123	150	87	932
ENSBTAG00000021452	TRANK1	2995.98	-0.841311	0.192888	-4.36165	1.29084e-05	0.00053645	2588	3058	3687	3075	3129	5585	11995	12299	45416		1487	1627	1522	1317	1335	2037	2553	1168	13046
ENSBTAG00000002278	FBN1	1969.99	-0.536639	0.123096	-4.35952	1.30349e-05	0.000539611	2635	2812	2584	2076	2010	1902	4693	7127	25839		744	1559	1443	1230	1461	1533	1382	1024	10376
ENSBTAG00000005038	ZBTB42	60.1721	-0.708825	0.162607	-4.35913	1.30581e-05	0.000539611	75	72	66	69	87	62	208	211	850		24	35	34	24	41	40	56	35	289
ENSBTAG00000001700	CDC42	1549.28	0.435055	0.0998879	4.35543	1.32807e-05	0.000545738	1657	1579	1487	1122	1281	1306	3416	2027	13875		901	1329	1746	1595	2078	1590	1456	1065	11760
ENSBTAG00000003002	WDR75	835.157	0.494608	0.113545	4.35604	1.32439e-05	0.000545738	786	874	784	666	752	628	1734	997	7221		486	732	1038	891	1205	858	692	574	6476
ENSBTAG00000004343	CCS	241.742	-0.475332	0.109182	-4.35359	1.33925e-05	0.000548405	280	347	256	326	343	242	613	579	2986		138	166	123	162	203	169	206	130	1297
ENSBTAG00000004625	PYGB	739.835	-0.42887	0.0985198	-4.35314	1.34204e-05	0.000548405	892	869	919	897	920	878	1511	2111	8997		308	620	564	539	589	534	530	401	4085
ENSBTAG00000019851	PPP2R1A	945.62	-0.369141	0.0849027	-4.34781	1.37505e-05	0.000560333	999	1056	1150	1158	1072	1055	2308	2725	11523		506	722	705	583	822	715	789	510	5352
ENSBTAG00000015113	CITED4	58.0073	-0.584065	0.134395	-4.34589	1.38712e-05	0.000563687	70	64	74	81	76	67	150	168	750		25	33	39	28	48	37	50	37	297
ENSBTAG00000015131	SLC29A1	546.868	-0.351813	0.0809685	-4.34506	1.39237e-05	0.000564258	602	742	668	719	632	565	1424	1124	6476		345	421	412	388	493	356	393	289	3097
ENSBTAG00000018868	METTL9	554.519	0.361355	0.083224	4.34196	1.41217e-05	0.000570704	532	571	546	430	535	485	1143	883	5125		311	520	541	564	710	595	458	392	4091
ENSBTAG00000008812	PFDN4	200.257	0.525923	0.121174	4.34025	1.42324e-05	0.000573596	201	190	158	132	167	180	439	266	1733		116	163	234	222	295	221	190	132	1573
ENSBTAG00000010919	USP47	1889.69	0.325294	0.0750012	4.33718	1.44322e-05	0.000578976	2055	1961	1885	1533	1716	1692	3923	2834	17599		1389	1533	1975	1767	2357	1890	1836	1054	13801
ENSBTAG00000015744	CCNC	546.05	0.669867	0.154476	4.33639	1.44843e-05	0.000578976	493	600	449	360	417	401	1018	559	4297		251	506	718	758	882	557	501	361	4534
ENSBTAG00000046869	RNH1	328.147	-0.393358	0.0907011	-4.33687	1.44529e-05	0.000578976	409	396	422	381	388	296	1026	738	4056		141	217	256	215	295	273	260	191	1848
ENSBTAG00000014643	eef1d	1351.53	-0.283715	0.0654637	-4.33393	1.46472e-05	0.000583896	1697	1817	1555	1552	1761	1292	2978	2881	15533		767	974	1027	1016	1354	1053	973	751	7915
ENSBTAG00000003469	CHURC1	415.003	0.393646	0.0908558	4.33264	1.47329e-05	0.000585722	477	422	421	302	379	333	767	655	3756		250	308	474	394	538	446	440	264	3114
ENSBTAG00000007236	PCM1	2231.46	0.380447	0.0878501	4.33064	1.48673e-05	0.00058921	2164	2535	2250	1831	2090	2023	3902	3133	19928		1747	1917	2424	2241	2905	1912	2029	1341	16516
ENSBTAG00000019730	PNISR	2356.54	0.384929	0.0888952	4.33015	1.49009e-05	0.00058921	2164	2687	2417	1959	2161	2213	4193	3187	20981		1739	2168	2568	2431	2968	2096	2052	1445	17467
ENSBTAG00000013016	GNAI3	1165.51	0.367899	0.0849798	4.32926	1.49614e-05	0.00059001	1194	1123	1186	909	1082	931	2611	1797	10833		677	963	1309	1191	1512	1203	1052	755	8662
ENSBTAG00000013842	ACTR6	197.499	0.6337	0.146429	4.32769	1.50681e-05	0.000592624	186	193	182	107	164	153	446	178	1609		153	151	236	207	293	229	185	140	1594
ENSBTAG00000010818	AEBP2	597.789	0.578665	0.133805	4.32468	1.52755e-05	0.000599173	437	536	548	521	565	576	1006	618	4807		407	517	794	688	876	576	592	334	4784
ENSBTAG00000006107	ANKRD32	677.792	0.471077	0.108986	4.32237	1.54363e-05	0.00060387	738	667	640	535	646	593	1139	809	5767		391	659	826	691	931	613	670	438	5219
ENSBTAG00000047035	TBC1D17	154.514	-0.51115	0.118276	-4.32166	1.54861e-05	0.000604205	164	198	206	168	198	147	478	459	2018		85	105	105	74	123	124	141	69	826
ENSBTAG00000010091	ARL6	91.1709	0.642496	0.148694	4.32092	1.55377e-05	0.000604611	81	96	75	53	83	66	166	119	739		44	107	139	94	143	77	92	55	751
ENSBTAG00000034645	PON3	77.4409	1.07099	0.247903	4.32019	1.55897e-05	0.000605029	21	60	29	64	33	42	113	85	447		130	28	109	78	98	166	45	64	718
ENSBTAG00000018538	CEP70	740.647	0.648598	0.150266	4.31634	1.58634e-05	0.000614027	598	660	602	549	710	725	1084	767	5695		409	750	1005	758	1357	725	712	428	6144
ENSBTAG00000013316	BRPF3	227.085	-0.528735	0.122563	-4.31398	1.60339e-05	0.000618991	215	260	340	266	257	281	626	694	2939		145	160	144	123	172	143	193	108	1188
ENSBTAG00000000330	ALDH16A1	623.334	-0.331062	0.0767597	-4.31297	1.61079e-05	0.000620216	748	667	796	736	744	599	1516	1666	7472		312	486	465	445	515	504	489	361	3577
ENSBTAG00000003061	LAMA5	269.574	-0.944886	0.21933	-4.30806	1.64694e-05	0.000630103	286	290	499	339	382	292	732	1376	4196		148	163	116	77	100	105	287	79	1075
ENSBTAG00000009941	MBIP	270.262	0.625581	0.145214	4.30799	1.64747e-05	0.000630103	204	253	257	211	236	236	483	265	2145		130	255	348	309	434	253	245	218	2192
ENSBTAG00000010485	MFN1	808.788	0.399977	0.0928509	4.30773	1.64935e-05	0.000630103	863	770	813	598	766	694	1655	1149	7308		505	749	932	750	1135	804	674	523	6072
ENSBTAG00000019843	HAUS6	715.659	0.559845	0.13006	4.30452	1.67347e-05	0.000637656	630	739	618	591	650	654	1180	737	5799		447	711	859	856	1079	654	621	448	5675
ENSBTAG00000002279	LUC7L3	1256.43	0.411465	0.0956678	4.30098	1.70047e-05	0.000642936	1132	1250	1268	1111	1163	1218	2176	1715	11033		971	1267	1322	1251	1669	1144	1052	727	9403
ENSBTAG00000012271	THAP2	193.315	0.598771	0.139214	4.30109	1.6996e-05	0.000642936	154	210	155	127	154	172	395	234	1601		129	154	224	264	302	192	179	112	1556
ENSBTAG00000020410	UFL1	565.231	0.404044	0.0939295	4.30156	1.69599e-05	0.000642936	575	585	530	388	488	485	1249	893	5193		337	497	634	588	731	632	503	337	4259
ENSBTAG00000005664	YWHAE	2837.08	0.372396	0.0866269	4.29885	1.71684e-05	0.000647456	2655	2930	2600	2460	2754	2697	5544	4009	25649		1632	2707	3168	2730	3753	2602	2536	1943	21071
ENSBTAG00000006654	TANK	562.415	0.623122	0.145026	4.29663	1.73415e-05	0.000651776	487	607	472	366	455	486	1164	492	4529		344	479	736	639	884	570	559	365	4576
ENSBTAG00000011810	ANGPTL2	130.052	-0.734202	0.170917	-4.29568	1.74162e-05	0.000651776	169	130	193	153	122	159	373	566	1865		50	99	68	62	77	84	108	64	612
ENSBTAG00000019501	NUDT15	135.756	0.504117	0.117351	4.29582	1.7405e-05	0.000651776	123	151	129	95	120	119	265	161	1163		102	143	141	128	204	117	135	81	1051
ENSBTAG00000013142	MYNN	796.704	0.483654	0.112639	4.29385	1.75598e-05	0.000655478	745	880	671	617	715	669	1676	942	6915		516	728	930	882	1136	797	699	473	6161
ENSBTAG00000007361	EHD1	667.326	-0.525568	0.122506	-4.29014	1.78564e-05	0.000663279	723	750	849	734	757	652	2101	2388	8954		316	407	414	456	510	526	553	340	3522
ENSBTAG00000013071	GPR153	24.9352	-0.868004	0.202327	-4.2901	1.78593e-05	0.000663279	28	36	36	36	34	29	51	112	362		9	16	12	14	16	9	19	12	107
ENSBTAG00000017164	LARP4	542.237	0.376159	0.0877036	4.28898	1.79494e-05	0.000664945	498	506	486	434	500	525	1189	877	5015		365	431	578	545	742	553	514	315	4043
ENSBTAG00000002689	NME7	224.222	0.384266	0.0896121	4.2881	1.80204e-05	0.000665365	236	221	253	168	204	203	430	308	2023		149	188	242	218	272	237	226	135	1667
ENSBTAG00000015291	ORC4	460.954	0.556684	0.129832	4.28772	1.80515e-05	0.000665365	457	478	376	348	384	419	847	486	3795		248	477	582	487	696	436	455	291	3672
ENSBTAG00000003861	GPATCH11	108.715	0.648098	0.15123	4.28551	1.82323e-05	0.00066734	98	106	118	82	97	86	146	97	830		90	118	109	114	182	97	95	73	878
ENSBTAG00000006819	ENSBTAG00000006819	770.108	0.432643	0.100971	4.28484	1.8287e-05	0.00066734	782	767	697	519	655	626	1664	1323	7033		631	548	829	782	970	899	720	434	5813
ENSBTAG00000011902	ENSBTAG00000011902	258.681	-0.445267	0.103915	-4.28492	1.82807e-05	0.00066734	279	331	343	270	315	247	685	813	3283		168	170	166	183	214	186	182	136	1405
ENSBTAG00000035370	TBPL1	193.827	0.435336	0.101571	4.28602	1.81904e-05	0.00066734	160	185	182	159	176	176	429	277	1744		125	167	217	202	279	183	177	122	1472
ENSBTAG00000009469	SREK1IP1	165.653	0.624275	0.14589	4.27908	1.87664e-05	0.000683134	159	165	138	122	134	152	272	164	1306		88	162	212	202	269	152	157	107	1349
ENSBTAG00000008716	SSB	1030.3	0.593181	0.138773	4.27448	1.91588e-05	0.000695691	1022	1060	771	747	867	820	2065	1099	8451		583	999	1260	1235	1670	1002	826	708	8283
ENSBTAG00000002726	CDC27	1521.16	0.573408	0.134199	4.27282	1.93016e-05	0.000695843	1447	1457	1410	1186	1232	1394	2706	1485	12317		837	1416	1847	1765	2399	1444	1407	1045	12160
ENSBTAG00000007382	SCAPER	551.73	0.368871	0.0863305	4.27278	1.93053e-05	0.000695843	524	597	542	480	471	455	1030	979	5078		427	523	538	536	783	507	486	291	4091
ENSBTAG00000013425	COPS2	395.187	0.554916	0.129846	4.27365	1.92295e-05	0.000695843	394	405	341	278	332	337	764	441	3292		219	367	486	469	613	384	345	257	3140
ENSBTAG00000017597	ESCO1	573.111	0.545821	0.127785	4.27142	1.94231e-05	0.000698376	536	579	556	437	529	477	1076	534	4724		445	529	661	659	816	517	526	342	4495
ENSBTAG00000000767	DCP2	574.839	0.324964	0.0761868	4.26536	1.99582e-05	0.00071586	540	625	573	484	499	588	1074	940	5323		393	497	637	549	714	521	500	369	4180
ENSBTAG00000001353	PMPCA	599.554	-0.226382	0.0531088	-4.26261	2.02055e-05	0.000715979	694	719	667	663	719	616	1388	1392	6858		345	454	478	441	552	447	507	359	3583
ENSBTAG00000001595	ENSBTAG00000001595	89.7442	-1.20449	0.282548	-4.26295	2.0175e-05	0.000715979	263	147	107	18	145	22	308	869	1879		31	5	12	6	35	37	16	33	175
ENSBTAG00000002725	RNGTT	740.786	0.467025	0.109561	4.26269	2.01977e-05	0.000715979	746	810	659	589	634	680	1392	863	6373		453	707	846	817	1013	699	672	475	5682
ENSBTAG00000007976	FAM3C	670.433	0.63393	0.148714	4.26275	2.01926e-05	0.000715979	488	636	593	433	599	673	1190	690	5302		341	531	896	839	1047	688	675	469	5486
ENSBTAG00000048070	SNORD53_SNORD92	11.5179	0.9341	0.219077	4.26379	2.00986e-05	0.000715979	9	8	9	7	7	7	18	11	76		10	6	16	16	18	16	14	8	104
ENSBTAG00000000415	ERBB2IP	4328.25	0.395795	0.0929083	4.26006	2.04375e-05	0.000719552	4533	4315	4050	3263	3980	3714	8943	6583	39381		2335	3656	5023	4644	5804	4244	4294	2646	32646
ENSBTAG00000011252	RAD50	1226.53	0.528659	0.124132	4.25884	2.05486e-05	0.000719552	1196	1163	1068	1107	1097	1100	2041	1305	10077		773	1139	1448	1446	1766	1168	1021	829	9590
ENSBTAG00000016108	BTBD2	303.867	-0.420918	0.0988293	-4.25904	2.05303e-05	0.000719552	406	384	341	334	378	328	671	881	3723		204	182	229	185	230	233	236	165	1664
ENSBTAG00000016336	MGEA5	2167.39	0.346123	0.0812824	4.25828	2.06007e-05	0.000719552	2013	2273	2319	1887	2042	2165	3857	3011	19567		1511	1952	2226	2116	2742	1978	2125	1277	15927
ENSBTAG00000019139	PHF3	2183.12	0.367174	0.0861727	4.26091	2.036e-05	0.000719552	2156	2450	2063	1773	2069	2060	4143	2982	19696		1429	1916	2337	2318	2760	2055	1912	1403	16130
ENSBTAG00000022808	CACUL1	280.166	0.372917	0.0875723	4.25839	2.05902e-05	0.000719552	282	297	246	249	275	228	498	482	2557		157	234	300	316	355	266	279	176	2083
ENSBTAG00000018823	GRN	1303.6	-0.373391	0.0877312	-4.25608	2.08044e-05	0.000724942	1371	1512	1532	1437	1593	1562	4118	2831	15956		686	856	1085	823	1020	1021	1163	709	7363
ENSBTAG00000005893	TMEM68	190.185	0.455662	0.107134	4.2532	2.10736e-05	0.000732583	201	167	171	133	185	135	395	330	1717		100	158	234	181	271	182	196	138	1460
ENSBTAG00000006608	GGT5	332.412	-0.665064	0.156438	-4.25129	2.12547e-05	0.000737132	410	495	471	596	442	293	603	978	4288		116	236	225	163	208	229	313	152	1642
ENSBTAG00000000409	CDC40	537.117	0.422588	0.0994895	4.24757	2.16105e-05	0.000747703	552	532	498	338	477	438	1205	898	4938		296	422	590	526	696	604	591	354	4079
ENSBTAG00000010042	RIOK3	1257.96	0.438181	0.103203	4.24582	2.17792e-05	0.000751768	1195	1227	1326	883	1235	1045	2720	1559	11190		770	1124	1533	1247	1657	1340	1153	765	9589
ENSBTAG00000017375	C4orf32	174.921	0.649372	0.152972	4.24504	2.1855e-05	0.000752613	129	115	139	109	145	158	377	281	1453		73	140	215	218	278	210	191	122	1447
ENSBTAG00000001737	ZCCHC6	2243.05	0.333491	0.0786156	4.24205	2.21484e-05	0.000759153	2066	2320	2313	1962	1992	2307	4319	3291	20570		1532	1988	2325	2296	2661	1989	2306	1309	16406
ENSBTAG00000002941	FES	338.375	-0.399716	0.0942191	-4.24241	2.21133e-05	0.000759153	453	410	419	370	385	339	892	900	4168		167	228	223	259	237	316	295	167	1892
ENSBTAG00000007923	LAMTOR3	387.047	0.424697	0.100206	4.23822	2.25296e-05	0.000769355	361	388	349	301	321	353	893	544	3510		216	361	454	399	495	405	360	245	2935
ENSBTAG00000018382	SMS	896.176	0.340852	0.0804274	4.23801	2.2551e-05	0.000769355	910	903	802	764	859	744	2037	1387	8406		534	814	851	915	1159	869	810	616	6568
ENSBTAG00000040061	ZBTB38	741.153	0.395799	0.0934224	4.23667	2.26863e-05	0.000772177	639	741	721	672	669	753	1256	1124	6575		569	713	769	743	922	562	673	521	5472
ENSBTAG00000009340	KATNAL1	176.622	0.645669	0.152419	4.23614	2.27392e-05	0.000772184	121	181	159	164	162	149	246	169	1351		119	166	191	169	338	177	167	120	1447
ENSBTAG00000011036	CEACAM20	320.526	-0.895969	0.211546	-4.23534	2.28204e-05	0.000773154	359	284	667	364	467	253	938	1646	4978		127	148	119	135	158	161	323	157	1328
ENSBTAG00000047679	DNTTIP2	732.354	0.347499	0.0820669	4.23434	2.29225e-05	0.000774823	720	710	672	612	683	716	1545	1118	6776		486	633	764	696	1018	662	668	465	5392
ENSBTAG00000011105	SLC38A2	2721.96	0.450541	0.106425	4.23341	2.30172e-05	0.000775036	2604	2847	2672	1976	2406	2303	5845	3448	24101		1699	2394	3452	3059	3534	2564	2348	1716	20766
ENSBTAG00000021664	TACR2	33.88	-1.13027	0.266998	-4.23324	2.30345e-05	0.000775036	36	35	45	39	22	53	56	344	630		15	13	13	8	18	11	14	10	102
ENSBTAG00000004511	VAV2	672.857	-0.38506	0.0910292	-4.23007	2.33614e-05	0.000784238	674	819	876	803	866	820	1772	1442	8072		325	552	448	468	528	490	638	339	3788
ENSBTAG00000002804	PDGFRB	450.408	-0.549533	0.129974	-4.22803	2.35743e-05	0.00078778	615	593	675	468	531	383	1212	1441	5918		274	321	257	250	266	358	400	201	2327
ENSBTAG00000046346	PACS2	238.294	-0.499498	0.118139	-4.22804	2.35733e-05	0.00078778	306	243	343	282	314	234	524	778	3024		138	175	176	165	181	142	189	104	1270
ENSBTAG00000004258	EEF2	9993.78	-0.311223	0.0736561	-4.22536	2.38564e-05	0.000795393	11299	12215	12362	11934	11003	10309	21557	27504	118183		6155	7488	8112	6916	8787	6910	7625	5557	57550
ENSBTAG00000014006	TOR3A	377.686	-0.311997	0.0738658	-4.22384	2.40178e-05	0.000797757	439	521	481	412	390	365	1052	849	4509		197	258	296	283	324	344	284	206	2192
ENSBTAG00000015779	PML	411.293	-0.90496	0.214259	-4.22367	2.4036e-05	0.000797757	290	398	533	504	414	886	1858	1458	6341		277	201	189	159	188	215	292	143	1664
ENSBTAG00000012038	TRIM56	227.376	-0.591721	0.140208	-4.22031	2.43969e-05	0.000807905	216	262	262	259	246	329	752	745	3071		136	152	142	122	150	156	187	106	1151
ENSBTAG00000013885	ADSS	593.975	0.419352	0.0995118	4.21409	2.50786e-05	0.000828612	655	596	507	444	564	383	1347	968	5464		353	534	685	607	789	549	593	384	4494
ENSBTAG00000011225	TMX1	591.731	0.610225	0.14483	4.21337	2.51586e-05	0.000829384	589	503	483	512	547	460	959	641	4694		318	655	736	650	1055	564	513	343	4834
ENSBTAG00000005592	MCOLN1	152.938	-0.395195	0.0938542	-4.21073	2.54549e-05	0.000830103	222	173	178	164	186	160	355	426	1864		82	104	117	109	132	116	122	76	858
ENSBTAG00000012170	UBL3	1251.64	0.492802	0.117006	4.21176	2.53384e-05	0.000830103	1300	1177	1120	884	1062	846	2820	1956	11165		661	939	1485	1383	1518	1597	1372	791	9746
ENSBTAG00000015169	UBXN4	1166.8	0.49178	0.116794	4.21065	2.54633e-05	0.000830103	1199	1181	993	789	1151	1003	2322	1399	10037		719	1048	1400	1267	1739	1134	1038	723	9068
ENSBTAG00000027899	ENSBTAG00000027899	18.0732	1.05393	0.250292	4.2108	2.54467e-05	0.000830103	7	13	13	8	7	12	31	14	105		11	6	42	30	30	22	11	21	173
ENSBTAG00000038920	VPS13C	4047.7	0.469119	0.111378	4.21196	2.5317e-05	0.000830103	3991	4148	3674	3135	3794	3821	7361	4675	34599		2457	3541	4615	4598	5741	3814	3850	2551	31167
ENSBTAG00000008390	DNAJC10	1086.09	0.519515	0.123478	4.20736	2.58367e-05	0.000835202	973	1022	999	782	871	1040	2354	1258	9299		599	1073	1284	1206	1595	1093	939	725	8514
ENSBTAG00000008403	ROCK1	2740.53	0.506023	0.120253	4.20798	2.57666e-05	0.000835202	2461	2785	2502	2359	2387	2669	4680	2952	22795		1790	2500	3269	3130	3928	2550	2459	1702	21328
ENSBTAG00000008805	USP3	629.601	0.33157	0.0787951	4.20801	2.57633e-05	0.000835202	662	715	594	489	615	504	1384	929	5892		488	508	649	547	754	622	593	411	4572
ENSBTAG00000026953	TRIP11	573.572	0.349892	0.0831637	4.20727	2.58474e-05	0.000835202	541	608	559	414	531	581	1114	951	5299		420	437	624	563	736	553	542	342	4217
ENSBTAG00000014691	ARFGEF1	2287.25	0.248053	0.0589835	4.20546	2.60549e-05	0.000839325	2281	2385	2575	1860	2215	2098	4634	4031	22079		1350	2002	2485	2123	2664	2000	2338	1366	16328
ENSBTAG00000015426	PDLIM4	117.14	-0.508363	0.12089	-4.20516	2.60895e-05	0.000839325	166	155	138	168	133	136	268	284	1448		36	87	87	64	99	88	97	68	626
ENSBTAG00000021357	ZNF518A	689.649	0.46342	0.110248	4.20344	2.62884e-05	0.000843873	718	687	645	519	650	631	1276	808	5934		426	593	828	736	935	741	618	421	5298
ENSBTAG00000017362	CNOT6	958.215	0.49673	0.118192	4.20274	2.63699e-05	0.000844644	816	926	919	759	940	965	1634	1059	8018		580	933	1086	1108	1300	902	954	579	7442
ENSBTAG00000019071	COMMD10	183.139	0.566104	0.134735	4.20162	2.65008e-05	0.000846987	174	180	140	127	147	173	378	213	1532		99	164	233	187	295	192	167	126	1463
ENSBTAG00000010001	RHOT1	492.148	0.374146	0.089073	4.20045	2.6639e-05	0.000849551	557	528	478	398	400	426	904	783	4474		308	378	542	500	628	530	435	329	3650
ENSBTAG00000019300	TPMT	202.697	0.579881	0.138082	4.19955	2.67441e-05	0.000851054	198	153	203	117	147	127	512	322	1779		120	156	226	210	245	275	233	150	1615
ENSBTAG00000011068	MON2	1053.47	0.351648	0.0837722	4.19767	2.69672e-05	0.000856297	1092	1037	1030	748	978	812	2365	1943	10005		618	821	1192	950	1331	1142	1069	679	7802
ENSBTAG00000013858	C16orf72	568.172	0.251898	0.0600531	4.19459	2.73369e-05	0.000866161	568	583	625	473	586	504	1188	940	5467		402	518	564	535	656	498	498	351	4022
ENSBTAG00000001551	PLEKHG3	591.456	-0.523757	0.124934	-4.19228	2.76163e-05	0.000869694	571	686	839	794	642	653	1466	2011	7662		289	408	386	337	394	454	504	329	3101
ENSBTAG00000010830	LRP1	4247.81	-0.806983	0.192492	-4.1923	2.76138e-05	0.000869694	4657	4639	6192	4499	4537	3744	13792	23841	65901		2057	2503	2226	1757	2300	2599	3740	1729	18911
ENSBTAG00000014294	ST7L	215.273	0.410815	0.0979951	4.1922	2.76263e-05	0.000869694	215	201	261	155	189	191	339	369	1920		141	187	259	210	282	194	198	143	1614
ENSBTAG00000009698	ABCD3	557.253	0.425885	0.101616	4.19113	2.77564e-05	0.000871774	638	506	582	394	486	364	1085	1026	5081		461	400	593	494	670	652	554	356	4180
ENSBTAG00000022003	NSUN6	273.161	0.30069	0.0717519	4.19069	2.78112e-05	0.000871774	270	298	298	225	238	263	501	464	2557		207	242	270	253	292	228	284	179	1955
ENSBTAG00000038330	ENSBTAG00000038330	132.445	-0.550885	0.131482	-4.18981	2.79187e-05	0.000873277	144	180	175	158	238	118	368	302	1683		69	107	94	67	99	78	85	82	681
ENSBTAG00000018360	MRPL1	230.923	0.541282	0.129213	4.18905	2.80125e-05	0.000874347	230	232	185	156	186	211	510	248	1958		178	219	263	263	313	220	191	153	1800
ENSBTAG00000010961	LYRM7	31.1887	0.68344	0.163264	4.18611	2.8377e-05	0.000883845	26	32	27	27	20	15	61	42	250		20	26	43	35	51	34	29	21	259
ENSBTAG00000004243	ENSBTAG00000004243	623.639	0.54134	0.12938	4.18412	2.86273e-05	0.000889752	601	620	550	461	553	437	1421	691	5334		323	569	734	699	917	716	574	410	4942
ENSBTAG00000000545	PPP4R3B	2440.64	0.404438	0.096776	4.17912	2.92644e-05	0.00090763	2503	2497	2344	1936	2413	2129	4813	3079	21714		1448	2163	2803	2567	3285	2301	2284	1533	18384
ENSBTAG00000002516	CCDC130	61.4744	-0.526143	0.125958	-4.17712	2.95228e-05	0.000913558	68	73	79	89	81	75	146	155	766		38	43	33	42	48	43	45	29	321
ENSBTAG00000043394	SNORA32	23.5332	0.762426	0.182544	4.17668	2.95801e-05	0.000913558	26	20	18	19	14	15	42	19	173		20	25	26	30	28	21	25	20	195
ENSBTAG00000009761	ACTR2	4641.91	0.517134	0.123899	4.17385	2.99496e-05	0.000921091	4823	4675	4236	3432	4329	4144	8445	4480	38564		2953	3969	5336	4896	6746	4797	4203	3285	36185
ENSBTAG00000011583	APEH	441.792	-0.341832	0.0818952	-4.17402	2.99272e-05	0.000921091	532	512	589	491	525	429	1080	1141	5299		299	281	341	280	338	356	382	233	2510
ENSBTAG00000004426	DNAJB14	286.508	0.526795	0.126266	4.1721	3.01808e-05	0.00092626	280	277	292	180	233	260	550	362	2434		148	256	342	350	411	304	280	171	2262
ENSBTAG00000001364	DPH6	150.526	0.548609	0.131544	4.17054	3.03875e-05	0.000928718	140	144	141	123	143	120	273	160	1244		87	124	175	171	217	164	119	122	1179
ENSBTAG00000018452	ANKRA2	141.347	0.409828	0.0982605	4.17083	3.03489e-05	0.000928718	156	121	144	98	137	115	303	211	1285		95	118	130	141	179	149	153	94	1059
ENSBTAG00000012213	WAPL	1848.17	0.364948	0.0875292	4.16944	3.05354e-05	0.000931299	1904	2066	1741	1439	1732	1747	3644	2456	16729		1363	1621	2046	1829	2249	1728	1622	1147	13605
ENSBTAG00000000269	ENSBTAG00000000269	301.58	0.514677	0.123476	4.16824	3.06962e-05	0.000932325	287	299	262	191	275	309	590	339	2552		195	272	316	339	430	310	267	212	2341
ENSBTAG00000019235	MAGOHB	193.358	0.613152	0.147089	4.16857	3.06519e-05	0.000932325	181	217	154	138	154	170	336	189	1539		96	227	208	243	252	218	163	145	1552
ENSBTAG00000001576	TMEM140	102.164	-0.595167	0.142807	-4.16763	3.0778e-05	0.000932878	110	120	133	96	124	147	396	244	1370		67	54	71	58	75	64	77	50	516
ENSBTAG00000000707	WISP1	12.7207	-1.06251	0.255029	-4.16622	3.09689e-05	0.000934802	10	19	19	16	16	16	51	71	218		5	4	2	2	5	9	9	7	43
ENSBTAG00000019133	ZNF326	548.311	0.382415	0.091785	4.16642	3.09414e-05	0.000934802	410	587	515	458	517	525	1110	903	5025		338	527	633	547	727	493	526	313	4104
ENSBTAG00000009087	GNG10	453.478	0.581129	0.139585	4.16328	3.13712e-05	0.000945	441	400	405	264	380	304	1019	689	3902		213	329	554	521	626	613	498	302	3656
ENSBTAG00000027630	CISD2	220.376	0.636173	0.152855	4.16194	3.15561e-05	0.000948622	171	210	154	155	168	175	538	262	1833		114	184	283	287	344	261	213	129	1815
ENSBTAG00000003598	P3H3	103.873	-0.636166	0.152988	-4.15828	3.20649e-05	0.000959983	105	151	167	106	122	122	247	373	1393		74	58	60	57	56	75	76	51	507
ENSBTAG00000010982	UBE2B	351.947	0.568557	0.136724	4.15843	3.20442e-05	0.000959983	317	342	306	256	267	316	742	396	2942		179	319	437	432	540	371	343	207	2828
ENSBTAG00000013145	DDHD2	794.87	0.500336	0.120342	4.15763	3.21573e-05	0.00096079	814	729	862	576	682	644	1376	1095	6778		902	622	817	690	909	834	749	492	6015
ENSBTAG00000021577	ZFYVE16	842.07	0.472722	0.113746	4.15596	3.23931e-05	0.000965866	873	876	793	557	751	685	1854	1013	7402		494	753	1069	844	1132	863	870	495	6520
ENSBTAG00000034918	IFIT2	105.809	-0.967791	0.232897	-4.15544	3.2466e-05	0.000966078	104	124	117	119	94	360	2064	423	3405		33	50	46	47	61	70	73	34	414
ENSBTAG00000008416	ABHD5	144.291	0.486906	0.117193	4.15473	3.25668e-05	0.000967115	134	169	105	131	133	118	249	197	1236		82	154	159	140	199	152	121	103	1110
ENSBTAG00000006320	DBT	425.247	0.414039	0.0996685	4.15416	3.26486e-05	0.000967586	416	440	399	322	395	358	687	810	3827		260	332	499	385	549	549	383	260	3217
ENSBTAG00000001061	PRKCA	382.81	-0.582866	0.140355	-4.1528	3.28438e-05	0.000971409	495	504	609	487	396	355	910	1265	5021		239	260	198	176	259	283	345	181	1941
ENSBTAG00000004738	LRRC47	360.11	-0.237292	0.0571473	-4.15229	3.29165e-05	0.000971599	395	449	438	386	425	380	814	838	4125		205	283	285	267	307	293	293	209	2142
ENSBTAG00000000141	NFU1	211.785	0.538223	0.129637	4.15177	3.29917e-05	0.000971865	231	228	160	139	207	167	426	221	1779		137	200	204	215	295	254	204	149	1658
ENSBTAG00000007909	NOTCH2	1826.28	-0.292965	0.0706098	-4.14908	3.33821e-05	0.000981394	1989	1990	2351	2190	2466	1964	4470	3710	21130		968	1298	1496	1328	1680	1338	1669	936	10713
ENSBTAG00000006007	SH3GL1	365.219	-0.395383	0.0954866	-4.14071	3.46227e-05	0.00101583	344	423	466	434	447	448	891	998	4451		217	290	265	238	290	246	277	203	2026
ENSBTAG00000008260	UBE2W	390.415	0.546344	0.131982	4.13952	3.48039e-05	0.00101911	387	410	353	262	336	315	782	435	3280		204	315	541	439	554	394	415	245	3107
ENSBTAG00000002795	NKTR	2214.27	0.289364	0.0699458	4.13697	3.51919e-05	0.00102842	2081	2333	2233	1854	2090	2130	4442	3831	20994		1857	1910	2220	1999	2555	2080	1992	1235	15848
ENSBTAG00000021756	ZDHHC17	445.326	0.368524	0.0891076	4.13572	3.53847e-05	0.00103199	425	476	401	323	375	412	973	777	4162		323	373	523	429	575	438	394	250	3305
ENSBTAG00000040551	ZBTB1	825.512	0.562805	0.136146	4.13383	3.56766e-05	0.00103845	689	771	748	709	819	782	1304	774	6596		615	786	987	918	1255	703	764	507	6535
ENSBTAG00000008293	GPCPD1	772.654	0.531996	0.12875	4.132	3.59623e-05	0.00104469	779	799	670	466	614	636	1888	836	6688		506	653	915	803	969	893	868	467	6074
ENSBTAG00000014863	GYPC	212.931	-0.385909	0.0934231	-4.13077	3.61557e-05	0.00104823	256	250	274	295	257	249	540	392	2513		114	147	167	164	174	161	154	110	1191
ENSBTAG00000014029	HERC4	881.245	0.336686	0.0815887	4.12662	3.68135e-05	0.0010652	846	927	881	685	786	784	1953	1428	8290		642	627	1042	801	1073	848	894	531	6458
ENSBTAG00000009960	FLOT1	630.383	-0.272734	0.0661132	-4.12526	3.70313e-05	0.00106939	749	794	698	617	762	692	1729	1348	7389		329	470	504	436	560	500	495	403	3697
ENSBTAG00000009177	PLEKHA4	111.881	-0.864013	0.209617	-4.12186	3.75823e-05	0.00108317	119	113	136	124	84	210	431	513	1730		30	67	72	41	65	72	97	42	486
ENSBTAG00000036282	CCDC59	169.189	0.476821	0.11593	4.11302	3.90524e-05	0.00112333	177	158	128	126	151	137	383	242	1502		100	154	180	184	224	181	136	134	1293
ENSBTAG00000020416	PGAP1	126.71	0.667888	0.162506	4.10994	3.9577e-05	0.00113619	109	157	117	99	124	58	174	131	969		131	136	142	154	162	109	117	72	1023
ENSBTAG00000016635	COG6	478.005	0.378639	0.0922483	4.10456	4.05083e-05	0.00116066	494	492	480	369	438	379	1128	625	4405		326	408	534	462	572	485	475	290	3552
ENSBTAG00000003354	SMCHD1	3128.75	0.521664	0.127177	4.10186	4.09839e-05	0.001172	3033	3197	2779	2256	2862	2972	5807	3115	26021		1953	3014	3927	3359	4534	2860	2775	2070	24492
ENSBTAG00000006748	DMXL1	2676.67	0.446085	0.108821	4.09924	4.14506e-05	0.00117617	2550	2792	2838	2202	2585	2264	4978	2859	23068		1701	2712	3255	2590	3440	2448	2689	1599	20434
ENSBTAG00000007343	PDLIM7	328.12	-0.614677	0.149927	-4.09983	4.13456e-05	0.00117617	315	397	429	385	363	405	771	1405	4470		181	222	239	196	267	165	228	149	1647
ENSBTAG00000021592	WRN	579.217	0.430565	0.105017	4.09997	4.13196e-05	0.00117617	567	602	567	412	506	565	1159	741	5119		449	497	680	541	808	531	555	326	4387
ENSBTAG00000038195	CD302	633.907	0.693627	0.169199	4.09947	4.14095e-05	0.00117617	601	550	486	520	555	531	993	464	4700		276	626	787	808	1056	651	652	461	5317
ENSBTAG00000008607	ARID3A	196.627	-0.52033	0.127043	-4.09571	4.20885e-05	0.00119197	242	252	277	202	189	212	679	531	2584		139	109	142	148	143	119	126	98	1024
ENSBTAG00000011343	XAF1	255.091	-0.865099	0.211391	-4.09241	4.26917e-05	0.00119978	235	258	258	224	229	587	1358	813	3962		100	114	146	114	162	186	174	97	1093
ENSBTAG00000012124	GPBP1	1261.74	0.402668	0.0983723	4.09331	4.2526e-05	0.00119978	1181	1428	1171	964	1097	1067	2896	1703	11507		816	1096	1467	1303	1682	1230	1181	729	9504
ENSBTAG00000018127	ENSBTAG00000018127	686.319	0.35222	0.0860667	4.09241	4.26917e-05	0.00119978	774	636	721	517	640	589	1380	1085	6342		465	605	784	686	895	624	581	417	5057
ENSBTAG00000033186	OXCT1	797.202	0.259554	0.0634158	4.0929	4.26018e-05	0.00119978	849	789	759	672	813	651	1707	1528	7768		448	695	843	730	935	761	809	495	5716
ENSBTAG00000008021	ENSBTAG00000008021	81.3093	-1.07328	0.262694	-4.08567	4.39495e-05	0.00123277	52	122	95	62	72	240	632	135	1410		28	54	13	26	41	41	34	26	263
ENSBTAG00000015277	PCF11	1771.96	0.306489	0.0750398	4.08436	4.41991e-05	0.00123505	1676	2025	1871	1576	1682	1642	3216	2687	16375		1196	1576	1783	1780	2268	1579	1616	1054	12852
ENSBTAG00000019125	SLC1A1	176.692	-0.990491	0.242505	-4.08442	4.41868e-05	0.00123505	325	143	402	216	267	203	205	935	2696		29	61	94	107	194	75	99	37	696
ENSBTAG00000021325	SLC19A3	101.602	0.831193	0.203641	4.08166	4.47143e-05	0.00124707	78	94	84	76	73	97	105	50	657		141	110	123	106	122	89	93	71	855
ENSBTAG00000016667	ZBTB46	51.3396	-0.673728	0.1651	-4.08074	4.48933e-05	0.00124969	66	85	75	77	75	41	138	116	673		36	22	40	30	35	19	43	22	247
ENSBTAG00000012790	TRIAP1	163.068	0.440941	0.108105	4.07882	4.52655e-05	0.0012559	135	139	157	149	159	179	271	220	1409		104	164	162	142	203	173	169	113	1230
ENSBTAG00000038979	TMEM167B	325.294	0.478666	0.117357	4.0787	4.52876e-05	0.0012559	368	324	296	205	294	267	692	397	2843		193	261	386	313	430	380	319	226	2508
ENSBTAG00000012828	TBC1D15	276.101	0.436775	0.107235	4.07308	4.63963e-05	0.00128422	231	289	261	206	249	244	651	354	2485		217	222	319	275	360	257	273	165	2088
ENSBTAG00000006816	ABHD17B	148.827	0.446	0.109528	4.07201	4.661e-05	0.00128528	151	137	140	112	144	98	295	270	1347		94	101	183	161	180	166	168	86	1139
ENSBTAG00000013405	ENSBTAG00000013405	130.589	0.506762	0.124443	4.07223	4.65652e-05	0.00128528	130	136	118	118	121	89	209	190	1111		65	125	179	137	188	129	126	76	1025
ENSBTAG00000006647	RCBTB2	420.962	0.384391	0.0944508	4.06975	4.70643e-05	0.00129295	455	457	436	303	409	360	786	574	3780		307	357	435	457	533	395	364	268	3116
ENSBTAG00000009598	CHM	296.109	0.381532	0.0937432	4.06997	4.70185e-05	0.00129295	299	307	306	227	262	245	603	469	2718		183	252	301	324	327	304	371	153	2215
ENSBTAG00000046774	ZNF182	165.609	0.490402	0.120514	4.06924	4.71659e-05	0.00129332	149	177	151	118	150	181	257	210	1393		136	149	176	169	228	159	165	91	1273
ENSBTAG00000001893	TM4SF4	52.7698	-0.841667	0.20687	-4.06858	4.73003e-05	0.00129458	118	100	91	76	50	38	111	147	731		1013	20	37	35	28	36	32	9	1210
ENSBTAG00000014710	RAP1A	447.817	0.343492	0.0844957	4.0652	4.79912e-05	0.00131104	395	423	450	316	409	376	1133	804	4306		339	406	434	414	531	417	420	303	3264
ENSBTAG00000015025	YAF2	113.948	0.440784	0.108447	4.0645	4.81347e-05	0.00131252	117	110	106	89	103	93	234	167	1019		71	103	144	124	151	113	97	65	868
ENSBTAG00000031012	PIGK	291.595	0.629028	0.154969	4.05907	4.92685e-05	0.00134094	303	320	301	175	207	180	509	356	2351		135	195	367	342	469	327	330	224	2389
ENSBTAG00000013225	NBN	557.875	0.410333	0.10112	4.05787	4.9522e-05	0.00134535	577	554	457	359	505	448	1363	940	5203		362	447	653	563	629	587	613	344	4198
ENSBTAG00000009178	STXBP2	440.224	-0.332203	0.0819225	-4.05508	5.01163e-05	0.00135647	572	502	505	461	529	415	1291	1072	5347		251	296	333	279	365	362	392	248	2526
ENSBTAG00000012050	ORAI2	106.975	-0.626072	0.154389	-4.05516	5.01009e-05	0.00135647	121	119	137	106	136	165	436	222	1442		52	58	68	62	66	71	98	57	532
ENSBTAG00000019116	MOB4	309.251	0.51367	0.126826	4.05019	5.11769e-05	0.00138262	270	314	247	200	267	246	762	438	2744		150	271	363	351	436	328	328	205	2432
ENSBTAG00000007190	THAP6	75.0877	0.488797	0.12071	4.04935	5.1361e-05	0.00138505	75	68	82	61	70	64	113	104	637		59	66	68	89	88	66	87	48	571
ENSBTAG00000000579	NIPBL	2667.35	0.328972	0.0813449	4.04416	5.25112e-05	0.00141088	2391	2783	2741	2473	2495	2681	4701	4068	24333		1869	2290	2907	2709	3278	2379	2534	1530	19496
ENSBTAG00000017573	RBM26	1228.71	0.485885	0.120136	4.04448	5.24404e-05	0.00141088	1088	1345	1159	1033	1106	1170	2114	1291	10306		800	1153	1506	1325	1708	1094	1122	782	9490
ENSBTAG00000015499	VPS51	371.902	-0.313206	0.077485	-4.04215	5.29634e-05	0.00142043	479	403	478	408	419	389	874	949	4399		223	290	267	249	287	310	303	210	2139
ENSBTAG00000045608	EGLN1	179.742	-0.574023	0.142078	-4.04018	5.34102e-05	0.00142979	188	247	236	210	225	176	425	680	2387		117	130	99	102	116	116	137	92	909
ENSBTAG00000008078	ENSBTAG00000008078	143.833	0.518983	0.128525	4.038	5.39083e-05	0.0014405	120	160	134	129	108	126	220	214	1211		72	140	191	153	219	134	132	91	1132
ENSBTAG00000010348	PDDC1	194.258	-0.371199	0.092007	-4.03446	5.47271e-05	0.00145972	215	269	283	196	235	170	490	506	2364		121	146	160	124	165	124	148	106	1094
ENSBTAG00000012561	ORMDL1	234.437	0.491746	0.121912	4.03361	5.49258e-05	0.00146236	243	245	199	171	210	177	533	269	2047		154	209	275	252	334	244	208	142	1818
ENSBTAG00000000290	ATP11B	1760.1	0.457734	0.113591	4.02968	5.5852e-05	0.0014795	1817	1756	1891	1423	1586	1335	3643	1836	15287		1250	1612	2019	1847	2368	1665	1626	1058	13445
ENSBTAG00000009206	FOXS1	79.1938	-0.767099	0.190365	-4.02963	5.58647e-05	0.0014795	105	98	131	110	87	110	290	831	1762		37	30	44	39	30	80	79	25	364
ENSBTAG00000044588	ENSBTAG00000044588	34.659	0.98794	0.245194	4.02922	5.59611e-05	0.0014795	26	28	24	20	25	29	31	6	189		18	32	61	40	83	40	35	24	333
ENSBTAG00000045907	ENSBTAG00000045907	57.8785	-0.630814	0.156562	-4.02917	5.5973e-05	0.0014795	68	88	93	61	71	53	234	116	784		29	47	38	32	36	42	37	27	288
ENSBTAG00000006114	ZCCHC8	507.31	0.285313	0.0708587	4.0265	5.66134e-05	0.00149106	430	501	519	403	492	504	1052	975	4876		359	447	536	501	572	431	483	309	3638
ENSBTAG00000011319	SLTM	2166.89	0.422464	0.104914	4.02676	5.65506e-05	0.00149106	2079	2197	2151	1834	2210	1930	3888	2560	18849		1261	1983	2402	2308	2946	2083	1902	1487	16372
ENSBTAG00000001282	RALGAPA1	1148.45	0.366715	0.0911367	4.02379	5.7268e-05	0.00149222	1082	1318	1093	965	1054	1054	2102	1736	10404		728	1020	1320	1132	1635	974	1066	680	8555
ENSBTAG00000004427	OSBPL8	1199.9	0.5257	0.130607	4.02506	5.69604e-05	0.00149222	1165	1193	1096	891	1162	1027	2179	1270	9983		672	1052	1588	1338	1798	1251	1031	744	9474
ENSBTAG00000007149	NYNRIN	98.3382	-0.665284	0.165314	-4.02438	5.7126e-05	0.00149222	102	116	164	130	96	113	277	355	1353		57	72	50	62	75	54	88	26	484
ENSBTAG00000012575	MAEA	270.213	-0.40215	0.0999043	-4.02535	5.68899e-05	0.00149222	266	369	342	327	296	269	668	811	3348		157	210	199	185	205	214	195	136	1501
ENSBTAG00000016264	ENSBTAG00000016264	997.932	-0.250408	0.0622125	-4.02504	5.69653e-05	0.00149222	1229	1311	1227	1115	1214	1081	2101	1950	11228		563	803	784	731	922	745	761	588	5897
ENSBTAG00000016438	CCDC79	17.3544	0.846411	0.210334	4.02414	5.71847e-05	0.00149222	16	11	17	7	8	15	33	16	123		12	15	25	24	33	18	16	11	154
ENSBTAG00000048234	TMEM9	63.2869	-0.665144	0.165362	-4.02236	5.76179e-05	0.00149868	74	86	84	91	73	57	163	238	866		36	42	26	31	43	43	58	29	308
ENSBTAG00000003152	ENSBTAG00000003152	1903.55	-1.07352	0.267048	-4.01994	5.8213e-05	0.00151148	3148	2348	2650	1943	1719	1830	11347	10243	35228		151	246	551	572	857	2336	998	569	6280
ENSBTAG00000011639	STK11	312.992	-0.335624	0.0835158	-4.01869	5.85227e-05	0.00151683	348	420	387	322	422	291	759	797	3746		198	206	244	191	247	263	273	167	1789
ENSBTAG00000004072	CAPZA2	1081.78	0.542474	0.135088	4.0157	5.92706e-05	0.00152812	1116	1017	900	783	918	833	2205	1425	9197		480	968	1262	1281	1697	1283	964	697	8632
ENSBTAG00000007570	NDUFAF6	251.386	0.343751	0.0856004	4.01576	5.92536e-05	0.00152812	200	269	258	254	231	226	414	452	2304		163	216	285	240	291	230	237	173	1835
ENSBTAG00000025868	TLN1	7044.62	-0.360361	0.0897238	-4.01633	5.91102e-05	0.00152812	8055	7632	8629	8517	7456	8701	18198	17701	84889		4881	4721	5270	4776	5371	5259	5414	3763	39455
ENSBTAG00000044062	RBMS3	120.185	-0.420255	0.104686	-4.01443	5.95901e-05	0.00153366	133	163	163	162	139	105	287	324	1476		63	76	82	83	102	98	104	59	667
ENSBTAG00000030706	ALG6	265.694	0.590034	0.147063	4.01211	6.01793e-05	0.00154611	255	236	240	187	258	198	525	276	2175		125	231	362	318	420	285	246	168	2155
ENSBTAG00000005482	TMEM135	152.569	0.425445	0.106135	4.00851	6.11024e-05	0.00156175	138	146	163	152	154	103	270	226	1352		96	130	171	147	217	166	140	90	1157
ENSBTAG00000014705	HES4	72.8016	-0.991056	0.247239	-4.00849	6.11072e-05	0.00156175	72	80	116	74	72	67	434	375	1290		22	29	19	20	22	65	61	30	268
ENSBTAG00000033255	DUSP11	590.336	0.484056	0.120739	4.0091	6.09505e-05	0.00156175	554	573	586	408	561	569	1194	598	5043		381	594	667	612	802	527	558	401	4542
ENSBTAG00000019399	ENSBTAG00000019399	39.3038	-0.922002	0.230174	-4.00568	6.18385e-05	0.00157769	49	44	86	49	33	29	161	182	633		17	18	15	17	11	24	37	17	156
ENSBTAG00000000175	N4BP2	1784.66	0.501172	0.125222	4.00226	6.27398e-05	0.00158143	1803	1769	1629	1181	1694	1589	3530	2013	15208		1028	1573	2200	2217	2398	1705	1592	1165	13878
ENSBTAG00000002113	ZNF41	88.5104	0.55576	0.138792	4.00427	6.22083e-05	0.00158143	70	109	72	67	74	83	146	108	729		77	91	103	100	116	75	93	41	696
ENSBTAG00000006644	SPCS2	801.454	0.440374	0.110031	4.00229	6.27332e-05	0.00158143	716	788	736	619	794	710	1772	979	7114		453	743	889	882	1109	815	717	509	6117
ENSBTAG00000007784	NAA50	1103.68	0.447397	0.111782	4.00242	6.26973e-05	0.00158143	985	1124	1074	847	1027	936	2241	1533	9767		573	990	1259	1226	1677	1076	917	747	8465
ENSBTAG00000011200	ZNF644	2588.92	0.523448	0.130758	4.00318	6.24957e-05	0.00158143	2471	2849	2413	1903	2258	2414	4251	2779	21338		1503	2349	3195	2967	3972	2593	2305	1548	20432
ENSBTAG00000017475	GNAS	2431.01	-0.168871	0.0421823	-4.00337	6.24471e-05	0.00158143	2750	2983	2984	2589	2689	2257	5457	5683	27392		1466	1920	1936	1883	2307	2028	1984	1351	14875
ENSBTAG00000019353	STIM2	345.027	0.377297	0.0942546	4.00296	6.2556e-05	0.00158143	320	343	343	298	346	332	683	433	3098		217	312	359	329	461	333	337	218	2566
ENSBTAG00000003639	ELMO2	564.092	-0.396313	0.0991208	-3.99829	6.38026e-05	0.00159709	526	634	743	619	659	677	1729	1428	7015		358	412	433	358	425	392	466	287	3131
ENSBTAG00000008243	LRRC40	285.408	0.555791	0.139001	3.99847	6.37521e-05	0.00159709	288	239	228	203	210	275	539	424	2406		158	216	325	395	429	317	244	185	2269
ENSBTAG00000010114	ARMCX5	328.453	0.395501	0.098927	3.99791	6.39053e-05	0.00159709	375	352	314	279	289	297	578	414	2898		234	301	359	289	428	329	292	213	2445
ENSBTAG00000015604	ZNF385A	41.7571	-0.611682	0.152955	-3.9991	6.35825e-05	0.00159709	51	50	59	39	67	43	118	128	555		29	22	27	21	32	24	36	19	210
ENSBTAG00000019110	PNRC1	601.499	0.380489	0.0951528	3.99871	6.36874e-05	0.00159709	464	621	621	437	582	571	1378	874	5548		442	472	635	603	704	612	647	352	4467
ENSBTAG00000014493	TRIP4	483.429	0.323854	0.0810185	3.99728	6.40745e-05	0.00159829	483	411	571	439	457	397	973	778	4509		355	464	446	383	613	467	434	337	3499
ENSBTAG00000014874	FYTTD1	476.001	0.556491	0.13923	3.99692	6.41714e-05	0.00159829	466	461	432	369	428	430	879	398	3863		329	416	606	544	663	465	433	305	3761
ENSBTAG00000004745	NAA15	1286.74	0.452386	0.113268	3.99395	6.49803e-05	0.0016157	1068	1141	1224	1206	1247	1247	2436	1522	11091		809	1151	1534	1385	1780	1192	1139	838	9828
ENSBTAG00000013749	RHOQ	196.265	0.50987	0.127693	3.99294	6.52594e-05	0.00161989	197	242	148	158	165	185	309	224	1628		157	185	216	219	246	198	178	115	1514
ENSBTAG00000021694	SPAST	324.073	0.380611	0.0953348	3.99236	6.54192e-05	0.00162111	310	338	322	264	321	272	689	433	2949		198	298	381	334	411	316	282	196	2416
ENSBTAG00000017636	AKT1	1088.83	-0.347901	0.0872161	-3.98895	6.6366e-05	0.00164168	1146	1272	1390	1232	1309	1081	2602	3205	13237		573	881	750	771	904	784	869	645	6177
ENSBTAG00000019209	RAD1	414.468	0.493524	0.123734	3.98857	6.64729e-05	0.00164168	384	441	404	345	341	365	789	448	3517		248	420	547	436	575	368	364	260	3218
ENSBTAG00000004611	CEACAM18	73.3979	-0.866812	0.217486	-3.98559	6.73115e-05	0.0016596	114	101	122	110	112	58	248	205	1070		22	13	40	23	32	71	66	42	309
ENSBTAG00000008967	RAP1B	1476.89	0.495215	0.124303	3.98394	6.77828e-05	0.00166761	1441	1581	1290	922	1335	1188	3437	1750	12944		926	1245	1910	1629	1989	1563	1333	894	11489
ENSBTAG00000009584	PPP6R3	2467.76	0.224041	0.05624	3.98365	6.7864e-05	0.00166761	2436	2730	2707	2266	2317	2428	4679	4123	23686		1718	2092	2512	2187	2861	2238	2321	1447	17376
ENSBTAG00000002306	UTP11L	208.732	0.387257	0.0972817	3.98078	6.86904e-05	0.00167904	177	231	211	161	176	191	426	339	1912		116	170	214	208	278	222	180	164	1552
ENSBTAG00000009064	CSF2RB	457.764	-0.521911	0.131119	-3.98044	6.8787e-05	0.00167904	566	562	564	486	489	393	1894	1249	6203		254	281	335	266	340	344	389	208	2417
ENSBTAG00000009747	RNFT1	495.285	0.477987	0.120071	3.98087	6.86639e-05	0.00167904	482	462	435	313	461	365	1270	685	4473		303	352	589	497	617	565	529	359	3811
ENSBTAG00000020496	C6orf62	1681.47	0.487227	0.122396	3.98074	6.87009e-05	0.00167904	1409	1628	1501	1607	1418	1793	2846	1822	14024		1196	1468	1978	1842	2223	1579	1650	1031	12967
ENSBTAG00000002600	EFCAB7	109.535	0.42359	0.106464	3.97872	6.92866e-05	0.00168843	94	107	126	78	82	104	184	211	986		86	84	119	91	135	120	117	71	823
ENSBTAG00000020590	FZD2	19.4458	-0.795069	0.200042	-3.97452	7.05226e-05	0.00171425	16	21	33	27	25	27	61	68	278		11	13	10	8	13	14	10	8	87
ENSBTAG00000043028	U6	32.2669	0.731298	0.184006	3.97432	7.058e-05	0.00171425	20	25	29	32	22	28	45	37	238		31	24	33	46	47	20	44	22	267
ENSBTAG00000002015	RPS6KA6	300.016	0.539856	0.135888	3.9728	7.10314e-05	0.00172236	260	385	279	214	264	271	444	321	2438		251	272	341	333	429	253	263	195	2337
ENSBTAG00000004080	TIAL1	741.517	0.306261	0.0771278	3.97083	7.16237e-05	0.00173386	663	753	745	640	679	789	1420	1236	6925		547	568	808	675	895	684	739	448	5364
ENSBTAG00000003264	NR1H2	481.715	-0.305485	0.0769445	-3.97021	7.18107e-05	0.00173552	515	630	536	562	594	562	1093	1114	5606		309	363	347	329	441	327	379	279	2774
ENSBTAG00000009891	PPP4R4	16.4675	0.986792	0.248642	3.96872	7.22598e-05	0.0017435	13	7	15	9	15	11	7	12	89		22	15	20	14	22	10	16	26	145
ENSBTAG00000000065	CRLS1	392.789	0.490977	0.123825	3.96509	7.33697e-05	0.00176738	406	385	345	302	398	333	746	418	3333		242	319	449	408	597	425	382	238	3060
ENSBTAG00000010820	WNT11	82.6454	-0.715244	0.180451	-3.96364	7.38145e-05	0.00177518	87	101	145	81	102	85	228	353	1182		35	31	63	45	45	71	73	32	395
ENSBTAG00000018528	USP45	450.882	0.519217	0.131073	3.96128	7.45483e-05	0.00178413	442	433	463	343	387	413	790	474	3745		249	374	545	512	667	510	400	289	3546
ENSBTAG00000021222	ZNF771	71.8481	-0.533605	0.134699	-3.96147	7.44898e-05	0.00178413	82	97	82	90	94	62	197	236	940		39	49	52	43	58	61	42	34	378
ENSBTAG00000048151	PRPF40A	1747.81	0.512665	0.129419	3.96127	7.45514e-05	0.00178413	1663	1750	1557	1363	1568	1588	3390	1798	14677		952	1642	2008	2010	2675	1736	1559	1136	13718
ENSBTAG00000003602	RBPJ	450.287	0.359711	0.0909119	3.9567	7.59936e-05	0.00181352	477	450	411	371	366	336	959	882	4252		359	318	516	386	535	477	441	281	3313
ENSBTAG00000013128	ACBD3	1079.35	0.337992	0.0854251	3.95659	7.60268e-05	0.00181352	1147	1059	1068	796	1029	900	2428	1745	10172		588	966	1265	1022	1326	1089	974	715	7945
ENSBTAG00000023472	PPP1R14A	61.3285	-0.950132	0.240338	-3.95332	7.70727e-05	0.00183548	59	93	83	31	63	59	279	408	1075		25	20	27	31	27	39	37	28	234
ENSBTAG00000006335	STAT6	825.07	-0.283994	0.071853	-3.95244	7.73598e-05	0.00183933	862	969	952	989	977	986	1938	1896	9569		526	626	657	526	754	637	668	427	4821
ENSBTAG00000023338	PEG3	37.8245	-0.97667	0.247239	-3.9503	7.80517e-05	0.00185278	33	54	70	44	42	47	62	264	616		19	26	22	10	22	8	21	12	140
ENSBTAG00000009459	MTCL1	126.046	-0.756452	0.191514	-3.94986	7.81962e-05	0.00185321	126	136	157	197	169	98	292	675	1850		60	68	78	78	88	71	86	51	580
ENSBTAG00000020957	FZD5	377.764	-0.916821	0.232143	-3.94937	7.83556e-05	0.00185399	492	410	665	386	501	223	1176	2341	6194		123	167	139	133	131	289	361	165	1508
ENSBTAG00000009417	ZFAND5	751.166	0.30461	0.0772161	3.9449	7.98346e-05	0.00188595	625	835	825	604	622	611	1616	1529	7267		529	630	832	745	762	727	724	467	5416
ENSBTAG00000022715	DMBT1	2046.05	-1.10726	0.280794	-3.94333	8.03586e-05	0.00189527	1837	1651	2220	591	1840	554	15337	22959	46989		18375	611	505	456	442	803	1192	451	22835
ENSBTAG00000010493	SERTAD1	113.951	-0.711992	0.18062	-3.94193	8.08298e-05	0.00189761	119	146	150	112	122	115	618	322	1704		47	69	57	86	81	73	90	42	545
ENSBTAG00000021680	SKA2	350.881	0.589377	0.149517	3.94188	8.08456e-05	0.00189761	326	384	331	269	297	291	569	317	2784		197	318	459	404	550	365	267	256	2816
ENSBTAG00000030172	PRPSAP1	215.771	-0.380879	0.0966054	-3.94263	8.05934e-05	0.00189761	247	268	286	207	260	252	589	522	2631		149	144	180	125	175	153	199	90	1215
ENSBTAG00000009949	DARS	1112.94	0.498709	0.126566	3.94031	8.13755e-05	0.00190699	1197	1123	876	878	1046	976	2152	1147	9395		629	1040	1275	1117	1642	1210	1018	747	8678
ENSBTAG00000021474	GSDMD	449.203	-0.322187	0.0817817	-3.9396	8.16188e-05	0.00190964	486	513	568	454	558	480	1173	1164	5396		280	317	336	273	348	360	382	272	2568
ENSBTAG00000032637	EXOC1	925.006	0.441765	0.112148	3.93911	8.17847e-05	0.00191048	963	972	854	684	872	854	1767	1078	8044		571	879	1137	939	1266	898	799	569	7058
ENSBTAG00000011096	ERGIC2	373.887	0.456805	0.116015	3.93746	8.23499e-05	0.00192063	397	393	314	241	313	318	859	513	3348		210	332	414	401	516	398	328	263	2862
ENSBTAG00000018848	FBXL3	542.395	0.600655	0.152664	3.93448	8.33771e-05	0.00193842	439	544	512	368	533	511	885	478	4270		265	471	752	601	822	571	542	378	4402
ENSBTAG00000030190	COL6A3	2295.31	-0.820301	0.208481	-3.93465	8.33178e-05	0.00193842	2390	2277	3128	1992	2333	2456	7061	15053	36690		809	1488	1249	1016	1381	1338	1847	962	10090
ENSBTAG00000034522	SLC10A7	113.856	0.442666	0.112534	3.93363	8.36735e-05	0.00194223	97	128	99	86	88	100	253	180	1031		61	93	130	105	163	117	121	81	871
ENSBTAG00000038156	DYNLT3	378.15	0.543012	0.138214	3.92879	8.53735e-05	0.00197856	420	362	312	222	326	284	836	485	3247		205	249	432	435	533	442	423	274	2993
ENSBTAG00000043775	ENSBTAG00000043775	14.9799	0.893008	0.227444	3.92627	8.62733e-05	0.00199626	12	6	22	6	5	8	23	20	102		9	18	21	26	19	13	18	11	135
ENSBTAG00000016243	RBL2	1046.56	0.315012	0.0802563	3.92508	8.67024e-05	0.00200124	1003	1078	1154	872	999	989	2033	1573	9701		847	824	1116	1034	1223	898	961	643	7546
ENSBTAG00000018254	CDKN1B	397.685	0.454744	0.115861	3.92491	8.67612e-05	0.00200124	420	386	335	235	339	287	948	709	3659		364	303	440	335	505	412	385	261	3005
ENSBTAG00000009394	NSMCE2	198.801	0.53318	0.135936	3.92228	8.77134e-05	0.00202002	174	224	172	148	172	188	378	195	1651		125	203	211	227	302	182	179	131	1560
ENSBTAG00000001368	LGALS3BP	690.323	-0.801703	0.204445	-3.92136	8.8049e-05	0.00202458	710	649	1045	685	607	774	3417	3045	10932		336	347	318	303	323	518	623	278	3046
ENSBTAG00000004380	STAT2	987.06	-0.536122	0.13681	-3.91874	8.90129e-05	0.00204354	1109	1186	1068	884	998	1492	3774	2688	13199		441	596	742	628	689	823	781	481	5181
ENSBTAG00000014878	COX7A1	46.2546	-0.922296	0.235415	-3.91774	8.93832e-05	0.00204883	50	74	48	22	45	110	260	129	738		10	21	30	24	26	26	27	21	185
ENSBTAG00000039815	ZBTB6	138.98	0.508831	0.129912	3.91674	8.97543e-05	0.00205413	127	167	134	116	103	113	258	160	1178		92	132	199	119	189	127	150	79	1087
ENSBTAG00000009190	SLC2A4	24.7547	-1.03457	0.264259	-3.91501	9.04018e-05	0.00206572	33	19	37	19	23	31	66	226	454		9	7	12	12	16	13	13	3	85
ENSBTAG00000001977	YIPF6	522.944	0.450496	0.115162	3.91183	9.15994e-05	0.00208659	538	524	504	317	437	361	1218	903	4802		321	371	601	542	694	601	572	316	4018
ENSBTAG00000007721	DPM1	631.152	0.526023	0.134459	3.91214	9.14831e-05	0.00208659	689	593	599	429	520	574	1240	638	5282		341	614	663	691	954	657	559	470	4949
ENSBTAG00000015781	TRMT13	580.054	0.402642	0.103074	3.90634	9.37051e-05	0.00213125	509	529	474	414	597	561	1373	874	5331		421	453	696	514	655	648	554	386	4327
ENSBTAG00000009574	ARFGAP2	990.606	-0.201334	0.0515705	-3.90404	9.45989e-05	0.00214492	1083	1272	1155	1086	1167	1075	2354	1936	11128		588	797	771	738	914	795	802	567	5972
ENSBTAG00000031252	CD82	896.213	-0.376106	0.0963301	-3.90435	9.44806e-05	0.00214492	1239	1057	1219	959	1124	819	2532	1924	10873		395	561	655	628	757	876	801	433	5106
ENSBTAG00000009435	SMG5	985.638	-0.234079	0.0599694	-3.9033	9.48894e-05	0.00214819	1066	1179	1204	1129	1082	1080	2190	2346	11276		589	772	773	785	864	800	733	546	5862
ENSBTAG00000003748	CNOT2	911.5	0.411516	0.105442	3.90277	9.50985e-05	0.00214961	918	1015	864	694	867	790	1912	1042	8102		568	812	1048	847	1230	910	825	621	6861
ENSBTAG00000014804	HNRNPDL	2534.88	0.397958	0.102008	3.90123	9.57058e-05	0.00216001	2910	2343	2458	1991	2519	2263	4807	3171	22462		1558	2394	2870	2440	3297	2653	2122	1660	18994
ENSBTAG00000013455	SPOPL	284.453	0.464343	0.119137	3.89756	9.71679e-05	0.00218964	263	327	265	221	268	260	494	334	2432		157	254	340	331	373	266	259	198	2178
ENSBTAG00000002395	HPS3	874.047	0.387425	0.0995758	3.89076	9.99325e-05	0.00224281	880	903	834	687	894	788	1786	1059	7831		585	779	1054	855	984	949	802	510	6518
ENSBTAG00000003892	ENSBTAG00000003892	1894.95	0.806161	0.207187	3.89099	9.98374e-05	0.00224281	1420	1193	1097	1518	1742	1901	2970	899	12740		798	1880	1990	2010	2671	2563	3083	1605	16600
ENSBTAG00000012272	TMEM19	502.308	0.387205	0.0995225	3.89063	9.9986e-05	0.00224281	544	441	552	364	458	329	997	996	4681		338	392	472	507	516	609	553	338	3725
ENSBTAG00000000696	ILK	575.658	-0.301839	0.0776163	-3.88887	0.000100714	0.00225225	741	700	682	570	640	582	1360	1594	6869		322	395	502	389	585	432	418	316	3359
ENSBTAG00000008068	ERLEC1	309.719	0.426302	0.109619	3.88895	0.000100678	0.00225225	299	301	250	200	295	243	753	534	2875		176	259	376	305	396	348	312	189	2361
ENSBTAG00000005745	HPSE	242.829	0.495146	0.127381	3.88714	0.000101434	0.00226161	256	212	213	158	214	177	563	371	2164		133	185	353	234	278	287	274	152	1896
ENSBTAG00000014375	TMCC3	218.955	-0.78306	0.201459	-3.88695	0.000101511	0.00226161	279	284	298	225	195	186	1207	745	3419		106	82	135	106	98	149	212	93	981
ENSBTAG00000017632	AEN	59.4296	-0.593206	0.152623	-3.88675	0.000101595	0.00226161	63	85	62	77	64	58	209	193	811		24	44	40	34	44	43	40	34	303
ENSBTAG00000004718	PUS7L	148.885	0.532631	0.137057	3.88619	0.000101831	0.00226342	144	167	137	92	121	95	320	214	1290		156	109	187	159	145	159	135	94	1144
ENSBTAG00000000551	SMNDC1	272.834	0.451725	0.116278	3.88486	0.000102388	0.00226713	251	274	246	195	264	233	618	348	2429		153	268	292	307	386	271	230	180	2087
ENSBTAG00000006027	USP34	5238.49	0.342303	0.0881492	3.88323	0.000103079	0.00226713	4581	5710	5344	4685	4998	5245	9268	7578	47409		3442	4495	5868	5519	6488	4598	5034	3090	38534
ENSBTAG00000008033	PPP6C	415.814	0.439524	0.113163	3.88398	0.000102761	0.00226713	408	419	382	341	381	412	797	464	3604		263	366	491	442	552	396	376	271	3157
ENSBTAG00000011917	GPAM	294.906	0.416928	0.107359	3.8835	0.000102965	0.00226713	243	324	266	264	282	267	520	443	2609		234	276	327	320	400	232	237	180	2206
ENSBTAG00000015968	ACSF3	111.453	-0.411137	0.10586	-3.88379	0.000102839	0.00226713	129	123	149	131	138	126	251	308	1355		73	70	79	66	98	77	86	65	614
ENSBTAG00000016663	PIGN	496.318	0.277871	0.0715447	3.88388	0.000102804	0.00226713	416	483	541	436	469	441	972	1037	4795		350	460	535	451	511	465	514	274	3560
ENSBTAG00000019819	FUT8	656.361	0.505788	0.130206	3.88452	0.000102532	0.00226713	638	662	610	473	665	598	1062	754	5462		545	577	733	723	1036	546	573	366	5099
ENSBTAG00000045275	SCARNA7	2719.73	0.555031	0.142956	3.88254	0.000103371	0.00227014	3321	2432	2776	1454	2579	1608	5638	3168	22976		2362	2355	3361	2674	3763	2914	2401	1588	21418
ENSBTAG00000019388	KIAA2013	295.517	-0.451874	0.116433	-3.88098	0.000104035	0.00228131	332	360	405	354	320	286	672	1013	3742		161	204	190	204	212	249	227	155	1602
ENSBTAG00000003087	DCUN1D5	325.06	0.532868	0.137381	3.87875	0.000104993	0.00229887	330	311	322	272	319	258	553	284	2649		234	325	402	346	455	266	298	214	2540
ENSBTAG00000042289	SNORA38	13.1466	0.876465	0.226019	3.87783	0.000105392	0.00230418	4	12	9	6	10	9	21	21	92		10	15	25	17	23	8	16	6	120
ENSBTAG00000001446	ABRACL	335.074	0.520979	0.134528	3.87264	0.000107661	0.00235027	347	308	281	194	338	217	867	403	2955		218	284	373	353	460	333	325	260	2606
ENSBTAG00000048314	ENSBTAG00000048314	341.428	0.520772	0.134536	3.87086	0.000108452	0.00236403	374	362	308	248	277	266	673	379	2887		227	274	432	381	534	357	283	199	2687
ENSBTAG00000018742	MTCH2	987.998	0.221414	0.0572217	3.86941	0.000109101	0.00237112	1093	1013	1110	822	1003	862	2078	1628	9609		616	839	975	856	1124	1010	939	605	6964
ENSBTAG00000020632	NQO1	57.9023	0.781969	0.202077	3.86965	0.00010899	0.00237112	57	36	51	38	45	27	119	55	428		46	38	41	54	63	118	66	61	487
ENSBTAG00000021083	RECQL	531.711	0.441362	0.114107	3.86798	0.000109742	0.00238153	575	552	505	410	478	450	1020	661	4651		294	515	617	599	737	528	453	323	4066
ENSBTAG00000002625	MAP3K7	662.496	0.366865	0.0948667	3.86717	0.000110107	0.00238592	655	683	621	508	668	631	1364	894	6024		445	554	703	670	916	604	582	430	4904
ENSBTAG00000003580	PSD	99.073	-0.874745	0.226261	-3.8661	0.000110592	0.00239289	101	111	137	100	106	123	218	685	1581		55	51	77	55	61	33	43	33	408
ENSBTAG00000004394	PKIB	260.251	0.693464	0.179448	3.86443	0.00011135	0.00240574	252	207	241	118	265	116	654	240	2093		173	190	312	337	326	329	266	214	2147
ENSBTAG00000035705	MTMR8	92.2837	0.407799	0.10554	3.86392	0.000111582	0.00240722	83	97	104	74	89	76	183	121	827		65	83	104	77	113	89	101	58	690
ENSBTAG00000022373	ENSBTAG00000022373	106.277	0.592271	0.153303	3.86341	0.000111813	0.00240729	94	108	97	66	114	98	159	107	843		50	111	148	115	146	119	102	67	858
ENSBTAG00000044178	ZMPSTE24	434.811	0.529475	0.137056	3.86319	0.000111914	0.00240729	405	449	406	291	418	398	846	399	3612		259	356	524	454	652	448	410	314	3417
ENSBTAG00000003589	COMMD3	314.961	0.494181	0.128038	3.85963	0.000113557	0.00243632	342	329	271	208	314	283	558	355	2660		187	250	349	315	489	346	299	216	2451
ENSBTAG00000024561	ENSBTAG00000024561	3784.22	0.499054	0.129316	3.85919	0.000113762	0.00243632	3771	3630	3314	2667	3711	2859	8446	4455	32853		1648	3853	4340	4079	5117	3937	3819	2749	29542
ENSBTAG00000047434	ENSBTAG00000047434	427.631	0.56479	0.14634	3.85944	0.000113649	0.00243632	456	360	410	303	432	338	752	421	3472		234	405	519	454	698	501	332	282	3425
ENSBTAG00000015776	MFSD14A	745.282	0.316959	0.0821446	3.85854	0.000114065	0.00243926	781	784	717	558	776	668	1522	1170	6976		436	644	851	673	938	788	661	461	5452
ENSBTAG00000011454	FKBP10	109.519	-0.507767	0.131611	-3.85809	0.000114277	0.00244024	101	164	165	131	115	111	275	347	1409		50	67	75	61	87	76	102	64	582
ENSBTAG00000004544	TXNDC9	308.171	0.489124	0.126803	3.85736	0.00011462	0.00244165	315	316	254	191	294	258	629	434	2691		147	297	399	365	335	347	278	215	2383
ENSBTAG00000004757	LTBP4	624.152	-0.511065	0.132495	-3.85724	0.000114676	0.00244165	851	693	941	900	748	640	1701	5240	11714		248	528	394	304	527	432	638	279	3350
ENSBTAG00000019279	MLH3	227.22	0.451912	0.117198	3.85596	0.000115278	0.00245091	164	214	211	195	222	258	409	282	1955		165	239	231	215	272	211	255	136	1724
ENSBTAG00000010492	VPS4B	1417.66	0.477961	0.123984	3.85502	0.000115719	0.00245672	1360	1327	1336	1079	1265	1476	2584	1599	12026		688	1393	1600	1527	1935	1447	1459	947	10996
ENSBTAG00000005547	VCPKMT	113.841	0.456612	0.118495	3.85344	0.000116472	0.00245828	102	102	96	111	99	121	199	150	980		71	94	130	123	147	105	110	83	863
ENSBTAG00000006417	EDC4	515.516	-0.393533	0.102104	-3.85425	0.000116083	0.00245828	589	583	617	731	670	644	1112	1112	6058		318	425	356	356	408	351	407	244	2865
ENSBTAG00000007606	HNRNPU	5768.62	0.37799	0.0980822	3.8538	0.000116296	0.00245828	5507	5945	5394	5201	4998	5663	11076	8014	51798		3272	5703	6376	6264	7458	5244	5035	3663	43015
ENSBTAG00000013545	MAVS	585.208	-0.307209	0.0797195	-3.85362	0.000116382	0.00245828	621	880	697	646	661	655	1353	1311	6824		386	429	447	425	441	417	466	340	3351
ENSBTAG00000018810	THBS2	58.6105	-0.891816	0.231454	-3.8531	0.00011663	0.00245828	57	52	128	106	65	82	123	242	855		48	32	21	20	24	19	33	29	226
ENSBTAG00000012622	TRA2A	662.371	0.386581	0.100389	3.85082	0.000117722	0.00247774	534	723	728	594	602	613	1110	998	5902		466	594	727	721	893	560	630	360	4951
ENSBTAG00000002524	MRI1	105.756	-0.540222	0.140302	-3.85042	0.000117915	0.00247825	150	119	128	190	125	111	247	236	1306		65	71	66	81	81	63	64	53	544
ENSBTAG00000002512	HAUS1	158.389	0.477763	0.124109	3.84954	0.000118341	0.00248365	155	157	136	129	144	154	296	185	1356		87	130	170	168	236	177	165	96	1229
ENSBTAG00000008145	SMPD2	158.853	-0.447569	0.116303	-3.8483	0.000118938	0.0024926	187	207	212	179	194	144	408	477	2008		58	144	114	102	136	127	130	69	880
ENSBTAG00000002391	TGFB1I1	67.7625	-0.977476	0.254105	-3.84674	0.0001197	0.00250324	53	50	97	56	65	98	219	571	1209		32	33	34	18	43	23	46	19	248
ENSBTAG00000011022	ARPP19	893.369	0.514444	0.133753	3.84621	0.000119957	0.00250324	875	982	864	643	826	752	1680	823	7445		542	842	1078	994	1308	853	802	576	6995
ENSBTAG00000031347	SPDYA	110.73	0.695817	0.180908	3.84626	0.000119937	0.00250324	98	119	95	92	94	77	151	89	815		45	101	183	153	151	105	115	77	930
ENSBTAG00000013112	C5orf15	330.891	0.392283	0.102061	3.84362	0.000121233	0.00252627	323	321	330	252	282	290	744	503	3045		189	261	351	346	467	369	325	190	2498
ENSBTAG00000019854	ABCE1	937.693	0.413561	0.107671	3.84098	0.000122545	0.00254999	987	879	877	730	932	773	2079	1159	8416		571	805	1159	979	1238	890	838	600	7080
ENSBTAG00000006158	DZIP3	228.506	0.606974	0.158067	3.83997	0.000123049	0.00255684	178	230	211	190	205	228	345	175	1762		146	210	277	264	366	220	228	141	1852
ENSBTAG00000019581	PLEKHF2	1439.91	0.631424	0.164459	3.8394	0.000123337	0.00255921	1207	1384	1211	1234	1189	1476	2151	1020	10872		816	1498	1823	1741	2156	1386	1318	1009	11747
ENSBTAG00000004650	ZNF516	174.865	-0.5373	0.139958	-3.839	0.000123539	0.00255976	161	198	233	288	232	211	360	504	2187		90	134	109	92	137	109	142	95	908
ENSBTAG00000017366	GRB7	63.401	-0.606688	0.158047	-3.83864	0.000123716	0.00255982	97	85	99	71	90	63	108	202	815		29	30	50	33	41	48	59	30	320
ENSBTAG00000016228	NMD3	576.387	0.488682	0.127329	3.83795	0.000124066	0.00256345	572	552	588	458	504	502	1114	606	4896		333	498	755	519	890	566	514	407	4482
ENSBTAG00000039958	GYS1	329.896	-0.417903	0.108943	-3.83598	0.000125063	0.00258042	326	442	397	412	413	386	740	910	4026		158	237	240	202	255	234	351	159	1836
ENSBTAG00000000023	RNF2	248.208	0.307408	0.0801738	3.83427	0.000125936	0.00259365	258	269	248	191	243	226	506	392	2333		183	196	268	248	292	234	235	140	1796
ENSBTAG00000005676	EHMT2	553.396	-0.376292	0.098154	-3.83369	0.000126235	0.00259365	602	658	698	790	690	664	1087	1272	6461		340	378	398	342	469	408	459	303	3097
ENSBTAG00000011424	TPM2	1176.81	-1.03167	0.269098	-3.83381	0.000126171	0.00259365	939	1306	1779	532	703	1770	3484	12020	22533		700	359	633	278	631	309	589	266	3765
ENSBTAG00000002627	ZRANB2	947.619	0.424783	0.110882	3.83094	0.000127654	0.00261626	1106	955	906	641	873	835	1893	1164	8373		582	876	1076	952	1312	970	865	569	7202
ENSBTAG00000005408	CLK1	2097.51	0.494289	0.129028	3.83087	0.000127692	0.00261626	2093	2557	2051	1530	1844	1611	3754	2281	17721		1389	1923	2302	2613	3042	1991	1840	1202	16302
ENSBTAG00000000310	MFAP5	38.9571	-0.652637	0.170443	-3.82907	0.000128628	0.00263152	60	38	72	35	45	59	130	480	919		13	25	30	21	30	24	29	20	192
ENSBTAG00000014297	MOV10	814.41	-0.470675	0.122932	-3.82875	0.000128795	0.00263152	806	842	905	871	907	1194	2734	2247	10506		468	553	544	480	672	575	662	424	4378
ENSBTAG00000021067	ACTR1B	891.378	-0.236391	0.0617475	-3.82834	0.000129009	0.00263221	918	1134	1121	1032	922	957	2055	2100	10239		481	660	712	652	788	718	741	551	5303
ENSBTAG00000015441	ACTG2	1630.75	-1.06061	0.277075	-3.82787	0.000129258	0.00263363	874	1613	1815	746	1071	2476	5358	19539	33492		864	543	670	351	783	296	938	275	4720
ENSBTAG00000016254	HDAC5	409.056	-0.326602	0.0853326	-3.8274	0.000129504	0.00263499	495	523	534	499	542	439	746	916	4694		229	316	303	282	377	290	326	224	2347
ENSBTAG00000008577	GRSF1	624.214	0.472512	0.12351	3.82569	0.000130406	0.00263969	579	649	589	539	524	639	986	743	5248		377	592	709	722	879	615	503	405	4802
ENSBTAG00000012197	AP5Z1	260.47	-0.396289	0.103572	-3.82621	0.000130133	0.00263969	263	343	362	323	345	303	560	591	3090		179	192	159	167	250	174	204	122	1447
ENSBTAG00000017492	PCMTD1	1177.51	0.293227	0.0766486	3.8256	0.000130455	0.00263969	1130	1217	1202	1049	1154	1185	2332	1695	10964		832	988	1240	1087	1461	1053	1147	692	8500
ENSBTAG00000018613	NOL8	812.502	0.438274	0.114559	3.82575	0.000130375	0.00263969	836	844	732	639	750	793	1528	908	7030		553	812	851	878	1109	776	692	493	6164
ENSBTAG00000026422	MPG	121.76	-0.34379	0.0899337	-3.8227	0.000131999	0.00266725	152	155	148	130	160	141	275	268	1429		59	89	80	90	110	93	95	76	692
ENSBTAG00000018727	GOLIM4	453.193	0.457521	0.119764	3.82018	0.000133357	0.00269098	526	460	356	326	359	483	668	710	3888		335	371	551	415	559	396	429	363	3419
ENSBTAG00000032558	TTC7A	592.893	-0.396597	0.103846	-3.8191	0.000133941	0.00269906	593	649	789	731	673	609	1746	1604	7394		295	455	428	367	490	380	568	330	3313
ENSBTAG00000038434	ATRX	3000.16	0.532589	0.139469	3.81869	0.000134161	0.00269978	2636	3051	2722	2619	2774	2947	4664	2725	24138		2033	2925	3660	3341	4455	2672	2669	1853	23608
ENSBTAG00000001810	SCAF11	2623.45	0.459579	0.120382	3.81768	0.000134713	0.00270348	2496	2666	2373	2235	2458	2436	4873	2913	22450		1440	2564	3036	2945	3725	2524	2296	1665	20195
ENSBTAG00000014752	AKAP11	2318.16	0.314681	0.0824243	3.81782	0.000134634	0.00270348	2351	2567	2395	1975	2151	2207	4466	3237	21349		1716	1876	2665	2170	2784	2061	2117	1416	16805
ENSBTAG00000009242	ZNF638	3576.75	0.383153	0.100378	3.81709	0.000135033	0.00270407	3343	4179	3518	3022	3289	3484	6384	4385	31604		2592	3239	4073	3618	4488	3124	3277	2163	26574
ENSBTAG00000047834	ENSBTAG00000047834	1081	0.334136	0.08754	3.81695	0.000135111	0.00270407	1159	1183	1033	835	1019	912	2319	1627	10087		589	955	1213	1067	1333	1145	965	688	7955
ENSBTAG00000014936	ENSBTAG00000014936	935.492	0.521671	0.136731	3.8153	0.000136017	0.00271849	874	932	814	715	904	871	1583	1047	7740		445	880	1184	1067	1447	941	825	611	7400
ENSBTAG00000033322	SRP9	232.431	0.562696	0.147532	3.81405	0.000136707	0.00272856	247	194	213	150	195	156	538	297	1990		100	237	272	251	391	233	218	166	1868
ENSBTAG00000004075	IDI1	282.681	0.368526	0.0966637	3.81245	0.000137596	0.00273445	269	313	249	267	246	207	585	487	2623		145	246	327	262	323	341	276	185	2105
ENSBTAG00000009330	SIN3B	325.575	-0.487266	0.127791	-3.813	0.000137289	0.00273445	317	400	454	377	387	347	745	1156	4183		201	247	213	188	243	237	276	136	1741
ENSBTAG00000017907	COG3	936.295	0.339679	0.0890897	3.81277	0.000137416	0.00273445	880	998	973	761	993	906	1690	1281	8482		539	831	1026	939	1129	905	853	641	6863
ENSBTAG00000046566	ENSBTAG00000046566	82.7732	0.467937	0.122748	3.81218	0.000137748	0.00273445	78	100	77	68	70	64	148	115	720		60	76	110	92	104	67	78	46	633
ENSBTAG00000010899	TIMP2	207.925	-0.593014	0.155593	-3.81131	0.000138233	0.00274038	243	224	266	211	207	214	732	825	2922		83	135	131	130	139	187	152	102	1059
ENSBTAG00000015780	RCN2	569.561	0.603503	0.158371	3.8107	0.000138572	0.0027434	512	578	434	433	457	524	1071	545	4554		287	568	685	738	975	573	452	362	4640
ENSBTAG00000010484	LRRN4CL	133.6	-0.491011	0.128908	-3.80902	0.000139521	0.00275571	150	172	161	143	152	184	265	458	1685		64	91	102	97	108	87	95	70	714
ENSBTAG00000011146	RAB8B	1800.52	0.4954	0.130074	3.8086	0.000139758	0.00275571	1803	1627	1750	1122	1433	1453	4635	2181	16004		1404	1333	2108	2071	2345	1896	1634	1103	13894
ENSBTAG00000011727	ETAA1	734.355	0.433695	0.113872	3.8086	0.000139754	0.00275571	769	795	661	596	707	657	1299	870	6354		476	633	869	797	1024	694	602	475	5570
ENSBTAG00000047148	ENSBTAG00000047148	20.6296	-0.963947	0.253249	-3.80632	0.000141049	0.00277744	34	20	32	24	17	25	78	113	343		15	3	10	7	5	8	18	8	74
ENSBTAG00000032961	ENSBTAG00000032961	266.25	0.51095	0.134261	3.80565	0.000141433	0.00278125	284	252	213	157	207	180	660	446	2399		178	195	286	306	398	307	249	166	2085
ENSBTAG00000004747	ENSBTAG00000004747	261.243	0.417096	0.109648	3.80395	0.000142407	0.00278549	214	242	213	184	278	243	603	416	2393		149	232	278	218	362	241	308	189	1977
ENSBTAG00000009495	BCAM	149.038	-0.535804	0.140839	-3.80436	0.000142169	0.00278549	160	170	202	180	165	193	357	504	1931		79	125	86	94	118	83	141	57	783
ENSBTAG00000013245	ITPR3	1597.16	-0.602667	0.158399	-3.80475	0.00014195	0.00278549	1366	1599	2442	2432	2083	2379	3027	5105	20433		672	1295	1037	1010	1038	910	1384	720	8066
ENSBTAG00000044153	SH3PXD2A	215.712	-0.668957	0.175853	-3.80407	0.000142341	0.00278549	217	225	334	268	252	218	495	1029	3038		134	146	130	116	138	118	175	82	1039
ENSBTAG00000008825	POLR3F	172.008	0.338749	0.0890619	3.80353	0.000142651	0.00278655	186	189	172	125	150	149	333	305	1609		94	170	171	156	216	192	155	111	1265
ENSBTAG00000001323	CENPC	1037.24	0.558426	0.146884	3.80182	0.000143639	0.00280177	965	1151	888	792	962	882	1778	963	8381		517	1031	1280	1281	1571	1011	949	659	8299
ENSBTAG00000030932	IFI44L	661.4	-0.925671	0.2435	-3.80152	0.000143813	0.00280177	638	731	513	500	525	1620	5002	1561	11090		158	272	417	332	450	458	345	204	2636
ENSBTAG00000006835	MCAM	225.714	-0.885473	0.233016	-3.80006	0.000144663	0.00280769	203	244	269	191	190	343	954	1369	3763		142	116	146	67	113	74	165	81	904
ENSBTAG00000018387	TSSC1	163.147	-0.397687	0.104636	-3.80065	0.000144314	0.00280769	184	197	206	198	193	165	363	490	1996		93	124	108	122	126	109	132	91	905
ENSBTAG00000019073	TRAF7	634.058	-0.414273	0.109019	-3.80001	0.000144691	0.00280769	649	729	933	728	761	620	1520	1955	7895		413	402	420	387	475	500	544	338	3479
ENSBTAG00000010547	CEP76	336.56	0.456636	0.120217	3.79843	0.000145614	0.00281815	314	374	284	294	329	288	659	358	2900		195	321	387	358	442	342	293	232	2570
ENSBTAG00000019568	IFT74	144.204	0.394299	0.103802	3.79857	0.000145533	0.00281815	142	153	150	96	143	129	255	236	1304		94	123	183	138	191	148	127	79	1083
ENSBTAG00000005021	SEMA5A	68.649	-0.713501	0.187933	-3.79658	0.000146704	0.00283551	88	87	103	111	79	70	127	269	934		197	55	34	49	35	30	54	22	476
ENSBTAG00000021364	TNK2	371.811	-0.344674	0.0908097	-3.79557	0.000147306	0.0028434	423	413	499	440	460	382	848	963	4428		214	293	271	217	277	282	312	235	2101
ENSBTAG00000011966	LAMC1	868.688	-0.571101	0.150482	-3.79515	0.000147557	0.0028445	998	1117	1202	789	888	819	2592	3628	12033		438	549	546	456	602	659	820	396	4466
ENSBTAG00000003064	PAXBP1	1621.8	0.253574	0.0668225	3.79474	0.000147798	0.00284539	1647	1635	1697	1244	1525	1555	3494	2977	15774		1071	1353	1752	1491	1987	1544	1504	901	11603
ENSBTAG00000015403	TPP1	420.045	-0.363326	0.095756	-3.79429	0.000148066	0.00284682	477	494	600	523	456	438	1030	1024	5042		240	291	297	311	319	316	434	180	2388
ENSBTAG00000018040	PSMB10	728.265	-0.584586	0.154125	-3.79293	0.000148878	0.0028587	973	915	814	599	904	710	2271	2925	10111		275	405	493	430	489	671	559	396	3718
ENSBTAG00000039355	MADCAM1	48.8698	-0.793893	0.209355	-3.7921	0.000149381	0.00286459	59	84	62	47	46	49	203	193	743		40	32	19	21	23	23	37	17	212
ENSBTAG00000001887	STAM2	251.629	0.419399	0.110614	3.79155	0.000149708	0.00286712	249	233	218	166	224	223	613	393	2319		144	208	294	257	309	296	229	167	1904
ENSBTAG00000006837	UBA6	1059.42	0.510798	0.134751	3.79069	0.000150227	0.0028733	1016	1105	959	808	949	939	2114	1005	8895		564	992	1264	1188	1563	1085	1005	668	8329
ENSBTAG00000046337	TUBB6	200.81	-0.624825	0.164861	-3.79001	0.000150643	0.00287752	186	283	256	222	199	184	627	902	2859		100	135	136	99	161	115	150	103	999
ENSBTAG00000003100	SMTN	434.527	-1.00801	0.265997	-3.78955	0.000150923	0.00287911	288	424	526	288	312	560	1265	4667	8330		245	165	180	134	205	133	254	121	1437
ENSBTAG00000014392	ACTR10	437.292	0.389657	0.102833	3.78921	0.000151127	0.00287926	480	447	406	313	403	381	942	610	3982		245	385	517	429	587	446	380	290	3279
ENSBTAG00000021633	TDG	439.014	0.429317	0.113341	3.78784	0.00015196	0.00289138	409	408	426	275	343	332	1115	817	4125		243	356	470	433	526	520	440	333	3321
ENSBTAG00000010497	TRAF2	306.47	-0.390379	0.103092	-3.78669	0.000152664	0.00289938	298	450	412	369	404	307	675	759	3674		206	225	201	200	229	202	267	165	1695
ENSBTAG00000038931	ENSBTAG00000038931	116.898	0.633826	0.16739	3.78651	0.000152776	0.00289938	138	107	105	89	102	87	188	80	896		71	108	116	117	187	150	134	75	958
ENSBTAG00000019382	PKDCC	281.634	-0.629474	0.16632	-3.78471	0.00015389	0.002913	373	416	410	369	370	235	598	960	3731		192	211	139	116	150	208	249	113	1378
ENSBTAG00000037179	U3	27.4174	0.76958	0.203331	3.78486	0.000153795	0.002913	22	21	25	22	12	26	43	27	198		17	35	47	38	38	31	20	11	237
ENSBTAG00000043556	COII	9285.54	0.307305	0.0812341	3.78296	0.000154976	0.00292976	8186	8662	8968	7747	7998	7919	18598	22403	90481		6480	8668	9300	8293	11518	8762	8655	5632	67308
ENSBTAG00000003424	BET1	198.03	0.518056	0.136981	3.78196	0.000155599	0.00293775	195	203	175	120	172	163	452	233	1713		129	137	255	210	305	193	188	136	1553
ENSBTAG00000011855	EXOSC8	231.8	0.512244	0.135476	3.78107	0.000156153	0.00294443	258	245	217	180	194	175	460	223	1952		137	234	268	239	349	213	209	161	1810
ENSBTAG00000009034	AP3D1	1516.08	-0.372472	0.0985677	-3.77884	0.00015756	0.00296715	1467	1742	1843	1926	1824	1618	3786	4323	18529		961	1120	1060	1012	1151	1071	1358	763	8496
ENSBTAG00000012081	RBX1	95.2717	0.39999	0.105888	3.77748	0.000158425	0.00297961	100	95	84	69	99	73	195	158	873		50	82	105	95	129	102	93	62	718
ENSBTAG00000014299	RHOC	152.034	-0.629465	0.166686	-3.77636	0.00015914	0.00298922	226	184	186	159	191	122	516	538	2122		71	67	70	90	100	146	132	78	754
ENSBTAG00000048054	UAP1L1	114.732	-0.46722	0.123766	-3.77503	0.00015999	0.00300135	175	131	165	124	141	126	253	297	1412		59	79	92	49	87	80	115	60	621
ENSBTAG00000011395	DNM1L	966.393	0.377287	0.100047	3.77109	0.000162534	0.00304518	1016	978	931	750	1002	807	2007	1265	8756		597	811	1079	1009	1310	976	820	606	7208
ENSBTAG00000007413	CEP41	88.5411	0.53946	0.143103	3.76974	0.000163417	0.00305782	80	85	86	83	79	86	130	81	710		67	93	92	95	111	78	82	66	684
ENSBTAG00000031044	FAM73A	104.198	0.471053	0.124986	3.76886	0.000163995	0.00306471	124	106	118	71	92	79	179	123	892		73	91	122	111	126	87	107	75	792
ENSBTAG00000008036	CELSR1	88.6181	-0.622841	0.165278	-3.76845	0.000164262	0.00306581	117	173	104	156	112	94	204	140	1100		40	67	68	66	54	50	53	40	438
ENSBTAG00000008385	KLHL36	222.792	-0.357111	0.0947801	-3.76778	0.000164705	0.00306627	238	232	299	270	270	258	511	588	2666		109	155	153	169	185	167	201	126	1265
ENSBTAG00000037565	ENSBTAG00000037565	40.0541	0.762322	0.202316	3.76797	0.00016458	0.00306627	28	43	25	29	45	30	44	34	278		39	24	29	57	66	48	38	34	335
ENSBTAG00000006708	ARIH1	781.275	0.260601	0.0691719	3.76744	0.000164929	0.00306655	738	925	759	691	768	741	1507	1300	7429		509	641	819	784	899	760	695	466	5573
ENSBTAG00000003955	MYO7A	77.5593	-0.604086	0.16036	-3.76706	0.000165183	0.00306738	110	123	106	94	99	50	185	264	1031		52	40	51	41	49	49	68	37	387
ENSBTAG00000002423	PSMD12	592.127	0.467554	0.124173	3.76535	0.000166315	0.00308449	507	535	555	517	525	547	1223	742	5151		295	550	733	646	896	530	541	395	4586
ENSBTAG00000001027	SERPINH1	806.122	-0.623768	0.165744	-3.76344	0.000167592	0.00310427	731	1465	962	716	741	714	3127	3180	11636		401	490	503	497	650	576	544	359	4020
ENSBTAG00000006555	ZMYM1	727.785	0.575984	0.15312	3.76166	0.000168788	0.00311461	662	754	610	647	607	639	1153	712	5784		357	735	958	872	1196	652	621	479	5870
ENSBTAG00000010387	FAM188A	419.09	0.394587	0.104889	3.76193	0.000168605	0.00311461	440	454	389	299	378	354	887	619	3820		260	321	509	439	588	408	365	261	3151
ENSBTAG00000018801	SNX3	640.525	0.390355	0.10377	3.76173	0.000168743	0.00311461	722	664	587	461	523	478	1503	1017	5955		477	471	746	670	742	666	550	427	4749
ENSBTAG00000010549	IFRD1	376	0.371943	0.0989075	3.76051	0.000169565	0.00312453	342	337	393	275	373	287	944	596	3547		252	306	420	364	491	394	363	215	2805
ENSBTAG00000011156	ATP8A1	1183.22	0.360489	0.0958685	3.76024	0.000169751	0.00312453	1284	1154	1381	813	1186	962	2102	1921	10803		873	949	1409	1154	1181	1249	1272	642	8729
ENSBTAG00000005961	CDC42SE2	1892.72	0.427032	0.113647	3.75752	0.000171605	0.00314681	1804	1972	1960	1393	1687	1789	3789	2262	16656		1095	1677	2127	1902	2860	1820	1636	1281	14398
ENSBTAG00000011285	TRMT1L	707.277	0.461242	0.122748	3.75763	0.00017153	0.00314681	707	750	694	610	608	625	1300	734	6028		475	606	826	837	951	646	617	449	5407
ENSBTAG00000014927	OXSR1	587.006	0.230751	0.0614102	3.75753	0.000171597	0.00314681	645	631	583	478	543	526	1289	1062	5757		365	503	574	525	693	595	511	380	4146
ENSBTAG00000032031	ZBTB12	53.9167	-0.795673	0.211811	-3.75652	0.000172292	0.00315547	57	48	101	91	99	52	90	213	751		17	29	27	21	36	31	57	23	241
ENSBTAG00000000184	EIF2AK3	808.73	0.268031	0.0713852	3.75472	0.000173536	0.00317032	802	880	822	614	787	687	1886	1389	7867		578	630	850	818	881	747	759	499	5762
ENSBTAG00000008001	NUCKS1	2521.33	0.577401	0.15377	3.75497	0.000173365	0.00317032	2463	2448	2241	2196	2273	2206	3728	2196	19751		1272	2801	3045	2994	3784	2455	2043	1807	20201
ENSBTAG00000013317	ENSBTAG00000013317	628.081	0.4367	0.116343	3.75357	0.000174336	0.00317702	632	642	560	534	571	611	1193	689	5432		371	571	708	688	837	625	556	416	4772
ENSBTAG00000021939	ELAC2	289.493	-0.290756	0.0774549	-3.75387	0.000174126	0.00317702	337	349	327	324	354	318	713	653	3375		195	213	216	217	259	202	196	174	1672
ENSBTAG00000007421	CDH5	84.8038	-0.530756	0.141424	-3.75295	0.000174766	0.00317715	110	138	117	91	89	84	243	218	1090		61	64	46	53	47	52	80	36	439
ENSBTAG00000018639	UNC45A	451.638	-0.468319	0.124787	-3.75294	0.000174776	0.00317715	505	564	552	455	511	465	1112	1703	5867		258	292	301	254	359	326	384	252	2426
ENSBTAG00000014041	G3BP2	1211.61	0.268443	0.0715499	3.75183	0.000175548	0.00318723	1300	1224	1221	906	1114	1017	2898	2193	11873		814	928	1257	1021	1431	1219	1182	808	8660
ENSBTAG00000008014	PPP5C	451.882	-0.285637	0.0762137	-3.74784	0.000178364	0.00323037	496	597	494	546	481	486	1062	1132	5294		238	339	380	313	377	355	349	282	2633
ENSBTAG00000043956	UBE2E3	190.721	0.355776	0.0949242	3.748	0.00017825	0.00323037	187	174	207	190	157	184	329	299	1727		113	191	206	184	221	186	165	132	1398
ENSBTAG00000011529	ATR	1224.14	0.42273	0.112847	3.74604	0.000179645	0.00324555	1381	1280	1174	1020	1180	1068	1964	1476	10543		733	1195	1388	1373	1575	1186	1058	755	9263
ENSBTAG00000033563	ENSBTAG00000033563	163.956	0.526501	0.140543	3.74618	0.000179549	0.00324555	144	195	171	113	146	149	266	163	1347		100	151	189	200	235	161	150	101	1287
ENSBTAG00000010144	MTERF2	52.2811	0.459746	0.122849	3.74238	0.000182284	0.00328919	42	43	57	38	53	44	97	87	461		42	48	55	56	60	55	43	36	395
ENSBTAG00000017244	ENSBTAG00000017244	548.971	0.371498	0.0992798	3.74193	0.000182612	0.00329106	540	610	586	447	507	506	1033	688	4917		348	494	626	553	728	467	519	344	4079
ENSBTAG00000006242	USP9Y	3972.56	0.450624	0.120463	3.74076	0.000183466	0.0033024	3763	4172	3975	3002	3740	3476	7050	5253	34431		2456	3130	4234	5375	4610	3432	4956	2214	30407
ENSBTAG00000010922	ENSBTAG00000010922	113.32	0.450389	0.120415	3.74031	0.000183791	0.00330419	116	111	102	74	87	98	267	173	1028		61	101	143	112	146	129	111	69	872
ENSBTAG00000019889	DIS3	502.803	0.394771	0.105596	3.7385	0.00018512	0.003324	493	571	494	384	474	472	974	606	4468		327	495	586	516	639	442	458	300	3763
ENSBTAG00000001098	PLEKHA3	284.866	0.417863	0.11188	3.73491	0.000187784	0.00336191	297	338	259	210	243	253	563	368	2531		195	249	341	307	381	262	264	156	2155
ENSBTAG00000002332	LSM5	242.893	0.613447	0.164239	3.73508	0.000187658	0.00336191	259	244	208	191	204	190	419	179	1894		117	254	294	287	384	256	226	164	1982
ENSBTAG00000010595	ENSBTAG00000010595	128.309	0.391541	0.104838	3.73473	0.000187919	0.00336191	121	164	122	103	111	111	251	170	1153		77	112	136	123	140	139	129	95	951
ENSBTAG00000006716	PTGS1	125.38	-0.407008	0.109005	-3.73385	0.000188573	0.0033655	179	137	174	122	150	142	269	356	1529		66	79	95	92	111	110	89	58	700
ENSBTAG00000015925	SDHAF3	58.8858	0.515697	0.138114	3.73385	0.000188578	0.0033655	57	44	57	43	65	61	89	72	488		44	54	63	57	81	52	59	43	453
ENSBTAG00000006118	RSRC2	1272.46	0.358364	0.0959929	3.73324	0.000189032	0.0033695	1297	1369	1280	1025	1221	1136	2592	1645	11565		776	1187	1379	1353	1668	1191	1106	768	9428
ENSBTAG00000004495	UBA5	644.902	0.403442	0.108086	3.7326	0.000189516	0.00337403	571	597	619	482	600	553	1478	1051	5951		365	530	801	685	905	686	560	363	4895
ENSBTAG00000001189	AP1B1	1675.52	-0.368936	0.0989046	-3.73022	0.000191312	0.00340188	1656	1978	1999	2343	2168	2175	3542	3689	19550		941	1256	1273	1232	1395	1107	1254	944	9402
ENSBTAG00000019414	CLK4	874.723	0.423467	0.113579	3.72839	0.000192707	0.00342216	854	1007	901	699	810	691	1676	1052	7690		610	748	975	1069	1127	814	725	525	6593
ENSBTAG00000047668	ENSBTAG00000047668	78.1992	-0.494791	0.132719	-3.72811	0.000192919	0.00342216	95	85	108	81	102	78	200	260	1009		43	53	54	39	79	52	60	40	420
ENSBTAG00000003887	ECHDC1	499.567	0.382714	0.102681	3.72721	0.000193609	0.00343024	594	542	484	368	429	421	1003	677	4518		286	405	579	493	611	552	488	321	3735
ENSBTAG00000005799	KIRREL	76.0675	-0.704355	0.188999	-3.72676	0.000193953	0.00343117	77	83	106	92	104	67	255	318	1102		46	54	49	31	31	41	65	37	354
ENSBTAG00000030801	MNAT1	212.304	0.42205	0.113255	3.72654	0.000194129	0.00343117	207	231	200	195	208	168	404	251	1864		134	177	245	217	302	213	199	124	1611
ENSBTAG00000017797	ENSBTAG00000017797	4586.38	0.442002	0.118662	3.72487	0.000195412	0.00344969	5431	4114	4590	3787	4315	4048	8310	4607	39202		3666	3965	4680	4746	5539	4709	4341	2922	34568
ENSBTAG00000000287	GNPDA2	226.012	0.533941	0.14336	3.72447	0.000195728	0.00345112	264	230	190	167	190	170	437	243	1891		138	185	287	267	355	235	206	123	1796
ENSBTAG00000019687	NMRK1	67.3749	0.447759	0.120267	3.72305	0.000196828	0.0034622	65	63	78	58	62	43	123	101	593		65	68	66	56	84	65	61	41	506
ENSBTAG00000019771	PALM	55.5224	-0.622038	0.167075	-3.72311	0.000196781	0.0034622	52	64	76	75	86	65	112	204	734		29	38	32	32	35	41	49	21	277
ENSBTAG00000012447	PPP1CB	2902.56	0.368197	0.0989375	3.72151	0.000198037	0.00347928	3013	2734	2856	2104	2568	2421	6245	5217	27158		1483	2351	3133	3157	3898	3120	2874	1740	21756
ENSBTAG00000019341	NSRP1	341.911	0.300046	0.0806557	3.72009	0.000199155	0.00349474	316	320	339	320	331	324	669	601	3220		263	339	334	325	421	284	286	205	2457
ENSBTAG00000016484	ATP11C	427.668	0.356761	0.0959676	3.71751	0.000201194	0.0035263	394	457	504	422	401	358	608	666	3810		272	381	441	415	529	428	382	294	3142
ENSBTAG00000014337	ENSBTAG00000014337	1217.99	0.583864	0.157072	3.71717	0.000201467	0.00352687	1125	1108	1033	994	1054	1029	1931	1523	9797		616	972	1205	2038	1561	970	1673	760	9795
ENSBTAG00000046612	ZNF292	2241.34	0.436714	0.117519	3.71613	0.000202299	0.00353721	1978	2524	2201	1762	2223	2213	3917	2369	19187		1671	2329	2447	2281	2823	1889	2156	1345	16941
ENSBTAG00000000678	CSDE1	4377.47	0.336653	0.0906092	3.71543	0.000202856	0.00353752	4948	4816	4299	3417	4481	3612	7969	6494	40036		2482	3833	4876	4273	5883	4176	3896	2841	32260
ENSBTAG00000006428	ZNF354A	251.627	0.404935	0.109007	3.71476	0.000203394	0.00353752	247	300	240	209	251	220	424	314	2205		173	247	270	224	350	261	233	137	1895
ENSBTAG00000006747	LTBP3	189.705	-0.630375	0.169715	-3.7143	0.000203763	0.00353752	185	184	294	304	257	239	343	667	2473		110	152	102	111	138	107	154	65	939
ENSBTAG00000012279	ENSBTAG00000012279	384.834	0.437324	0.117713	3.71516	0.000203071	0.00353752	383	435	334	302	367	359	695	460	3335		234	345	453	416	548	344	327	258	2925
ENSBTAG00000019944	METAP2	1054.48	0.490698	0.132103	3.71451	0.000203602	0.00353752	1126	1093	925	792	1005	917	2014	1009	8881		861	970	1225	1050	1514	936	845	698	8099
ENSBTAG00000021849	DUS4L	100.725	0.502497	0.135234	3.71576	0.000202597	0.00353752	101	103	96	72	100	89	168	115	844		65	88	124	73	153	95	93	86	777
ENSBTAG00000016161	FLII	954.419	-0.383161	0.103233	-3.7116	0.000205956	0.00357136	1003	983	1130	1147	1062	1006	2583	3031	11945		535	685	684	659	747	697	790	532	5329
ENSBTAG00000020895	ENSBTAG00000020895	9.62642	-1.01394	0.273252	-3.71063	0.000206748	0.00358087	9	17	16	9	5	11	31	80	178		3	4	6	4	3	5	4	2	31
ENSBTAG00000011111	COPS7A	175.292	-0.299359	0.0806943	-3.70979	0.000207435	0.00358852	225	210	197	187	200	204	412	415	2050		110	138	127	123	165	120	141	93	1017
ENSBTAG00000006713	ZDHHC6	249.065	0.298186	0.0803914	3.70918	0.000207934	0.00359292	220	224	251	215	228	236	553	468	2395		147	234	268	229	292	256	215	162	1803
ENSBTAG00000026008	METTL5	176.603	0.494862	0.133433	3.70869	0.000208331	0.00359556	185	207	148	139	152	152	316	188	1487		107	187	201	187	260	145	158	122	1367
ENSBTAG00000010510	DHX29	1031.73	0.333043	0.0898267	3.70762	0.000209217	0.00360659	1002	1037	989	861	988	1073	2063	1456	9469		589	958	1144	1047	1269	956	968	646	7577
ENSBTAG00000012357	ENSBTAG00000012357	647.923	0.273089	0.0736774	3.70655	0.000210104	0.00361764	632	762	695	561	607	626	1196	999	6078		448	522	695	585	772	596	651	377	4646
ENSBTAG00000037571	ENSBTAG00000037571	181.44	0.443456	0.119707	3.70452	0.000211791	0.00364241	151	216	169	140	150	172	355	247	1600		85	169	205	210	229	182	196	114	1390
ENSBTAG00000016764	UBA1	1775.86	-0.264376	0.0713895	-3.70328	0.000212826	0.00365593	1891	2079	2128	2208	1977	2118	4160	3783	20344		1068	1440	1393	1276	1474	1357	1547	903	10458
ENSBTAG00000002033	UBXN2A	303.156	0.413157	0.111685	3.69932	0.00021618	0.00370486	326	329	284	194	259	204	634	580	2810		166	240	358	284	357	351	364	184	2304
ENSBTAG00000007433	ENSBTAG00000007433	1319.49	0.308292	0.0833348	3.69944	0.000216074	0.00370486	1270	1257	1406	1114	1191	1291	2478	2377	12384		712	1209	1395	1410	1659	1228	1264	772	9649
ENSBTAG00000003481	OTUD6B	173.984	0.43078	0.116487	3.6981	0.00021722	0.00371834	187	169	181	158	157	134	299	236	1521		117	163	201	160	273	164	138	106	1322
ENSBTAG00000021520	DDX46	1469.27	0.333814	0.0903457	3.69485	0.000220015	0.00376179	1575	1582	1490	1272	1385	1347	2659	2041	13351		897	1383	1564	1519	1912	1346	1248	911	10780
ENSBTAG00000017890	ZMAT5	38.5033	-0.643853	0.174292	-3.6941	0.000220668	0.00376857	42	55	52	50	42	34	111	145	531		18	22	28	20	23	36	20	22	189
ENSBTAG00000017352	ZC3H11A	1808.74	0.270921	0.0733464	3.69372	0.000220997	0.00376979	1763	2206	1802	1416	1675	1709	3843	2848	17262		1316	1512	1958	1594	2154	1588	1705	1100	12927
ENSBTAG00000003176	JAM3	110.255	-0.530392	0.143633	-3.69268	0.000221902	0.00377646	130	146	136	114	115	134	238	428	1441		62	64	80	63	79	79	89	59	575
ENSBTAG00000007321	SREK1	558.433	0.442221	0.119749	3.6929	0.000221708	0.00377646	506	600	534	437	579	543	947	630	4776		367	569	649	597	744	489	458	363	4236
ENSBTAG00000018400	ENSBTAG00000018400	145.085	0.485482	0.131513	3.69153	0.000222913	0.00378926	133	139	118	123	137	134	262	200	1246		69	122	198	154	222	148	133	89	1135
ENSBTAG00000019822	TPPP3	120.754	-0.643051	0.17422	-3.69104	0.000223342	0.00379216	105	174	168	160	128	158	268	474	1635		36	80	68	56	123	90	74	72	599
ENSBTAG00000017091	CMTR1	1014.3	-0.442884	0.120081	-3.6882	0.00022585	0.00382817	1166	1238	1160	1120	1132	1531	3435	1745	12527		463	769	777	636	902	770	707	539	5563
ENSBTAG00000019495	TEAD3	128.24	-0.867143	0.235123	-3.68804	0.000225984	0.00382817	99	125	216	124	155	115	424	865	2123		76	71	45	49	51	71	102	50	515
ENSBTAG00000010503	TIMM9	71.6912	0.473978	0.128585	3.6861	0.00022772	0.00384849	71	54	59	69	55	60	147	121	636		39	81	90	73	94	59	74	44	554
ENSBTAG00000019639	SNX16	223.022	0.454711	0.123356	3.68618	0.000227644	0.00384849	179	183	222	143	168	173	540	480	2088		151	174	244	219	330	203	235	154	1710
ENSBTAG00000035254	CYHR1	192.253	-0.377593	0.102445	-3.68582	0.000227971	0.00384849	223	229	280	204	260	197	417	498	2308		99	167	112	153	168	145	151	89	1084
ENSBTAG00000006638	BCL2L12	135.969	-0.493678	0.133998	-3.68421	0.000229413	0.00386838	138	181	141	160	143	204	478	296	1741		63	95	108	80	130	99	100	59	734
ENSBTAG00000005209	VPS8	806.753	0.30317	0.0823314	3.68231	0.00023113	0.0038759	705	830	888	682	755	861	1508	1263	7492		486	719	884	748	996	733	823	482	5871
ENSBTAG00000006135	MAP1LC3A	163.201	-0.393402	0.106837	-3.68225	0.00023118	0.0038759	196	178	229	153	180	168	504	438	2046		88	107	145	117	116	125	121	92	911
ENSBTAG00000015572	YTHDC1	1826.06	0.414589	0.112568	3.68302	0.000230491	0.0038759	2023	1947	1744	1541	1688	1578	3333	2054	15908		1094	1754	2002	1853	2594	1740	1609	1168	13814
ENSBTAG00000021869	THAP5	214.451	0.490227	0.133122	3.68253	0.000230927	0.0038759	204	264	171	111	167	184	456	345	1902		173	164	240	200	302	260	180	136	1655
ENSBTAG00000040058	ORC5	185.942	0.529704	0.143813	3.68327	0.000230257	0.0038759	174	229	150	161	173	145	330	162	1524		127	210	220	190	249	173	164	120	1453
ENSBTAG00000007325	ENSBTAG00000007325	33.6693	-0.843552	0.229112	-3.68183	0.000231567	0.00387666	46	40	53	53	36	35	54	183	500		17	28	23	8	22	15	15	13	141
ENSBTAG00000017365	ZBTB47	110.167	-0.598595	0.16259	-3.68162	0.000231754	0.00387666	121	148	167	106	150	109	200	480	1481		48	70	74	73	86	83	78	48	560
ENSBTAG00000007833	PIAS2	442.038	0.407904	0.110814	3.68097	0.000232347	0.00387773	403	470	444	420	422	401	749	539	3848		274	440	527	435	588	414	356	287	3321
ENSBTAG00000018967	YIPF3	318.736	-0.2674	0.072641	-3.68111	0.000232218	0.00387773	369	366	353	340	405	348	837	699	3717		182	226	267	200	281	289	258	177	1880
ENSBTAG00000006244	WDR83OS	280.345	-0.382755	0.10403	-3.67927	0.000233905	0.00389931	346	400	314	318	328	341	724	578	3349		122	222	233	182	272	192	165	183	1571
ENSBTAG00000042711	snoU2_19	194.737	0.461139	0.125365	3.67839	0.000234712	0.00390832	170	170	185	160	210	161	322	318	1696		110	232	218	176	307	160	152	139	1494
ENSBTAG00000015193	BOLA3	68.9362	0.434202	0.118056	3.67793	0.000235132	0.00391087	61	75	68	43	55	57	161	110	630		45	66	83	66	84	68	71	42	525
ENSBTAG00000006601	KSR1	201.585	-0.571568	0.155423	-3.6775	0.00023553	0.00391305	172	241	305	272	218	203	552	747	2710		127	125	130	117	123	130	189	85	1026
ENSBTAG00000000810	COPE	750.321	-0.278766	0.0758257	-3.6764	0.000236548	0.00391818	1000	1031	848	771	838	701	1935	1687	8811		371	563	542	541	737	631	547	469	4401
ENSBTAG00000006142	DHX36	1093.29	0.388904	0.105787	3.6763	0.00023664	0.00391818	1060	1152	1088	901	984	1057	2150	1353	9745		662	1033	1296	1114	1454	1079	916	649	8203
ENSBTAG00000016584	RPF2	132.548	0.472039	0.128386	3.67672	0.000236249	0.00391818	116	138	115	112	110	117	290	161	1159		71	107	160	150	177	110	135	106	1016
ENSBTAG00000015719	PIGF	49.5181	0.571854	0.155656	3.67384	0.000238936	0.00395174	50	68	46	32	36	33	85	59	409		28	42	63	50	75	59	52	29	398
ENSBTAG00000047828	ENSBTAG00000047828	101.432	0.518412	0.141147	3.67285	0.000239858	0.00396252	84	87	112	77	78	105	195	119	857		56	90	118	123	146	113	100	54	800
ENSBTAG00000003098	MTDH	1819.65	0.337548	0.0919237	3.67204	0.00024062	0.00397064	1956	1825	1819	1374	1606	1529	4123	2912	17144		1080	1510	2127	1793	2411	1872	1557	1089	13439
ENSBTAG00000001533	HACE1	408.442	0.399725	0.108979	3.6679	0.000244547	0.00402845	402	513	368	295	369	337	837	570	3691		264	377	488	411	570	362	393	220	3085
ENSBTAG00000003415	ESD	719.323	0.429918	0.11723	3.66731	0.000245119	0.00402845	778	803	675	539	673	610	1376	832	6286		398	630	784	771	1044	706	651	490	5474
ENSBTAG00000003617	ALKBH4	133.241	-0.417568	0.113857	-3.66748	0.000244953	0.00402845	174	168	160	134	171	114	360	391	1672		81	93	86	72	125	110	94	75	736
ENSBTAG00000005314	MFN2	533.321	-0.353817	0.0964892	-3.66691	0.000245497	0.00402845	583	620	619	566	589	677	1336	1471	6461		364	353	371	352	409	448	425	281	3003
ENSBTAG00000011483	SCARF1	127.432	-0.56927	0.155242	-3.66697	0.000245438	0.00402845	131	141	154	122	150	157	492	402	1749		76	83	82	57	77	99	104	69	647
ENSBTAG00000010743	FASTKD1	289.305	0.501754	0.136871	3.66589	0.000246476	0.00404001	265	331	269	213	266	246	521	330	2441		174	261	389	360	411	273	248	152	2268
ENSBTAG00000003215	KIF3B	834.973	-0.280301	0.0764909	-3.6645	0.000247826	0.00404678	985	1031	1130	899	1019	762	2067	1864	9757		569	560	636	541	679	759	702	425	4871
ENSBTAG00000006572	CARD9	193.965	-0.43591	0.118953	-3.66455	0.000247771	0.00404678	237	222	326	210	268	173	483	460	2379		114	139	137	101	121	158	170	112	1052
ENSBTAG00000013949	AHCTF1	2231.37	0.377246	0.102961	3.66397	0.000248333	0.00404678	2230	2523	2333	1862	2111	2036	3920	2728	19743		1372	2161	2557	2298	2879	2030	1920	1400	16617
ENSBTAG00000015405	DCHS1	307.007	-0.554846	0.151442	-3.66376	0.000248544	0.00404678	292	311	475	448	375	339	739	1008	3987		193	268	195	142	226	173	239	137	1573
ENSBTAG00000020382	RIN2	205.526	-0.576804	0.157424	-3.66401	0.000248293	0.00404678	262	230	328	236	223	191	549	739	2758		125	110	116	113	119	161	217	85	1046
ENSBTAG00000027795	GFM1	480.93	0.436929	0.119249	3.664	0.000248306	0.00404678	504	521	472	387	437	429	879	520	4149		268	410	584	457	643	472	441	372	3647
ENSBTAG00000047807	SAPCD2	57.5459	-0.545281	0.148848	-3.66335	0.000248938	0.00404869	53	65	93	60	88	64	155	170	748		17	38	34	37	48	46	46	35	301
ENSBTAG00000020149	ENSBTAG00000020149	263.054	0.350689	0.0957444	3.66277	0.000249505	0.00405342	265	276	289	222	199	234	551	394	2430		169	239	309	274	293	243	214	183	1924
ENSBTAG00000011042	TMEM129	222.704	-0.337308	0.0921194	-3.66164	0.00025061	0.00406687	229	281	325	239	257	209	521	624	2685		118	151	157	161	209	183	170	128	1277
ENSBTAG00000010012	BTF3	2014.55	0.35164	0.0960671	3.66035	0.000251867	0.00408274	2248	2285	1861	1681	1983	1680	3868	2648	18254		1156	1876	2170	1944	2647	1885	1780	1401	14859
ENSBTAG00000002504	IREB2	739.833	0.35598	0.0972748	3.65953	0.000252682	0.00408507	728	768	691	637	675	720	1495	1028	6742		446	597	871	757	999	688	708	434	5500
ENSBTAG00000011905	RRAS2	615.181	0.390301	0.10666	3.65929	0.000252917	0.00408507	573	540	597	426	579	588	1210	1150	5663		297	472	709	643	780	582	669	461	4613
ENSBTAG00000015728	NSUN3	199.427	0.391389	0.106964	3.65908	0.000253124	0.00408507	211	196	188	171	155	157	477	285	1840		118	168	206	182	285	210	196	133	1498
ENSBTAG00000017956	KCTD15	135.521	-0.643803	0.175917	-3.6597	0.000252512	0.00408507	164	167	192	110	171	112	372	655	1943		67	83	85	60	111	97	97	67	667
ENSBTAG00000042180	SNORD47	46.6766	0.654194	0.178823	3.65833	0.000253867	0.00409255	49	36	43	37	37	30	103	33	368		30	42	52	59	75	53	45	29	385
ENSBTAG00000002610	FKBP3	493.932	0.598878	0.163723	3.65788	0.00025431	0.0040952	449	507	408	360	488	460	809	357	3838		270	539	585	558	794	490	431	335	4002
ENSBTAG00000004014	FBLN2	109.374	-0.801105	0.219087	-3.65656	0.00025562	0.00411178	127	141	141	125	101	79	272	744	1730		48	67	62	52	62	59	87	42	479
ENSBTAG00000000411	HGS	624.686	-0.317861	0.08695	-3.65567	0.000256507	0.00412153	639	697	764	745	707	704	1537	1661	7454		404	488	470	395	498	473	480	361	3569
ENSBTAG00000047874	PRPF38B	867.685	0.393055	0.107561	3.65425	0.000257933	0.00413991	930	933	773	768	825	746	1661	1055	7691		587	789	929	926	1171	804	684	575	6465
ENSBTAG00000000072	TFB2M	257.952	0.402169	0.110235	3.64828	0.000264006	0.00423275	283	274	216	195	255	209	565	333	2330		172	210	313	262	338	248	231	162	1936
ENSBTAG00000007389	IFI35	419.814	-0.545821	0.14966	-3.64708	0.000265234	0.00424317	510	507	471	356	465	476	1747	1248	5780		172	220	304	241	303	387	323	235	2185
ENSBTAG00000031014	LDAH	199.396	0.38254	0.104889	3.6471	0.000265214	0.00424317	213	204	171	186	163	188	405	265	1795		164	167	224	190	232	195	191	112	1475
ENSBTAG00000004387	MTPAP	361.271	0.288917	0.0792372	3.64622	0.000266123	0.00425275	346	440	348	314	316	330	750	583	3427		209	323	372	334	458	316	371	230	2613
ENSBTAG00000015482	ANKRD13C	437.729	0.343522	0.0942533	3.64467	0.000267737	0.00427389	396	432	434	326	442	413	963	681	4087		223	373	489	429	568	405	436	308	3231
ENSBTAG00000035995	TNFAIP2	266.868	-0.541217	0.148532	-3.64378	0.000268668	0.00428409	220	422	355	327	306	290	827	757	3504		157	155	200	113	156	185	244	159	1369
ENSBTAG00000011643	SOS1	662.653	0.387518	0.106367	3.64322	0.00026925	0.0042887	550	606	698	470	577	641	1247	1338	6127		394	545	702	676	781	827	728	341	4994
ENSBTAG00000013726	RNPEP	619.067	-0.587849	0.16141	-3.64196	0.000270568	0.00430112	685	698	927	656	627	553	1780	2711	8637		288	410	357	301	428	529	528	302	3143
ENSBTAG00000031598	GBAS	541.39	0.349252	0.0958979	3.64192	0.000270615	0.00430112	624	528	535	468	496	461	1023	810	4945		278	460	571	581	666	577	491	371	3995
ENSBTAG00000002004	LLPH	249.006	0.450776	0.123802	3.64109	0.000271484	0.00431025	259	297	242	185	184	184	556	306	2213		138	252	276	248	351	249	217	174	1905
ENSBTAG00000017759	ENSBTAG00000017759	1278.42	-0.398821	0.109557	-3.64032	0.000272301	0.00431855	1415	1362	1827	1335	1545	1164	3330	4127	16105		786	817	964	845	903	1033	1088	647	7083
ENSBTAG00000003916	DPH3	172.038	0.367413	0.100973	3.63872	0.000273995	0.00433604	163	171	172	144	140	118	401	317	1626		139	170	149	149	236	161	157	109	1270
ENSBTAG00000023847	IKZF5	238.171	0.467373	0.128442	3.63878	0.000273931	0.00433604	196	218	212	231	193	256	411	317	2034		137	228	320	259	321	220	212	141	1838
ENSBTAG00000007414	PAPOLG	440.552	0.434236	0.1194	3.63682	0.000276027	0.00436348	455	515	385	332	386	375	895	540	3883		359	349	511	440	643	397	380	258	3337
ENSBTAG00000008617	CSTF3	509.658	0.400295	0.11009	3.63606	0.000276841	0.00437165	549	545	473	387	480	451	1048	616	4549		301	408	582	534	683	515	451	351	3825
ENSBTAG00000000469	PPP2CA	1579.45	0.29831	0.0820881	3.63402	0.000279035	0.00440155	1651	1601	1478	1243	1519	1415	3700	2488	15095		942	1323	1678	1566	1948	1534	1346	1081	11418
ENSBTAG00000001926	RAD23B	1180.18	0.363734	0.100111	3.63332	0.000279801	0.00440417	1213	1172	1080	922	1180	967	2560	1831	10925		636	1064	1366	1247	1557	1156	927	807	8760
ENSBTAG00000018196	WDR43	845.122	0.406907	0.111985	3.63359	0.000279509	0.00440417	793	871	814	772	803	779	1617	964	7413		533	779	950	938	1123	709	745	563	6340
ENSBTAG00000033077	NUFIP2	1115.72	0.291764	0.0803136	3.63281	0.00028035	0.00440808	1033	1360	1144	829	973	925	2591	1937	10792		809	1006	1130	1107	1297	971	1085	633	8038
ENSBTAG00000000675	PGS1	487.856	-0.395666	0.108933	-3.63218	0.000281037	0.00440942	530	580	652	457	579	487	1421	1453	6159		320	363	365	280	391	315	445	235	2714
ENSBTAG00000018994	TNFSF10	291.748	-0.794553	0.218743	-3.63235	0.000280848	0.00440942	370	293	334	225	286	365	1215	1560	4648		131	111	158	138	128	238	293	93	1290
ENSBTAG00000004489	APPBP2	713.839	0.33082	0.0911785	3.62827	0.00028533	0.00446329	710	752	694	582	734	610	1512	1043	6637		381	564	803	699	930	723	664	485	5249
ENSBTAG00000007244	NID1	334.583	-0.656896	0.181052	-3.62822	0.000285383	0.00446329	427	379	525	254	386	268	1239	1418	4896		165	149	221	171	210	213	328	167	1624
ENSBTAG00000017177	RBM25	1581.95	0.369762	0.101905	3.62849	0.000285081	0.00446329	1602	1704	1538	1307	1543	1593	2798	1928	14013		1021	1553	1697	1494	2117	1469	1386	1004	11741
ENSBTAG00000047260	ENSBTAG00000047260	45.6013	0.638909	0.176113	3.62784	0.000285806	0.00446515	28	50	40	44	48	34	68	36	348		30	52	48	59	66	43	43	29	370
ENSBTAG00000015943	MICU2	499.77	0.309255	0.0852576	3.6273	0.000286397	0.00446962	548	495	503	407	437	427	1110	822	4749		303	423	570	486	597	540	412	307	3638
ENSBTAG00000000859	SLC38A1	415.852	0.404785	0.11162	3.62646	0.000287334	0.00447948	316	427	407	316	360	428	747	760	3761		329	339	510	426	572	340	381	227	3124
ENSBTAG00000006479	CAPN7	709.95	0.389307	0.107373	3.62575	0.000288128	0.00448708	657	690	735	614	711	706	1278	858	6249		430	752	805	667	907	627	609	491	5288
ENSBTAG00000016208	TGM2	228.602	-0.921294	0.254205	-3.62421	0.000289842	0.004509	145	283	264	212	134	481	814	1545	3878		170	89	135	78	117	62	113	73	837
ENSBTAG00000040031	ZNF148	1529.67	0.457621	0.126296	3.62341	0.00029074	0.00451818	1477	1579	1529	1205	1392	1385	2876	1686	13129		843	1387	1809	1786	2281	1407	1385	919	11817
ENSBTAG00000003546	TFAM	379.368	0.444319	0.12267	3.62206	0.000292272	0.00453238	389	401	336	302	348	328	784	430	3318		210	341	400	424	562	398	336	238	2909
ENSBTAG00000027809	RABGAP1L	603.399	0.514209	0.141957	3.62228	0.000292017	0.00453238	582	631	674	436	540	445	1058	683	5049		734	509	625	577	705	516	568	353	4587
ENSBTAG00000006491	AGL	541.882	0.418448	0.115558	3.6211	0.000293353	0.00454434	616	522	552	401	430	441	1050	861	4873		239	436	628	516	683	637	620	372	4131
ENSBTAG00000002073	RAD17	453.643	0.56944	0.157295	3.6202	0.000294378	0.0045554	437	513	406	319	436	380	753	365	3609		259	432	547	504	775	446	407	284	3654
ENSBTAG00000010732	MMP23B	31.9625	-0.726568	0.200752	-3.61923	0.000295486	0.00456774	39	50	49	40	35	30	70	141	454		7	21	13	21	30	17	27	15	151
ENSBTAG00000002755	ANKRD12	2476.4	0.362961	0.100305	3.61857	0.00029624	0.00457457	2173	2738	2361	2213	2162	2515	4098	4036	22296		1638	2150	2870	2762	3221	2071	2196	1451	18359
ENSBTAG00000011811	TNPO2	618.601	-0.356655	0.0985881	-3.61762	0.000297319	0.0045864	598	708	790	765	770	699	1329	1755	7414		376	509	437	430	518	438	445	333	3486
ENSBTAG00000006672	SYNCRIP	1293.41	0.370158	0.10233	3.61728	0.000297717	0.00458772	1215	1249	1197	1254	1268	1205	2490	1727	11605		736	1246	1450	1332	1682	1152	1070	916	9584
ENSBTAG00000006429	ACO2	1030.09	-0.485292	0.134176	-3.61683	0.000298237	0.00459091	1217	1136	1186	1092	1171	992	2963	3926	13683		529	645	650	618	721	863	927	544	5497
ENSBTAG00000014316	HNRNPH3	1209.47	0.356865	0.0987207	3.61489	0.000300472	0.00462046	1132	1221	1114	1132	1211	1237	2090	1666	10803		710	1127	1294	1212	1641	1088	1124	769	8965
ENSBTAG00000017161	TM2D1	118.636	0.466779	0.129144	3.6144	0.000301048	0.00462447	125	115	114	85	108	98	250	143	1038		67	80	139	122	171	135	119	82	915
ENSBTAG00000013347	DMPK	184.047	-1.00442	0.278013	-3.61286	0.000302836	0.00464707	120	170	197	84	111	262	521	2281	3746		101	56	97	37	87	34	91	45	548
ENSBTAG00000011591	KRR1	465.343	0.480684	0.133155	3.60996	0.000306244	0.00469446	488	487	411	341	414	416	934	488	3979		274	426	572	501	710	459	384	290	3616
ENSBTAG00000008606	EXOC3	795.875	-0.253629	0.0702682	-3.60944	0.000306859	0.00469898	811	897	962	890	913	862	1998	1962	9295		506	595	609	580	659	591	654	479	4673
ENSBTAG00000002487	UBE3A	1848.61	0.47497	0.131603	3.60912	0.000307236	0.00469985	1906	1906	1711	1568	1683	1666	3143	1930	15513		1000	1723	2271	2134	2684	1745	1654	1144	14355
ENSBTAG00000001574	GPATCH2	508.251	0.351574	0.097479	3.60667	0.000310157	0.00470289	478	592	481	365	482	491	988	800	4677		268	485	580	531	636	501	478	296	3775
ENSBTAG00000002107	FZD1	371.279	-0.385	0.106708	-3.60796	0.00030861	0.00470289	362	466	466	415	411	382	1002	1137	4641		186	266	275	218	307	349	318	179	2098
ENSBTAG00000005458	ENSBTAG00000005458	181.373	-0.729714	0.202236	-3.60822	0.000308303	0.00470289	229	175	316	239	242	125	457	842	2625		102	93	79	83	75	142	133	107	814
ENSBTAG00000018581	EPC2	521.038	0.359861	0.0997668	3.60702	0.000309735	0.00470289	459	563	549	447	479	501	988	735	4721		290	464	587	561	705	481	479	311	3878
ENSBTAG00000018910	WDR6	478.941	-0.352521	0.0977495	-3.60637	0.000310508	0.00470289	519	503	640	606	637	508	1069	1199	5681		310	371	330	307	358	348	428	249	2701
ENSBTAG00000019006	WDR24	289.657	-0.333916	0.092576	-3.60694	0.000309827	0.00470289	276	385	331	374	403	312	672	640	3393		154	223	207	217	250	227	205	169	1652
ENSBTAG00000021537	RWDD3	23.1118	0.656983	0.182152	3.60679	0.000310004	0.00470289	16	18	29	12	23	19	30	31	178		28	22	23	22	28	24	23	15	185
ENSBTAG00000044190	TMEM67	152.202	0.613766	0.170195	3.60626	0.000310641	0.00470289	127	149	123	128	116	148	266	136	1193		70	146	191	179	287	147	134	99	1253
ENSBTAG00000045184	SNORD127	9.72137	0.859322	0.238153	3.60827	0.000308244	0.00470289	8	8	7	4	5	7	20	7	66		6	8	16	14	18	10	8	8	88
ENSBTAG00000046803	GAS1	37.9318	-0.863185	0.239285	-3.60735	0.000309338	0.00470289	43	40	81	33	37	38	78	257	607		13	16	25	20	26	14	32	12	158
ENSBTAG00000005567	BEND4	17.5537	0.993561	0.27564	3.60456	0.000312688	0.00472125	10	17	7	7	9	13	13	8	84		12	21	12	5	85	11	22	15	183
ENSBTAG00000006440	IGDCC4	60.8861	-0.731876	0.203078	-3.60391	0.000313462	0.00472125	76	87	94	127	89	56	80	185	794		29	48	24	30	45	28	52	24	280
ENSBTAG00000010518	SKIV2L2	1146.28	0.431842	0.119794	3.60487	0.000312315	0.00472125	1231	1153	1090	876	1098	1021	2269	1256	9994		680	1025	1367	1231	1600	1086	968	759	8716
ENSBTAG00000016374	OGFRL1	231.778	0.435067	0.120714	3.60412	0.000313217	0.00472125	239	285	235	174	202	207	335	312	1989		217	220	253	200	291	221	197	137	1736
ENSBTAG00000021767	UBE2N	785.256	0.475319	0.131877	3.60425	0.000313053	0.00472125	843	868	696	578	707	715	1482	761	6650		472	713	947	843	1100	760	683	537	6055
ENSBTAG00000000347	RHOG	170.294	-0.447813	0.124288	-3.60303	0.000314533	0.00472767	175	171	185	252	225	211	423	454	2096		101	107	133	112	134	100	133	99	919
ENSBTAG00000018795	PMS1	286.451	0.55518	0.154079	3.60323	0.00031429	0.00472767	283	311	209	249	278	244	472	244	2290		166	284	383	290	444	242	276	197	2282
ENSBTAG00000010255	ZNF24	551.44	0.253572	0.0703961	3.60207	0.000315694	0.00473894	628	628	590	447	529	461	1066	927	5276		370	493	544	528	645	554	469	320	3923
ENSBTAG00000011626	ATP2C1	1078.01	0.330117	0.0916649	3.60134	0.000316575	0.00473894	1168	1284	982	796	1032	829	2391	1664	10146		657	933	1231	1054	1382	1019	998	651	7925
ENSBTAG00000014295	CAPZA1	3867.34	0.537554	0.149255	3.60159	0.000316276	0.00473894	3977	3991	3384	2877	3547	3212	7463	3324	31775		1980	3550	4748	4378	6031	3941	3355	2715	30698
ENSBTAG00000021962	CXorf23	300.301	0.501103	0.139143	3.60135	0.00031657	0.00473894	242	272	312	276	239	319	501	329	2490		161	267	364	337	449	267	319	190	2354
ENSBTAG00000019904	LRRC41	205.296	-0.308345	0.0856498	-3.60006	0.000318142	0.00475754	260	260	252	211	218	225	516	481	2423		150	164	162	150	164	143	150	98	1181
ENSBTAG00000005026	MANEA	186.05	0.402962	0.111975	3.59867	0.000319844	0.00477811	207	161	167	135	156	131	439	348	1744		113	148	202	183	271	176	180	130	1403
ENSBTAG00000015413	RASA2	894.16	0.594585	0.165246	3.59818	0.00032045	0.00478231	737	847	807	695	797	909	1574	610	6976		548	911	1233	1028	1314	790	839	566	7229
ENSBTAG00000002112	INSIG2	79.3058	0.477198	0.13265	3.59743	0.00032138	0.00478643	54	89	62	73	72	63	167	118	698		70	66	105	72	108	73	71	44	609
ENSBTAG00000015566	CTR9	969.459	0.289742	0.0805371	3.59762	0.000321144	0.00478643	973	1081	985	739	921	888	2140	1492	9219		625	863	922	980	1197	937	785	654	6963
ENSBTAG00000030710	ITGB3BP	136.266	0.568685	0.158163	3.59556	0.000323693	0.00481601	142	133	130	97	132	97	243	134	1108		58	134	174	166	221	137	129	83	1102
ENSBTAG00000001499	TRIM33	683.955	0.375092	0.104338	3.59498	0.000324411	0.00481691	652	769	672	596	684	648	1238	785	6044		458	637	748	694	842	611	602	462	5054
ENSBTAG00000005137	LPGAT1	460.446	0.360803	0.100357	3.5952	0.000324144	0.00481691	470	462	472	408	479	387	931	541	4150		341	397	519	445	474	486	452	270	3384
ENSBTAG00000017265	VBP1	239.313	0.481392	0.133974	3.59318	0.000326671	0.00484556	230	282	198	188	205	214	478	250	2045		127	227	265	256	335	271	202	168	1851
ENSBTAG00000011207	CNN1	818.98	-0.992177	0.276176	-3.59255	0.000327459	0.0048463	468	825	938	305	623	1212	2737	9237	16345		448	280	351	145	434	179	540	177	2554
ENSBTAG00000013980	SOD3	34.9226	-0.80118	0.223024	-3.59235	0.000327711	0.0048463	34	59	75	47	30	37	102	123	507		27	15	10	22	17	16	35	8	150
ENSBTAG00000020449	ETFB	365.605	-0.257365	0.0716387	-3.59254	0.000327465	0.0048463	461	479	409	394	442	352	940	754	4231		195	264	249	276	366	310	291	214	2165
ENSBTAG00000014255	VPS50	489.678	0.437377	0.121766	3.59194	0.000328228	0.00484905	527	534	501	373	456	394	952	518	4255		298	452	593	511	673	427	438	331	3723
ENSBTAG00000007696	ENSBTAG00000007696	1146.87	0.320392	0.0892303	3.59062	0.000329898	0.00486881	1145	1331	1156	922	1016	1029	2434	1673	10706		664	918	1343	1158	1385	1169	1050	711	8398
ENSBTAG00000016307	CDC7	406.658	0.502643	0.140051	3.58901	0.000331936	0.0048879	326	404	367	381	384	396	691	410	3359		231	413	508	446	609	354	358	261	3180
ENSBTAG00000019514	OPA1	1022.56	0.400375	0.11156	3.58887	0.00033212	0.0048879	1131	1020	987	804	1004	785	2104	1350	9185		531	940	1191	1090	1403	1028	854	677	7714
ENSBTAG00000043249	SNORA2	21.8904	0.740884	0.206443	3.58881	0.00033219	0.0048879	18	20	18	14	15	19	36	20	160		13	23	43	28	30	15	15	18	185
ENSBTAG00000016469	TNKS1BP1	527.136	-0.626405	0.17462	-3.58724	0.00033419	0.0049124	458	512	752	684	592	622	1411	2310	7341		219	402	245	291	403	298	477	274	2609
ENSBTAG00000009727	ADIPOR1	249.091	-0.276127	0.0769973	-3.5862	0.000335535	0.00492454	258	311	313	266	265	278	597	634	2922		145	181	195	192	194	197	209	144	1457
ENSBTAG00000011860	SUPT20H	946.705	0.398204	0.111042	3.58608	0.000335688	0.00492454	741	1147	908	741	833	1047	1576	1339	8332		737	964	1112	900	1027	816	905	571	7032
ENSBTAG00000012208	ENSBTAG00000012208	309.003	-0.956567	0.266822	-3.58503	0.000337033	0.00493934	477	355	478	209	400	196	1456	2010	5581		200	98	242	56	88	33	197	122	1036
ENSBTAG00000004046	DTX4	169.095	-0.828778	0.231249	-3.58392	0.000338481	0.00494313	148	191	312	171	216	107	422	1148	2715		84	106	62	73	99	95	145	52	716
ENSBTAG00000007196	TAGLN	1874.51	-0.950362	0.265182	-3.58382	0.000338611	0.00494313	1607	1932	2115	837	1380	2146	6850	18852	35719		1018	655	994	500	1008	588	1223	576	6562
ENSBTAG00000013900	TRIM21	412.577	-0.374606	0.104522	-3.584	0.000338378	0.00494313	471	483	477	383	439	521	1416	955	5145		229	269	327	286	323	320	364	209	2327
ENSBTAG00000017201	AP4S1	84.8822	0.558735	0.155906	3.58379	0.00033864	0.00494313	73	73	73	77	94	70	162	65	687		53	89	103	79	115	93	89	53	674
ENSBTAG00000014373	CETN3	306.558	0.626424	0.174885	3.58192	0.000341072	0.00496875	361	287	230	233	301	249	455	196	2312		173	282	346	347	507	308	312	231	2506
ENSBTAG00000016368	LRPPRC	1596.68	0.315741	0.0881446	3.58207	0.000340877	0.00496875	1728	1698	1567	1281	1429	1337	3429	2608	15077		929	1280	1818	1727	2018	1529	1378	992	11671
ENSBTAG00000002051	ARAP1	431.213	-0.461713	0.12896	-3.58027	0.000343238	0.00499534	493	412	634	529	529	506	1019	1262	5384		294	321	277	238	295	311	403	180	2319
ENSBTAG00000000197	TRMT10A	154.319	0.402472	0.112472	3.5784	0.000345703	0.00502447	143	159	150	113	156	125	337	221	1404		104	129	188	166	209	149	117	96	1158
ENSBTAG00000016501	ARHGAP1	418.328	-0.466088	0.130257	-3.57821	0.000345951	0.00502447	355	549	597	514	516	538	982	1131	5182		306	308	326	237	285	235	307	214	2218
ENSBTAG00000021762	ZC3H15	505.843	0.369345	0.103227	3.57797	0.000346267	0.00502447	473	543	460	411	506	491	1025	664	4573		310	452	534	567	656	483	421	326	3749
ENSBTAG00000016810	PYCRL	338.8	-0.434632	0.121602	-3.57422	0.000351277	0.00509213	428	405	490	310	402	258	970	1112	4375		167	251	239	207	268	276	261	188	1857
ENSBTAG00000016326	C1orf52	123.978	0.518427	0.145067	3.5737	0.000351978	0.00509725	113	132	112	82	118	96	283	127	1063		73	94	152	140	192	115	124	85	975
ENSBTAG00000027159	ZBTB8OS	412.949	0.44671	0.125038	3.57258	0.000353479	0.00511394	478	459	364	302	429	319	791	419	3561		265	362	431	426	546	445	387	280	3142
ENSBTAG00000045582	ARPC5	2344.19	0.385161	0.107838	3.57166	0.000354731	0.005127	2565	2459	2211	1775	2234	1914	5433	2700	21291		1567	1869	2486	2322	2826	2589	2113	1629	17401
ENSBTAG00000021554	NOL7	367.536	0.33856	0.0948179	3.57064	0.000356116	0.00514195	336	377	372	307	373	344	750	525	3384		221	315	361	386	505	312	329	262	2691
ENSBTAG00000003378	ACAP2	1073.66	0.320632	0.0898043	3.57034	0.000356521	0.00514273	1228	1230	967	778	1034	890	2347	1613	10087		745	829	1209	1002	1222	1127	971	695	7800
ENSBTAG00000013043	AP5M1	319.975	0.461051	0.129173	3.56925	0.000358001	0.00515901	329	373	289	244	309	279	583	317	2723		198	312	376	344	423	330	297	182	2462
ENSBTAG00000012164	CP	624.912	0.612306	0.171605	3.56811	0.000359565	0.00517646	675	718	374	477	540	452	1193	507	4936		725	625	517	714	721	626	624	376	4928
ENSBTAG00000011916	USP8	1286.65	0.359145	0.100673	3.56744	0.000360479	0.00518454	1321	1376	1235	1047	1273	1214	2559	1574	11599		784	1174	1414	1334	1673	1219	1127	805	9530
ENSBTAG00000013366	NRIP3	37.1375	-0.780701	0.219038	-3.56422	0.000364935	0.00524348	44	63	70	40	45	50	161	54	527		95	28	21	29	16	18	25	4	236
ENSBTAG00000008082	CEP350	3504.74	0.221042	0.0620508	3.56227	0.000367664	0.00527057	3792	4131	3913	2952	3335	3011	7033	5751	33918		2356	2963	3489	3276	3883	3559	3202	1968	24696
ENSBTAG00000011642	ENSBTAG00000011642	822.491	0.32539	0.0913609	3.56159	0.000368616	0.00527057	778	884	816	726	748	839	1600	1154	7545		499	768	935	802	1050	727	720	517	6018
ENSBTAG00000015554	TMF1	946.694	0.35508	0.0996835	3.56208	0.000367935	0.00527057	958	963	919	666	853	820	2330	1393	8902		620	784	1053	1004	1251	851	881	565	7009
ENSBTAG00000015920	TMEM147	288.497	-0.306371	0.0860182	-3.5617	0.000368457	0.00527057	365	428	334	266	328	258	787	695	3461		155	216	233	229	263	227	196	157	1676
ENSBTAG00000017569	C5orf22	131.263	0.351134	0.0985792	3.56195	0.000368115	0.00527057	117	135	137	101	153	107	253	206	1209		83	122	137	146	160	117	117	82	964
ENSBTAG00000008339	DHX8	876.106	-0.193019	0.0542017	-3.56113	0.00036926	0.00527462	1060	1050	1079	937	1014	931	2058	1676	9805		498	692	728	598	835	781	745	456	5333
ENSBTAG00000015727	ENSBTAG00000015727	182.69	-0.838925	0.235621	-3.56049	0.000370161	0.00528236	335	228	318	109	231	275	743	496	2735		113	56	135	20	89	136	109	88	746
ENSBTAG00000009103	UBLCP1	487.822	0.539158	0.151491	3.55901	0.000372251	0.00530702	498	438	377	393	460	450	949	438	4003		238	430	628	491	744	571	456	331	3889
ENSBTAG00000017833	RNF19A	2012.91	0.456263	0.128222	3.55839	0.000373136	0.00531447	1932	2368	1854	1497	1932	1991	3474	1936	16984		1371	1868	2275	2158	2685	1921	1876	1243	15397
ENSBTAG00000003239	UTP20	1246.59	0.359213	0.100958	3.55806	0.000373602	0.00531595	1307	1235	1171	1183	1227	1092	2463	1543	11221		751	1078	1378	1286	1654	1210	1126	769	9252
ENSBTAG00000003359	ELOVL5	344.239	0.411332	0.115664	3.55627	0.000376152	0.00533671	289	375	267	287	319	309	740	533	3119		325	266	339	311	471	257	353	234	2556
ENSBTAG00000003702	ANGEL2	626.707	0.482446	0.135651	3.55654	0.000375774	0.00533671	647	657	514	488	621	594	1066	657	5244		339	607	719	718	920	642	545	387	4877
ENSBTAG00000003832	MFAP2	31.0339	-0.764267	0.214907	-3.55628	0.000376147	0.00533671	33	30	58	37	42	20	98	150	468		12	15	16	17	18	24	27	12	141
ENSBTAG00000045510	EMC10	664.765	-0.275035	0.0773512	-3.55566	0.000377026	0.00534394	788	881	814	636	771	603	1530	1853	7876		401	490	549	440	563	530	524	390	3887
ENSBTAG00000018898	ARID4A	1086.31	0.443638	0.124804	3.55467	0.000378451	0.00535378	1012	980	1115	955	1102	1002	1936	1193	9295		629	1041	1405	1146	1490	1056	941	631	8339
ENSBTAG00000019685	BAG6	1403.67	-0.27303	0.0768064	-3.55479	0.000378282	0.00535378	1517	1564	1572	1607	1603	1499	3410	3814	16586		850	1020	1062	956	1194	1106	1134	863	8185
ENSBTAG00000010568	ZBED5	509.812	0.501278	0.141081	3.55312	0.000380695	0.00538035	455	581	433	449	476	526	681	524	4125		315	478	620	548	741	460	493	324	3979
ENSBTAG00000008279	FRMD4A	120.12	-0.616521	0.173537	-3.55267	0.000381342	0.0053843	114	146	147	137	128	114	456	473	1715		82	79	68	58	72	94	85	53	591
ENSBTAG00000019214	USP14	417.924	0.381767	0.107488	3.55171	0.000382739	0.00539883	407	367	417	352	337	427	904	591	3802		253	356	480	457	539	374	354	293	3106
ENSBTAG00000004902	INTS8	1110.13	0.41152	0.11588	3.55124	0.000383419	0.00540158	1059	1234	1019	986	1153	1044	1770	1282	9547		666	1102	1248	1175	1477	974	1038	698	8378
ENSBTAG00000005726	HNRNPA2B1	7345.73	0.416731	0.117362	3.55082	0.000384039	0.00540158	6608	7200	7270	7048	6835	7380	11768	9018	63127		4378	7891	7990	7468	10236	6567	6040	4897	55467
ENSBTAG00000009275	MTRF1L	234.339	0.30114	0.0848084	3.55083	0.000384015	0.00540158	238	240	224	183	205	219	533	404	2246		138	217	222	194	315	237	227	154	1704
ENSBTAG00000015327	SPTAN1	7245.33	-0.488735	0.137676	-3.54988	0.000385406	0.00541562	6817	7752	9781	8744	7454	11347	18471	21122	91488		4864	5076	4554	4287	4875	4498	6324	3627	38105
ENSBTAG00000017112	CDYL2	114.022	-0.69552	0.195982	-3.5489	0.000386847	0.00543067	122	101	205	120	136	128	296	525	1633		81	49	58	43	76	83	89	52	531
ENSBTAG00000008729	FAM45A	281.224	0.340845	0.0960703	3.54787	0.000388353	0.0054466	288	273	274	204	262	222	669	485	2677		220	201	291	252	335	326	272	165	2062
ENSBTAG00000046990	C14orf142	129.161	0.446552	0.1259	3.54689	0.000389811	0.00546183	124	149	123	82	133	106	253	167	1137		77	100	150	131	201	117	131	84	991
ENSBTAG00000015271	RIPK2	329.762	0.30103	0.0848887	3.54617	0.000390869	0.00547142	316	364	318	266	291	262	775	603	3195		192	295	378	322	389	331	318	182	2407
ENSBTAG00000010422	MDM2	1231.83	0.377228	0.106416	3.54484	0.000392858	0.00549402	1287	1275	1147	1144	1216	1152	2214	1412	10847		779	1131	1428	1236	1552	1143	1168	746	9183
ENSBTAG00000000687	POC1B	153.109	0.334626	0.094491	3.54136	0.000398075	0.00554546	158	166	156	123	141	109	264	323	1440		115	133	172	127	172	145	173	85	1122
ENSBTAG00000002708	MRPL42	172.97	0.416651	0.117629	3.54208	0.000396988	0.00554546	175	178	173	128	155	164	360	200	1533		102	164	172	162	251	161	161	129	1302
ENSBTAG00000005809	GPR89	399.08	0.343155	0.0969124	3.54087	0.000398804	0.00554546	432	438	416	303	386	357	770	540	3642		271	348	479	381	494	395	336	231	2935
ENSBTAG00000013421	PRMT3	293.712	0.393267	0.111043	3.54157	0.000397752	0.00554546	327	310	248	240	231	246	678	410	2690		171	267	333	284	422	273	280	183	2213
ENSBTAG00000019746	CCDC66	313.348	0.314102	0.0887034	3.54103	0.000398567	0.00554546	299	342	323	248	328	302	570	482	2894		242	300	279	319	378	271	307	171	2267
ENSBTAG00000043971	NOTCH3	217.533	-0.771745	0.217952	-3.5409	0.000398772	0.00554546	217	214	450	310	274	231	478	957	3131		143	192	90	85	106	98	194	51	959
ENSBTAG00000017040	LY6E	260.912	-0.818315	0.231172	-3.53985	0.000400352	0.00556171	201	269	328	252	284	542	1815	371	4062		143	150	154	92	194	142	145	89	1109
ENSBTAG00000003062	FAM160B1	434.117	0.373006	0.105396	3.53908	0.00040152	0.00556739	342	504	419	394	417	424	846	538	3884		342	376	448	459	445	396	443	275	3184
ENSBTAG00000016557	MTMR2	381.145	0.247744	0.0699993	3.53923	0.000401292	0.00556739	428	409	418	266	378	321	780	705	3705		248	316	342	351	443	377	382	246	2705
ENSBTAG00000017809	PDS5A	2195.7	0.416879	0.117852	3.53732	0.000404209	0.00559938	1996	2393	2079	1885	2025	2266	3815	2505	18964		1338	2123	2494	2424	2921	1886	1943	1439	16568
ENSBTAG00000012004	TGFB3	74.8041	-0.590466	0.166964	-3.53649	0.000405482	0.00561172	84	84	101	89	62	105	240	249	1014		31	67	56	33	71	38	50	36	382
ENSBTAG00000006775	SLC12A7	798.209	-0.612064	0.173128	-3.53534	0.000407254	0.00563093	858	870	1178	905	968	647	2242	3548	11216		554	436	477	407	457	499	694	382	3906
ENSBTAG00000012059	MVD	218.713	-0.315647	0.0893035	-3.53454	0.00040849	0.0056427	256	277	286	254	230	211	620	475	2609		97	152	174	160	201	182	154	144	1264
ENSBTAG00000045886	STARD4	197.414	0.407282	0.115238	3.53427	0.000408904	0.0056431	188	216	176	150	183	184	435	238	1770		149	163	218	215	243	201	162	123	1474
ENSBTAG00000019132	DMP1	7.59359	0.982224	0.277962	3.53366	0.000409845	0.00565078	2	5	6	2	7	3	9	3	37		17	6	16	9	10	1	10	4	73
ENSBTAG00000006262	LIMS2	84.3892	-0.856884	0.24253	-3.5331	0.000410718	0.0056575	55	100	104	86	82	126	187	639	1379		48	41	46	41	67	33	50	20	346
ENSBTAG00000001602	IL4R	683.566	-0.313477	0.088738	-3.53261	0.000411476	0.00566262	748	813	772	680	841	730	1637	2023	8244		383	435	525	467	571	533	608	415	3937
ENSBTAG00000046419	ENSBTAG00000046419	39.3656	-0.873336	0.247245	-3.53226	0.000412018	0.00566476	56	41	29	81	47	22	153	209	638		20	14	27	28	17	15	30	7	158
ENSBTAG00000009522	EIF4E	889.287	0.475712	0.134729	3.53087	0.000414196	0.00568938	875	940	734	658	749	757	2061	1020	7794		497	827	1037	1077	1328	837	736	559	6898
ENSBTAG00000031435	SELT	981.605	0.365558	0.103554	3.53011	0.000415383	0.00570034	1052	906	915	666	858	749	2533	1704	9383		586	784	1084	909	1213	1125	921	665	7287
ENSBTAG00000026320	VPS28	323.729	-0.262986	0.074525	-3.52883	0.000417405	0.00572274	361	402	353	376	431	353	766	664	3706		200	236	267	256	291	231	242	178	1901
ENSBTAG00000002039	FRMD8	269.46	-0.340501	0.0965245	-3.52761	0.000419323	0.00573831	324	374	349	358	321	294	598	488	3106		130	216	188	201	263	179	215	149	1541
ENSBTAG00000021822	ARV1	139.185	0.390997	0.110834	3.52777	0.000419075	0.00573831	135	146	151	113	127	130	243	194	1239		116	128	155	137	178	109	144	69	1036
ENSBTAG00000000642	INTS1	1033.64	-0.45874	0.13007	-3.52686	0.000420512	0.00574922	991	1161	1368	1431	1272	1263	2160	3134	12780		702	843	671	589	792	618	770	532	5517
ENSBTAG00000047924	MAB21L2	93.9059	-0.750644	0.212886	-3.52604	0.000421816	0.00576168	101	100	132	82	88	115	242	578	1438		46	52	60	32	64	64	74	36	428
ENSBTAG00000031473	ORC2	723.062	0.433514	0.122967	3.52544	0.000422774	0.00576939	690	754	713	644	658	697	1253	780	6189		422	706	855	782	1005	653	640	449	5512
ENSBTAG00000005693	CCDC43	312.979	0.339726	0.0964116	3.5237	0.000425567	0.00580211	325	340	304	265	303	291	595	432	2855		195	286	336	304	432	298	258	193	2302
ENSBTAG00000004227	TBCK	330.751	0.354166	0.100545	3.52245	0.000427585	0.00582421	307	341	320	317	339	301	624	432	2981		239	290	351	347	432	272	303	198	2432
ENSBTAG00000000061	PCDH7	229.672	-0.573215	0.162783	-3.52135	0.000429354	0.00584288	255	354	299	405	369	203	399	550	2834		74	143	182	122	184	218	152	112	1187
ENSBTAG00000008987	SOCS5	302.472	0.315369	0.0895769	3.52065	0.000430486	0.00585285	347	334	283	189	295	276	623	505	2852		196	240	320	280	357	307	304	196	2200
ENSBTAG00000003081	RWDD4	174.603	0.365248	0.103796	3.51889	0.000433357	0.00588581	190	166	158	130	173	154	358	280	1609		95	153	179	189	228	184	139	125	1292
ENSBTAG00000018737	GLMN	270.34	0.555717	0.157936	3.51862	0.000433804	0.00588581	263	250	237	235	231	274	425	225	2140		158	266	309	316	415	303	208	177	2152
ENSBTAG00000039803	MYO7B	2437.04	-0.808424	0.229769	-3.51843	0.000434114	0.00588581	2900	2331	4635	3356	2903	1843	4773	14347	37088		1524	1161	1077	845	823	1716	2264	854	10264
ENSBTAG00000035286	CMC1	133.49	0.419075	0.119117	3.51818	0.000434524	0.00588594	158	122	117	114	133	90	294	171	1199		79	128	151	120	179	121	146	87	1011
ENSBTAG00000018616	IPO11	459.211	0.297108	0.0845101	3.51565	0.000438681	0.0059341	448	491	496	383	470	404	948	668	4308		280	399	524	449	568	444	391	275	3330
ENSBTAG00000018690	RPAP3	304.1	0.4975	0.141515	3.51552	0.000438889	0.0059341	306	331	255	202	263	294	604	327	2582		166	262	362	382	435	306	302	171	2386
ENSBTAG00000047420	ENSBTAG00000047420	6.32093	-0.993399	0.282655	-3.51453	0.000440529	0.0059508	19	21	8	4	10	6	3	37	108		2	1	2	2	3	5	1	0	16
ENSBTAG00000025210	COL4A2	779.182	-0.852564	0.242766	-3.51188	0.000444956	0.00600507	793	759	1369	624	825	798	2962	4801	12931		370	501	270	222	290	346	943	234	3176
ENSBTAG00000012777	SRF	265.993	-0.378701	0.107861	-3.51101	0.000446409	0.00601914	309	328	288	316	320	268	630	803	3262		153	211	196	146	236	168	215	162	1487
ENSBTAG00000018013	EMP3	74.9225	-0.605778	0.172555	-3.51064	0.000447026	0.00602192	77	107	97	68	105	53	277	276	1060		39	40	53	39	70	62	42	34	379
ENSBTAG00000019166	NSMCE4A	489.433	0.303347	0.0864415	3.50928	0.000449327	0.00604736	496	541	519	419	482	471	867	709	4504		286	440	503	503	610	469	444	299	3554
ENSBTAG00000015745	RAB3IL1	48.0697	-0.563618	0.160634	-3.50871	0.000450278	0.00604912	62	68	71	62	57	52	85	157	614		15	32	36	25	39	29	44	28	248
ENSBTAG00000046323	ENSBTAG00000046323	35.7331	-0.840755	0.239619	-3.50871	0.000450282	0.00604912	51	40	60	33	45	24	114	206	573		12	11	21	25	9	24	35	12	149
ENSBTAG00000005762	ENSBTAG00000005762	10.3359	-0.968077	0.275974	-3.50785	0.000451738	0.00606313	22	15	15	8	7	13	27	75	182		6	1	10	1	5	5	2	3	33
ENSBTAG00000010799	MYL6	4520.78	-0.436044	0.124317	-3.50753	0.000452284	0.00606491	5686	5750	5559	3547	4856	4337	13182	16282	59199		2193	2814	3449	2828	4182	3654	3325	2424	24869
ENSBTAG00000012758	YIPF5	493.15	0.388651	0.11082	3.50704	0.000453115	0.00607051	592	540	446	359	427	389	1101	633	4487		320	425	513	452	685	507	427	349	3678
ENSBTAG00000046385	RAB5A	266.486	0.350503	0.0999688	3.50612	0.000454683	0.00608595	261	271	257	200	240	222	641	420	2512		169	191	279	296	319	272	237	192	1955
ENSBTAG00000013650	PQLC2	77.8455	-0.544698	0.15544	-3.50423	0.000457934	0.00612388	81	120	120	86	89	82	188	241	1007		57	55	53	35	40	52	74	33	399
ENSBTAG00000003035	IMPACT	434.813	0.468812	0.133816	3.50342	0.00045933	0.00613695	416	405	406	396	419	409	754	454	3659		214	430	541	505	561	420	405	283	3359
ENSBTAG00000016377	IPP	364.906	0.590901	0.168686	3.50295	0.000460128	0.00614202	343	382	312	292	372	325	525	242	2793		252	380	414	440	552	343	295	248	2924
ENSBTAG00000021223	CRY2	85.3039	-0.615679	0.175791	-3.50235	0.000461182	0.00615049	102	92	136	112	89	102	182	324	1139		57	77	52	48	52	51	63	23	423
ENSBTAG00000017122	HSPG2	1577.68	-0.846144	0.241702	-3.50078	0.000463905	0.00618118	1329	1473	2702	1772	1735	1579	3956	11131	25677		990	975	635	509	645	612	1549	462	6377
ENSBTAG00000001013	SLC30A5	841.142	0.376291	0.107509	3.5001	0.000465086	0.00618265	764	879	789	604	754	630	2094	1463	7977		425	715	1003	811	1063	960	765	560	6302
ENSBTAG00000010161	CCL21	110.083	-0.778458	0.222417	-3.49999	0.000465279	0.00618265	113	289	255	112	187	103	210	184	1453		1027	89	59	59	47	69	30	52	1432
ENSBTAG00000029909	bta-mir-7-2	25.3628	0.611071	0.174569	3.50045	0.000464475	0.00618265	20	15	28	21	26	15	51	31	207		22	19	32	25	32	26	35	14	205
ENSBTAG00000012865	DEK	4537.85	0.601142	0.171796	3.49917	0.000466718	0.00619055	4556	4798	3681	3892	3926	3867	6579	3404	34703		2282	5024	5764	5576	7351	4402	3575	3005	36979
ENSBTAG00000016552	NME3	208.22	-0.338753	0.0968079	-3.49923	0.000466598	0.00619055	271	275	286	256	276	202	433	404	2403		118	174	150	142	203	161	140	102	1190
ENSBTAG00000005309	TGDS	342.116	0.483414	0.138232	3.49712	0.000470303	0.00623247	329	337	313	273	353	343	580	305	2833		241	302	404	371	473	306	323	218	2638
ENSBTAG00000019569	CD151	421.308	-0.512562	0.146652	-3.49508	0.000473918	0.00626156	448	467	530	430	527	374	1359	1567	5702		230	278	291	198	288	324	318	265	2192
ENSBTAG00000020123	AUP1	789.749	-0.209186	0.059842	-3.49564	0.000472932	0.00626156	816	1081	967	770	855	822	1937	1818	9066		493	595	657	530	681	659	690	445	4750
ENSBTAG00000035615	UPF3B	224.144	0.357787	0.102374	3.49492	0.000474205	0.00626156	222	203	260	221	192	204	400	321	2023		118	217	229	222	288	207	240	141	1662
ENSBTAG00000046765	POLR2A	1145.91	-0.476881	0.136446	-3.49503	0.000474012	0.00626156	1010	1366	1444	1661	1186	1567	2584	3512	14330		753	808	796	770	747	752	957	507	6090
ENSBTAG00000005249	RNF14	552.614	0.262219	0.0750477	3.49402	0.000475797	0.00627197	587	570	566	444	544	506	1256	838	5311		402	473	578	514	643	500	507	321	3938
ENSBTAG00000017652	NUP50	500.961	0.251256	0.0719107	3.494	0.000475849	0.00627197	471	544	502	449	517	511	976	779	4749		343	418	488	486	564	455	445	337	3536
ENSBTAG00000005862	SMC4	3523.16	0.614437	0.175908	3.49294	0.000477725	0.00627516	3068	3349	2794	3198	2879	3533	5054	2805	26680		1570	3454	4432	4527	5960	3450	2984	2533	28910
ENSBTAG00000007910	EXOC7	340.759	-0.284843	0.0815492	-3.4929	0.000477802	0.00627516	395	373	434	380	355	362	844	893	4036		191	283	231	233	332	262	283	183	1998
ENSBTAG00000007913	CWC15	720.984	0.362706	0.103821	3.49359	0.000476576	0.00627516	755	799	679	588	693	631	1455	936	6536		374	683	793	740	967	686	656	469	5368
ENSBTAG00000016546	PARP12	953.213	-0.596733	0.170822	-3.4933	0.000477098	0.00627516	916	1111	1008	752	983	1746	4127	2546	13189		528	566	601	523	675	729	730	428	4780
ENSBTAG00000014931	MLF2	399.355	-0.25474	0.0729477	-3.4921	0.000479246	0.00628849	444	550	439	416	452	395	1002	976	4674		203	311	311	283	385	285	332	255	2365
ENSBTAG00000017401	TBK1	617.135	0.447631	0.128202	3.49161	0.000480121	0.00629271	615	618	542	422	553	539	1335	879	5503		303	508	759	758	867	647	600	337	4779
ENSBTAG00000017830	RBMS2	180.573	-0.568076	0.162705	-3.49144	0.000480425	0.00629271	186	233	246	163	174	198	566	739	2505		124	109	126	108	128	117	149	62	923
ENSBTAG00000009856	ACAP3	209.293	-0.486206	0.13927	-3.49111	0.000481013	0.0062948	223	255	338	273	285	207	397	609	2587		152	158	140	135	142	111	164	98	1100
ENSBTAG00000007920	PANK2	523.007	0.335885	0.0962406	3.49006	0.000482915	0.00631265	544	525	534	480	529	490	920	697	4719		324	491	569	500	703	481	484	301	3853
ENSBTAG00000034222	CAB39L	277.614	0.559084	0.160201	3.48988	0.000483239	0.00631265	287	302	242	198	260	266	374	251	2180		199	216	343	234	492	231	283	211	2209
ENSBTAG00000043268	SNORD79	32.8954	0.631691	0.18102	3.48963	0.000483698	0.00631303	30	28	29	24	25	25	75	28	264		23	26	39	46	51	28	29	25	267
ENSBTAG00000015151	FOXN2	330.385	0.379355	0.108724	3.48916	0.000484543	0.00631843	313	349	311	248	329	319	635	482	2986		164	312	360	341	483	290	323	210	2483
ENSBTAG00000013472	COL1A2	4834.23	-0.641847	0.184006	-3.48818	0.000486315	0.0063348	4308	4865	8951	4689	4982	4670	12160	24915	69540		2497	3460	2932	2528	3170	3067	3444	2335	23433
ENSBTAG00000018653	NABP1	537.807	0.596747	0.171086	3.48799	0.000486661	0.0063348	416	558	418	436	448	587	949	365	4177		351	523	755	619	773	473	516	339	4349
ENSBTAG00000008302	RINT1	373.307	0.354007	0.101554	3.48588	0.000490518	0.00637296	394	415	374	289	340	344	743	501	3400		282	357	425	344	484	349	320	195	2756
ENSBTAG00000016577	AXIN1	332.818	-0.348545	0.0999936	-3.48568	0.000490896	0.00637296	345	388	453	375	383	367	746	945	4002		204	267	221	233	240	233	289	189	1876
ENSBTAG00000031800	ENSBTAG00000031800	270.933	-0.402822	0.115551	-3.4861	0.000490124	0.00637296	332	303	383	281	342	275	622	790	3328		161	177	154	163	216	189	238	186	1484
ENSBTAG00000000993	N4BP2L1	278.731	0.312671	0.0897184	3.48502	0.000492096	0.00637726	307	320	289	209	272	224	475	501	2597		245	244	259	214	320	260	292	171	2005
ENSBTAG00000019453	PTGES	27.9131	-0.648685	0.186129	-3.48514	0.000491884	0.00637726	28	27	34	44	41	32	95	77	378		13	23	12	14	16	17	24	16	135
ENSBTAG00000006593	ANKS3	146.976	-0.624177	0.179143	-3.48424	0.000493534	0.00638934	179	174	209	136	185	118	408	673	2082		86	86	88	65	85	96	139	75	720
ENSBTAG00000027722	IPO7	2299.9	0.374851	0.107591	3.48404	0.0004939	0.00638934	2350	2535	2160	1967	1927	1995	4855	3118	20907		1221	2048	2727	2458	3156	2200	2039	1405	17254
ENSBTAG00000001108	GMCL1	999.107	0.515848	0.148126	3.4825	0.000496754	0.00640418	969	1032	880	755	963	827	1918	995	8339		456	955	1324	1092	1568	1055	851	630	7931
ENSBTAG00000007479	CCDC90B	296.522	0.508266	0.145957	3.4823	0.000497125	0.00640418	271	258	306	227	299	277	568	255	2461		172	305	367	317	422	287	248	199	2317
ENSBTAG00000010490	PEX5	278.585	-0.276006	0.0792496	-3.48274	0.00049631	0.00640418	336	354	341	283	316	283	686	662	3261		171	176	202	183	219	243	260	172	1626
ENSBTAG00000010955	NUP54	396.876	0.492854	0.141498	3.48312	0.000495599	0.00640418	384	438	385	322	371	340	651	405	3296		206	359	502	497	556	344	348	275	3087
ENSBTAG00000038617	SH3D21	60.1934	-0.706411	0.202861	-3.48224	0.000497229	0.00640418	72	79	106	74	46	61	157	267	862		21	45	23	32	34	31	49	42	277
ENSBTAG00000000154	IRF2BP1	169.699	-0.332209	0.0954118	-3.48185	0.000497971	0.00640706	180	228	214	204	212	174	351	432	1995		84	127	125	131	147	120	122	111	967
ENSBTAG00000016594	PIGQ	172.955	-0.567061	0.162882	-3.48142	0.000498764	0.00640706	187	208	250	212	206	155	386	716	2320		105	147	99	91	100	123	131	79	875
ENSBTAG00000046152	MGAM	304.822	0.844954	0.2427	3.48147	0.000498662	0.00640706	577	172	136	94	222	134	212	399	1946		359	203	295	404	435	343	501	177	2717
ENSBTAG00000024787	HAUS3	474.104	0.509491	0.146399	3.48016	0.000501123	0.00643173	417	509	424	445	408	462	708	480	3853		265	455	561	606	656	447	375	331	3696
ENSBTAG00000003747	ENSBTAG00000003747	266.234	0.439543	0.126313	3.4798	0.00050179	0.00643466	304	288	242	177	244	207	600	301	2363		176	218	289	293	370	263	239	176	2024
ENSBTAG00000007089	FRG1	336.716	0.450109	0.129389	3.47874	0.000503783	0.00645095	321	342	336	272	337	289	680	323	2900		267	298	373	314	478	337	264	223	2554
ENSBTAG00000010642	ALKBH8	186.228	0.349076	0.100352	3.47852	0.000504187	0.00645095	168	192	191	164	208	155	385	240	1703		123	150	191	169	246	177	199	117	1372
ENSBTAG00000013033	BTBD10	201	0.395381	0.113667	3.47842	0.000504379	0.00645095	224	181	190	155	181	182	451	255	1819		131	180	249	184	263	163	193	139	1502
ENSBTAG00000012048	CARM1	265.264	-0.327457	0.0941774	-3.47702	0.000507016	0.00647339	294	307	297	308	310	288	646	733	3183		154	179	213	172	212	176	246	164	1516
ENSBTAG00000015667	TMEM127	106.421	-0.577087	0.165965	-3.47716	0.00050676	0.00647339	103	130	147	138	119	95	334	389	1455		61	61	67	43	66	96	97	50	541
ENSBTAG00000018531	JCHAIN	5959.99	0.764685	0.219953	3.47658	0.000507852	0.00647843	4999	3868	3719	2126	5378	4180	17420	3942	45632		3643	3536	9163	7146	11365	8374	5068	4073	52368
ENSBTAG00000000363	BDP1	2182.18	0.373226	0.107388	3.47548	0.00050994	0.00649941	2030	2608	2189	1843	1931	2077	3993	2777	19448		1482	2081	2382	2357	2928	1811	1974	1234	16249
ENSBTAG00000013290	DYSF	286.926	-0.678415	0.195229	-3.47497	0.000510904	0.00650605	264	278	395	297	312	342	1044	1300	4232		195	194	126	136	144	188	249	113	1345
ENSBTAG00000015919	PARM1	78.8201	-0.764776	0.220142	-3.47401	0.000512743	0.0065238	72	79	95	65	70	84	399	420	1284		36	34	55	40	48	54	57	30	354
ENSBTAG00000001077	OSBPL5	98.0111	-0.792373	0.228103	-3.47374	0.000513255	0.00652465	117	94	166	95	114	69	268	628	1551		47	52	56	29	50	76	85	33	428
ENSBTAG00000007896	NAGPA	189.666	-0.335858	0.0967022	-3.47312	0.000514443	0.00653409	206	235	251	220	264	217	451	364	2208		119	143	137	118	199	144	127	97	1084
ENSBTAG00000013620	UCHL5	420.624	0.355035	0.102249	3.47225	0.000516112	0.00654962	483	407	395	351	409	368	807	610	3830		243	340	474	447	573	429	361	256	3123
ENSBTAG00000004040	UGT2A3	49.6236	-0.964998	0.277937	-3.472	0.000516595	0.00655008	102	38	99	186	140	28	58	17	668		466	21	12	23	20	18	22	12	594
ENSBTAG00000001223	CAAP1	181.169	0.373783	0.107694	3.47079	0.000518926	0.00655147	192	202	155	148	163	147	388	271	1666		97	159	191	182	263	182	156	123	1353
ENSBTAG00000009514	PPWD1	647.759	0.44271	0.12754	3.47116	0.000518223	0.00655147	718	709	642	484	613	565	1202	609	5542		394	621	701	673	863	647	594	438	4931
ENSBTAG00000009732	NCBP1	1179.39	0.283903	0.081777	3.47168	0.00051722	0.00655147	1152	1269	1114	1055	1163	1181	2326	1787	11047		720	1011	1348	1174	1423	1072	1069	701	8518
ENSBTAG00000013357	PUM3	527.908	0.331744	0.0955799	3.47086	0.000518803	0.00655147	491	574	486	446	510	504	1206	681	4898		334	503	536	533	617	528	460	341	3852
ENSBTAG00000013859	SCYL2	774.369	0.341819	0.0984847	3.47079	0.000518937	0.00655147	918	826	729	590	738	656	1642	1032	7131		473	659	906	726	969	779	757	454	5723
ENSBTAG00000002620	DNA2	176.011	0.34363	0.0990205	3.4703	0.000519883	0.00655213	185	223	168	159	146	139	308	290	1618		93	178	179	159	222	183	179	107	1300
ENSBTAG00000014922	ENSBTAG00000014922	89.5283	-0.668951	0.192757	-3.47044	0.00051961	0.00655213	73	90	140	119	99	74	336	380	1311		37	51	53	45	52	60	88	45	431
ENSBTAG00000039684	PTRF	844.919	-0.664173	0.191425	-3.46963	0.000521175	0.00656278	910	1121	980	729	813	841	2156	4995	12545		423	565	545	432	694	481	579	360	4079
ENSBTAG00000020546	TRDMT1	181.809	0.458147	0.132105	3.46805	0.000524246	0.00659578	165	179	159	139	179	198	329	205	1553		110	181	203	202	245	201	150	104	1396
ENSBTAG00000001822	SNX10	380.898	0.648937	0.187143	3.46761	0.000525113	0.00660104	337	344	243	255	324	379	803	266	2951		178	358	518	492	664	387	344	244	3185
ENSBTAG00000009416	GPALPP1	175.713	0.348583	0.10061	3.46469	0.000530838	0.00665589	182	190	189	126	180	154	355	230	1606		115	164	152	185	206	165	174	122	1283
ENSBTAG00000017788	AKT3	295.84	0.33862	0.0977281	3.46492	0.000530389	0.00665589	328	313	300	221	265	241	607	489	2764		243	240	351	259	374	269	294	145	2175
ENSBTAG00000018169	ITGB4	557.542	-0.86408	0.249365	-3.46513	0.000529978	0.00665589	548	524	1088	672	609	372	1744	3698	9255		246	276	177	164	222	273	728	154	2240
ENSBTAG00000005474	CREB1	527.797	0.393348	0.11354	3.46442	0.000531382	0.00665648	514	557	531	450	492	501	1004	608	4657		317	514	589	578	696	475	439	341	3949
ENSBTAG00000020802	ENSBTAG00000020802	269.396	0.428649	0.123736	3.46421	0.000531793	0.00665648	244	259	275	173	255	287	506	374	2373		236	198	311	259	335	262	307	131	2039
ENSBTAG00000007243	CFAP58	8.73064	0.944109	0.272603	3.46331	0.000533573	0.00667308	9	2	8	2	4	5	12	5	47		21	5	8	7	8	8	17	6	80
ENSBTAG00000011396	ENSBTAG00000011396	2163.8	0.402413	0.116286	3.46054	0.000539103	0.00672504	2150	2325	1877	1668	2255	2116	4241	2389	19021		1273	1965	2300	2141	2943	2035	1953	1606	16216
ENSBTAG00000013652	GTF2A1	612.512	0.562916	0.162654	3.46083	0.000538513	0.00672504	654	574	523	533	551	511	969	537	4852		291	502	814	683	1075	602	578	410	4955
ENSBTAG00000021808	CACNB3	96.0485	-0.512014	0.147956	-3.4606	0.000538983	0.00672504	131	95	141	128	116	92	219	303	1225		61	67	66	54	60	72	94	33	507
ENSBTAG00000009746	MPHOSPH6	174.541	0.506397	0.14637	3.4597	0.000540776	0.00674017	188	175	135	126	163	124	391	209	1511		92	151	234	198	275	173	144	109	1376
ENSBTAG00000016637	WBP4	464.999	0.561051	0.162189	3.45924	0.000541703	0.00674027	402	389	390	457	439	448	695	446	3666		252	532	532	539	774	405	342	335	3711
ENSBTAG00000046223	ANAPC2	507.176	-0.331468	0.0958169	-3.45938	0.000541415	0.00674027	506	602	734	680	654	519	1061	1134	5890		310	403	391	365	423	365	342	284	2883
ENSBTAG00000034823	AGGF1	1047.35	0.372672	0.107759	3.45838	0.000543428	0.00675601	969	1232	948	948	1004	1013	1869	1298	9281		700	933	1118	1111	1428	946	939	620	7795
ENSBTAG00000007106	ENSBTAG00000007106	275.751	-0.408011	0.117989	-3.45803	0.000544135	0.00675907	332	323	378	322	300	288	565	884	3392		145	183	187	165	200	219	234	181	1514
ENSBTAG00000042339	snosnR60_Z15	57.2837	0.632188	0.18287	3.45704	0.00054615	0.00677836	60	59	42	49	39	43	108	49	449		29	65	83	72	94	48	45	36	472
ENSBTAG00000015739	MRC2	319.189	-0.474044	0.137135	-3.45676	0.000546702	0.00677947	353	314	417	367	335	327	969	1119	4201		182	229	197	186	223	210	290	182	1699
ENSBTAG00000026181	UGT1A1	77.4116	0.961182	0.278133	3.45584	0.000548588	0.00679711	55	28	58	22	37	18	53	148	419		264	19	68	70	81	124	58	24	708
ENSBTAG00000029951	bta-mir-17	18.3697	0.777593	0.225025	3.45559	0.000549097	0.00679768	14	15	13	13	17	8	38	16	134		5	18	34	23	34	24	14	12	164
ENSBTAG00000011143	KPNA1	531.224	0.360469	0.104376	3.45356	0.000553231	0.00684308	521	561	477	451	473	492	1144	760	4879		373	441	617	601	692	460	452	297	3933
ENSBTAG00000005353	DES	3418.93	-0.945839	0.273982	-3.45219	0.000556051	0.00685484	2232	3618	4021	1552	2491	5202	10847	35655	65618		2442	1019	1749	769	1673	738	2064	715	11169
ENSBTAG00000005517	NOP58	1334.99	0.445148	0.128938	3.45242	0.000555572	0.00685484	1449	1352	1174	1138	1200	1166	2718	1334	11531		788	1292	1460	1434	1945	1215	1147	915	10196
ENSBTAG00000023675	ZNF654	640.173	0.450298	0.13043	3.45242	0.00055559	0.00685484	563	716	587	518	650	572	1261	637	5504		395	612	735	720	912	575	601	369	4919
ENSBTAG00000044726	7SK	22.8649	0.715264	0.207179	3.45239	0.000555635	0.00685484	14	17	23	23	17	22	27	21	164		12	31	23	31	42	18	21	15	193
ENSBTAG00000000646	ANAPC4	804.114	0.486751	0.141027	3.45147	0.00055755	0.00685604	849	777	766	690	779	760	1233	726	6580		510	766	1034	805	1145	751	680	540	6231
ENSBTAG00000016445	YME1L1	1368.21	0.330576	0.0957776	3.45149	0.000557499	0.00685604	1415	1526	1375	1063	1344	1200	2872	1845	12640		761	1159	1501	1317	1821	1417	1204	890	10070
ENSBTAG00000048306	ENSBTAG00000048306	81.3667	0.551838	0.159867	3.45186	0.000556738	0.00685604	82	87	64	44	67	71	178	96	689		41	65	109	110	113	84	83	47	652
ENSBTAG00000002527	ZSWIM4	78.2181	-0.434024	0.125782	-3.45062	0.000559308	0.0068719	70	122	113	91	103	84	189	182	954		52	55	65	47	53	51	71	33	427
ENSBTAG00000024578	ENSBTAG00000024578	27.3635	0.697274	0.2021	3.45015	0.000560274	0.00687801	24	22	25	20	35	19	35	17	197		26	30	37	32	38	25	26	13	227
ENSBTAG00000015650	TNN	185.354	-0.957448	0.277605	-3.44896	0.000562752	0.00690077	536	279	264	459	312	302	386	23	2561		32	114	69	26	54	106	152	48	601
ENSBTAG00000046415	SSNA1	141.484	-0.360166	0.104432	-3.44881	0.000563069	0.00690077	170	196	198	164	146	157	284	362	1677		92	106	95	93	137	106	115	59	803
ENSBTAG00000006016	GTPBP2	467.987	-0.340973	0.098878	-3.44842	0.000563876	0.00690489	558	467	614	486	583	486	1183	1302	5679		236	347	349	305	363	329	474	270	2673
ENSBTAG00000047789	Metazoa_SRP	654.702	-0.674543	0.195624	-3.44816	0.000564422	0.00690582	808	914	787	531	947	422	2059	3210	9678		390	290	358	271	453	480	439	384	3065
ENSBTAG00000006328	RBM6	1734.19	0.169921	0.0492847	3.44774	0.000565301	0.0069108	1797	1929	1923	1592	1741	1685	3432	2924	17023		1177	1526	1639	1502	1971	1544	1563	1044	11966
ENSBTAG00000006170	ZNF76	216.464	-0.330028	0.0957328	-3.44739	0.000566035	0.00691402	230	256	298	282	255	242	448	510	2521		143	170	173	147	164	159	174	104	1234
ENSBTAG00000002382	DDX10	348.363	0.407659	0.118333	3.445	0.000571058	0.00696316	362	281	270	290	352	325	767	495	3142		259	344	359	400	434	271	290	235	2592
ENSBTAG00000019534	TRNT1	443.654	0.386498	0.112197	3.4448	0.000571483	0.00696316	433	498	421	364	378	437	920	514	3965		246	432	480	477	532	417	422	302	3308
ENSBTAG00000045116	U2	12.3099	0.834604	0.242276	3.44485	0.000571369	0.00696316	10	5	8	7	9	14	22	5	80		10	16	17	17	18	7	12	11	108
ENSBTAG00000031071	ZNF624	219.487	0.358873	0.104198	3.44413	0.000572903	0.00697414	218	259	186	191	214	207	409	296	1980		158	171	219	206	308	200	221	137	1620
ENSBTAG00000032200	DNAJC24	67.4939	0.48313	0.14029	3.44379	0.000573617	0.00697414	74	68	57	42	55	59	155	79	589		46	70	80	68	76	61	57	56	514
ENSBTAG00000037533	C4A	1258	-0.727707	0.211315	-3.4437	0.000573809	0.00697414	906	1628	1865	1249	1150	1932	4202	5755	18687		1044	796	530	561	669	784	845	389	5618
ENSBTAG00000006486	TSEN34	189.428	-0.396198	0.115068	-3.44318	0.000574927	0.00698194	266	235	240	203	222	154	457	575	2352		91	132	136	107	172	180	146	100	1064
ENSBTAG00000003851	CCNL1	1103.02	0.271638	0.078916	3.44211	0.000577186	0.00699699	1060	1096	1122	936	1013	967	2766	1785	10745		721	918	1209	1051	1347	1021	997	660	7924
ENSBTAG00000011360	XAB2	359.483	-0.337904	0.098171	-3.44199	0.000577446	0.00699699	405	469	407	438	447	490	803	681	4140		196	293	286	240	327	245	247	211	2045
ENSBTAG00000013103	COL1A1	3268.97	-0.823522	0.239262	-3.44192	0.000577598	0.00699699	2239	2942	6444	3494	3147	3441	7798	23320	52825		1918	2294	1559	1126	1773	1186	2504	1120	13480
ENSBTAG00000002687	TSHZ3	29.9387	-0.739232	0.21493	-3.43942	0.000582969	0.00703993	29	23	51	44	32	30	99	136	444		19	18	22	12	18	18	22	8	137
ENSBTAG00000011190	FLNA	6910.03	-0.629017	0.182853	-3.44002	0.00058167	0.00703993	7140	7710	10392	7182	7590	14627	21426	70652	146719		5379	3431	5120	3163	5022	3287	5276	2817	33495
ENSBTAG00000046231	ENSBTAG00000046231	139.845	0.381607	0.110948	3.43953	0.00058273	0.00703993	145	145	139	92	126	145	296	178	1266		84	124	153	128	164	147	146	94	1040
ENSBTAG00000047125	ENSBTAG00000047125	172.212	-0.96958	0.281906	-3.43937	0.000583062	0.00703993	101	150	281	114	78	93	957	1947	3721		8	29	65	38	62	95	117	81	495
ENSBTAG00000014044	VEZT	547.383	0.26204	0.0761987	3.43891	0.000584065	0.00704625	537	490	585	414	562	505	1092	1144	5329		337	438	569	491	660	548	572	319	3934
ENSBTAG00000000295	CLHC1	202.66	0.480844	0.13988	3.43755	0.000586994	0.00705258	232	211	185	141	187	173	400	193	1722		148	151	267	175	280	209	212	126	1568
ENSBTAG00000002854	TMEM63A	713.683	-0.33863	0.0985006	-3.43785	0.000586358	0.00705258	651	833	938	899	848	777	1673	1924	8543		449	566	498	438	564	543	600	391	4049
ENSBTAG00000019020	TAX1BP1	1506.89	0.31933	0.0928755	3.43826	0.000585461	0.00705258	1566	1542	1436	1092	1375	1301	3688	2421	14421		919	1128	1598	1431	1909	1681	1476	911	11053
ENSBTAG00000044614	SCARNA23	7.66053	-0.863337	0.251132	-3.43778	0.000586499	0.00705258	10	9	14	9	15	12	16	26	111		3	3	3	2	5	3	7	4	30
ENSBTAG00000047793	TSSC4	129.347	-0.35428	0.103059	-3.43763	0.000586821	0.00705258	143	181	168	142	142	110	362	338	1586		70	97	85	83	134	104	98	69	740
ENSBTAG00000003049	MICALL2	421.844	-0.70088	0.204061	-3.43466	0.000593303	0.00712254	535	566	710	590	512	350	927	1684	5874		334	200	215	143	158	303	385	179	1917
ENSBTAG00000002557	MRPL19	207.425	0.444047	0.129323	3.43364	0.000595535	0.00712682	218	219	163	174	182	171	455	250	1832		112	186	248	217	309	183	181	150	1586
ENSBTAG00000009907	MAPK4	146.988	-0.797326	0.23217	-3.43424	0.000594228	0.00712682	253	149	191	185	183	120	459	703	2243		18	56	76	63	74	109	174	75	645
ENSBTAG00000032433	ENSBTAG00000032433	247.241	0.471036	0.13717	3.43396	0.000594834	0.00712682	261	223	225	182	268	227	444	267	2097		130	255	270	258	381	261	229	141	1925
ENSBTAG00000046339	VASN	56.8597	-0.44555	0.129762	-3.43361	0.000595602	0.00712682	59	57	81	73	65	67	171	141	714		25	43	44	36	48	45	46	26	313
ENSBTAG00000014450	NOSIP	393.69	-0.27595	0.0803758	-3.43325	0.000596386	0.00713039	501	472	533	450	468	433	822	783	4462		223	284	282	273	321	344	310	252	2289
ENSBTAG00000012849	COL4A1	1436.12	-0.802382	0.233848	-3.43121	0.0006009	0.00717851	1366	1441	2241	1100	1488	1512	5836	8481	23465		726	857	580	469	655	650	1707	487	6131
ENSBTAG00000043257	U6	14.1915	0.739823	0.215636	3.4309	0.000601591	0.00718091	6	17	15	7	12	10	26	11	104		12	18	22	12	16	15	15	10	120
ENSBTAG00000015723	CRIPT	201.827	0.489026	0.142561	3.43029	0.000602928	0.00719102	210	224	174	122	178	141	507	230	1786		114	160	229	209	267	258	210	128	1575
ENSBTAG00000032982	TERF1	510.553	0.499223	0.145562	3.42963	0.000604407	0.00719696	460	541	445	460	479	432	916	525	4258		216	528	618	575	768	508	483	327	4023
ENSBTAG00000042741	SNORND104	15.7327	-0.761547	0.222046	-3.42967	0.000604306	0.00719696	27	22	29	21	23	24	43	20	209		6	7	8	5	13	9	16	6	70
ENSBTAG00000015939	PVRL1	116.135	-0.741125	0.216135	-3.42899	0.000605825	0.00720798	133	123	164	134	131	81	337	680	1783		66	59	52	54	57	62	111	57	518
ENSBTAG00000004120	HEMK1	291.029	-0.233702	0.0681956	-3.42694	0.000610431	0.00723346	334	360	358	303	339	277	655	732	3358		180	228	225	194	271	234	239	165	1736
ENSBTAG00000012289	ENSBTAG00000012289	101.461	-0.398856	0.116381	-3.42717	0.000609912	0.00723346	111	130	124	102	128	95	266	313	1269		58	74	84	60	72	84	81	53	566
ENSBTAG00000017416	KPNA4	619.344	0.341197	0.0995582	3.42711	0.000610036	0.00723346	604	677	615	435	553	530	1521	925	5860		397	492	709	649	763	599	617	348	4574
ENSBTAG00000024450	MAP2K2	537.144	-0.307337	0.0896752	-3.42723	0.000609778	0.00723346	570	618	617	624	657	503	1281	1596	6466		305	398	419	361	449	411	468	298	3109
ENSBTAG00000046255	ATXN1L	197.926	-0.321841	0.0939009	-3.42745	0.000609271	0.00723346	239	205	242	240	238	204	434	545	2347		116	143	143	140	183	149	147	115	1136
ENSBTAG00000000827	TAOK1	804.791	0.220786	0.0644505	3.42566	0.0006133	0.00725573	804	935	884	715	727	709	1591	1480	7845		557	626	850	770	920	781	710	454	5668
ENSBTAG00000033486	C4orf46	59.0149	0.553856	0.161677	3.42569	0.000613236	0.00725573	49	79	48	38	47	45	107	83	496		35	52	79	76	99	49	53	31	474
ENSBTAG00000018307	SEMA3F	86.7568	-0.606899	0.177214	-3.42466	0.000615561	0.00727661	98	86	141	92	102	73	303	323	1218		49	82	49	50	50	49	70	33	432
ENSBTAG00000002137	SUGT1	423.007	0.44391	0.129658	3.42371	0.000617717	0.00729035	358	513	401	403	331	384	686	554	3630		268	414	522	523	547	346	360	246	3226
ENSBTAG00000005392	KBTBD3	122.336	0.619792	0.181026	3.42377	0.000617595	0.00729035	101	126	122	98	117	98	171	98	931		52	115	174	162	205	100	123	79	1010
ENSBTAG00000021951	RBM17	583.384	0.279296	0.0816131	3.42219	0.000621181	0.00732534	579	659	569	498	565	552	1206	881	5509		353	551	593	594	671	534	471	403	4170
ENSBTAG00000008466	CCNB1IP1	65.415	0.524992	0.153432	3.42165	0.000622416	0.00733118	32	69	76	66	56	52	110	84	545		55	62	69	65	100	54	58	45	508
ENSBTAG00000009142	RNMT	451.873	0.435978	0.127422	3.42154	0.000622676	0.00733118	445	538	421	361	390	436	840	452	3883		307	417	507	501	586	438	384	284	3424
ENSBTAG00000014023	SIRT1	695.484	0.52027	0.152123	3.42005	0.000626086	0.00736542	655	791	603	557	647	643	1110	635	5641		367	665	880	802	1090	655	577	460	5496
ENSBTAG00000018590	STRN	668.804	0.258073	0.0754857	3.41883	0.000628914	0.00739264	720	793	708	556	688	577	1311	969	6322		409	596	674	623	785	617	608	447	4759
ENSBTAG00000032436	ENSBTAG00000032436	1528.21	-0.283336	0.0828803	-3.41861	0.000629407	0.00739264	1902	1965	1759	1580	1530	2025	4041	2883	17685		864	1179	1263	1159	1288	1213	1110	839	8915
ENSBTAG00000019387	NIFK	390.864	0.40195	0.117599	3.41797	0.000630903	0.00740428	408	377	350	359	352	372	776	455	3449		223	363	438	440	516	355	345	257	2937
ENSBTAG00000025099	RNF145	1092.06	0.216985	0.0634878	3.41774	0.000631433	0.00740458	1045	1256	1127	867	1174	1009	2372	1834	10684		665	922	1148	888	1268	1086	1030	690	7697
ENSBTAG00000021087	UBR1	1519.29	0.289381	0.0847784	3.41338	0.00064163	0.00751814	1646	1670	1497	1170	1444	1362	3194	2427	14410		878	1255	1724	1559	1888	1411	1478	857	11050
ENSBTAG00000000948	RAB2A	681.962	0.356552	0.104492	3.41224	0.000644307	0.00753747	698	663	704	488	597	532	1631	1142	6455		378	516	802	689	871	778	616	426	5076
ENSBTAG00000015265	TIGD2	108.966	0.473167	0.138667	3.41226	0.000644265	0.00753747	103	98	110	83	106	85	253	114	952		82	85	150	101	141	117	95	67	838
ENSBTAG00000003295	GORAB	126.524	0.385487	0.112984	3.41189	0.000645145	0.00754126	139	100	124	93	115	119	291	181	1162		80	108	125	112	177	134	129	82	947
ENSBTAG00000005819	CCDC61	150.685	-0.357603	0.104822	-3.41152	0.00064601	0.00754535	180	201	201	164	214	172	283	340	1755		97	114	112	94	136	114	127	61	855
ENSBTAG00000001805	TWSG1	770.647	0.436843	0.128083	3.41064	0.000648112	0.00755787	802	953	663	562	716	640	1524	867	6727		416	682	943	812	1093	748	685	516	5895
ENSBTAG00000012206	SNX33	102.726	-0.563809	0.1653	-3.41083	0.000647659	0.00755787	104	126	144	131	126	102	232	401	1366		54	70	49	53	67	95	95	44	527
ENSBTAG00000000793	LAMC2	170.074	-0.521232	0.152835	-3.41042	0.000648628	0.00755788	233	167	246	169	220	140	543	554	2272		59	104	114	101	113	144	168	95	898
ENSBTAG00000034495	GTF2F2	194.936	0.352327	0.103323	3.40996	0.000649732	0.00756473	173	205	188	174	181	204	358	282	1765		112	190	216	210	224	167	168	140	1427
ENSBTAG00000016590	NME4	35.0107	-0.701725	0.205827	-3.40929	0.00065132	0.00757722	31	48	47	33	51	41	81	170	502		20	28	19	13	19	22	27	15	163
ENSBTAG00000015076	LATS1	548.304	0.27606	0.0810045	3.40796	0.000654507	0.00760825	438	554	627	448	497	580	1055	1038	5237		334	471	599	528	608	508	545	344	3937
ENSBTAG00000010380	INO80	905.831	0.28871	0.0847314	3.40735	0.000655959	0.00761909	777	921	975	874	864	935	1692	1381	8419		584	823	1007	892	1062	809	822	535	6534
ENSBTAG00000047868	TMOD3	149.132	0.525248	0.154203	3.4062	0.000658728	0.0076452	155	129	106	90	113	109	361	270	1333		85	96	176	174	168	221	145	107	1172
ENSBTAG00000007578	SHTN1	380.971	0.387989	0.11393	3.4055	0.000660427	0.00765886	335	341	389	319	286	301	826	786	3583		182	322	479	417	427	416	372	249	2864
ENSBTAG00000003985	CCDC15	389.655	0.467643	0.137382	3.40396	0.000664169	0.00769617	362	429	365	332	352	411	570	404	3225		293	430	428	380	554	348	349	213	2995
ENSBTAG00000020797	CABLES2	76.1001	-0.458055	0.134577	-3.40367	0.000664881	0.00769834	83	92	111	97	90	89	156	217	935		53	55	58	48	57	38	66	34	409
ENSBTAG00000032839	LRCH3	677.169	0.309768	0.0910297	3.40293	0.000666663	0.00771289	613	757	700	641	684	646	1170	975	6186		434	623	780	644	844	568	604	422	4919
ENSBTAG00000014966	PLXNB2	1420.48	-0.608735	0.1789	-3.40265	0.000667361	0.00771488	1171	1444	2418	2291	1737	1646	2898	5106	18711		957	1045	744	683	846	771	1256	648	6950
ENSBTAG00000015734	ENSBTAG00000015734	183.676	0.282664	0.0830777	3.40241	0.000667943	0.00771553	191	210	192	146	187	140	389	296	1751		127	161	176	181	216	179	153	121	1314
ENSBTAG00000012148	EHMT1	931.063	-0.40077	0.117817	-3.40165	0.000669806	0.00772751	1035	1003	1249	1047	1108	916	2010	3257	11625		576	644	641	594	681	711	792	496	5135
ENSBTAG00000012599	SMAD3	92.4379	-0.505054	0.148477	-3.40156	0.000670034	0.00772751	87	106	118	100	126	95	278	307	1217		60	54	51	57	60	78	85	42	487
ENSBTAG00000012966	SCRN3	95.3353	0.558293	0.164162	3.40087	0.000671713	0.00773241	84	69	85	83	75	58	258	113	825		87	95	94	70	142	87	135	50	760
ENSBTAG00000014826	ZC3H7A	1497.67	0.340413	0.1001	3.40074	0.00067204	0.00773241	1492	1574	1438	1364	1478	1558	2594	1875	13373		940	1410	1660	1516	1759	1404	1442	884	11015
ENSBTAG00000030632	ALG10	375.602	0.477864	0.140502	3.40112	0.000671098	0.00773241	384	354	318	300	368	358	720	374	3176		184	346	495	338	558	365	388	256	2930
ENSBTAG00000030435	PNRC2	2257.42	0.368753	0.108457	3.39999	0.000673883	0.00774754	1881	2181	2257	2077	1874	2643	4116	3095	20124		1380	2016	2321	2389	2877	2248	2168	1391	16790
ENSBTAG00000010420	PCDH17	25.6793	-0.725803	0.213492	-3.39968	0.000674654	0.00775033	21	41	39	37	27	31	58	109	363		18	15	20	9	17	10	22	7	118
ENSBTAG00000015009	LAMTOR4	292.713	-0.277467	0.0816255	-3.39926	0.000675674	0.00775598	400	421	337	312	369	279	656	574	3348		181	217	212	198	278	234	223	166	1709
ENSBTAG00000020432	MIS12	255.237	0.547998	0.161249	3.39847	0.000677645	0.00777251	258	281	223	178	228	182	536	234	2120		127	294	279	289	440	243	207	165	2044
ENSBTAG00000020505	SBNO1	2015.22	0.444951	0.130975	3.39722	0.000680741	0.00780193	1970	2261	1934	1621	1964	1791	3678	1976	17195		1247	1882	2349	2351	2798	1843	1757	1203	15430
ENSBTAG00000007330	STXBP3	616.789	0.484973	0.14281	3.39593	0.000683955	0.00782596	701	485	543	423	468	511	1427	917	5475		269	479	839	641	716	763	709	409	4825
ENSBTAG00000018644	PDZRN3	155.222	-0.688994	0.2029	-3.39574	0.000684438	0.00782596	151	198	188	147	145	175	368	945	2317		81	97	109	78	87	99	112	66	729
ENSBTAG00000039121	PTP4A2	1690.37	0.426085	0.125461	3.39615	0.000683397	0.00782596	1625	1712	1826	1506	1404	1672	3065	1692	14502		1083	1697	1908	1716	2337	1534	1486	1062	12823
ENSBTAG00000020378	DLG1	822.015	0.244691	0.0720773	3.39485	0.000686671	0.00784538	781	899	839	807	808	767	1477	1455	7833		469	689	861	818	946	746	856	480	5865
ENSBTAG00000000176	SP3	1727.15	0.426159	0.12557	3.3938	0.000689305	0.00786934	1725	1928	1639	1318	1623	1584	3195	2009	15021		882	1561	1974	1956	2504	1732	1455	1123	13187
ENSBTAG00000002398	ZNF567	189.955	0.520015	0.153243	3.39341	0.000690288	0.00787443	173	206	166	189	160	161	303	191	1549		103	177	220	258	287	176	166	112	1499
ENSBTAG00000003384	CEP162	371.809	0.340655	0.100399	3.39303	0.000691247	0.00787844	353	389	374	310	304	411	754	505	3400		220	338	384	360	484	350	367	235	2738
ENSBTAG00000005265	ENSBTAG00000005265	262.412	0.439465	0.129527	3.39284	0.000691713	0.00787844	284	303	247	193	249	210	506	291	2283		159	254	296	298	384	227	240	151	2009
ENSBTAG00000002416	ENSBTAG00000002416	706.858	-0.88682	0.261438	-3.39209	0.000693624	0.00789407	779	639	636	364	547	770	3237	6146	13118		190	212	391	339	253	617	496	211	2709
ENSBTAG00000004979	MRS2	255.603	0.41621	0.122711	3.39179	0.000694369	0.00789643	187	218	231	200	228	239	490	566	2359		154	209	324	288	334	200	278	154	1941
ENSBTAG00000039302	ANGPTL6	42.9937	0.851668	0.251121	3.39147	0.000695186	0.00789959	40	32	15	30	48	13	68	27	273		34	16	74	29	77	47	35	68	380
ENSBTAG00000007394	ENSBTAG00000007394	494.451	0.440301	0.129839	3.39112	0.000696085	0.00790369	506	536	444	394	428	343	1228	560	4439		367	440	571	492	737	461	429	280	3777
ENSBTAG00000006472	GPR143	8.87427	-0.95439	0.281485	-3.39056	0.00069751	0.00790448	16	4	10	6	9	20	25	72	162		5	4	3	0	5	3	1	4	25
ENSBTAG00000013343	ENSBTAG00000013343	1761.68	-0.177863	0.0524621	-3.39031	0.000698136	0.00790448	2000	2198	2092	1913	1854	1633	4488	3878	20056		1094	1269	1486	1227	1744	1404	1592	957	10773
ENSBTAG00000025358	SNX2	1056.23	0.51485	0.151862	3.39024	0.00069831	0.00790448	993	1095	917	849	1109	922	1882	871	8638		611	977	1246	1196	1704	994	924	679	8331
ENSBTAG00000030578	PTOV1	250.138	-0.47315	0.139551	-3.3905	0.000697641	0.00790448	229	411	328	258	307	244	539	883	3199		163	180	173	169	195	141	205	111	1337
ENSBTAG00000004710	HNF1B	75.7206	-0.838837	0.24746	-3.38978	0.000699481	0.00791163	92	52	192	85	95	51	147	480	1194		26	43	30	26	37	47	81	23	313
ENSBTAG00000003076	NT5DC1	91.9129	0.539146	0.159068	3.38941	0.000700438	0.00791635	64	82	79	65	86	58	181	194	809		33	74	89	95	126	131	104	79	731
ENSBTAG00000017803	RAB14	426.241	0.261377	0.0771336	3.38862	0.000702443	0.00793291	400	390	449	368	375	439	881	822	4124		277	409	388	405	499	379	454	239	3050
ENSBTAG00000002363	SESN2	119.251	-0.526631	0.155435	-3.38811	0.000703766	0.00794173	96	141	191	170	152	99	302	410	1561		57	77	79	72	78	91	111	59	624
ENSBTAG00000018447	RABGGTB	745.054	0.436611	0.128905	3.38706	0.000706455	0.00795983	745	789	679	520	691	654	1630	890	6598		400	669	846	842	1101	719	579	528	5684
ENSBTAG00000023846	ENSBTAG00000023846	110.951	0.388827	0.114792	3.38724	0.000705993	0.00795983	89	139	123	77	97	95	194	193	1007		99	115	111	104	124	99	117	54	823
ENSBTAG00000019213	CNNM4	132.684	-0.598931	0.176864	-3.38639	0.000708195	0.00797331	149	173	197	115	153	109	361	613	1870		52	79	77	69	94	108	123	68	670
ENSBTAG00000023523	GKAP1	230.557	0.497171	0.14683	3.38602	0.000709133	0.00797775	228	284	210	185	207	161	388	280	1943		134	204	292	253	408	205	182	137	1815
ENSBTAG00000009098	POLG	672.171	-0.250627	0.0740313	-3.38541	0.000710717	0.00798943	728	884	848	792	807	679	1477	1438	7653		401	595	476	461	592	496	533	402	3956
ENSBTAG00000010355	VPS37A	374.804	0.358666	0.105988	3.38402	0.000714318	0.00802251	316	394	377	280	351	338	871	576	3503		225	290	410	420	518	344	376	212	2795
ENSBTAG00000025277	ABHD17A	439.515	-0.351672	0.103926	-3.38386	0.000714752	0.00802251	467	519	601	502	474	398	1090	1353	5404		265	287	315	300	335	354	346	271	2473
ENSBTAG00000013184	CEP120	887.878	0.267684	0.0791288	3.38289	0.000717276	0.00804468	913	965	917	668	864	805	1581	1809	8522		472	716	951	826	1082	863	914	573	6397
ENSBTAG00000020983	RRAS	45.4708	-0.674775	0.199545	-3.38158	0.000720713	0.00807705	41	78	42	45	52	56	129	212	655		26	36	28	24	40	26	22	16	218
ENSBTAG00000015556	UBA3	651.077	0.45659	0.135032	3.38136	0.000721292	0.00807737	722	691	615	400	568	564	1426	716	5702		352	545	754	660	935	724	561	474	5005
ENSBTAG00000042217	SNORD77	54.3412	0.521709	0.154315	3.38081	0.000722734	0.00808734	67	57	54	35	48	30	116	54	461		37	53	53	50	71	57	57	44	422
ENSBTAG00000024443	TATDN3	244.956	0.272478	0.0806047	3.38043	0.000723736	0.00809238	278	263	238	178	225	206	476	508	2372		154	209	260	238	258	251	242	146	1758
ENSBTAG00000017847	PPP1R12C	315.441	-0.516528	0.152812	-3.38015	0.000724453	0.00809423	254	406	408	415	336	381	664	1248	4112		188	237	209	193	231	194	230	159	1641
ENSBTAG00000030333	ENSBTAG00000030333	211.064	-0.609707	0.180407	-3.37962	0.000725866	0.00810385	306	295	274	178	215	183	503	1010	2964		141	120	134	129	133	142	174	73	1046
ENSBTAG00000014553	ATP6V0D1	638.578	-0.451289	0.133542	-3.37938	0.000726502	0.00810478	896	825	761	691	752	622	1499	2006	8052		220	356	490	360	501	619	597	364	3507
ENSBTAG00000002283	FZD7	124.966	-0.469594	0.139016	-3.37798	0.000730194	0.0081372	154	179	186	180	121	129	273	305	1527		99	70	89	75	75	100	96	57	661
ENSBTAG00000005898	TGS1	473.753	0.332261	0.0983702	3.37766	0.000731049	0.0081372	434	498	481	417	432	506	929	611	4308		381	447	462	429	549	401	429	323	3421
ENSBTAG00000007133	CUL2	387.513	0.322507	0.0954825	3.37765	0.000731072	0.0081372	337	440	392	345	343	350	795	619	3621		196	329	454	395	481	350	349	279	2833
ENSBTAG00000009948	TRIM25	612.966	-0.610051	0.180657	-3.37685	0.000733215	0.00815487	510	648	622	616	610	889	2706	2240	8841		345	394	353	311	393	428	534	275	3033
ENSBTAG00000017326	OMA1	202.771	0.4141	0.122638	3.37659	0.000733896	0.00815625	219	236	186	172	167	188	373	228	1769		141	235	219	182	259	189	176	122	1523
ENSBTAG00000024381	MAN1A1	1333.2	0.401661	0.119004	3.3752	0.00073763	0.00819154	1284	1446	1294	995	1363	1233	2743	1434	11792		767	1182	1434	1461	1818	1314	1262	827	10065
ENSBTAG00000009154	U2SURP	2205.27	0.426765	0.126456	3.37482	0.000738649	0.00819665	1961	2316	2067	1876	2185	2215	4015	2332	18967		1270	2144	2629	2301	3154	1947	1994	1378	16817
ENSBTAG00000045896	NPTX2	9.52731	-0.951703	0.282064	-3.37407	0.000740661	0.00821277	3	10	15	4	20	7	25	116	200		6	2	1	3	2	5	1	2	22
ENSBTAG00000003401	ACTR3	3583.33	0.470733	0.139535	3.37359	0.000741961	0.00821477	3950	3618	3280	2713	3372	3073	7295	3166	30467		2153	3188	4435	3874	4989	3643	3048	2351	27681
ENSBTAG00000004871	NDUFV2	696.048	0.347866	0.10311	3.37372	0.000741591	0.00821477	860	736	663	505	632	531	1553	993	6473		402	572	754	691	865	742	640	469	5135
ENSBTAG00000001348	COMMD8	519.533	0.643426	0.190795	3.37234	0.000745335	0.00824428	477	508	458	372	436	485	864	282	3882		246	545	657	704	863	509	478	328	4330
ENSBTAG00000021134	DPP9	387.465	-0.274902	0.0815205	-3.37218	0.000745751	0.00824428	401	458	504	420	439	395	932	1012	4561		263	293	307	269	314	287	284	233	2250
ENSBTAG00000018743	C12orf29	277.337	0.357906	0.106153	3.37161	0.000747314	0.00825535	297	284	284	232	239	263	560	356	2515		170	243	312	277	367	273	221	185	2048
ENSBTAG00000014825	NLK	572.192	0.469023	0.139125	3.37124	0.000748294	0.00825921	512	605	562	527	519	540	972	538	4775		335	568	688	583	865	470	530	383	4422
ENSBTAG00000015311	PTPRR	126.362	-0.712012	0.211217	-3.371	0.000748951	0.00825921	213	179	167	174	132	87	245	604	1801		25	44	89	84	95	106	87	65	595
ENSBTAG00000046664	ENSBTAG00000046664	175.301	-0.455688	0.135185	-3.37085	0.000749353	0.00825921	181	184	255	203	204	191	501	515	2234		125	141	122	116	109	109	154	67	943
ENSBTAG00000046746	COASY	183.272	-0.269141	0.0798669	-3.36987	0.00075205	0.00828271	210	224	216	221	224	198	399	415	2107		92	153	150	131	178	140	136	100	1080
ENSBTAG00000024431	PEX1	354.599	0.273164	0.0810735	3.36934	0.000753497	0.00829242	377	423	376	269	349	310	670	582	3356		269	294	393	292	348	376	346	209	2527
ENSBTAG00000019788	TEAD4	10.359	-0.88313	0.262131	-3.36904	0.000754308	0.00829513	10	10	18	12	12	8	38	69	177		4	5	5	3	5	6	9	3	40
ENSBTAG00000021519	CAMLG	178.627	0.421066	0.125039	3.36748	0.000758583	0.00832549	188	190	167	112	170	139	415	240	1621		120	137	208	186	267	176	163	103	1360
ENSBTAG00000021799	RCN3	109.759	-0.434326	0.128979	-3.36741	0.000758772	0.00832549	137	171	160	121	117	94	280	289	1369		39	89	73	65	117	100	71	56	610
ENSBTAG00000021861	NELFB	522.917	-0.336538	0.0999344	-3.36759	0.000758295	0.00832549	495	762	588	623	719	608	1048	1257	6100		308	420	438	339	457	352	379	286	2979
ENSBTAG00000031852	TBC1D10B	325.727	-0.404596	0.120159	-3.36716	0.000759471	0.00832694	327	336	463	444	419	328	718	936	3971		205	237	220	215	224	216	275	190	1782
ENSBTAG00000019794	SYPL1	770.436	0.276048	0.0819946	3.36666	0.000760833	0.00833564	742	719	798	662	679	750	1706	1374	7430		401	667	827	757	929	773	763	461	5578
ENSBTAG00000014561	KIF1BP	347.875	0.290364	0.0862588	3.36619	0.000762133	0.00834365	335	401	351	292	333	342	711	494	3259		196	321	366	319	427	342	321	223	2515
ENSBTAG00000015636	C19orf66	221.165	-0.538757	0.1601	-3.36514	0.000765061	0.00836946	255	235	268	185	248	247	829	794	3061		107	108	155	130	153	170	227	105	1155
ENSBTAG00000011656	PRPF6	974.418	-0.212066	0.0630276	-3.36465	0.000766409	0.00837795	1133	1208	1090	1027	1062	1127	2431	1981	11059		602	783	809	694	850	736	742	603	5819
ENSBTAG00000018292	ENSBTAG00000018292	554.343	0.413988	0.123072	3.36377	0.000768847	0.00839518	641	575	497	417	539	481	1127	599	4876		345	448	655	535	756	571	473	395	4178
ENSBTAG00000018598	HSPB6	30.5411	-0.905773	0.269281	-3.36367	0.000769129	0.00839518	31	33	45	17	24	48	71	272	541		16	17	11	8	14	7	28	8	109
ENSBTAG00000002988	TMEM57	422.394	0.277045	0.0823745	3.36324	0.000770327	0.00839577	415	453	424	337	382	436	921	655	4023		251	380	401	427	513	407	383	271	3033
ENSBTAG00000047883	ENSBTAG00000047883	96.455	-0.742294	0.220698	-3.36339	0.000769922	0.00839577	98	87	110	114	103	96	304	590	1502		40	65	54	34	48	56	91	46	434
ENSBTAG00000005470	BIN3	246.175	-0.291515	0.0867098	-3.36196	0.000773921	0.00841969	291	296	295	279	281	241	658	564	2905		175	155	218	169	183	187	195	140	1422
ENSBTAG00000006756	ENSBTAG00000006756	6908.06	0.490612	0.145935	3.36184	0.000774244	0.00841969	7628	6800	6185	5404	6634	6123	12294	6268	57336		3517	6568	8361	7571	10410	7079	5910	4629	54045
ENSBTAG00000009959	ENSBTAG00000009959	1036.13	-0.854591	0.254182	-3.36213	0.000773443	0.00841969	1006	689	2247	1477	1495	630	4199	5149	16892		144	459	387	370	336	727	1239	490	4152
ENSBTAG00000020583	AASDH	414.831	0.468518	0.139415	3.36061	0.00077771	0.00845112	448	478	360	322	391	385	704	377	3465		262	411	477	449	571	352	390	276	3188
ENSBTAG00000020420	AP1S2	470.357	0.750857	0.223463	3.36009	0.000779164	0.00846065	439	457	349	317	383	423	543	216	3127		169	471	535	880	815	372	573	310	4125
ENSBTAG00000046014	GPR146	8.92169	-0.878249	0.26142	-3.35953	0.00078074	0.00847149	9	15	13	8	14	6	41	44	150		4	2	2	3	7	7	8	2	35
ENSBTAG00000011351	TMEM259	428.435	-0.327702	0.0975672	-3.35873	0.000783022	0.00848997	426	468	548	443	528	431	1076	1317	5237		260	319	306	303	358	337	355	219	2457
ENSBTAG00000002709	ENSBTAG00000002709	389.442	-0.242931	0.0723474	-3.35785	0.000785524	0.00851081	450	527	500	354	444	375	1080	819	4549		189	289	323	280	382	325	314	228	2330
ENSBTAG00000016230	BRWD3	679.481	0.207505	0.0618077	3.35727	0.00078717	0.00851607	680	770	758	541	647	631	1476	1188	6691		470	571	683	654	748	593	658	382	4759
ENSBTAG00000039770	CEBPZ	1421.12	0.414328	0.12341	3.35733	0.000786988	0.00851607	1449	1513	1320	1230	1333	1313	2639	1550	12347		874	1368	1633	1570	2007	1217	1161	910	10740
ENSBTAG00000012135	LARP1B	377.398	0.336471	0.100228	3.35705	0.000787802	0.00851662	379	352	357	366	387	319	709	604	3473		192	317	422	392	523	371	354	226	2797
ENSBTAG00000008585	ARHGEF10	126.01	-0.447898	0.133444	-3.35645	0.000789496	0.00852865	138	153	167	179	145	146	225	387	1540		65	93	86	76	106	81	119	61	687
ENSBTAG00000002295	ATF2	652.38	0.326655	0.0973517	3.35541	0.000792484	0.00855463	663	742	674	501	637	629	1296	828	5970		426	550	671	634	871	566	616	431	4765
ENSBTAG00000013235	TINAGL1	108.932	-0.800364	0.238614	-3.35423	0.000795873	0.00858489	138	141	148	72	79	99	491	643	1811		60	39	43	43	43	79	95	52	454
ENSBTAG00000013819	URAD	28.7936	-0.898661	0.268139	-3.35147	0.000803834	0.0086644	36	20	57	21	30	21	88	243	516		7	16	10	5	14	25	22	8	107
ENSBTAG00000001601	PKM	3428.84	-0.26792	0.0799674	-3.35037	0.000807041	0.00869258	4162	4123	3698	3790	3720	3278	9765	8280	40816		1555	2705	2791	2627	2977	2701	2742	2107	20205
ENSBTAG00000014832	TMEFF2	11.834	-0.926961	0.27674	-3.34958	0.000809356	0.00871112	7	23	18	8	10	14	35	102	217		5	4	10	4	4	1	7	4	39
ENSBTAG00000005373	TPM1	1813.43	-0.791189	0.236245	-3.34902	0.000810985	0.00871586	1659	1788	2414	1144	1490	2250	5509	13812	30066		964	880	1277	719	1255	839	1289	584	7807
ENSBTAG00000016563	GOLGA4	2427.23	0.281867	0.0841632	3.34905	0.000810887	0.00871586	2388	2429	2472	1791	1981	1984	5582	5431	24058		1855	1880	2374	2215	2817	2396	2314	1515	17366
ENSBTAG00000011400	DBN1	191.616	-0.328404	0.0980795	-3.34834	0.000812963	0.00871796	226	246	274	243	212	176	413	463	2253		101	155	140	107	187	135	164	112	1101
ENSBTAG00000023788	EXD3	132.16	-0.581513	0.17367	-3.34838	0.000812847	0.00871796	121	164	207	192	149	113	302	528	1776		86	90	75	72	85	82	126	50	666
ENSBTAG00000047806	ENSBTAG00000047806	213.596	0.319782	0.0955006	3.34849	0.000812543	0.00871796	231	237	211	174	206	192	439	289	1979		120	189	231	217	260	202	204	136	1559
ENSBTAG00000003607	FAM20C	49.3679	-0.629055	0.18791	-3.34764	0.000815039	0.00872746	55	79	54	63	54	62	85	212	664		24	37	21	33	35	33	37	22	242
ENSBTAG00000019870	SLC14A1	10.3051	0.941877	0.281348	3.34773	0.000814776	0.00872746	17	3	1	1	6	1	3	5	37		2	8	12	33	35	7	17	3	117
ENSBTAG00000008800	XKR8	57.0588	-0.526383	0.157256	-3.34729	0.000816055	0.00873197	82	79	75	64	69	48	124	199	740		26	36	33	56	47	35	43	24	300
ENSBTAG00000009288	TBC1D25	46.3045	-0.527099	0.157517	-3.3463	0.000818965	0.00875672	56	41	65	64	70	40	127	134	597		30	30	31	31	31	41	28	19	241
ENSBTAG00000007599	IKBKB	566.667	-0.480748	0.143704	-3.34541	0.000821608	0.00877858	563	608	819	661	613	600	1546	1985	7395		407	405	372	292	389	381	511	245	3002
ENSBTAG00000004659	COQ10B	213.74	0.463345	0.138546	3.34433	0.000824827	0.00880015	233	184	197	126	172	170	563	297	1942		108	165	263	228	266	229	235	155	1649
ENSBTAG00000017061	SMARCAD1	820.432	0.533222	0.159441	3.34433	0.000824808	0.00880015	709	891	662	725	748	864	1237	669	6505		536	826	1031	909	1259	723	718	496	6498
ENSBTAG00000027932	BIRC6	7572.82	0.189116	0.0565755	3.34272	0.000829603	0.00884468	7735	8473	8228	6663	7426	7486	13324	14470	73805		5106	6121	7834	7006	8293	6742	6965	4574	52641
ENSBTAG00000007630	RNF170	176.318	0.286154	0.0856106	3.34251	0.000830246	0.0088451	164	187	197	174	144	136	359	329	1690		114	163	177	139	194	202	179	104	1272
ENSBTAG00000038141	ADGRG1	159.929	-0.753577	0.225484	-3.34203	0.000831671	0.00884743	195	154	265	186	173	125	461	893	2452		113	60	95	73	66	99	160	41	707
ENSBTAG00000045904	PIM3	308.908	-0.392024	0.117297	-3.34214	0.000831355	0.00884743	337	374	404	261	393	369	1115	603	3856		163	240	206	214	260	251	218	169	1721
ENSBTAG00000014522	SMIM14	920.018	0.561439	0.168042	3.34106	0.000834602	0.0088598	878	971	741	763	809	899	1504	658	7223		421	913	1134	1029	1317	942	862	733	7351
ENSBTAG00000015129	KLK10	6.54179	-0.933234	0.279324	-3.34104	0.000834645	0.0088598	4	13	8	7	8	14	47	14	115		2	3	4	1	3	0	7	1	21
ENSBTAG00000019040	PLBD2	398.615	-0.352238	0.105418	-3.34135	0.000833712	0.0088598	440	436	449	420	450	398	1230	1166	4989		252	278	302	258	303	312	353	201	2259
ENSBTAG00000025589	CDKAL1	377.011	0.309947	0.092798	3.34002	0.000837732	0.00888402	379	406	409	295	393	346	698	562	3488		233	308	394	396	512	322	353	230	2748
ENSBTAG00000045617	MTERF1	262.252	0.544331	0.162979	3.33988	0.000838138	0.00888402	235	282	201	166	278	256	514	202	2134		189	243	336	302	376	232	234	162	2074
ENSBTAG00000001808	LACTB2	94.2654	0.482473	0.144492	3.3391	0.000840513	0.00890276	113	77	74	67	70	69	228	149	847		43	83	106	101	114	121	110	59	737
ENSBTAG00000035437	STAG1	1314.7	0.502226	0.150435	3.33849	0.00084234	0.00891568	1230	1455	1315	1045	1221	1218	2124	1107	10715		692	1379	1561	1534	1868	1168	1195	889	10286
ENSBTAG00000010482	PITPNM1	507.951	-0.484669	0.145208	-3.33775	0.000844598	0.00892669	482	557	752	681	574	505	1189	1800	6540		321	371	274	279	343	399	426	264	2677
ENSBTAG00000045822	ENSBTAG00000045822	51.233	-0.778055	0.233095	-3.33794	0.00084403	0.00892669	45	73	92	46	34	46	235	252	823		29	31	39	11	29	26	36	21	222
ENSBTAG00000001498	ENSBTAG00000001498	223.735	-0.301707	0.0904373	-3.33609	0.00084965	0.00895078	261	278	308	222	245	213	548	593	2668		126	153	156	142	180	197	201	140	1295
ENSBTAG00000002769	AP1G1	1147.45	0.238983	0.0716345	3.33615	0.000849473	0.00895078	1112	1195	1223	1033	1138	1124	2384	1800	11009		699	1009	1228	1072	1405	1028	1101	640	8182
ENSBTAG00000013932	CCDC71	192.337	-0.264053	0.0791525	-3.336	0.000849927	0.00895078	222	223	243	218	231	194	488	412	2231		127	161	164	137	160	145	155	85	1134
ENSBTAG00000015362	BMP7	46.5015	-0.705475	0.211448	-3.3364	0.000848697	0.00895078	79	58	50	54	46	26	201	189	703		14	28	26	28	30	35	44	16	221
ENSBTAG00000015868	LIG4	293.626	0.301258	0.0902841	3.33678	0.000847549	0.00895078	313	325	281	254	274	278	601	409	2735		199	242	310	311	344	268	266	179	2119
ENSBTAG00000021263	CYP4V2	462.486	0.436945	0.131044	3.33434	0.000855029	0.00899805	508	404	443	317	337	368	1144	715	4236		444	378	610	420	473	481	418	252	3476
ENSBTAG00000018045	SLC12A4	263.761	-0.375077	0.112541	-3.33281	0.000859747	0.00904121	225	288	351	327	315	327	684	693	3210		142	219	185	148	241	191	226	136	1488
ENSBTAG00000001740	HAPLN3	16.7734	-0.773092	0.232062	-3.33141	0.000864075	0.00907598	23	31	16	14	21	15	62	76	258		8	5	15	8	9	15	11	4	75
ENSBTAG00000007164	FGFR3	243.349	-0.782126	0.234778	-3.33134	0.00086429	0.00907598	296	223	496	306	275	152	605	1395	3748		160	101	80	99	91	187	213	96	1027
ENSBTAG00000017729	NR2C1	335.562	0.395538	0.118751	3.33081	0.000865936	0.00908675	299	338	333	279	319	284	722	469	3043		163	292	411	381	479	322	304	195	2547
ENSBTAG00000015428	ENSBTAG00000015428	523.255	0.382313	0.114804	3.33012	0.00086807	0.00910264	532	555	504	376	383	411	1150	1005	4916		283	366	584	583	671	604	523	322	3936
ENSBTAG00000004203	ENSBTAG00000004203	315.103	0.288857	0.0867683	3.32906	0.000871403	0.00911881	307	356	340	274	346	278	588	436	2925		202	274	333	281	371	332	298	183	2274
ENSBTAG00000008414	ZFR	926.064	0.278185	0.0835631	3.32903	0.000871478	0.00911881	889	982	969	844	871	925	1769	1427	8676		530	844	944	925	1212	801	830	590	6676
ENSBTAG00000014831	PPP1R3C	93.1541	-0.719406	0.216075	-3.32943	0.000870242	0.00911881	122	101	128	81	76	111	227	561	1407		54	50	79	40	80	43	54	31	431
ENSBTAG00000001314	TRMT6	217.286	0.379657	0.114071	3.32824	0.000873964	0.0091197	211	204	205	166	214	202	509	276	1987		139	175	246	217	297	213	180	150	1617
ENSBTAG00000019755	REEP3	461.748	0.367606	0.110436	3.32867	0.000872627	0.0091197	429	425	497	338	319	367	1153	908	4436		313	379	529	475	574	485	434	253	3442
ENSBTAG00000021381	DAAM2	276.605	-0.645849	0.194053	-3.32821	0.000874049	0.0091197	277	345	420	306	278	327	655	1281	3889		201	188	147	115	160	144	276	96	1327
ENSBTAG00000047998	COL5A1	945.467	-0.715401	0.214936	-3.32843	0.000873363	0.0091197	967	849	1553	968	1008	827	2765	5504	14441		523	641	460	375	458	537	951	370	4315
ENSBTAG00000021576	LMOD1	203.093	-0.900047	0.270467	-3.32775	0.000875491	0.00912826	130	178	249	99	162	290	502	2185	3795		120	68	108	63	112	56	113	70	710
ENSBTAG00000004842	RSPRY1	428.655	0.314409	0.0945964	3.32369	0.00088834	0.00924907	360	499	418	398	377	444	852	614	3962		281	372	427	433	534	381	447	249	3124
ENSBTAG00000038134	ZDHHC1	41.2515	-0.667272	0.20076	-3.32373	0.000888224	0.00924907	42	58	67	59	38	51	85	161	561		30	39	24	20	19	26	23	13	194
ENSBTAG00000048057	GSK3B	375.486	0.215456	0.0648406	3.32285	0.000891028	0.00927048	323	424	448	319	383	335	750	687	3669		266	313	375	347	416	333	349	229	2628
ENSBTAG00000001647	PLEKHJ1	476.876	-0.251949	0.0758512	-3.32163	0.000894938	0.00930456	580	637	603	447	628	451	1068	1076	5490		234	398	337	322	455	406	410	274	2836
ENSBTAG00000010298	GTF2A2	322.7	0.411856	0.124004	3.32131	0.000895958	0.00930857	372	341	281	251	291	285	646	386	2853		163	303	352	341	463	287	303	230	2442
ENSBTAG00000015519	GFM2	749.856	0.365237	0.109984	3.32082	0.000897522	0.00931822	746	847	661	634	689	779	1402	935	6693		453	647	810	817	993	705	685	464	5574
ENSBTAG00000001342	RSL24D1	378.844	0.516329	0.15555	3.31937	0.000902199	0.00936015	427	426	294	273	323	345	721	314	3123		231	372	449	413	585	346	330	252	2978
ENSBTAG00000007569	TNFRSF11A	135.861	-0.656518	0.197814	-3.31887	0.000903836	0.00936256	229	171	256	153	193	108	382	322	1814		80	54	89	61	50	83	174	58	649
ENSBTAG00000008484	TMEM161B	523.755	0.354357	0.106788	3.31832	0.000905622	0.00936256	506	574	514	367	474	491	1056	873	4855		244	482	562	495	757	532	552	306	3930
ENSBTAG00000010665	CBLN3	31.7068	-0.827663	0.249409	-3.31849	0.000905047	0.00936256	24	19	49	42	28	47	140	168	517		20	23	19	11	11	18	21	6	129
ENSBTAG00000019211	BRIX1	307.166	0.42694	0.128647	3.31869	0.000904423	0.00936256	294	300	306	233	271	301	634	368	2707		166	315	312	337	476	295	249	194	2344
ENSBTAG00000047529	ENSBTAG00000047529	1411.19	0.850632	0.256324	3.31858	0.000904774	0.00936256	896	1167	710	505	1444	1489	1709	368	8288		794	1191	2063	2233	4135	1339	927	730	13412
ENSBTAG00000008219	RBM7	341.407	0.493399	0.14871	3.31786	0.000907108	0.00937132	326	295	294	217	344	273	798	456	3003		143	292	442	380	494	430	319	200	2700
ENSBTAG00000020635	VPS45	414.496	0.281232	0.0847779	3.31728	0.000909001	0.00938427	454	468	457	317	342	374	847	687	3946		285	323	397	426	525	394	393	241	2984
ENSBTAG00000032711	HTATSF1	42.1742	0.532412	0.160507	3.31706	0.000909714	0.00938502	43	45	43	29	50	28	65	42	345		30	45	40	50	58	40	40	26	329
ENSBTAG00000019069	SYNGR2	638.295	-0.252976	0.07628	-3.31641	0.000911817	0.0094001	684	722	816	663	758	587	1692	1626	7548		327	508	477	456	539	528	539	399	3773
ENSBTAG00000001017	SLK	939.253	0.282779	0.0852743	3.31612	0.000912774	0.00940336	974	994	1008	727	789	795	2211	1606	9104		588	773	1008	836	1280	928	863	541	6817
ENSBTAG00000010718	RALGPS2	411.806	0.588234	0.177415	3.31559	0.000914492	0.00941445	267	351	349	387	393	481	621	288	3137		416	434	433	397	527	332	433	279	3251
ENSBTAG00000014080	METTL14	506.968	0.479531	0.144669	3.31469	0.000917451	0.0094383	546	560	436	396	507	453	855	452	4205		303	511	614	544	718	493	413	330	3926
ENSBTAG00000006439	DOCK11	1318.97	0.433322	0.130762	3.31382	0.000920294	0.00946091	1410	1526	1201	1078	1090	1272	2299	1415	11291		1057	1002	1452	1207	2034	1273	1162	826	10013
ENSBTAG00000008054	ZNF706	736.9	0.38898	0.117406	3.31311	0.000922662	0.00947622	713	829	621	594	700	671	1624	891	6643		368	668	798	770	1003	729	700	505	5541
ENSBTAG00000014146	SPCS3	361.829	0.490723	0.148121	3.31298	0.000923076	0.00947622	389	341	311	222	349	228	912	472	3224		167	305	434	379	564	397	337	257	2840
ENSBTAG00000020681	FNDC3A	1359.29	0.240274	0.072544	3.31212	0.000925924	0.00949882	1381	1487	1363	996	1275	1180	3293	2513	13488		843	1075	1444	1186	1529	1400	1360	832	9669
ENSBTAG00000012072	NDUFS8	282.835	-0.341435	0.103146	-3.31022	0.000932235	0.00955688	316	325	314	285	339	318	690	864	3451		143	212	209	228	225	230	192	169	1608
ENSBTAG00000012250	BLOC1S6	551.059	0.401162	0.121234	3.30898	0.000936366	0.00958582	500	514	515	569	495	516	1027	722	4858		263	518	664	525	799	547	550	331	4197
ENSBTAG00000016561	NUBP2	144.334	-0.343297	0.103741	-3.30916	0.00093577	0.00958582	198	187	163	162	207	117	369	317	1720		73	117	113	115	132	93	103	78	824
ENSBTAG00000002661	ISLR2	48.9182	-0.745286	0.225268	-3.30845	0.000938156	0.00959076	41	46	78	53	52	64	104	301	739		22	35	35	17	33	25	36	18	221
ENSBTAG00000018928	QARS	835.177	-0.238267	0.0720179	-3.30845	0.000938145	0.00959076	967	910	1050	843	907	949	1943	2099	9668		478	575	597	626	727	742	700	510	4955
ENSBTAG00000011466	CARKD	183.358	-0.352425	0.106572	-3.30693	0.000943238	0.009636	197	235	222	214	194	204	448	499	2213		123	144	121	94	157	135	148	110	1032
ENSBTAG00000005160	GTF2H1	462.252	0.246697	0.0746131	3.30635	0.00094521	0.00964943	468	535	430	376	437	466	975	766	4453		306	417	478	435	542	426	391	283	3278
ENSBTAG00000021801	ENSBTAG00000021801	295.515	0.303428	0.0917792	3.30607	0.00094615	0.00965231	315	306	352	214	267	237	564	547	2802		190	220	328	288	309	348	270	186	2139
ENSBTAG00000001254	ANKRD46	348.419	0.321367	0.0972204	3.30555	0.000947905	0.00966349	331	352	323	283	338	269	910	547	3353		220	308	386	348	397	362	344	190	2555
ENSBTAG00000021518	TMPRSS4	646.874	-0.733773	0.222043	-3.30464	0.000950972	0.00968803	819	688	1341	674	769	415	1981	2983	9670		353	294	258	203	273	570	679	270	2900
ENSBTAG00000001462	FLT4	125.465	-0.548009	0.165904	-3.30317	0.000955989	0.00970091	147	156	220	174	163	99	279	369	1607		99	105	73	73	66	87	84	47	634
ENSBTAG00000007591	CHUK	786.383	0.373306	0.113011	3.30328	0.000955624	0.00970091	819	820	753	619	730	728	1665	976	7110		422	687	958	743	1119	761	704	505	5899
ENSBTAG00000013591	CYB5R4	365.51	0.425017	0.128661	3.30339	0.000955246	0.00970091	377	362	372	282	347	331	732	390	3193		199	337	395	398	556	323	340	239	2787
ENSBTAG00000015318	PVRL2	240.248	-0.685635	0.207558	-3.30334	0.000955421	0.00970091	281	225	337	226	244	188	1016	1176	3693		123	114	114	109	135	190	236	107	1128
ENSBTAG00000037913	ENSBTAG00000037913	193.055	0.321246	0.0972557	3.30311	0.000956204	0.00970091	218	214	184	149	163	192	393	275	1788		136	179	217	169	225	177	166	129	1398
ENSBTAG00000047495	CD81	1322.05	-0.296122	0.0896382	-3.30352	0.000954785	0.00970091	1421	1655	1515	1466	1637	1791	2941	2740	15166		650	1159	1009	935	1311	955	982	723	7724
ENSBTAG00000011415	ETF1	1427.77	0.401298	0.121512	3.30254	0.000958145	0.00970725	1545	1421	1279	1119	1263	1297	3150	1739	12813		736	1301	1635	1548	2006	1350	1208	990	10774
ENSBTAG00000047972	C1orf106	13.0699	-0.927412	0.280818	-3.30253	0.000958153	0.00970725	6	10	21	25	12	11	62	101	248		5	7	6	1	3	1	13	4	40
ENSBTAG00000005489	WDR36	891.567	0.37887	0.114754	3.30157	0.000961443	0.00972716	915	949	913	723	871	799	1778	990	7938		517	805	1041	904	1209	834	761	590	6661
ENSBTAG00000006291	CYLD	1090.49	0.324126	0.0981691	3.3017	0.000960991	0.00972716	1086	1188	1229	775	1034	823	2512	1689	10336		956	837	1170	965	1186	1115	1064	608	7901
ENSBTAG00000017367	IFIT5	685.759	-0.741822	0.224706	-3.3013	0.00096238	0.00972992	771	652	644	489	587	1119	4453	2221	10936		255	274	410	372	430	685	454	241	3121
ENSBTAG00000005708	ENSBTAG00000005708	1420.05	0.565065	0.171187	3.30085	0.000963912	0.0097387	1271	1455	1192	1288	1229	1337	1948	1364	11084		581	1360	1730	1884	2411	1365	1216	956	11503
ENSBTAG00000023814	ECT2	1210.49	0.575511	0.174397	3.3	0.000966857	0.00976172	1146	1215	987	1043	1010	1146	1729	1158	9434		420	1280	1615	1468	1928	1248	1069	832	9860
ENSBTAG00000011649	FARSB	457.116	0.324753	0.0984375	3.29908	0.000970038	0.00978692	463	507	449	400	458	411	903	594	4185		294	358	416	475	600	429	411	336	3319
ENSBTAG00000015119	SIK3	366.912	-0.407864	0.123637	-3.29889	0.000970687	0.00978692	351	392	522	465	429	466	777	1057	4459		248	274	257	214	267	263	327	169	2019
ENSBTAG00000007441	SEC23IP	725.68	0.257648	0.0781156	3.2983	0.000972738	0.00980087	604	749	770	664	705	771	1496	1143	6902		541	612	666	676	843	654	690	458	5140
ENSBTAG00000023002	JPH2	37.4476	-0.911844	0.276554	-3.29716	0.000976669	0.00983089	27	31	55	13	30	39	142	399	736		19	10	20	16	12	10	26	11	124
ENSBTAG00000047345	ENSBTAG00000047345	86.6193	-0.714375	0.216671	-3.29705	0.000977058	0.00983089	95	85	126	80	78	77	337	473	1351		35	50	47	37	46	75	81	32	403
ENSBTAG00000016762	SLC25A12	371.048	0.388041	0.117709	3.29661	0.000978604	0.0098397	410	380	338	318	357	339	671	467	3280		189	362	431	399	492	350	310	249	2782
ENSBTAG00000015889	CLCN7	561.289	-0.292337	0.0886839	-3.29639	0.000979342	0.00984038	717	755	650	669	750	643	1163	966	6313		307	420	486	379	485	414	454	319	3264
ENSBTAG00000016728	PLEKHG5	43.8653	-0.676576	0.205307	-3.29543	0.000982696	0.00986732	40	50	72	54	70	47	69	202	604		25	33	26	25	33	17	30	18	207
ENSBTAG00000003259	TCERG1	1529.09	0.387509	0.117603	3.29505	0.000984046	0.00987412	1378	1553	1430	1373	1491	1668	2698	1751	13342		1010	1511	1745	1579	1947	1277	1351	979	11399
ENSBTAG00000012481	RANGAP1	690.27	-0.25369	0.0770095	-3.29427	0.000986759	0.00989457	786	864	770	829	791	790	1565	1471	7866		398	553	549	503	644	484	479	444	4054
ENSBTAG00000010550	EIF5A2	50.2953	0.602214	0.182848	3.29353	0.000989394	0.00991422	44	67	40	37	47	39	86	31	391		36	40	63	58	70	49	58	32	406
ENSBTAG00000003801	MBD1	613.079	-0.248149	0.0753535	-3.29313	0.000990782	0.00992135	636	774	817	715	773	639	1351	1237	6942		384	501	467	423	541	419	512	363	3610
ENSBTAG00000002810	ZNF777	78.6416	-0.46571	0.141522	-3.29073	0.00099927	0.00999952	90	84	100	94	98	82	177	273	998		49	59	59	38	62	53	56	45	421
ENSBTAG00000042950	SNORD45	51.1335	0.588392	0.178815	3.29051	0.00100007	0.0100007	49	52	42	28	48	38	109	56	422		24	46	57	59	105	46	44	37	418
ENSBTAG00000005263	KLHL2	741.352	0.328469	0.099848	3.28969	0.00100297	0.0100228	783	777	783	595	749	689	1462	923	6761		541	681	825	744	903	639	651	425	5409
ENSBTAG00000019336	DVL3	259.549	-0.452493	0.137573	-3.28912	0.001005	0.0100363	262	289	371	302	304	282	593	889	3292		189	186	188	164	184	167	224	98	1400
ENSBTAG00000008520	NFIC	124.771	-0.698139	0.212277	-3.28881	0.00100613	0.0100407	119	131	152	154	145	133	257	752	1843		75	78	72	57	62	66	108	55	573
ENSBTAG00000017200	RHOJ	101.507	-0.549041	0.166969	-3.28827	0.00100805	0.0100531	104	125	128	112	97	115	266	433	1380		56	86	79	47	85	63	61	47	524
ENSBTAG00000014614	ACTA2	952.109	-0.754763	0.229649	-3.2866	0.00101406	0.0101062	979	960	1238	542	818	1192	2961	6707	15397		541	443	577	422	526	538	730	390	4167
ENSBTAG00000005165	CSGALNACT2	580.867	0.677356	0.206141	3.28589	0.0010166	0.0101246	391	637	480	481	585	518	674	319	4085		256	646	782	770	1037	441	615	388	4935
ENSBTAG00000009278	MSL3	729.196	0.315029	0.0958855	3.28547	0.00101813	0.0101329	780	863	710	575	662	726	1385	992	6693		492	639	759	671	978	657	625	479	5300
ENSBTAG00000015977	SIKE1	417.674	0.404584	0.123191	3.2842	0.00102274	0.0101719	395	446	404	333	440	395	787	453	3653		256	368	498	432	578	425	353	247	3157
ENSBTAG00000039014	DEF8	93.1705	-0.341662	0.104051	-3.28362	0.00102484	0.0101859	108	116	120	106	118	99	222	216	1105		61	60	66	53	76	86	88	42	532
ENSBTAG00000011580	DAG1	241.995	-0.674274	0.205412	-3.28255	0.00102874	0.0102177	227	265	376	242	256	206	691	1354	3617		140	130	117	119	122	154	219	126	1127
ENSBTAG00000001510	CDK17	553.234	0.430413	0.131135	3.28222	0.00102993	0.0102226	496	608	529	418	468	563	1182	584	4848		415	441	695	532	793	477	526	328	4207
ENSBTAG00000016562	SEC63	548.919	0.306927	0.0935333	3.28147	0.00103266	0.010229	472	538	541	433	446	506	1353	1061	5350		371	431	612	558	648	471	579	323	3993
ENSBTAG00000018052	PTPRS	346.153	-0.654861	0.199549	-3.2817	0.00103182	0.010229	299	420	506	416	391	347	711	1862	4952		229	213	237	168	195	146	277	167	1632
ENSBTAG00000046031	C8orf82	318.124	-0.218502	0.0665834	-3.28164	0.00103207	0.010229	365	384	366	311	362	371	727	747	3633		186	256	247	231	313	261	237	179	1910
ENSBTAG00000021457	EFEMP2	75.8338	-0.572104	0.174377	-3.28084	0.00103499	0.0102452	81	118	113	72	72	70	230	284	1040		57	55	40	43	45	62	53	27	382
ENSBTAG00000021600	KANSL1L	190.417	0.286102	0.0872386	3.27953	0.00103979	0.0102857	210	230	188	143	168	157	348	375	1819		123	151	204	187	228	185	185	112	1375
ENSBTAG00000004216	MAP3K2	586.957	0.274067	0.0836043	3.27814	0.00104493	0.0103275	618	637	564	456	543	459	1391	1075	5743		347	466	658	539	654	655	559	354	4232
ENSBTAG00000020566	BCR	487.62	-0.685324	0.209067	-3.27801	0.00104543	0.0103275	535	494	873	517	521	326	1636	2402	7304		265	281	223	211	222	379	491	203	2275
ENSBTAG00000018717	DDX20	567.253	0.338691	0.103346	3.27725	0.00104825	0.0103485	597	652	560	463	568	493	1153	678	5164		347	524	626	551	717	517	485	389	4156
ENSBTAG00000002098	CDC34	172.676	-0.287835	0.0879008	-3.27454	0.00105833	0.0103729	200	192	215	206	224	186	394	380	1997		92	155	128	117	168	122	128	97	1007
ENSBTAG00000003111	ATM	2748.83	0.447088	0.136537	3.2745	0.0010585	0.0103729	3138	2899	2533	2184	2522	2487	4545	2983	23291		1506	2612	3526	3075	4009	2473	2391	1619	21211
ENSBTAG00000004422	ALG14	97.0401	0.366168	0.11179	3.27551	0.00105473	0.0103729	102	85	104	79	77	77	211	169	904		63	75	111	100	124	72	99	73	717
ENSBTAG00000006755	C11orf58	1275.84	0.423037	0.129187	3.27462	0.00105804	0.0103729	1383	1331	1161	983	1211	1030	2694	1494	11287		647	1113	1492	1469	1872	1275	1093	797	9758
ENSBTAG00000011953	PRKACB	1142.71	0.376295	0.114872	3.27578	0.00105369	0.0103729	1296	1127	1052	855	1100	1011	2589	1341	10371		738	892	1240	1212	1487	1222	1043	694	8528
ENSBTAG00000012101	SYMPK	656.528	-0.389668	0.118976	-3.27518	0.00105594	0.0103729	591	768	833	876	786	832	1373	1839	7898		430	526	486	454	484	407	486	347	3620
ENSBTAG00000016257	ENSBTAG00000016257	201.422	-0.460213	0.140486	-3.27586	0.00105342	0.0103729	172	221	300	280	225	212	447	693	2550		126	149	134	135	155	128	151	101	1079
ENSBTAG00000020889	CA7	144.777	-0.847425	0.258783	-3.27465	0.00105791	0.0103729	310	191	232	185	237	93	453	501	2202		2	50	64	90	91	92	134	63	586
ENSBTAG00000034496	SHFM1	14.0225	0.758578	0.231619	3.27512	0.00105619	0.0103729	10	13	11	8	10	12	26	10	100		3	23	17	17	24	18	10	11	123
ENSBTAG00000037381	TRIM40	175.432	-0.923244	0.281918	-3.27487	0.0010571	0.0103729	144	114	490	56	60	53	1538	1288	3743		40	31	63	58	41	105	136	53	527
ENSBTAG00000039582	NDUFC1	152.264	0.378035	0.1154	3.27586	0.0010534	0.0103729	159	153	154	98	159	115	336	234	1408		79	115	171	166	193	166	142	106	1138
ENSBTAG00000019695	RLF	1170.98	0.417328	0.127457	3.27427	0.00105935	0.0103743	1093	1381	1022	941	1175	1134	2152	1234	10132		648	1177	1294	1259	1582	1025	1076	800	8861
ENSBTAG00000004549	UPRT	136.725	0.390463	0.119267	3.27384	0.00106095	0.0103761	142	142	131	96	121	112	304	210	1258		69	110	173	162	168	131	123	91	1027
ENSBTAG00000010249	TMEM222	155.322	-0.340003	0.10385	-3.27399	0.00106042	0.0103761	165	167	198	178	179	188	383	406	1864		93	123	101	128	137	123	125	61	891
ENSBTAG00000004834	CNOT10	405.385	0.271183	0.0828806	3.27198	0.00106799	0.010438	434	478	419	311	392	364	777	672	3847		220	393	436	399	475	351	365	268	2907
ENSBTAG00000008490	CRYZL1	289.006	0.378177	0.115619	3.27089	0.0010721	0.0104711	273	326	291	236	300	281	487	349	2543		193	229	347	281	377	304	242	179	2152
ENSBTAG00000017771	EPN2	107.897	-0.495163	0.151407	-3.2704	0.00107396	0.0104824	138	110	117	117	131	127	278	387	1405		52	60	60	73	93	61	104	68	571
ENSBTAG00000006864	ENSBTAG00000006864	575.771	-0.733395	0.224286	-3.26991	0.0010758	0.0104902	360	675	976	603	633	757	1761	2901	8666		534	311	266	243	284	383	311	173	2505
ENSBTAG00000014096	PCNXL4	194.502	0.438766	0.134191	3.26972	0.00107655	0.0104902	200	198	202	152	165	183	318	263	1681		106	200	282	201	262	183	147	111	1492
ENSBTAG00000033453	ENSBTAG00000033453	867.602	-0.346718	0.106045	-3.26953	0.00107725	0.0104902	1049	1089	993	822	979	729	2570	2668	10899		498	601	668	544	679	737	755	456	4938
ENSBTAG00000034435	NKD2	32.5709	-0.802599	0.245486	-3.26943	0.00107763	0.0104902	23	23	53	45	47	34	139	153	517		16	22	13	22	8	14	33	8	136
ENSBTAG00000017079	MFAP3	513.329	0.293613	0.0899073	3.26573	0.00109181	0.0106212	548	535	529	364	471	456	1134	887	4924		298	431	524	536	601	587	453	297	3727
ENSBTAG00000003040	RALGAPB	1647.34	0.256448	0.0785368	3.26532	0.0010934	0.0106296	1623	1914	1686	1442	1561	1658	3275	2389	15548		1104	1408	1805	1542	1939	1392	1536	1010	11736
ENSBTAG00000015951	NOL11	508.235	0.37033	0.113425	3.26497	0.00109474	0.0106357	435	453	486	476	493	538	1033	651	4565		287	510	549	481	705	470	445	339	3786
ENSBTAG00000022292	TIMM8A	105.863	0.384556	0.117833	3.26357	0.00110018	0.0106814	103	115	99	79	91	92	229	164	972		87	94	103	120	146	81	104	54	789
ENSBTAG00000005833	ETNK1	658.506	0.292852	0.0897509	3.26294	0.00110264	0.0106982	621	713	681	521	654	507	1618	1047	6362		379	533	738	663	732	687	665	386	4783
ENSBTAG00000008525	LRIG2	526.25	0.255333	0.0782577	3.26272	0.00110348	0.0106992	449	606	585	469	510	507	882	994	5002		335	434	520	506	609	488	567	301	3760
ENSBTAG00000021798	ERBB2	682.402	-0.647055	0.198329	-3.26254	0.0011042	0.0106992	868	754	1155	773	801	555	1470	3223	9599		409	363	343	303	289	554	689	305	3255
ENSBTAG00000006715	FBXO8	260.162	0.276876	0.0848852	3.26177	0.00110719	0.0107211	274	305	258	200	238	223	581	418	2497		167	200	285	251	298	256	226	179	1862
ENSBTAG00000006786	MED6	316.258	0.400511	0.122812	3.26116	0.00110957	0.01073	340	350	297	215	284	274	713	383	2856		154	306	355	339	398	322	301	211	2386
ENSBTAG00000012070	INTS2	808.876	0.419087	0.128502	3.26132	0.00110893	0.01073	789	947	710	653	854	714	1505	829	7001		527	788	919	876	1101	690	671	531	6103
ENSBTAG00000016857	ADAMTS15	38.3703	-0.851906	0.261266	-3.26069	0.00111142	0.0107408	29	41	51	23	42	30	142	334	692		10	19	20	18	24	24	31	8	154
ENSBTAG00000023172	ITSN2	1566.07	0.371383	0.113906	3.26042	0.00111245	0.0107437	1558	1635	1572	1302	1511	1625	2912	1697	13812		1136	1428	1705	1526	2059	1359	1379	999	11591
ENSBTAG00000004672	RDX	691.515	0.325384	0.0998235	3.25959	0.00111571	0.010761	786	792	597	595	645	588	1239	1140	6382		392	560	834	687	899	628	728	382	5110
ENSBTAG00000017525	ATG12	207.434	0.303261	0.0930332	3.25971	0.00111528	0.010761	170	187	216	169	210	169	481	412	2014		134	155	216	179	242	216	241	128	1511
ENSBTAG00000018646	ATP6V1B2	650.879	0.267308	0.0820218	3.25899	0.0011181	0.010777	633	729	650	620	641	599	1332	934	6138		368	553	612	601	755	721	615	435	4660
ENSBTAG00000013483	TAF1A	171.726	0.303566	0.0931603	3.25854	0.00111988	0.0107801	185	183	172	126	138	141	401	309	1655		129	142	176	174	185	179	155	101	1241
ENSBTAG00000031747	ENSBTAG00000031747	641.586	0.579707	0.177904	3.25853	0.0011199	0.0107801	535	555	687	491	568	497	1303	536	5172		288	584	1042	723	1111	567	514	419	5248
ENSBTAG00000012040	GIT1	152.457	-0.53212	0.163354	-3.25746	0.00112415	0.0108139	125	170	202	183	205	157	359	633	2034		93	105	84	95	102	105	129	73	786
ENSBTAG00000013362	DNM2	1558.04	-0.350905	0.107821	-3.25452	0.00113586	0.0109194	1683	1706	2157	1865	1702	1457	4168	4377	19115		923	1155	989	988	1079	1323	1446	876	8779
ENSBTAG00000021193	FBXO5	249.068	0.55478	0.17051	3.25364	0.00113935	0.0109315	233	259	199	238	224	230	323	239	1945		117	255	307	314	391	202	198	199	1983
ENSBTAG00000021196	C12orf45	171.914	0.496249	0.152515	3.25377	0.00113886	0.0109315	158	184	145	134	153	178	306	173	1431		86	165	220	199	259	131	173	114	1347
ENSBTAG00000027764	ENSBTAG00000027764	421.392	0.471615	0.144942	3.25382	0.00113864	0.0109315	502	425	368	337	435	362	682	383	3494		245	357	488	432	634	418	388	297	3259
ENSBTAG00000020482	ASCC3	984.738	0.243459	0.0748363	3.25322	0.00114105	0.0109407	994	1092	1033	731	887	848	2371	1779	9735		708	933	1033	881	1118	865	868	569	6975
ENSBTAG00000002042	RIC8A	349.632	-0.203918	0.0626862	-3.253	0.00114195	0.0109421	435	397	436	373	425	331	791	769	3957		191	267	265	265	340	304	272	207	2111
ENSBTAG00000009655	TNS3	550.744	-0.328196	0.100964	-3.25062	0.00115152	0.0110266	575	629	696	655	611	635	1169	1593	6563		385	391	423	358	452	405	468	263	3145
ENSBTAG00000014772	NUDCD2	262.044	0.404072	0.124363	3.24912	0.00115763	0.0110779	266	283	234	208	251	257	512	295	2306		139	234	247	267	387	268	253	183	1978
ENSBTAG00000011079	ENSBTAG00000011079	83.3208	-0.39383	0.121221	-3.24887	0.00115865	0.0110804	89	96	90	107	109	86	246	203	1026		45	61	57	45	84	66	56	51	465
ENSBTAG00000006882	IQGAP3	375.448	-0.53943	0.166071	-3.2482	0.0011614	0.0110922	394	370	543	520	419	469	650	1496	4861		134	330	267	223	296	289	267	162	1968
ENSBTAG00000020630	KCMF1	413.918	0.275285	0.0847496	3.24822	0.00116129	0.0110922	408	431	419	333	415	409	916	603	3934		281	363	433	400	511	380	358	244	2970
ENSBTAG00000003740	KDM6A	903.826	0.427829	0.13178	3.24654	0.00116817	0.0111425	870	920	859	722	842	743	1647	1397	8000		532	684	916	1262	990	783	1271	462	6900
ENSBTAG00000004945	BBS7	128.77	0.418375	0.128863	3.24668	0.00116761	0.0111425	136	147	127	106	130	97	245	139	1127		68	122	144	147	161	123	123	85	973
ENSBTAG00000007052	BDKRB1	58.8008	0.893959	0.275379	3.24628	0.00116922	0.0111452	11	27	30	78	28	12	123	29	338		63	132	92	23	136	27	35	54	562
ENSBTAG00000005496	RP2	280.714	0.488699	0.150632	3.24432	0.0011773	0.0111961	280	295	237	192	271	210	655	300	2440		142	203	394	296	390	326	244	199	2194
ENSBTAG00000009298	XYLT2	236.383	-0.395018	0.121767	-3.24404	0.00117847	0.0111961	260	290	315	269	262	237	550	746	2929		175	166	169	122	183	181	202	110	1308
ENSBTAG00000010619	ENSBTAG00000010619	333.23	0.318506	0.0981744	3.24429	0.00117744	0.0111961	315	386	354	243	268	262	657	713	3198		192	277	369	372	372	341	319	197	2439
ENSBTAG00000019232	TYW5	112.064	0.394518	0.121612	3.24408	0.00117832	0.0111961	111	114	117	82	83	112	243	155	1017		66	90	136	130	134	110	104	70	840
ENSBTAG00000020560	CLPTM1	428.097	-0.308253	0.0950316	-3.2437	0.0011799	0.0111961	430	476	566	508	470	414	1094	1206	5164		228	284	303	297	380	353	410	233	2488
ENSBTAG00000021120	SMYD1	21.997	-0.916787	0.282602	-3.24409	0.00117826	0.0111961	7	21	28	31	11	63	40	202	403		2	3	17	9	11	2	19	3	66
ENSBTAG00000048304	ERMAP	651.034	-0.881299	0.271683	-3.24385	0.00117924	0.0111961	1284	398	789	406	499	241	3081	5635	12333		352	182	361	204	173	352	521	168	2313
ENSBTAG00000038107	MAPKAPK2	295.668	-0.397645	0.122613	-3.24308	0.00118247	0.0112132	322	337	366	289	321	326	834	955	3750		204	231	216	168	221	201	260	136	1637
ENSBTAG00000008467	HENMT1	40.6102	0.595069	0.183543	3.24212	0.00118645	0.0112435	42	49	17	37	31	38	64	41	319		27	37	53	50	57	43	35	25	327
ENSBTAG00000016249	NAGS	112.821	-0.756835	0.233472	-3.24165	0.00118841	0.0112435	144	118	179	108	124	85	361	649	1768		58	35	60	35	40	91	112	58	489
ENSBTAG00000032503	ITPRIPL2	120.819	-0.445725	0.137498	-3.24168	0.00118827	0.0112435	121	146	138	151	141	117	373	366	1553		71	80	80	82	68	87	118	66	652
ENSBTAG00000046514	ASMTL	256.821	-0.393418	0.121366	-3.24157	0.00118873	0.0112435	277	290	320	327	298	272	537	830	3151		130	220	178	164	190	197	183	158	1420
ENSBTAG00000007943	AZIN1	3394.4	0.410864	0.126772	3.24098	0.00119119	0.0112595	3706	3210	3305	2820	3407	2981	6758	3454	29641		1851	3149	3926	3517	4784	3373	3068	2127	25795
ENSBTAG00000019215	THOC1	629.664	0.434866	0.1342	3.24044	0.00119345	0.0112736	673	690	540	531	581	618	1011	706	5350		348	622	720	683	950	585	536	384	4828
ENSBTAG00000005923	ABTB2	148.413	-0.557997	0.172231	-3.23982	0.00119604	0.0112805	169	181	214	178	145	119	622	421	2049		103	95	95	86	67	94	128	76	744
ENSBTAG00000011215	ACTN4	1323.62	-0.571961	0.176547	-3.23972	0.00119649	0.0112805	1226	1342	1894	1474	1334	1335	4058	5948	18611		899	787	750	682	806	896	1196	606	6622
ENSBTAG00000017864	PRPH	23.2558	-0.884963	0.273153	-3.2398	0.00119612	0.0112805	15	42	43	26	25	24	28	190	393		17	4	13	6	20	6	7	8	81
ENSBTAG00000042224	SNORA19	22.188	0.582239	0.179739	3.23936	0.00119797	0.0112872	16	21	20	18	22	12	47	29	185		14	16	32	28	29	26	20	14	179
ENSBTAG00000015584	ENSBTAG00000015584	187.371	0.441622	0.13634	3.23912	0.001199	0.0112897	200	206	165	149	167	172	366	193	1618		104	175	220	200	273	173	156	130	1431
ENSBTAG00000004601	ABHD10	128.951	0.326832	0.100918	3.2386	0.00120119	0.0112978	125	128	118	108	118	142	261	193	1193		84	110	138	138	149	116	119	83	937
ENSBTAG00000006919	SMAD4	1005.37	0.280843	0.0867189	3.23855	0.00120141	0.0112978	1072	1019	1037	786	945	802	2275	1808	9744		556	811	1088	1075	1264	976	905	607	7282
ENSBTAG00000015698	FYCO1	523.963	-0.515108	0.159072	-3.2382	0.00120287	0.0113043	589	589	704	531	522	606	1336	2120	6997		388	343	320	270	345	331	470	240	2707
ENSBTAG00000015713	TLK2	718.459	0.274471	0.0847721	3.23775	0.00120476	0.0113076	662	723	788	634	710	749	1452	1019	6737		424	610	795	660	845	700	667	462	5163
ENSBTAG00000021334	C18orf32	209.992	0.485643	0.14999	3.23782	0.00120445	0.0113076	198	221	184	109	171	148	583	300	1914		114	170	255	228	263	277	201	132	1640
ENSBTAG00000016079	COX4I1	669.311	-0.359313	0.111026	-3.2363	0.00121091	0.0113581	730	705	911	740	702	678	1549	2271	8286		390	472	471	448	535	539	563	359	3777
ENSBTAG00000001014	MAPK7	100.077	-0.553382	0.171016	-3.23586	0.00121278	0.0113624	94	103	135	113	138	96	247	430	1356		55	64	64	52	59	78	74	61	507
ENSBTAG00000009689	RWDD1	386.643	0.455202	0.140676	3.23583	0.00121291	0.0113624	371	398	351	310	400	348	706	412	3296		205	403	446	390	606	383	277	268	2978
ENSBTAG00000017814	LGI4	63.9631	-0.722366	0.223279	-3.23527	0.00121528	0.0113773	68	57	80	82	80	37	205	387	996		24	35	44	32	48	36	56	22	297
ENSBTAG00000011257	ASAH1	557.067	0.356631	0.110289	3.23362	0.00122234	0.0114254	565	639	516	402	503	435	1323	843	5226		360	388	663	488	691	681	539	332	4142
ENSBTAG00000011340	NSL1	222.3	0.512532	0.158506	3.23352	0.00122275	0.0114254	212	241	213	166	220	209	314	224	1799		100	224	267	273	333	228	175	152	1752
ENSBTAG00000045832	PHLPP1	309.803	-0.337008	0.104213	-3.23384	0.00122136	0.0114254	385	412	361	387	354	342	608	781	3630		116	234	234	230	281	228	297	169	1789
ENSBTAG00000034366	RGS2	132.61	0.584606	0.180806	3.23332	0.00122359	0.0114259	101	181	103	95	61	82	322	189	1134		84	109	108	113	183	213	177	88	1075
ENSBTAG00000016703	CDC73	467.096	0.26605	0.0822916	3.23302	0.00122489	0.0114307	413	496	504	435	436	493	854	760	4391		290	401	519	468	502	404	433	309	3326
ENSBTAG00000025028	MZT1	93.563	0.532972	0.164873	3.23262	0.00122661	0.0114395	94	88	79	68	87	84	183	94	777		42	87	124	115	155	90	93	47	753
ENSBTAG00000014609	PPP1R12A	2330.17	0.296485	0.091748	3.23151	0.00123138	0.0114767	2201	2400	2305	1948	2236	2413	4376	3905	21784		1399	2131	2464	2393	3242	1979	2032	1341	16981
ENSBTAG00000000742	AMOTL2	132.73	-0.489314	0.151428	-3.23133	0.00123216	0.0114767	136	157	198	131	134	116	401	508	1781		85	88	93	72	96	97	103	68	702
ENSBTAG00000011014	CHST3	90.6242	-0.477859	0.147912	-3.23069	0.00123492	0.0114951	101	105	124	109	137	79	275	226	1156		29	74	53	48	64	84	87	50	489
ENSBTAG00000008118	RPF1	361.516	0.448855	0.138962	3.23005	0.00123768	0.0115135	323	366	313	283	376	391	638	375	3065		221	356	417	331	548	346	282	262	2763
ENSBTAG00000015479	ZFPL1	150.436	-0.281889	0.0872996	-3.22898	0.00124231	0.0115492	170	167	175	179	175	176	365	347	1754		82	109	103	104	150	121	137	78	884
ENSBTAG00000001545	SLC34A2	446.689	-0.88433	0.273908	-3.22856	0.00124414	0.0115571	759	450	756	757	687	500	825	2287	7021		3	212	281	123	168	289	319	212	1607
ENSBTAG00000017056	PKLR	272.277	-0.702431	0.217577	-3.22843	0.00124473	0.0115571	392	266	423	338	363	257	477	1356	3872		104	127	166	94	131	283	292	86	1283
ENSBTAG00000012990	PUS1	230.263	-0.320016	0.0991833	-3.22651	0.00125309	0.01162	266	280	281	286	270	211	532	612	2738		152	178	154	163	184	210	157	119	1317
ENSBTAG00000026278	CLDN4	209.201	-0.723462	0.22422	-3.22657	0.00125282	0.01162	321	229	440	207	177	144	975	661	3154		83	57	115	115	110	153	264	69	966
ENSBTAG00000046900	ENSBTAG00000046900	250.023	-0.667195	0.206801	-3.22627	0.00125416	0.0116226	332	294	426	375	269	173	609	1023	3501		68	123	169	115	119	212	308	100	1214
ENSBTAG00000010111	TCF7L1	8.21539	-0.829584	0.257169	-3.22583	0.0012561	0.0116332	4	10	15	19	11	13	20	28	120		1	5	4	3	6	6	5	3	33
ENSBTAG00000003338	LRRCC1	1018.86	0.478683	0.148435	3.22486	0.00126035	0.0116603	1103	953	919	841	893	792	1930	1305	8736		706	957	1264	1268	1525	531	949	665	7865
ENSBTAG00000010134	OSTM1	348.204	0.423389	0.131291	3.2248	0.00126061	0.0116603	357	340	317	225	316	267	893	486	3201		216	226	411	369	432	438	349	211	2652
ENSBTAG00000007323	CPSF6	1603.97	0.412052	0.127793	3.22437	0.00126252	0.0116706	1565	1810	1475	1396	1571	1541	2758	1667	13783		982	1506	1882	1788	2148	1472	1329	1010	12117
ENSBTAG00000006049	BZW1	2897.59	0.407124	0.126275	3.22411	0.00126363	0.0116735	3096	2944	2718	2157	2619	2385	6846	3390	26155		1525	2519	3215	3154	4170	2983	2405	1973	21944
ENSBTAG00000019174	ZNF710	186.262	-0.332282	0.103109	-3.22264	0.00127013	0.0117262	204	227	213	202	212	237	397	517	2209		105	140	131	141	139	140	142	118	1056
ENSBTAG00000011025	BTF3L4	379.813	0.448297	0.139135	3.22202	0.00127291	0.0117444	397	401	330	274	362	347	786	397	3294		213	362	467	380	594	384	321	218	2939
ENSBTAG00000024701	ENSBTAG00000024701	106.762	-0.384172	0.119298	-3.22027	0.0012807	0.0118089	106	135	132	137	145	126	267	231	1279		48	106	77	61	99	87	76	48	602
ENSBTAG00000019502	MED4	318.58	0.314106	0.0975631	3.21952	0.00128406	0.0118324	323	337	297	265	320	292	685	458	2977		163	278	358	324	393	313	279	217	2325
ENSBTAG00000002434	WDR18	186.412	-0.314139	0.097594	-3.21883	0.00128714	0.0118533	188	196	243	205	229	209	445	511	2226		99	145	134	143	182	122	151	103	1079
ENSBTAG00000034349	IFI44	384.515	-0.740138	0.230026	-3.21762	0.00129258	0.0118959	496	521	422	311	396	1214	4112	917	8389		79	206	229	201	263	417	220	143	1758
ENSBTAG00000000435	TARBP2	201.648	-0.283387	0.0880813	-3.21733	0.00129388	0.0119005	293	247	251	226	216	205	446	444	2328		109	153	148	153	192	183	135	107	1180
ENSBTAG00000026886	C14orf2	272.125	0.334606	0.104019	3.21678	0.0012964	0.0119161	265	252	214	177	299	223	628	566	2624		185	220	262	245	326	285	259	202	1984
ENSBTAG00000017037	PKN1	1898.4	-0.226105	0.0703299	-3.21492	0.00130483	0.0119861	2139	2031	2557	2147	2299	2071	4193	3980	21417		1263	1464	1461	1310	1568	1541	1540	1106	11253
ENSBTAG00000000910	SLC6A7	129.852	-0.724338	0.225356	-3.2142	0.00130811	0.0120087	174	179	195	145	162	74	253	756	1938		53	62	61	78	64	101	142	36	597
ENSBTAG00000003784	DNAJC2	575.355	0.516523	0.160727	3.21367	0.00131049	0.0120101	648	589	536	470	561	547	571	590	4512		375	539	690	675	855	477	517	384	4512
ENSBTAG00000004964	PCGF5	769.58	0.305303	0.0950027	3.21362	0.00131072	0.0120101	773	731	715	644	707	792	1675	1216	7253		418	638	865	749	965	838	690	465	5628
ENSBTAG00000008072	SRSF10	1853.59	0.4788	0.14899	3.21364	0.00131064	0.0120101	1883	2030	1647	1414	1853	1649	3328	1662	15466		949	1798	2222	2132	2714	1818	1499	1277	14409
ENSBTAG00000008575	CGNL1	142.77	-0.480982	0.149734	-3.21224	0.00131702	0.0120453	166	189	212	121	130	151	390	521	1880		100	80	119	89	99	110	94	66	757
ENSBTAG00000019436	SLC39A13	154.869	-0.374909	0.116701	-3.21255	0.00131562	0.0120453	175	160	197	162	188	147	449	465	1943		88	109	126	84	144	140	116	72	879
ENSBTAG00000044175	CENPK	209.79	0.622162	0.193685	3.21224	0.00131702	0.0120453	207	179	159	170	207	203	296	139	1560		82	217	272	271	351	220	174	150	1737
ENSBTAG00000007193	CCL16	14.0304	-0.855269	0.266309	-3.21156	0.00132014	0.0120664	31	34	18	15	27	9	33	41	208		6	3	6	1	15	1	13	8	53
ENSBTAG00000016470	NADSYN1	472.566	-0.350266	0.109095	-3.21065	0.00132434	0.0120926	558	493	728	629	589	488	910	1108	5503		320	330	327	279	401	364	394	250	2665
ENSBTAG00000019312	TFCP2	660.511	0.427278	0.133092	3.2104	0.00132549	0.0120926	573	775	686	582	589	631	1140	664	5640		409	677	649	773	877	535	605	460	4985
ENSBTAG00000047491	CACNA1S	13.6935	-0.784573	0.244372	-3.21058	0.0013247	0.0120926	19	11	25	23	24	24	45	16	187		4	13	6	8	10	4	9	4	58
ENSBTAG00000005934	TTYH3	126.393	-0.597991	0.186328	-3.20935	0.00133036	0.012122	99	151	221	155	152	117	295	544	1734		87	91	70	75	68	77	107	48	623
ENSBTAG00000039922	ARAP2	1332.74	0.361584	0.112665	3.20938	0.00133024	0.012122	1393	1347	1088	893	1174	1070	3502	2293	12760		1169	1019	1354	1299	1440	1397	1332	762	9772
ENSBTAG00000008237	TOLLIP	382.439	-0.394607	0.122969	-3.209	0.00133196	0.012129	350	469	459	397	453	363	1232	1187	4910		236	284	263	230	319	260	355	184	2131
ENSBTAG00000047865	SNORD107	95.1899	0.573347	0.178766	3.20725	0.00134011	0.0121957	110	105	80	53	85	72	174	90	769		58	103	150	101	158	73	73	55	771
ENSBTAG00000006052	PLCD3	43.9972	-0.748352	0.233358	-3.20689	0.0013418	0.0122035	43	52	68	52	50	45	81	272	663		29	25	22	24	16	21	41	14	192
ENSBTAG00000014728	TAPBPL	555.841	-0.50123	0.15639	-3.20501	0.0013506	0.0122759	588	668	679	519	541	545	1532	2534	7606		267	374	364	348	436	458	437	265	2949
ENSBTAG00000021466	COL3A1	16098.6	-0.510616	0.159335	-3.20467	0.00135216	0.0122824	19179	17519	28039	14519	17396	13269	39121	66988	216030		6021	12537	11107	9495	11521	12598	13067	8604	84950
ENSBTAG00000008348	NOL4L	114.508	-0.771673	0.240827	-3.20427	0.00135407	0.0122922	89	123	244	147	138	106	231	656	1734		90	63	46	38	43	48	109	41	478
ENSBTAG00000014689	CSPP1	711.442	0.422634	0.131928	3.20353	0.00135756	0.0123163	650	757	746	621	748	649	953	918	6042		382	776	893	789	914	611	660	402	5427
ENSBTAG00000044195	SDK2	61.1416	-0.739561	0.230875	-3.2033	0.00135862	0.0123183	76	53	77	55	64	43	276	345	989		28	38	30	25	27	39	58	27	272
ENSBTAG00000021769	CUL3	1501.85	0.452339	0.141238	3.20268	0.00136155	0.0123372	1372	1544	1529	1332	1409	1471	2528	1388	12573		867	1600	1629	1762	2055	1334	1252	999	11498
ENSBTAG00000004881	MTHFD2	407.235	0.318825	0.0995678	3.20209	0.00136434	0.0123548	462	475	368	317	382	345	864	588	3801		251	353	422	405	555	392	335	262	2975
ENSBTAG00000007855	VSIG10	248.451	-0.256773	0.0802009	-3.20162	0.00136658	0.0123599	266	293	318	290	301	259	532	597	2856		145	203	187	203	206	211	186	125	1466
ENSBTAG00000034430	C4orf47	39.2534	0.526743	0.164523	3.20163	0.00136653	0.0123599	37	44	32	29	34	29	78	51	334		18	39	59	48	57	31	33	26	311
ENSBTAG00000013392	PLD2	142.923	-0.384811	0.120206	-3.20126	0.0013683	0.0123678	158	187	185	184	200	132	290	373	1709		74	111	110	97	87	100	140	77	796
ENSBTAG00000002468	RPS28	800.163	-0.38134	0.119144	-3.20068	0.00137105	0.0123774	846	953	1020	1159	1134	824	1569	1908	9413		507	588	507	472	814	497	605	463	4453
ENSBTAG00000020373	C3orf67	16.3818	0.900309	0.281274	3.20083	0.00137033	0.0123774	9	10	12	7	10	4	9	21	82		51	15	26	6	9	13	33	1	154
ENSBTAG00000001486	ZNF280D	842.392	0.50839	0.158903	3.19938	0.00137725	0.0124257	733	806	751	740	788	931	1291	728	6768		439	871	1051	921	1295	792	771	519	6659
ENSBTAG00000009772	LIX1	122.052	0.885328	0.27677	3.19878	0.00138009	0.0124437	102	69	37	175	43	55	80	28	589		16	165	192	275	251	95	104	106	1204
ENSBTAG00000005040	PPP4R3A	1836.47	0.340463	0.106444	3.19853	0.00138131	0.0124471	1688	1979	1809	1660	1756	1836	3425	2440	16593		994	1644	2093	1962	2454	1603	1645	1178	13573
ENSBTAG00000003904	GPN1	332.085	0.379248	0.118591	3.19795	0.00138409	0.0124644	362	369	341	293	271	315	606	371	2928		192	322	357	338	439	326	299	208	2481
ENSBTAG00000017925	LMF2	222.479	-0.365381	0.114267	-3.19761	0.0013857	0.0124713	205	296	311	251	316	236	525	513	2653		101	204	139	130	189	172	174	142	1251
ENSBTAG00000008168	STARD6	35.5408	0.702517	0.219764	3.19669	0.00139015	0.0125036	27	29	33	25	29	39	53	14	249		27	30	55	37	63	37	24	27	300
ENSBTAG00000000684	ARHGEF10L	140.492	-0.483827	0.15138	-3.19611	0.00139296	0.0125213	114	195	186	189	143	178	309	467	1781		94	98	95	96	96	81	125	59	744
ENSBTAG00000017537	PTGIS	68.3486	-0.86983	0.272194	-3.19563	0.00139525	0.0125342	58	64	114	37	48	127	144	605	1197		45	26	54	22	29	12	45	12	245
ENSBTAG00000015606	KAZN	23.1065	-0.6176	0.193291	-3.19518	0.00139746	0.0125464	22	33	33	31	25	24	56	88	312		16	10	12	14	18	13	17	13	113
ENSBTAG00000019652	STK26	949.556	0.583347	0.182622	3.19429	0.00140174	0.0125771	832	807	806	679	984	1017	1564	634	7323		564	804	1360	1103	1611	946	770	583	7741
ENSBTAG00000002256	YEATS4	171.628	0.406397	0.127288	3.19273	0.00140935	0.0126376	171	182	190	120	149	143	384	209	1548		88	159	195	174	258	156	167	108	1305
ENSBTAG00000008985	ENSBTAG00000008985	527.873	-0.486976	0.152553	-3.19217	0.0014121	0.0126546	448	524	670	652	540	672	1418	2030	6954		309	297	350	305	397	408	475	261	2802
ENSBTAG00000001617	G2E3	1353.17	0.584737	0.183213	3.19156	0.00141506	0.0126733	1334	1416	1128	1085	1217	1271	1968	899	10318		606	1317	1864	1692	2177	1343	1235	844	11078
ENSBTAG00000027020	COL5A2	1146.22	-0.570419	0.178762	-3.19094	0.00141811	0.0126929	1298	1295	1717	870	1114	1057	3684	5337	16372		442	855	719	600	747	892	1009	576	5840
ENSBTAG00000002075	MME	99.3963	0.735883	0.230646	3.19053	0.00142013	0.0126929	78	114	88	82	79	61	126	39	667		160	117	83	110	149	82	68	56	825
ENSBTAG00000006828	RAPGEF3	63.1885	-0.613477	0.192288	-3.19041	0.00142071	0.0126929	79	72	96	80	63	48	181	265	884		49	37	51	24	35	41	48	24	309
ENSBTAG00000023562	KCNK6	50.3609	-0.503637	0.157858	-3.19044	0.00142055	0.0126929	70	61	65	70	89	46	118	94	613		30	30	35	33	25	38	42	28	261
ENSBTAG00000015457	FGFR1	141.436	-0.553621	0.173541	-3.19014	0.00142204	0.0126971	125	178	235	158	167	161	306	537	1867		110	102	72	72	100	81	124	55	716
ENSBTAG00000034850	ENSBTAG00000034850	28.3877	0.570324	0.178808	3.18959	0.00142472	0.0127133	28	25	22	25	26	22	51	32	231		18	22	38	44	39	24	23	18	226
ENSBTAG00000006084	PINK1	416.539	-0.286072	0.0896961	-3.18935	0.00142595	0.0127166	492	492	513	505	441	374	1141	992	4950		219	295	337	246	374	306	378	274	2429
ENSBTAG00000024387	PNPLA8	422.978	0.286503	0.0898493	3.1887	0.00142915	0.0127373	436	444	460	358	381	351	963	648	4041		276	293	485	372	501	403	475	256	3061
ENSBTAG00000000162	ANAPC16	287.482	0.367461	0.11525	3.1884	0.00143063	0.0127428	335	310	281	224	315	236	506	349	2556		165	287	308	274	375	287	241	195	2132
ENSBTAG00000000550	ATP5D	514.085	-0.473233	0.148487	-3.18704	0.00143735	0.0127871	619	612	678	511	548	433	1378	2053	6832		296	318	318	272	358	425	457	289	2733
ENSBTAG00000002090	CPSF4	185.412	-0.316178	0.0992062	-3.18708	0.00143719	0.0127871	205	295	241	229	232	161	371	415	2149		94	142	154	127	161	140	150	102	1070
ENSBTAG00000045404	SNORA79	10.6524	0.74189	0.23281	3.18668	0.00143917	0.0127955	12	11	8	10	5	5	14	10	75		10	9	8	14	16	18	10	6	91
ENSBTAG00000010828	ENSBTAG00000010828	18.7322	-0.833538	0.261612	-3.18616	0.00144174	0.0128106	42	27	27	11	26	13	96	63	305		3	3	20	7	7	21	10	5	76
ENSBTAG00000025329	IRF2BPL	156.43	-0.494349	0.155169	-3.18588	0.00144314	0.0128153	119	195	212	183	208	159	371	602	2049		83	118	121	91	109	105	143	64	834
ENSBTAG00000009263	MFSD1	335.534	0.389331	0.122293	3.18358	0.00145465	0.0129097	412	339	300	244	300	248	735	494	3072		153	271	368	345	455	355	341	241	2529
ENSBTAG00000018879	ZNF451	427.206	0.285178	0.0895905	3.18312	0.00145696	0.0129224	439	473	444	379	438	400	767	616	3956		280	372	418	468	518	359	391	262	3068
ENSBTAG00000016349	TEAD2	62.6053	-0.586864	0.184378	-3.18294	0.00145788	0.0129228	79	87	83	47	79	57	179	261	872		32	41	35	30	39	49	69	23	318
ENSBTAG00000006130	CLEC14A	57.8828	-0.553921	0.174101	-3.18161	0.0014646	0.0129716	83	89	80	69	84	36	143	170	754		27	52	23	24	53	40	50	29	298
ENSBTAG00000012873	SNX6	1085.75	0.513067	0.161275	3.18132	0.00146605	0.0129716	1067	1036	929	863	938	1095	2195	812	8935		568	1006	1309	1209	1676	1090	1003	723	8584
ENSBTAG00000030881	TMEM260	407.634	0.290016	0.0911596	3.18141	0.0014656	0.0129716	355	517	438	323	378	388	840	593	3832		287	340	460	370	419	381	439	238	2934
ENSBTAG00000021176	CRISPLD2	217.4	-0.556405	0.174995	-3.17955	0.00147504	0.0130433	292	380	237	186	211	164	570	973	3013		107	112	137	124	185	175	173	106	1119
ENSBTAG00000012490	ETFA	727.068	0.448243	0.141057	3.17774	0.00148426	0.0131024	879	813	702	583	708	597	1135	653	6070		442	680	780	736	1000	734	631	538	5541
ENSBTAG00000012677	ARHGAP12	677.844	0.281973	0.0887347	3.17772	0.0014844	0.0131024	600	682	734	557	596	685	1387	1239	6480		514	520	752	619	874	525	670	401	4875
ENSBTAG00000019868	RUFY1	252.374	0.3518	0.110708	3.17773	0.00148431	0.0131024	251	243	269	249	222	250	476	298	2258		166	247	290	246	296	225	223	160	1853
ENSBTAG00000000372	TIPIN	355.763	0.464888	0.146332	3.17695	0.00148834	0.0131293	305	378	322	265	317	429	602	354	2972		210	343	428	424	435	318	316	250	2724
ENSBTAG00000012077	SLF2	2595.11	0.456595	0.143867	3.17372	0.00150497	0.01326	2400	2665	2549	2055	2300	2800	4747	2301	21817		1499	2621	2934	2897	3669	2433	2265	1663	19981
ENSBTAG00000014788	AKAP12	668.225	-0.474096	0.149376	-3.17384	0.00150436	0.01326	799	906	791	621	690	672	1575	2756	8810		415	489	443	321	571	560	494	290	3583
ENSBTAG00000010666	KHNYN	586.365	-0.481231	0.151645	-3.1734	0.00150666	0.0132669	689	624	711	528	670	535	2016	2185	7958		333	338	375	349	382	511	543	288	3119
ENSBTAG00000016057	CSRP1	778.825	-0.742812	0.234113	-3.17288	0.00150934	0.0132802	659	767	942	551	738	862	2119	6064	12702		428	388	486	362	584	356	537	300	3441
ENSBTAG00000024958	FAM214A	668.394	0.450085	0.141859	3.17276	0.00150998	0.0132802	506	693	692	642	612	727	955	725	5552		427	565	838	719	925	600	705	373	5152
ENSBTAG00000016104	BTAF1	2297.57	0.413609	0.130393	3.17202	0.00151383	0.0133061	2350	2497	2208	1840	2142	2200	4323	2362	19922		1268	2277	2689	2499	3210	2105	1931	1460	17439
ENSBTAG00000011969	HSPB1	384.485	-0.709547	0.223719	-3.1716	0.001516	0.0133172	205	542	418	407	361	514	1206	2258	5911		234	248	219	190	230	151	328	142	1742
ENSBTAG00000012505	ARHGEF17	173.702	-0.627333	0.197813	-3.17134	0.00151737	0.0133212	185	181	278	153	164	172	509	887	2529		101	117	96	84	88	101	161	88	836
ENSBTAG00000001286	ELMO3	283.244	-0.668893	0.210959	-3.17073	0.00152055	0.0133388	404	256	411	318	356	188	936	1297	4166		177	132	121	126	119	235	281	128	1319
ENSBTAG00000021023	ZMYM4	572.004	0.426484	0.134512	3.17061	0.00152119	0.0133388	523	657	545	482	558	554	953	612	4884		398	587	676	613	811	495	492	289	4361
ENSBTAG00000000682	ENSBTAG00000000682	1819.32	0.446782	0.140933	3.17017	0.00152349	0.013343	1907	1887	1885	1382	1716	1547	3486	1771	15581		1929	1622	2023	1728	2185	1608	1484	1057	13636
ENSBTAG00000003877	ZCCHC24	56.0562	-0.613156	0.193413	-3.1702	0.00152337	0.013343	64	59	64	58	61	58	156	280	800		34	31	34	30	39	29	45	32	274
ENSBTAG00000006227	IDH3A	447.552	0.379355	0.119679	3.16976	0.00152565	0.013354	447	442	420	370	459	396	818	670	4022		210	441	521	572	509	449	385	266	3353
ENSBTAG00000020591	VAMP4	75.5986	0.452092	0.142655	3.16913	0.00152898	0.0133751	64	62	63	65	55	88	138	128	663		68	58	85	71	110	53	81	48	574
ENSBTAG00000046604	GREM1	218.031	-0.410049	0.129397	-3.16892	0.00153007	0.0133768	180	362	318	258	234	202	487	660	2701		108	185	175	145	176	151	158	110	1208
ENSBTAG00000012514	PODN	44.0293	-0.629484	0.198722	-3.16767	0.00153666	0.0134183	54	86	53	39	48	48	79	198	605		15	30	41	24	36	22	30	20	218
ENSBTAG00000018036	CNOT7	1292.57	0.428758	0.135354	3.16768	0.00153662	0.0134183	1345	1419	1234	943	1228	1171	2611	1277	11228		719	1165	1472	1376	1939	1312	1108	807	9898
ENSBTAG00000007979	TNPO1	1799.75	0.278547	0.0879469	3.16722	0.00153906	0.0134313	1821	2144	1873	1494	1718	1500	3877	2662	17089		1071	1533	2019	1796	2277	1723	1507	1077	13003
ENSBTAG00000013341	GYG2	59.6741	-0.568069	0.179387	-3.16673	0.00154162	0.0134457	86	50	95	73	67	40	174	232	817		28	34	40	33	42	50	45	32	304
ENSBTAG00000007128	ATP13A1	696.322	-0.310895	0.0982472	-3.16442	0.00155392	0.0135449	717	806	877	762	803	750	1595	2030	8340		461	568	530	417	528	512	586	385	3987
ENSBTAG00000017078	FAM114A2	411.149	0.205513	0.0649528	3.16403	0.00155601	0.0135551	394	448	463	366	393	335	958	728	4085		266	336	406	347	434	438	393	258	2878
ENSBTAG00000008175	ZNF713	99.3805	0.708318	0.223891	3.16367	0.00155791	0.0135636	69	118	62	113	67	92	96	43	660		108	135	101	103	136	87	78	75	823
ENSBTAG00000014971	SEC61G	359.668	0.486576	0.15381	3.1635	0.00155885	0.0135637	388	382	306	193	304	242	952	462	3229		199	298	402	404	568	397	294	248	2810
ENSBTAG00000030885	SSC5D	30.3878	-0.82511	0.260901	-3.16254	0.00156399	0.0136003	25	21	53	42	26	42	57	227	493		18	23	12	7	19	10	20	10	119
ENSBTAG00000027654	EIF4EBP1	66.7095	-0.459382	0.145273	-3.16221	0.00156577	0.0136077	93	84	70	74	72	61	180	226	860		28	38	57	46	54	50	44	44	361
ENSBTAG00000014106	IPO8	814.606	0.351049	0.111048	3.16124	0.00157099	0.013645	830	850	821	698	802	829	1416	999	7245		495	796	894	834	1090	717	676	516	6018
ENSBTAG00000013881	GJA4	57.6893	-0.570231	0.180417	-3.16064	0.00157426	0.0136612	88	87	67	104	86	47	138	97	714		29	53	33	25	44	47	30	29	290
ENSBTAG00000020264	CCDC181	29.2256	0.800891	0.253402	3.16055	0.00157471	0.0136612	22	31	13	24	26	18	45	4	183		33	35	39	35	58	20	28	14	262
ENSBTAG00000003298	LZTS2	91.63	-0.626429	0.198216	-3.16033	0.0015759	0.0136634	97	87	134	103	75	108	265	444	1313		50	57	52	42	45	63	73	57	439
ENSBTAG00000015535	NEK8	111.537	-0.346932	0.109841	-3.15848	0.00158596	0.0137425	125	129	120	120	152	146	274	252	1318		64	87	72	73	81	89	88	73	627
ENSBTAG00000002196	TCEB1	184.283	0.37536	0.118883	3.15739	0.0015919	0.0137858	188	161	184	169	173	151	372	284	1682		77	167	189	187	277	192	179	121	1389
ENSBTAG00000006195	C11orf68	111.567	-0.397394	0.12587	-3.15718	0.00159304	0.0137875	143	135	138	168	135	133	225	228	1305		47	78	76	71	90	81	112	65	620
ENSBTAG00000006574	ARL8A	58.3639	-0.39284	0.124476	-3.15596	0.00159969	0.0138355	75	74	69	66	71	68	149	132	704		32	53	38	30	46	55	38	32	324
ENSBTAG00000026893	EXOC3L4	455.519	-0.634826	0.20116	-3.15582	0.00160047	0.0138355	476	647	714	651	604	331	1007	1811	6241		273	255	226	171	166	388	444	241	2164
ENSBTAG00000002750	KRIT1	544.367	0.360386	0.114231	3.15489	0.00160561	0.0138571	513	630	536	451	537	524	983	691	4865		316	470	619	590	773	460	503	327	4058
ENSBTAG00000005434	PLVAP	245.342	-0.612198	0.194071	-3.15451	0.00160769	0.0138571	291	291	286	216	268	170	1028	1100	3650		122	152	144	130	131	173	244	112	1208
ENSBTAG00000011046	CDK7	250.099	0.388779	0.12324	3.15465	0.00160688	0.0138571	271	267	227	195	229	227	538	290	2244		138	210	286	271	332	261	209	168	1875
ENSBTAG00000011147	RNF13	466.128	0.382523	0.121249	3.15485	0.00160578	0.0138571	501	474	441	342	469	389	985	627	4228		229	360	595	462	654	498	448	282	3528
ENSBTAG00000016378	LRP10	1032.07	-0.542804	0.172064	-3.15466	0.00160687	0.0138571	1102	965	1306	953	1228	1032	3027	4810	14423		495	650	638	556	682	750	1037	515	5323
ENSBTAG00000001387	WDR73	94.9708	-0.355456	0.112705	-3.15386	0.00161129	0.013866	103	114	109	129	130	111	229	197	1122		47	65	74	66	92	78	86	36	544
ENSBTAG00000009299	AFTPH	1095.03	0.355686	0.112773	3.15401	0.00161041	0.013866	1108	1199	1056	892	1067	1083	2165	1249	9819		650	953	1202	1182	1440	987	999	700	8113
ENSBTAG00000010210	SUV39H2	175.132	0.561488	0.178045	3.15364	0.0016125	0.013866	160	187	163	138	173	140	292	132	1385		85	190	236	229	276	139	141	114	1410
ENSBTAG00000030366	RBM22	424.86	0.311853	0.0988834	3.15374	0.0016119	0.013866	375	428	338	381	472	426	870	676	3966		244	405	416	431	553	398	379	271	3097
ENSBTAG00000010230	CAPN1	617.327	-0.391604	0.124194	-3.15316	0.00161515	0.0138735	659	667	769	787	721	676	1284	2014	7577		357	435	411	361	445	441	572	382	3404
ENSBTAG00000020944	PIEZO1	326.776	-0.577132	0.183034	-3.15314	0.00161527	0.0138735	337	328	496	408	313	265	987	1468	4602		183	248	178	178	220	176	324	139	1646
ENSBTAG00000009632	LARP7	536.742	0.468398	0.148669	3.15061	0.00162932	0.013986	513	554	488	369	514	543	1064	516	4561		291	580	582	613	807	519	416	348	4156
ENSBTAG00000011368	NOC3L	350.263	0.446213	0.141665	3.14977	0.00163401	0.0140181	359	383	320	293	324	306	688	326	2999		252	342	412	402	486	279	285	211	2669
ENSBTAG00000037523	B3GALT6	23.3451	-0.637026	0.202324	-3.14854	0.00164087	0.0140687	24	26	40	19	39	18	72	91	329		11	16	16	15	17	10	17	12	114
ENSBTAG00000005861	CCNT1	855.15	0.31069	0.0986967	3.14793	0.00164431	0.01409	879	992	901	723	814	840	1596	1039	7784		553	759	945	794	1044	805	745	560	6205
ENSBTAG00000013068	GGPS1	210.153	0.378869	0.120387	3.1471	0.00164897	0.0141216	203	265	184	170	178	204	402	279	1885		123	165	240	227	298	202	188	131	1574
ENSBTAG00000015788	CCDC171	184.422	0.618459	0.196636	3.14519	0.00165979	0.014206	155	205	146	152	172	151	312	102	1395		116	161	297	221	316	149	178	95	1533
ENSBTAG00000007194	GUCA2B	61.9126	-0.688777	0.219017	-3.14486	0.00166166	0.0142137	138	71	76	49	148	39	184	134	839		35	19	39	44	37	47	27	34	282
ENSBTAG00000016851	RPS6KB1	604.404	0.434736	0.138263	3.14427	0.00166504	0.0142344	472	654	553	539	589	650	1030	652	5139		378	562	722	629	924	510	518	379	4622
ENSBTAG00000001539	SAV1	196.829	0.371947	0.118348	3.14282	0.00167328	0.0142672	204	229	175	160	178	194	376	244	1760		105	180	215	208	250	193	164	144	1459
ENSBTAG00000006015	POLH	437.368	0.354549	0.112828	3.1424	0.00167569	0.0142672	441	506	422	368	395	470	692	576	3870		290	479	470	403	534	367	371	295	3209
ENSBTAG00000010658	PFKL	381.534	-0.502406	0.159851	-3.14297	0.00167244	0.0142672	431	404	459	388	408	314	1249	1611	5264		214	261	260	223	252	293	337	171	2011
ENSBTAG00000014447	RPS6KA1	1212.21	-0.422912	0.134579	-3.14248	0.00167524	0.0142672	1319	1145	1657	1316	1397	1191	3093	4482	15600		597	773	847	745	884	1021	1166	640	6673
ENSBTAG00000016967	RARS2	281.229	0.393307	0.125141	3.14291	0.00167275	0.0142672	281	288	292	270	248	286	462	298	2425		182	288	311	274	347	259	233	197	2091
ENSBTAG00000030960	ENSBTAG00000030960	184.954	0.331952	0.105631	3.14256	0.00167476	0.0142672	188	195	193	117	176	138	378	379	1764		148	152	166	182	186	220	194	101	1349
ENSBTAG00000048077	ENSBTAG00000048077	132.291	-0.362853	0.115441	-3.1432	0.00167113	0.0142672	134	209	175	146	188	148	262	287	1549		75	95	99	77	133	107	115	53	754
ENSBTAG00000007360	TMEM43	356.916	-0.239813	0.0763409	-3.14134	0.00168176	0.0143106	392	449	431	361	365	376	879	923	4176		196	308	293	272	331	242	297	192	2131
ENSBTAG00000019309	ENSBTAG00000019309	102.161	0.496135	0.157949	3.1411	0.00168313	0.0143139	86	110	129	74	80	63	152	183	877		111	95	118	69	93	141	98	56	781
ENSBTAG00000013254	XPO1	4028.74	0.459391	0.146277	3.14056	0.00168624	0.0143297	3935	4792	3436	3265	3569	3688	7612	3876	34173		2044	3879	4685	4827	5950	3827	3478	2533	31223
ENSBTAG00000018846	CLN5	278.558	0.420608	0.133933	3.14044	0.00168694	0.0143297	282	305	261	227	288	250	532	261	2406		156	247	319	268	399	268	285	180	2122
ENSBTAG00000010682	DDR1	238.011	-0.554321	0.176655	-3.13788	0.00170176	0.0144305	296	261	396	346	317	188	456	819	3079		81	147	162	135	136	215	265	97	1238
ENSBTAG00000016508	CTDSP2	951.282	-0.381735	0.121646	-3.13809	0.00170052	0.0144305	1143	1064	1292	990	1107	852	2334	3111	11893		668	662	647	587	691	724	891	426	5296
ENSBTAG00000036078	EMP1	216.998	-0.717746	0.228729	-3.13797	0.00170122	0.0144305	231	239	270	184	192	170	1256	989	3531		44	114	129	107	145	168	220	84	1011
ENSBTAG00000004806	PHKB	732.84	0.347456	0.110748	3.13737	0.00170473	0.0144473	846	834	673	568	714	649	1335	1014	6633		438	562	849	724	989	824	643	419	5448
ENSBTAG00000013163	ADAM33	346.211	-0.560094	0.178575	-3.13647	0.00170997	0.0144834	352	342	536	441	486	444	569	1292	4462		255	240	256	129	238	197	263	160	1738
ENSBTAG00000001470	DTX2	201.045	-0.401024	0.127874	-3.13608	0.00171224	0.0144942	170	210	268	223	264	205	534	668	2542		119	149	159	123	153	147	151	110	1111
ENSBTAG00000012712	AQR	1192.93	0.318219	0.101499	3.13519	0.0017174	0.0145243	1187	1412	1223	1002	1143	1117	2422	1408	10914		765	1066	1336	1154	1487	1093	1070	736	8707
ENSBTAG00000019290	PACSIN2	755.127	-0.262068	0.0835908	-3.13513	0.00171777	0.0145243	793	852	903	821	890	712	1940	2071	8982		463	512	589	559	590	624	696	409	4442
ENSBTAG00000014700	DYNC1LI1	656.673	0.282033	0.0899776	3.13448	0.0017216	0.0145399	692	787	660	486	609	539	1531	1008	6312		393	564	720	664	743	673	603	383	4743
ENSBTAG00000020789	STS	24.5653	-0.689131	0.219849	-3.13456	0.0017211	0.0145399	37	31	31	33	27	25	52	109	345		18	19	8	10	12	14	24	8	113
ENSBTAG00000003764	AKIRIN2	538.116	0.320994	0.102424	3.13398	0.00172455	0.0145565	442	632	544	505	508	537	1046	704	4918		326	486	555	582	649	480	518	332	3928
ENSBTAG00000011957	CREBL2	256.804	0.390732	0.124684	3.13377	0.00172577	0.0145584	272	267	265	143	225	197	614	413	2396		213	195	301	201	317	289	275	135	1926
ENSBTAG00000002463	NDUFB5	406.017	0.401361	0.128184	3.13112	0.0017414	0.0146818	432	444	404	261	346	267	972	650	3776		194	328	440	426	511	505	367	294	3065
ENSBTAG00000031590	SSH3	425.387	-0.517839	0.165414	-3.13057	0.00174469	0.0147011	450	443	608	441	515	353	1096	1881	5787		216	268	249	225	286	355	383	232	2214
ENSBTAG00000005119	PSMD1	1149.23	0.241888	0.0772803	3.13001	0.00174802	0.0147182	1082	1171	1181	963	998	1029	2910	2082	11416		725	999	1229	1131	1308	1054	992	714	8152
ENSBTAG00000007543	TAF1B	110.539	0.550619	0.175923	3.12989	0.00174872	0.0147182	104	162	109	71	73	79	200	106	904		71	80	165	147	133	111	118	59	884
ENSBTAG00000005404	MSC	36.6073	-0.693067	0.22146	-3.12953	0.00175084	0.0147275	33	76	43	39	43	38	199	63	534		20	26	18	17	26	34	13	15	169
ENSBTAG00000010083	HADHB	1000.72	0.345939	0.110553	3.12916	0.0017531	0.0147381	1194	1219	955	809	801	859	2019	1245	9101		561	1005	1112	901	1030	1049	1018	680	7356
ENSBTAG00000005377	SOSTDC1	14.746	-0.879648	0.281265	-3.12747	0.00176317	0.0148143	17	9	22	6	11	19	55	149	288		9	4	12	4	5	2	9	2	47
ENSBTAG00000040055	CAB39	1292.19	0.298061	0.0953482	3.12603	0.00177184	0.0148786	1352	1336	1259	895	1074	987	3142	2710	12755		801	984	1379	1223	1483	1415	1299	799	9383
ENSBTAG00000040006	SRSF3	2152.07	0.425581	0.136155	3.12571	0.00177375	0.0148861	2362	2257	2030	1899	1959	1872	3817	2277	18473		1039	2270	2475	2313	3041	2095	1753	1445	16431
ENSBTAG00000009519	TRIM23	180.21	0.36967	0.118322	3.12426	0.00178252	0.0149512	198	188	185	125	174	184	340	213	1607		126	150	201	162	227	186	148	128	1328
ENSBTAG00000007681	DHFR	1039.62	0.611607	0.195785	3.12388	0.00178484	0.0149621	1067	1036	782	856	990	959	1352	628	7670		465	1214	1429	1346	1625	911	851	720	8561
ENSBTAG00000001081	PALLD	252.922	-0.764186	0.244656	-3.1235	0.00178711	0.0149639	168	220	360	251	225	302	878	1746	4150		190	124	111	87	113	136	217	83	1061
ENSBTAG00000008962	MRPL50	136.529	0.372163	0.119156	3.12334	0.00178812	0.0149639	152	144	125	91	153	102	291	193	1251		92	105	121	157	180	139	132	87	1013
ENSBTAG00000048033	SMIM15	227.398	0.397972	0.12741	3.12356	0.00178677	0.0149639	250	240	231	159	187	151	584	307	2109		132	183	247	257	296	243	211	145	1714
ENSBTAG00000010411	ADAMTS8	7.56465	-0.876662	0.280733	-3.12276	0.00179161	0.0149846	10	9	9	1	7	13	49	44	142		6	2	2	2	3	2	5	2	24
ENSBTAG00000014567	MYLK	1969.45	-0.812435	0.260215	-3.12217	0.0017952	0.0150061	1489	1948	2386	1065	1332	2652	6362	17546	34780		1337	681	1224	664	1233	755	1303	580	7777
ENSBTAG00000016309	ATP6V1D	492.203	0.332122	0.106401	3.12142	0.00179978	0.0150337	523	603	499	331	455	444	1047	651	4553		271	446	504	479	603	540	474	307	3624
ENSBTAG00000017011	CCDC125	94.0078	0.407525	0.130563	3.1213	0.00180056	0.0150337	105	95	83	50	101	75	188	156	853		54	81	107	90	120	94	73	83	702
ENSBTAG00000010515	FBXW5	220.457	-0.497419	0.159391	-3.12075	0.00180394	0.0150451	234	256	323	242	229	196	546	914	2940		147	133	142	133	160	202	159	87	1163
ENSBTAG00000013822	GAS2L3	270.26	0.46432	0.148785	3.12074	0.00180397	0.0150451	239	288	264	232	250	234	445	343	2295		110	257	367	341	345	227	219	214	2080
ENSBTAG00000007300	FHL3	41.0793	-0.598792	0.191896	-3.12039	0.00180612	0.0150544	47	51	45	55	36	38	130	180	582		16	27	29	21	38	28	37	14	210
ENSBTAG00000020780	SBNO2	705.856	-0.577724	0.185192	-3.1196	0.00181096	0.0150862	542	778	964	751	810	654	2486	3124	10109		437	482	387	378	377	450	659	336	3506
ENSBTAG00000011926	ENSBTAG00000011926	287.864	0.383609	0.122979	3.11931	0.00181272	0.0150923	301	363	272	244	261	230	551	339	2561		181	239	353	334	348	239	285	172	2151
ENSBTAG00000000111	UGP2	794.89	0.295753	0.0948201	3.1191	0.00181406	0.0150949	825	777	742	566	738	688	1994	1423	7753		421	646	826	784	962	828	822	502	5791
ENSBTAG00000003165	ADAMTS9	111.464	-0.595995	0.191115	-3.11851	0.00181768	0.0151109	136	163	166	79	111	73	461	433	1622		57	72	73	56	61	86	95	54	554
ENSBTAG00000007498	ENSBTAG00000007498	599.939	-0.212749	0.0682228	-3.11845	0.00181805	0.0151109	687	754	712	608	747	661	1400	1193	6762		388	505	531	408	519	416	502	325	3594
ENSBTAG00000004275	DKK3	208.342	-0.447745	0.143607	-3.11785	0.00182176	0.0151332	249	318	243	171	184	199	710	690	2764		126	148	151	122	169	167	166	87	1136
ENSBTAG00000007743	PUS7	216.328	0.394465	0.12655	3.11707	0.00182658	0.0151625	185	254	207	206	206	206	390	230	1884		158	195	237	225	255	194	171	162	1597
ENSBTAG00000015046	MST1R	486.399	-0.806502	0.258748	-3.11694	0.00182736	0.0151625	440	451	719	413	445	266	2606	3316	8656		180	229	195	137	141	363	537	182	1964
ENSBTAG00000026673	KPNA5	106.613	0.638659	0.204949	3.11618	0.00183212	0.0151878	108	119	72	78	99	95	158	53	782		59	97	146	141	186	83	101	74	887
ENSBTAG00000033331	CHMP1A	465.157	-0.214905	0.0689655	-3.11612	0.00183248	0.0151878	597	552	555	525	551	464	1130	877	5251		234	388	369	346	461	386	362	260	2806
ENSBTAG00000011875	CLIP2	112.925	-0.476676	0.153003	-3.11547	0.0018365	0.0152126	107	141	145	138	119	121	322	373	1466		89	80	60	65	71	79	97	53	594
ENSBTAG00000014560	HLX	44.2911	-0.645027	0.207144	-3.11391	0.00184627	0.0152849	51	32	70	57	57	44	117	198	626		24	33	16	22	29	41	34	15	214
ENSBTAG00000015538	LEMD2	369.869	-0.284193	0.0912734	-3.11365	0.00184789	0.0152897	406	433	456	451	470	319	828	986	4349		225	259	278	246	306	281	347	212	2154
ENSBTAG00000011595	IP6K1	369.864	-0.203409	0.0653352	-3.11332	0.00184996	0.0152981	362	469	466	407	407	385	859	851	4206		223	280	282	279	318	300	323	220	2225
ENSBTAG00000014221	RSG1	65.5734	-0.464117	0.149084	-3.11313	0.00185117	0.0152995	92	89	96	94	86	59	148	130	794		21	49	61	38	69	36	41	40	355
ENSBTAG00000020528	PCOLCE	280.775	-0.413848	0.13297	-3.11234	0.00185613	0.0153318	274	318	426	311	318	246	681	1002	3576		155	235	195	166	262	190	203	145	1551
ENSBTAG00000002194	MYZAP	91.3007	-0.383582	0.123273	-3.11166	0.00186041	0.0153489	107	125	121	124	101	96	168	247	1089		50	65	75	66	88	62	74	35	515
ENSBTAG00000007566	CEP170	1290.88	0.454213	0.145978	3.11151	0.00186133	0.0153489	1099	1384	1350	1211	1240	1307	1979	1041	10611		963	1261	1411	1287	1712	1170	1225	821	9850
ENSBTAG00000020180	TMED5	441.975	0.403939	0.129816	3.11164	0.00186054	0.0153489	424	440	419	317	355	346	1150	670	4121		203	331	551	477	584	470	445	299	3360
ENSBTAG00000005604	POPDC2	21.1423	-0.867414	0.278865	-3.11051	0.00186763	0.0153922	7	20	30	11	20	38	59	209	394		7	2	12	10	17	8	10	7	73
ENSBTAG00000026097	LIMD1	211.724	-0.558159	0.17946	-3.11021	0.00186955	0.0153994	168	244	316	268	260	280	472	777	2785		150	168	110	97	131	113	205	91	1065
ENSBTAG00000000115	VPS54	918.382	0.294526	0.094708	3.10983	0.00187193	0.0154017	974	858	910	648	841	767	2054	1912	8964		590	698	1072	864	1121	967	893	491	6696
ENSBTAG00000010050	COL16A1	332.723	-0.535277	0.172121	-3.10989	0.00187158	0.0154017	413	373	487	261	347	318	1163	1245	4607		192	193	162	180	189	291	293	194	1694
ENSBTAG00000047135	GORASP1	131.888	-0.441186	0.141939	-3.10829	0.00188176	0.0154738	163	162	162	147	157	121	319	441	1672		98	87	70	78	85	108	102	76	704
ENSBTAG00000003422	ENSBTAG00000003422	1280.24	0.411225	0.132347	3.10717	0.0018889	0.0155195	1427	1241	1186	1179	1233	1145	2316	1312	11039		668	1304	1400	1343	1667	1276	1027	957	9642
ENSBTAG00000004994	ENSBTAG00000004994	317.464	-0.585611	0.188485	-3.10694	0.00189034	0.0155195	430	376	470	313	330	197	1119	1292	4527		120	141	240	154	201	308	289	156	1609
ENSBTAG00000022635	LAMB2	299.409	-0.649848	0.209162	-3.10692	0.00189048	0.0155195	274	309	416	346	332	347	632	1657	4313		221	194	158	114	159	170	247	136	1399
ENSBTAG00000014059	ATP2B4	240.082	-0.734954	0.236567	-3.10675	0.00189158	0.0155198	163	254	276	245	259	382	551	1561	3691		195	125	147	92	143	87	163	85	1037
ENSBTAG00000021319	ENSBTAG00000021319	866.779	0.344687	0.110958	3.10645	0.00189346	0.0155266	947	942	935	663	878	675	1707	1173	7920		433	771	1016	973	1033	832	753	587	6398
ENSBTAG00000020164	BAZ1A	1787.26	0.357288	0.115026	3.10616	0.00189535	0.0155334	1703	1901	1785	1455	1708	1762	3840	1988	16142		1188	1717	1977	1989	2122	1632	1505	1061	13191
ENSBTAG00000013011	PLAA	566.334	0.297013	0.0956331	3.10575	0.00189796	0.0155461	618	590	495	462	511	511	1384	844	5415		343	459	582	544	739	554	502	381	4104
ENSBTAG00000020468	MICU3	58.5821	0.394681	0.127131	3.10452	0.00190587	0.0156021	55	51	47	50	51	57	135	91	537		35	46	60	51	81	57	64	45	439
ENSBTAG00000007508	SRBD1	866.105	0.402781	0.129755	3.10418	0.00190809	0.015603	789	904	1003	743	937	756	1471	846	7449		587	889	956	887	1083	718	726	613	6459
ENSBTAG00000046532	U3	196.753	-0.876214	0.282256	-3.10433	0.00190713	0.015603	251	167	182	133	1101	47	1361	64	3306		101	80	68	91	105	80	60	20	605
ENSBTAG00000010976	KANK1	357.52	-0.594323	0.191486	-3.10374	0.00191091	0.0156173	439	424	597	251	328	379	1009	1635	5062		283	224	226	180	195	253	244	140	1745
ENSBTAG00000019660	TMUB2	219.062	-0.23089	0.074396	-3.10353	0.00191229	0.0156198	272	297	246	198	266	234	510	484	2507		137	160	179	138	207	176	188	123	1308
ENSBTAG00000003626	MYO3B	13.5386	0.870301	0.280439	3.10335	0.00191343	0.0156205	10	3	8	9	6	14	13	2	65		31	6	35	5	21	12	11	7	128
ENSBTAG00000016413	DUSP26	9.17692	-0.872423	0.281205	-3.10244	0.00191934	0.01566	11	11	14	5	5	22	13	80	161		6	4	6	2	5	2	2	2	29
ENSBTAG00000009084	ATG3	618.186	0.375059	0.120914	3.10187	0.00192302	0.0156639	715	620	526	488	608	483	1423	793	5656		336	547	716	624	834	644	489	427	4617
ENSBTAG00000011850	ALG5	174.104	0.327132	0.105459	3.10198	0.00192228	0.0156639	200	175	175	117	161	146	422	251	1647		112	140	189	164	218	167	172	113	1275
ENSBTAG00000015126	TNIP2	68.8293	-0.459356	0.148083	-3.10201	0.00192211	0.0156639	82	87	87	82	78	63	175	222	876		54	44	48	34	41	52	60	34	367
ENSBTAG00000021580	HNRNPA3	1809.14	0.301903	0.0973458	3.10135	0.00192643	0.0156829	1670	1692	1920	1650	1670	1910	3083	3154	16749		1081	1998	1789	1758	2331	1544	1524	1111	13136
ENSBTAG00000003419	EAPP	475.073	0.357319	0.115266	3.09994	0.0019356	0.0157402	558	557	509	399	408	373	891	570	4265		348	446	512	480	602	443	451	239	3521
ENSBTAG00000009647	PHAX	392.673	0.408762	0.131857	3.10005	0.00193488	0.0157402	383	444	343	283	354	345	871	515	3538		261	370	444	423	620	359	274	226	2977
ENSBTAG00000007844	CETN2	326.04	0.361448	0.116617	3.09944	0.00193886	0.015758	377	366	360	264	301	277	582	370	2897		196	311	359	297	431	318	275	225	2412
ENSBTAG00000039442	SEC62	588.569	0.324289	0.104662	3.09843	0.00194547	0.0158029	670	594	584	370	554	504	1377	941	5594		328	504	627	558	808	598	543	370	4336
ENSBTAG00000009121	STAG2	3068.21	0.433243	0.139839	3.09816	0.00194728	0.0158088	3253	3314	2980	2597	2938	2804	4996	3048	25930		1565	3104	3605	3404	4360	2878	2557	2019	23492
ENSBTAG00000007594	CWF19L1	358.223	0.250197	0.0807703	3.09764	0.00195068	0.0158182	361	381	386	315	350	341	735	547	3416		252	324	378	318	449	308	288	223	2540
ENSBTAG00000008938	SRC	274.499	-0.698841	0.225623	-3.09738	0.00195236	0.0158182	302	318	457	252	296	152	1219	1286	4282		146	135	114	103	126	215	304	112	1255
ENSBTAG00000014366	PRPF19	410.016	-0.323068	0.104305	-3.09733	0.00195274	0.0158182	424	527	469	574	448	523	883	885	4733		250	333	291	327	353	273	302	213	2342
ENSBTAG00000017753	APP	1951.27	-0.459669	0.148401	-3.09748	0.00195174	0.0158182	2105	2214	2571	1774	1924	1860	5899	7888	26235		883	1431	1323	1178	1407	1559	1852	947	10580
ENSBTAG00000009389	ENSBTAG00000009389	8428.65	0.381228	0.123121	3.09638	0.001959	0.0158519	8830	8891	8071	7119	8401	8297	15155	8849	73613		5031	7775	9396	8497	11773	7884	6965	5696	63017
ENSBTAG00000019082	RAD51D	134.613	-0.381311	0.123148	-3.09637	0.00195907	0.0158519	171	144	168	125	168	150	291	440	1657		84	86	92	86	110	103	122	70	753
ENSBTAG00000000987	OTOG	67.9632	-0.681941	0.22031	-3.09537	0.00196566	0.0158698	74	95	87	187	96	70	129	111	849		153	32	46	26	27	58	51	32	425
ENSBTAG00000009490	STX5	293.796	-0.223735	0.0722841	-3.09522	0.00196669	0.0158698	338	352	340	276	364	321	764	623	3378		160	241	227	214	279	252	209	177	1759
ENSBTAG00000019026	EXTL2	41.6406	0.602635	0.194684	3.09546	0.0019651	0.0158698	35	62	35	21	27	33	69	52	334		26	26	57	28	67	68	44	27	343
ENSBTAG00000019458	ENSBTAG00000019458	682.359	0.378769	0.122359	3.09555	0.00196448	0.0158698	683	792	684	587	693	611	1219	704	5973		438	577	791	672	939	594	616	460	5087
ENSBTAG00000027321	CCDC18	608.196	0.53012	0.171243	3.09571	0.00196342	0.0158698	523	717	537	562	553	565	787	532	4776		284	672	787	760	894	573	524	363	4857
ENSBTAG00000043553	GPX3	91.2023	-0.689074	0.222664	-3.09468	0.00197027	0.01589	206	190	81	47	107	65	312	314	1322		42	40	45	35	83	57	90	37	429
ENSBTAG00000000413	NRTN	12.8152	-0.800214	0.258718	-3.093	0.00198147	0.015954	11	16	29	7	15	14	50	65	207		7	10	5	4	4	5	13	4	52
ENSBTAG00000009734	XPA	149.989	0.306702	0.099159	3.09303	0.00198121	0.015954	149	155	150	112	146	147	339	217	1415		100	125	162	146	185	152	130	89	1089
ENSBTAG00000021437	GPR174	254.379	0.577342	0.186649	3.09321	0.00198007	0.015954	231	173	292	192	243	183	512	219	2045		366	209	272	175	340	231	252	144	1989
ENSBTAG00000019334	KLC2	141.737	-0.368828	0.119294	-3.09175	0.00198978	0.0160121	135	179	165	157	179	146	374	409	1744		81	123	94	97	107	87	106	94	789
ENSBTAG00000000668	SLC22A5	387.503	-0.646716	0.209223	-3.09103	0.00199462	0.0160247	494	421	721	485	513	324	671	1685	5314		279	160	196	159	184	364	353	140	1835
ENSBTAG00000010795	ATG14	197.606	0.23965	0.0775282	3.09113	0.00199395	0.0160247	188	226	221	176	183	194	350	354	1892		127	162	190	176	239	195	184	124	1397
ENSBTAG00000013287	SMO	112.235	-0.485938	0.157208	-3.09105	0.00199453	0.0160247	135	126	182	123	135	90	235	428	1454		62	72	63	60	92	86	103	59	597
ENSBTAG00000009952	C2orf69	105.772	0.387285	0.12532	3.09038	0.00199902	0.0160479	98	134	103	90	105	86	187	140	943		66	92	121	108	155	103	102	51	798
ENSBTAG00000018108	PXN	158.652	-0.646385	0.209167	-3.09028	0.0019997	0.0160479	143	153	238	216	178	142	413	810	2293		101	99	89	77	73	87	171	58	755
ENSBTAG00000030966	TAF6	180.323	-0.354307	0.114677	-3.08961	0.00200417	0.016075	200	218	221	236	208	209	350	486	2128		130	139	131	106	144	121	142	97	1010
ENSBTAG00000021156	TBC1D31	364.507	0.355694	0.115141	3.0892	0.00200699	0.0160888	413	359	387	312	351	331	656	446	3255		213	320	433	371	503	321	316	229	2706
ENSBTAG00000010246	GRTP1	133.378	-0.682478	0.221006	-3.08806	0.00201468	0.0161417	160	132	208	186	165	115	350	601	1917		96	62	47	49	46	112	133	60	605
ENSBTAG00000010290	GGNBP2	906.308	0.275599	0.0892553	3.08777	0.00201667	0.0161488	951	988	931	760	911	848	1865	1263	8517		511	818	1015	879	1096	896	781	545	6541
ENSBTAG00000007567	TMX3	1559.39	0.572954	0.185605	3.08696	0.00202215	0.0161662	1539	1683	1167	1391	1368	1489	2222	1024	11883		737	1618	2036	1694	2687	1536	1276	1100	12684
ENSBTAG00000009854	MPHOSPH10	224.476	0.324086	0.104977	3.08721	0.00202045	0.0161662	240	253	221	179	207	212	450	306	2068		141	203	232	218	316	185	190	153	1638
ENSBTAG00000016648	BSG	724.214	-0.430372	0.139415	-3.08698	0.00202202	0.0161662	819	889	896	661	769	600	2127	2830	9591		424	487	496	446	537	575	613	369	3947
ENSBTAG00000008382	METTL25	110.746	0.301425	0.0976501	3.08679	0.00202334	0.0161668	96	117	105	103	98	83	233	234	1069		62	102	119	113	120	103	114	72	805
ENSBTAG00000007058	ATG2A	120.207	-0.580081	0.187939	-3.08654	0.00202501	0.0161714	118	115	222	156	139	118	280	468	1616		85	79	65	51	63	72	115	62	592
ENSBTAG00000016784	DNAH7	699.951	0.72444	0.234813	3.08518	0.00203432	0.016222	481	821	553	561	611	600	739	194	4560		497	886	736	848	1603	583	560	413	6126
ENSBTAG00000043519	SNORD93	15.6909	0.722564	0.234209	3.08513	0.00203466	0.016222	20	14	7	12	13	13	23	6	108		7	20	15	20	23	16	20	13	134
ENSBTAG00000046959	ENSBTAG00000046959	1221.3	0.479752	0.155497	3.08528	0.00203364	0.016222	1111	1431	1090	1025	1151	1195	1943	1068	10014		678	1203	1448	1498	1818	1105	1071	718	9539
ENSBTAG00000003112	THUMPD3	677.125	0.425728	0.138056	3.08372	0.00204427	0.0162897	702	796	617	526	644	655	1230	614	5784		401	635	804	691	920	626	606	460	5143
ENSBTAG00000021308	IRS1	73.4637	-0.78905	0.255915	-3.08325	0.00204754	0.0163069	56	60	93	64	86	56	285	573	1273		26	44	25	30	44	37	83	20	309
ENSBTAG00000010227	CPSF2	1264	0.405837	0.131675	3.08211	0.00205536	0.0163603	1344	1400	1201	1039	1175	1175	2405	1240	10979		690	1136	1438	1343	1787	1207	1122	845	9568
ENSBTAG00000015381	ARHGAP18	861.805	0.374851	0.121631	3.08187	0.00205707	0.0163651	1062	867	969	624	817	656	1722	1017	7734		488	622	977	838	1032	952	944	584	6437
ENSBTAG00000030335	ALDH4A1	105.644	-0.498604	0.1618	-3.08161	0.00205884	0.0163703	128	145	138	95	136	109	236	385	1372		49	76	67	42	66	106	87	63	556
ENSBTAG00000019517	ELN	293.375	-0.721143	0.234052	-3.08112	0.00206225	0.0163885	293	416	555	223	249	304	692	1743	4475		140	337	151	110	120	125	203	112	1298
ENSBTAG00000009072	ZNF572	204.994	0.422226	0.137086	3.08001	0.0020699	0.0164355	208	269	195	155	195	192	317	214	1745		148	204	206	198	290	202	165	132	1545
ENSBTAG00000021944	C14orf166	698.444	0.374535	0.121604	3.07994	0.0020704	0.0164355	849	734	698	526	712	553	1352	806	6230		410	615	723	709	1016	660	596	482	5211
ENSBTAG00000001100	IL22RA1	213.49	-0.779372	0.253097	-3.07934	0.0020746	0.0164599	232	192	449	198	187	146	728	1381	3513		97	96	67	63	66	166	250	82	887
ENSBTAG00000010006	EMC2	337.406	0.338643	0.10999	3.07886	0.00207793	0.0164775	352	336	350	276	326	272	797	431	3140		196	259	359	326	448	378	298	224	2488
ENSBTAG00000027875	CCDC141	17.972	-0.731277	0.237571	-3.07815	0.00208293	0.0165081	25	30	25	12	19	21	39	95	266		11	10	11	8	15	10	4	10	79
ENSBTAG00000031962	RAB20	34.0782	-0.680325	0.221086	-3.0772	0.00208954	0.0165427	40	36	46	32	34	40	119	161	508		15	12	16	23	16	38	30	11	161
ENSBTAG00000039296	ENSBTAG00000039296	281.534	0.317417	0.103148	3.07731	0.00208879	0.0165427	305	302	280	225	245	265	604	401	2627		173	252	327	290	359	274	230	157	2062
ENSBTAG00000003316	SYAP1	479.286	0.45566	0.148089	3.07694	0.00209136	0.0165481	523	516	417	371	404	432	902	547	4112		207	427	546	655	617	418	552	293	3715
ENSBTAG00000031941	PEPD	642.408	-0.51628	0.167833	-3.07615	0.00209691	0.0165831	978	682	966	665	678	527	1784	2271	8551		217	299	420	412	497	735	504	322	3406
ENSBTAG00000046192	AK6	73.21	0.426631	0.138705	3.07582	0.00209922	0.0165924	71	89	80	53	66	53	144	94	650		36	69	81	78	109	82	60	45	560
ENSBTAG00000001475	MCUR1	307.609	0.348661	0.113371	3.0754	0.00210223	0.0166073	267	344	259	259	300	255	528	660	2872		165	262	251	342	403	283	375	199	2280
ENSBTAG00000032166	GTPBP10	150.728	0.410105	0.13337	3.07494	0.00210544	0.0166237	187	158	132	104	139	120	332	178	1350		80	129	161	145	223	140	158	107	1143
ENSBTAG00000003399	SMARCA5	3448.84	0.405188	0.131811	3.074	0.00211207	0.016661	3222	3681	3080	3061	3188	3694	6189	3665	29780		1980	3431	3900	3838	4709	2940	2935	2281	26014
ENSBTAG00000014181	RNF111	783.208	0.318017	0.103455	3.07395	0.00211244	0.016661	735	863	824	684	749	820	1421	1003	7099		581	658	888	809	913	685	674	471	5679
ENSBTAG00000016078	ENSBTAG00000016078	183.719	0.290244	0.0944302	3.07364	0.00211467	0.0166696	155	223	190	174	166	184	321	296	1709		127	172	204	168	216	156	167	110	1320
ENSBTAG00000005905	TOPORS	864.305	0.354725	0.115425	3.0732	0.00211777	0.0166753	881	927	823	740	857	848	1690	958	7724		499	804	971	884	1109	862	737	542	6408
ENSBTAG00000006909	PIK3CB	917.39	0.591478	0.192465	3.07317	0.00211798	0.0166753	796	1037	807	714	915	881	1134	529	6813		522	989	1301	980	1564	742	872	560	7530
ENSBTAG00000014992	GPR37L1	16.2057	-0.861126	0.280232	-3.0729	0.0021199	0.0166753	11	14	33	13	40	7	27	144	289		5	3	5	4	4	10	17	6	54
ENSBTAG00000024027	TRMT10C	250.873	0.447498	0.145628	3.0729	0.00211993	0.0166753	297	266	211	185	244	215	490	245	2153		134	225	284	302	357	237	229	161	1929
ENSBTAG00000009804	ERP44	766.671	0.359143	0.116888	3.07253	0.00212249	0.0166865	789	812	731	442	642	623	2019	1292	7350		510	563	843	751	994	794	799	451	5705
ENSBTAG00000010765	C1orf131	172.387	0.3808	0.123949	3.07223	0.00212469	0.0166948	197	221	137	147	154	139	319	223	1537		109	164	184	186	207	164	131	128	1273
ENSBTAG00000000604	GPNMB	79.3033	0.776804	0.252875	3.07189	0.00212706	0.0167022	69	91	38	56	60	23	148	53	538		86	50	159	53	67	31	96	125	667
ENSBTAG00000001937	ANAPC11	179.626	-0.297632	0.0968977	-3.07161	0.00212904	0.0167022	230	203	195	213	224	211	429	382	2087		84	136	135	150	165	170	128	83	1051
ENSBTAG00000010500	ENSBTAG00000010500	256.594	0.272162	0.0886031	3.07169	0.00212847	0.0167022	274	285	237	169	238	203	564	559	2529		168	220	266	233	280	255	259	161	1842
ENSBTAG00000020115	UBE2O	302.629	-0.448578	0.146059	-3.07121	0.00213195	0.016716	292	317	426	374	327	271	870	1072	3949		205	203	201	201	205	193	283	137	1628
ENSBTAG00000009334	NDUFA5	157.69	0.393702	0.128218	3.07057	0.0021365	0.0167428	192	163	144	111	148	105	371	213	1447		92	139	183	135	234	158	143	106	1190
ENSBTAG00000031509	PFAS	736.403	-0.411346	0.134015	-3.0694	0.00214486	0.0167993	751	935	828	1222	899	936	1610	1472	8653		408	634	560	605	540	471	445	369	4032
ENSBTAG00000000057	THBS3	72.0391	-0.637961	0.20787	-3.06904	0.00214748	0.0168109	61	82	90	93	61	114	147	359	1007		41	55	37	30	53	38	53	37	344
ENSBTAG00000014697	SMARCC2	1177.12	-0.323856	0.105535	-3.06871	0.00214982	0.0168202	1164	1369	1447	1593	1405	1611	2290	2603	13482		690	949	890	887	988	793	918	619	6734
ENSBTAG00000021020	RIF1	3338.09	0.500125	0.162996	3.06834	0.00215253	0.0168324	3244	3551	3074	2764	3094	3167	5357	2826	27077		1618	3389	4304	4059	5175	2981	2911	1978	26415
ENSBTAG00000000748	GAR1	167.449	0.356203	0.1161	3.06808	0.00215442	0.0168382	161	178	157	130	178	138	373	232	1547		103	120	207	174	231	156	155	100	1246
ENSBTAG00000016806	PAFAH1B1	775.687	0.192774	0.0628362	3.06787	0.00215588	0.0168407	751	867	791	702	693	804	1603	1430	7641		521	610	763	748	839	703	760	457	5401
ENSBTAG00000014197	SLC38A4	8.99754	0.818859	0.266935	3.06764	0.00215756	0.0168448	15	7	8	2	4	1	9	11	57		5	5	16	8	12	18	16	5	85
ENSBTAG00000020826	CHIC1	38.8043	0.461757	0.150543	3.06728	0.00216017	0.0168562	30	31	39	37	45	37	62	47	328		33	39	37	35	46	35	37	29	291
ENSBTAG00000024950	ACE	389.515	-0.768274	0.25052	-3.06672	0.0021642	0.0168787	399	335	658	805	417	284	667	2316	5881		90	193	208	123	157	415	402	109	1697
ENSBTAG00000021002	ACP2	359.422	-0.484061	0.157964	-3.06438	0.00218125	0.0170026	390	386	505	377	403	354	877	1461	4753		210	201	225	195	233	330	346	169	1909
ENSBTAG00000001904	ZNF276	343.94	-0.279084	0.0910828	-3.06406	0.00218352	0.0170113	366	454	456	337	406	310	835	920	4084		238	244	238	224	289	297	294	181	2005
ENSBTAG00000002462	MRPL47	289.193	0.35939	0.117317	3.06341	0.00218831	0.0170395	298	360	245	218	266	223	691	385	2686		187	266	299	314	374	287	234	179	2140
ENSBTAG00000013253	THAP4	192.255	-0.315884	0.103168	-3.06185	0.00219972	0.0171193	201	239	223	263	224	197	408	502	2257		111	134	121	142	169	161	149	115	1102
ENSBTAG00000006567	VIPR1	400.069	-0.759676	0.24815	-3.06136	0.00220336	0.0171295	426	349	564	434	467	270	1316	2712	6538		179	199	149	142	107	248	483	182	1689
ENSBTAG00000025477	KIF3A	211.283	0.434411	0.141897	3.06145	0.00220264	0.0171295	152	264	216	208	175	183	360	261	1819		201	210	224	221	273	176	191	99	1595
ENSBTAG00000021899	PDE9A	121.499	-0.621694	0.203106	-3.06093	0.00220649	0.0171447	163	152	191	114	146	95	281	571	1713		42	48	76	60	65	99	141	66	597
ENSBTAG00000021677	TRIM37	514.214	0.310966	0.101599	3.06072	0.00220802	0.0171458	569	571	585	431	513	458	739	784	4650		320	548	564	450	555	477	437	360	3711
ENSBTAG00000046529	bta-mir-4657	38.8694	0.525376	0.171658	3.0606	0.00220896	0.0171458	24	32	42	38	35	38	47	64	320		26	31	62	45	45	38	39	20	306
ENSBTAG00000010464	MN1	15.3519	-0.812148	0.265371	-3.06042	0.00221028	0.0171469	10	9	23	29	17	23	34	99	244		8	10	10	6	9	4	12	2	61
ENSBTAG00000003667	TLN2	342.323	-0.615936	0.201297	-3.05984	0.00221452	0.0171707	365	354	524	347	376	292	772	1906	4936		140	180	182	189	230	253	374	148	1696
ENSBTAG00000008433	PGAP2	146.264	-0.346338	0.113231	-3.05868	0.00222318	0.0172288	178	151	155	201	170	159	362	373	1749		97	96	102	112	104	113	128	74	826
ENSBTAG00000017843	CD40LG	28.9288	0.788834	0.25797	3.05785	0.00222929	0.017267	31	20	16	11	14	11	63	39	205		71	21	26	19	16	34	37	18	242
ENSBTAG00000003166	AXL	296.921	-0.536632	0.175552	-3.05682	0.00223695	0.0173081	308	342	520	292	320	239	952	1095	4068		202	213	179	133	159	215	284	130	1515
ENSBTAG00000014117	CCDC9	186.317	-0.410032	0.134136	-3.05684	0.00223683	0.0173081	168	205	253	209	246	216	443	570	2310		134	120	108	99	153	135	157	109	1015
ENSBTAG00000024688	PHIP	2584.38	0.384997	0.125979	3.05605	0.00224277	0.0173439	2490	2910	2589	2233	2650	2424	4428	2740	22464		1539	2637	2905	2803	3492	2212	2281	1534	19403
ENSBTAG00000009785	SAMD4B	134.989	-0.555833	0.181907	-3.05558	0.00224625	0.0173613	133	142	178	168	147	191	292	535	1786		93	88	73	94	82	63	137	52	682
ENSBTAG00000017183	PDLIM3	277.124	-0.754092	0.246804	-3.05543	0.00224738	0.0173613	197	301	334	195	222	341	655	2363	4608		124	140	203	109	201	128	187	108	1200
ENSBTAG00000008809	PTBP2	191.901	0.387904	0.127046	3.05325	0.0022638	0.0174698	202	219	193	116	169	214	348	235	1696		125	164	229	196	219	198	170	127	1428
ENSBTAG00000013530	DDAH2	113.495	-0.380414	0.124593	-3.05325	0.00226376	0.0174698	119	133	172	127	122	109	263	353	1398		71	79	74	69	105	94	74	67	633
ENSBTAG00000021338	OAF	102.806	-0.578222	0.189404	-3.05285	0.00226675	0.0174833	101	148	125	125	112	75	286	473	1445		46	63	74	58	54	88	102	38	523
ENSBTAG00000013615	CHORDC1	1054.32	0.429409	0.140671	3.05258	0.00226883	0.0174901	783	1531	850	758	859	814	2328	1637	9560		677	902	1296	1341	1378	907	970	577	8048
ENSBTAG00000047717	FAM222B	45.6549	-0.645479	0.211504	-3.05185	0.00227438	0.0175237	43	53	84	64	31	53	125	187	640		28	22	22	27	19	26	47	24	215
ENSBTAG00000009187	DNAJC28	77.5641	0.475537	0.155907	3.05014	0.00228732	0.0176142	80	91	66	60	64	69	135	94	659		28	67	93	78	103	95	66	69	599
ENSBTAG00000008739	SAMD11	28.4117	-0.564451	0.185114	-3.04922	0.00229439	0.0176593	37	35	33	35	36	27	81	91	375		16	17	16	19	12	13	25	23	141
ENSBTAG00000001023	ZNF598	363.061	-0.393315	0.12905	-3.04777	0.00230548	0.0177176	347	370	447	403	458	384	905	1266	4580		215	275	226	202	318	287	290	201	2014
ENSBTAG00000001354	INPP5E	36.2721	-0.498585	0.163591	-3.04775	0.00230558	0.0177176	37	45	52	46	57	32	77	111	457		18	19	22	23	32	26	24	26	190
ENSBTAG00000001420	ABHD12	483.709	-0.274074	0.0899311	-3.0476	0.00230677	0.0177176	466	550	698	556	616	492	1090	1144	5612		275	414	333	321	412	396	442	248	2841
ENSBTAG00000008788	SLC13A2	611.876	-0.691065	0.226757	-3.0476	0.00230679	0.0177176	659	566	1217	695	873	469	1619	2821	8919		440	235	246	213	214	508	579	296	2731
ENSBTAG00000002758	THBD	102.52	-0.725935	0.238232	-3.04717	0.00231004	0.0177333	112	105	121	92	92	54	511	623	1710		53	54	54	39	54	70	87	43	454
ENSBTAG00000020855	PTPN4	146.092	0.319589	0.104903	3.04652	0.00231509	0.0177627	133	165	145	149	127	125	267	248	1359		85	124	163	146	206	123	149	79	1075
ENSBTAG00000012500	RARA	336.745	-0.486046	0.159559	-3.04619	0.00231764	0.0177637	350	382	501	408	400	319	785	1220	4365		220	192	209	160	216	225	375	175	1772
ENSBTAG00000016366	ABCG8	89.0188	-0.671708	0.220506	-3.04621	0.00231744	0.0177637	173	96	184	112	100	63	170	309	1207		80	26	57	36	45	70	59	33	406
ENSBTAG00000005870	FANCL	212.67	0.338964	0.111304	3.04538	0.00232385	0.017802	234	245	210	166	192	188	397	321	1953		110	200	252	219	292	206	185	116	1580
ENSBTAG00000009183	SHISA5	200.864	-0.696932	0.228892	-3.04481	0.00232828	0.0178081	204	200	257	155	188	174	897	1150	3225		90	94	94	84	89	188	165	106	910
ENSBTAG00000014138	MTM1	128.811	0.365522	0.120038	3.04506	0.00232636	0.0178081	147	140	112	111	117	115	254	162	1158		104	127	134	106	150	137	93	90	941
ENSBTAG00000047676	ENSBTAG00000047676	315.788	-0.727215	0.238835	-3.04484	0.00232801	0.0178081	468	273	506	364	360	209	812	1853	4845		107	101	128	124	147	397	252	150	1406
ENSBTAG00000011945	TAF7	944.201	0.464937	0.152732	3.04413	0.00233351	0.0178278	1034	1080	856	728	958	806	1589	792	7843		523	900	1067	1036	1451	858	819	653	7307
ENSBTAG00000012558	ADAMTS12	52.822	-0.527892	0.173417	-3.04407	0.00233404	0.0178278	78	65	89	61	59	53	87	178	670		37	38	31	28	43	31	48	18	274
ENSBTAG00000016174	ENSBTAG00000016174	4611.8	0.412067	0.13537	3.04401	0.00233451	0.0178278	4591	4213	4424	4681	4202	4598	7521	5145	39375		2773	5059	4948	4869	6704	3842	3593	3062	34850
ENSBTAG00000042706	snoR38	27.0083	0.649962	0.213566	3.04337	0.00233942	0.017856	31	25	22	18	24	25	36	16	197		13	34	26	37	48	25	21	20	224
ENSBTAG00000012464	AFAP1	173.934	-0.396315	0.130242	-3.04292	0.00234298	0.0178739	183	212	201	286	195	206	341	437	2061		101	109	136	109	141	124	169	80	969
ENSBTAG00000001303	HSPB8	172.388	-0.549848	0.180809	-3.04105	0.00235758	0.0179493	157	263	216	145	169	201	424	805	2380		85	124	142	72	165	122	113	72	895
ENSBTAG00000001522	MTERF3	177.216	0.419758	0.138026	3.04114	0.00235681	0.0179493	142	160	179	186	174	181	301	194	1517		111	192	203	154	259	153	170	105	1347
ENSBTAG00000016772	USP11	763.032	-0.265289	0.0872366	-3.04102	0.00235776	0.0179493	796	891	1039	984	867	928	1552	1529	8586		446	611	608	562	661	537	648	410	4483
ENSBTAG00000031579	SGOL2	1302.27	0.532187	0.174998	3.0411	0.00235717	0.0179493	1211	1375	1070	1217	1133	1321	1789	1077	10193		600	1221	1613	1661	2141	1204	1154	843	10437
ENSBTAG00000020710	CENPQ	168.263	0.596447	0.196165	3.04053	0.0023616	0.0179692	132	192	144	147	134	161	249	116	1275		94	193	244	224	277	133	110	102	1377
ENSBTAG00000004284	UFD1L	429.86	-0.196392	0.064603	-3.03999	0.00236587	0.0179738	502	509	514	448	513	378	1065	998	4927		233	298	331	322	415	387	363	260	2609
ENSBTAG00000010450	WIZ	100.577	-0.578676	0.190339	-3.04024	0.00236393	0.0179738	76	97	139	152	129	122	181	447	1343		61	69	63	67	63	59	66	50	498
ENSBTAG00000042250	SNORA72	27.2117	0.621528	0.204446	3.04006	0.00236531	0.0179738	18	17	27	32	24	29	21	33	201		18	24	29	29	45	30	32	16	223
ENSBTAG00000007608	C7orf60	117.018	0.369764	0.12164	3.03983	0.00236711	0.0179738	126	119	115	83	116	102	261	149	1071		59	118	145	117	129	118	116	71	873
ENSBTAG00000005436	SHQ1	302.579	0.349767	0.115069	3.03963	0.00236873	0.0179768	299	372	283	259	239	295	626	380	2753		195	261	332	323	403	270	277	177	2238
ENSBTAG00000021393	FLRT2	139.395	-0.373806	0.122996	-3.03916	0.00237235	0.017995	137	218	208	178	192	142	292	257	1624		74	124	104	97	125	100	107	56	787
ENSBTAG00000011171	PIEZO2	383.076	-0.356872	0.117442	-3.03871	0.00237593	0.0180129	428	548	578	469	436	296	869	983	4607		189	341	254	268	296	312	360	165	2185
ENSBTAG00000010882	ANKRD9	28.164	-0.673197	0.221569	-3.03832	0.00237899	0.0180267	25	34	39	40	30	17	101	135	421		12	20	12	20	14	20	21	13	132
ENSBTAG00000019304	BTBD3	86.982	-0.558886	0.183977	-3.03781	0.00238306	0.0180483	98	83	140	136	89	65	213	346	1170		44	60	53	38	54	64	81	47	441
ENSBTAG00000015801	EFNB1	204.841	-0.655251	0.21574	-3.03723	0.00238763	0.0180642	249	231	347	169	214	135	684	1048	3077		115	117	95	81	92	183	188	92	963
ENSBTAG00000044073	CD248	20.9517	-0.807816	0.265964	-3.03731	0.00238699	0.0180642	14	14	37	36	11	27	78	132	349		3	15	9	6	13	9	20	9	84
ENSBTAG00000012927	ALDOA	1476.51	-0.381434	0.125596	-3.03699	0.00238952	0.0180692	1533	1677	1576	1615	1507	1402	4524	5243	19077		872	1061	1038	921	1225	1104	1165	830	8216
ENSBTAG00000009086	LOXL1	85.3024	-0.679681	0.223832	-3.03657	0.00239289	0.0180755	76	72	111	71	74	95	323	518	1340		45	49	43	43	49	57	68	40	394
ENSBTAG00000017868	DHX40	438.137	0.264587	0.0871296	3.03671	0.00239177	0.0180755	529	490	440	401	413	385	796	644	4098		319	351	447	390	527	430	420	247	3131
ENSBTAG00000021553	PTPN14	123.167	-0.587027	0.193328	-3.03642	0.00239405	0.0180755	111	145	166	130	112	202	242	562	1670		75	87	87	64	99	54	102	48	616
ENSBTAG00000042521	U6	16.0879	0.663123	0.218415	3.03607	0.00239683	0.0180872	11	10	17	13	8	20	24	17	120		7	25	23	19	15	17	15	12	133
ENSBTAG00000039075	ZNF527	114.594	0.435588	0.143485	3.03578	0.00239913	0.0180953	107	122	112	79	129	93	216	142	1000		89	96	126	113	188	101	75	80	868
ENSBTAG00000008711	BOK	37.0319	-0.637439	0.209993	-3.03552	0.00240121	0.0181016	35	51	57	39	47	25	104	176	534		27	27	30	17	25	21	22	10	179
ENSBTAG00000011729	STARD3	421.986	-0.340957	0.112345	-3.03492	0.00240596	0.0181281	534	463	537	369	502	446	1010	1306	5167		228	275	283	283	321	412	371	232	2405
ENSBTAG00000010719	ANGPTL1	147.501	0.448744	0.147872	3.03467	0.00240801	0.0181333	168	127	149	115	132	93	258	268	1310		59	139	147	113	254	166	146	119	1143
ENSBTAG00000027049	SDHAF4	87.0388	0.381954	0.125869	3.03453	0.00240912	0.0181333	89	94	69	70	91	79	189	102	783		59	75	93	91	84	89	87	63	641
ENSBTAG00000000986	USH1C	517.619	-0.65168	0.214775	-3.03425	0.00241136	0.0181409	749	530	841	535	577	353	1832	2156	7573		330	218	267	204	191	494	526	206	2436
ENSBTAG00000015185	MRGPRF	73.8484	-0.788415	0.259869	-3.0339	0.00241418	0.0181459	46	83	92	43	58	99	201	653	1275		36	24	45	24	53	44	54	24	304
ENSBTAG00000017846	F11R	1148.65	-0.560941	0.184894	-3.03385	0.00241451	0.0181459	1383	1364	1581	1057	1179	783	4941	4231	16519		429	650	743	629	682	1040	1186	538	5897
ENSBTAG00000020227	ENSBTAG00000020227	163.991	0.550423	0.18146	3.0333	0.00241894	0.01817	166	188	139	137	137	156	238	115	1276		70	176	182	150	281	176	160	125	1320
ENSBTAG00000020756	ENSBTAG00000020756	255.9	-0.288781	0.0952319	-3.0324	0.00242617	0.01821	255	325	326	287	286	240	611	726	3056		122	217	211	172	227	215	189	146	1499
ENSBTAG00000025078	LRRC75A	27.4918	-0.755783	0.249242	-3.03233	0.00242676	0.01821	35	33	48	36	23	19	78	157	429		9	11	11	5	14	27	29	13	119
ENSBTAG00000005661	SNAP23	505.053	0.394388	0.130093	3.03158	0.00243273	0.0182399	566	511	467	307	410	364	1310	824	4759		312	360	536	523	602	662	514	299	3808
ENSBTAG00000014665	ADAMTS2	182.442	-0.54683	0.180381	-3.03152	0.00243323	0.0182399	183	210	231	203	177	174	483	882	2543		69	149	125	92	125	155	149	82	946
ENSBTAG00000009994	EML5	1503.68	0.653989	0.215792	3.03064	0.00244034	0.0182838	1321	1453	1198	1345	1216	1580	1615	702	10430		585	1851	2041	1898	2431	1264	1394	1187	12651
ENSBTAG00000001414	KCTD12	216.808	-0.498523	0.164528	-3.03001	0.00244543	0.0183126	299	257	280	202	235	153	797	732	2955		134	112	160	115	129	166	171	137	1124
ENSBTAG00000025320	AKAP1	510.451	-0.655264	0.216276	-3.02976	0.00244751	0.0183188	538	513	692	493	537	399	1369	3208	7749		316	265	300	236	246	424	408	202	2397
ENSBTAG00000004161	UBE2D3	1476.94	0.516017	0.170396	3.02834	0.00245903	0.0183957	1341	1543	1332	1297	1410	1464	2286	1051	11724		791	1546	1822	1759	2243	1282	1255	980	11678
ENSBTAG00000040575	KCTD5	197.456	-0.265924	0.0878259	-3.02785	0.00246301	0.0184161	212	242	254	207	232	191	503	475	2316		130	138	138	128	152	181	177	113	1157
ENSBTAG00000009279	TNKS2	1815.48	0.320467	0.105857	3.02735	0.00246706	0.018437	1849	2061	1829	1578	1742	1763	3398	2250	16470		1059	1597	2070	1938	2278	1583	1594	1161	13280
ENSBTAG00000016467	SLC22A17	61.6838	-0.545571	0.180254	-3.02667	0.00247261	0.0184597	69	84	83	84	75	57	127	226	805		49	47	51	28	37	28	50	23	313
ENSBTAG00000019625	EHHADH	99.2805	0.754476	0.249269	3.02676	0.00247189	0.0184597	111	81	42	60	82	34	134	156	700		233	59	71	68	86	135	119	49	820
ENSBTAG00000011388	STOML2	494.141	-0.202134	0.0667972	-3.02608	0.00247743	0.0184862	608	639	556	531	599	480	1182	981	5576		273	408	425	389	505	354	370	269	2993
ENSBTAG00000019750	TMEM106B	347.786	0.400243	0.132278	3.02577	0.00247998	0.0184959	367	273	342	257	323	370	526	628	3086		167	277	407	395	442	405	361	194	2648
ENSBTAG00000038241	REPIN1	86.3226	-0.62442	0.206383	-3.02554	0.00248186	0.0185005	72	123	140	94	105	59	195	447	1235		44	69	49	34	55	51	70	45	417
ENSBTAG00000004449	DGKE	328.759	0.533062	0.176221	3.02496	0.00248666	0.0185174	311	288	352	319	301	316	418	237	2542		204	311	373	378	519	259	276	267	2587
ENSBTAG00000004887	DCTN1	990.623	-0.269541	0.089103	-3.02505	0.0024859	0.0185174	1081	1028	1264	1129	1109	1012	2337	2735	11695		664	742	717	655	807	754	856	573	5768
ENSBTAG00000009859	SUMO1	611.81	0.378441	0.125183	3.02311	0.00250188	0.0186213	743	699	582	449	549	477	1228	785	5512		300	506	680	649	842	664	538	416	4595
ENSBTAG00000021920	SEMA4C	180.126	-0.581487	0.192378	-3.02263	0.00250591	0.0186418	167	224	266	181	234	146	425	878	2521		143	108	124	85	107	103	130	83	883
ENSBTAG00000031715	PCMTD2	667.817	0.340508	0.112681	3.02187	0.00251222	0.0186793	698	750	676	603	640	641	1157	779	5944		550	532	730	614	859	585	599	408	4877
ENSBTAG00000010562	CD34	105.575	-0.416784	0.13793	-3.0217	0.00251357	0.0186799	140	128	157	95	103	116	219	363	1321		61	73	89	63	84	91	76	47	584
ENSBTAG00000016156	MAPK3	407.874	-0.482157	0.159608	-3.02088	0.00252043	0.0187213	509	438	557	391	435	324	1264	1597	5515		231	235	248	229	264	330	403	218	2158
ENSBTAG00000016769	CDK16	645.454	-0.249876	0.0827345	-3.02021	0.00252596	0.0187529	691	849	805	761	744	721	1266	1469	7306		412	542	553	429	590	448	475	357	3806
ENSBTAG00000010437	MKLN1	988.504	0.446091	0.147728	3.01968	0.0025304	0.0187574	958	1168	850	812	894	1042	1643	904	8271		581	933	1237	1092	1376	922	871	595	7607
ENSBTAG00000015081	C9orf142	117.656	-0.353516	0.117066	-3.0198	0.00252944	0.0187574	134	140	154	157	150	129	259	253	1376		61	96	64	69	95	100	96	79	660
ENSBTAG00000034033	LHFP	36.7606	-0.684021	0.2265	-3.01995	0.00252813	0.0187574	55	40	63	26	34	24	154	168	564		20	25	13	20	21	31	29	12	171
ENSBTAG00000035744	TRIM26	440.159	-0.335067	0.110971	-3.01941	0.00253268	0.0187649	449	460	456	534	560	554	991	1261	5265		276	323	326	274	355	326	401	227	2508
ENSBTAG00000014520	LIAS	145.033	0.442779	0.146665	3.01898	0.00253629	0.0187765	163	158	142	113	155	114	252	134	1231		96	127	143	149	224	160	125	87	1111
ENSBTAG00000030523	ZPBP2	119.512	0.631453	0.209166	3.01892	0.00253681	0.0187765	94	104	96	121	123	109	167	45	859		77	129	150	147	178	101	111	89	982
ENSBTAG00000003395	ZRANB1	526.682	0.289888	0.096047	3.01819	0.00254288	0.0187981	592	592	557	469	544	441	963	696	4854		312	494	603	496	628	487	469	321	3810
ENSBTAG00000004287	EVC	58.1178	-0.574953	0.19052	-3.0178	0.00254614	0.0187981	80	58	83	76	58	49	134	258	796		26	51	37	36	38	40	52	17	297
ENSBTAG00000006876	PMPCB	536.074	0.486546	0.161221	3.01788	0.00254546	0.0187981	474	549	529	562	509	515	441	671	4250		320	510	606	586	752	474	548	371	4167
ENSBTAG00000010106	CCND3	662.329	-0.267632	0.0886743	-3.01815	0.00254326	0.0187981	758	1017	751	737	738	705	1468	1414	7588		488	489	503	447	569	455	526	372	3849
ENSBTAG00000017685	JUP	491.447	-0.710503	0.235416	-3.01808	0.00254384	0.0187981	459	481	799	451	504	339	1471	3317	7821		174	247	209	203	251	384	542	218	2228
ENSBTAG00000003586	MAN1A2	747.577	0.235199	0.0779859	3.01592	0.002562	0.0189057	725	728	808	617	814	629	1457	1538	7316		414	575	738	693	906	798	772	442	5338
ENSBTAG00000014421	PBX2	383.662	-0.224503	0.0744536	-3.01534	0.00256694	0.0189141	413	472	494	433	444	436	839	785	4316		271	298	302	255	340	307	318	194	2285
ENSBTAG00000015170	LCT	15.4727	0.751723	0.2493	3.01533	0.00256701	0.0189141	1	3	1	13	0	3	1	0	22		8210	115	27	20	18	2	1	1	8394
ENSBTAG00000015297	BANK1	213.956	0.646239	0.214317	3.01534	0.00256691	0.0189141	218	178	201	163	201	203	285	61	1510		141	213	266	240	297	227	238	154	1776
ENSBTAG00000008638	FAM110A	92.7346	-0.391118	0.129769	-3.01395	0.0025787	0.0189717	123	109	143	108	102	114	249	155	1103		33	65	69	55	88	75	72	61	518
ENSBTAG00000014423	ENSBTAG00000014423	2122.72	0.431902	0.143295	3.01407	0.00257764	0.0189717	2512	2483	1837	1634	2142	1736	3665	2059	18068		1242	2021	2330	2218	3209	1908	1719	1524	16171
ENSBTAG00000033457	ENSBTAG00000033457	582.417	0.287375	0.0953441	3.01409	0.00257755	0.0189717	452	614	597	564	541	625	1041	1006	5440		381	522	705	509	693	482	557	355	4204
ENSBTAG00000005475	TCAF2	38.9758	-0.567255	0.188229	-3.01364	0.00258138	0.0189819	45	53	42	56	43	35	86	162	522		29	28	26	20	29	20	24	19	195
ENSBTAG00000007802	BCLAF1	2927.45	0.367916	0.122102	3.01319	0.00258521	0.018991	3329	3151	2887	2280	2797	2592	5820	3304	26160		1629	2643	3267	3026	4198	2806	2399	1909	21877
ENSBTAG00000009839	GSTK1	352.443	-0.250882	0.0832583	-3.01329	0.00258428	0.018991	424	469	415	374	398	444	671	775	3970		213	271	301	232	336	266	285	184	2088
[truncated: 13,908 more rows]

## Sheet: Table S6b_DE genes Rumen
Table S6b: Genes differentially expressed between day 33 and 96 in rumen tissues
								D33
Ensembl_name	Gene_name	baseMean	log2FoldChange	lfcSE	stat	pvalue	padj	VoR11	VoR12	VoR17	VoR18	VoR35	VoR36	VoR41	VoR42	VoR5	VoR65	VoR66	VoR6	VoR71	VoR72	VoR10	VoR15	VoR16	VoR33	VoR34	VoR39	VoR3	VoR40	VoR43	VoR47	VoR4	VoR50	VoR53	VoR9	VoR21	VoR23	VoR24	Total read counts
ENSBTAG00000042711	snoU2_19	39.048	-1.56048	0.125177	-12.4661	1.14233e-35	1.78524e-31	78	69	32	66	70	29	52	56	46	59	74	77	33	42	19	8	32	18	32	15	10	25	26	47	22	31	11	16	12	43	59	426
ENSBTAG00000044010	EMB	45.4104	-2.84848	0.237316	-12.0029	3.4303e-33	2.68044e-29	174	127	61	92	111	52	28	66	56	207	52	171	5	26	2	1	12	6	9	3	4	17	3	10	3	3	1	2	1	51	44	172
ENSBTAG00000034498	LY6D	45.2994	-2.73818	0.250722	-10.9212	9.13071e-28	4.75649e-24	334	114	12	345	44	109	56	91	39	73	116	57	6	32	1	1	3	4	1	2	4	3	2	1	6	11	1	0	7	21	16	84
ENSBTAG00000016145	ADAMTS19	281.426	-1.30405	0.124342	-10.4876	9.84941e-26	3.84817e-22	404	569	329	468	442	145	366	410	218	420	404	510	192	226	140	133	228	111	256	139	175	203	179	209	123	298	129	136	134	542	462	3597
ENSBTAG00000013066	IGF2	2769.08	-1.46194	0.146237	-9.99706	1.56985e-23	4.90673e-20	5612	4802	3717	4536	4317	2928	2536	2977	2834	2909	3864	6728	1675	2068	1470	1664	2137	626	1959	1024	1524	1228	1658	1731	821	2667	1461	1249	1217	5623	5309	33368
ENSBTAG00000017104	MUC1	18.854	-2.10448	0.225058	-9.35087	8.69284e-21	2.26419e-17	83	16	22	61	20	26	27	38	48	19	53	43	1	14	2	5	17	1	3	6	0	14	4	10	5	6	3	5	1	35	17	134
ENSBTAG00000017032	FREM2	344.449	-1.66637	0.18633	-8.94307	3.78498e-19	8.45024e-16	965	685	272	432	977	264	347	550	419	553	523	725	160	202	77	62	247	81	227	181	62	256	360	146	94	139	193	124	92	586	662	3589
ENSBTAG00000001382	SLC26A9	26.2841	-2.25579	0.256681	-8.78832	1.51811e-18	2.96563e-15	137	98	33	68	49	53	79	78	25	42	35	105	0	7	0	0	1	0	2	0	0	10	0	3	5	4	0	1	1	6	7	40
ENSBTAG00000013336	EYA2	5.79086	-2.03503	0.235799	-8.63036	6.1161e-18	1.06203e-14	21	15	6	15	4	5	3	10	11	19	12	14	1	6	0	3	3	2	0	1	0	2	2	1	0	2	2	1	2	12	6	39
ENSBTAG00000046549	BICD2	785.412	0.424614	0.0507522	8.36642	5.93948e-17	9.28223e-14	843	987	530	1040	566	398	605	822	528	503	845	718	321	372	814	736	1621	934	745	1162	611	1132	1022	1543	1341	1534	703	961	882	635	666	17042
ENSBTAG00000048309	KIAA1024L	12.7698	-1.60115	0.194331	-8.23931	1.73202e-16	2.46072e-13	19	17	14	24	25	3	21	24	9	18	23	27	5	14	5	3	9	5	7	5	7	8	4	13	3	10	1	4	7	35	27	153
ENSBTAG00000002847	D2HGDH	305.502	0.980723	0.119492	8.20745	2.25936e-16	2.94244e-13	280	281	144	300	148	165	194	210	184	131	265	156	85	143	255	359	713	396	321	496	173	502	488	977	974	548	301	501	371	207	185	7767
ENSBTAG00000037804	IKZF2	73.2393	-1.45567	0.177849	-8.1849	2.72519e-16	3.2761e-13	221	171	99	129	118	58	96	112	121	136	98	164	17	52	37	15	53	14	61	28	20	97	31	54	65	42	28	34	17	71	70	737
ENSBTAG00000038093	PEG10	91.5148	-1.42518	0.17461	-8.16206	3.29349e-16	3.67647e-13	232	187	88	128	95	52	82	118	106	91	130	286	73	68	62	55	94	23	68	25	60	26	58	62	17	60	38	38	40	173	223	1122
ENSBTAG00000048213	ENSBTAG00000048213	87.581	-0.681058	0.0835877	-8.14782	3.70533e-16	3.86046e-13	148	156	73	137	94	64	86	116	101	100	143	175	39	56	63	44	124	53	79	71	70	81	88	124	65	117	46	61	71	101	81	1339
ENSBTAG00000015751	MEOX1	47.4952	-1.01636	0.124983	-8.13196	4.22406e-16	4.12585e-13	99	99	43	65	71	33	61	89	55	55	77	68	31	28	16	21	65	29	46	26	46	44	35	56	23	37	24	31	20	61	48	628
ENSBTAG00000011171	PIEZO2	194.574	-0.761232	0.096383	-7.89799	2.83439e-15	2.60564e-12	300	307	245	329	279	152	203	226	164	224	288	286	112	115	85	134	257	85	209	174	127	199	182	243	132	207	112	172	122	265	221	2926
ENSBTAG00000015303	MPP6	35.7352	-0.90884	0.115819	-7.84705	4.25953e-15	3.69773e-12	67	74	54	49	38	23	27	48	40	33	44	86	26	29	20	25	54	22	28	18	17	39	26	39	26	42	16	28	20	42	40	502
ENSBTAG00000032821	SCEL	95.1615	-1.85494	0.236591	-7.84028	4.49558e-15	3.69773e-12	232	225	147	207	296	118	151	166	82	177	158	413	6	41	8	17	33	18	20	19	10	78	18	103	75	44	1	11	21	74	67	617
ENSBTAG00000015402	ENSBTAG00000015402	17.6792	1.53873	0.198669	7.74517	9.54546e-15	7.45882e-12	5	13	5	16	7	13	4	5	11	1	11	3	3	6	9	26	49	24	21	27	13	58	40	59	58	48	16	40	19	5	7	519
ENSBTAG00000021420	EPHA7	45.0779	-1.4322	0.186798	-7.66712	1.75904e-14	1.30906e-11	95	72	55	90	56	108	43	47	49	81	81	93	24	19	42	22	50	15	17	15	29	14	20	25	9	36	16	16	23	47	50	446
ENSBTAG00000018303	PAPPA2	52.7613	-1.48468	0.193984	-7.65365	1.95347e-14	1.38767e-11	96	135	45	120	72	28	44	57	65	48	115	54	69	79	23	16	48	4	25	21	28	16	62	24	8	23	27	32	28	90	88	563
ENSBTAG00000019869	DGCR8	421.261	0.314152	0.041109	7.64194	2.1397e-14	1.45388e-11	499	543	301	552	267	228	304	429	346	287	459	471	193	240	414	420	873	468	441	530	333	581	483	896	649	762	385	492	431	329	338	8825
ENSBTAG00000004498	ESR2	7.1551	-1.81259	0.238142	-7.61139	2.71164e-14	1.76573e-11	31	21	4	6	13	11	8	12	15	6	6	28	2	3	1	3	2	4	1	3	0	2	2	4	5	1	0	4	0	15	13	60
ENSBTAG00000012034	KRT4	48.7013	-1.91121	0.254668	-7.5047	6.15672e-14	3.73163e-11	234	272	77	111	53	74	12	8	111	394	13	5094	1	6	0	0	1	1	2	0	2	2	0	7	4	1	0	1	2	43	20	86
ENSBTAG00000018133	SEMA3A	46.4257	-1.28004	0.170681	-7.49957	6.40272e-14	3.73163e-11	93	91	48	69	66	25	86	58	54	90	68	64	12	36	16	16	57	19	57	23	34	29	36	30	20	26	16	15	21	84	84	583
ENSBTAG00000021009	TRIM55	4.11212	1.92244	0.256371	7.49867	6.44702e-14	3.73163e-11	0	0	0	0	0	0	0	0	0	0	0	0	0	1	22	2	34	11	11	3	2	7	7	6	1	12	4	5	19	0	0	146
ENSBTAG00000012909	CRABP1	24.4128	-1.60905	0.21546	-7.46797	8.14409e-14	4.51536e-11	40	88	12	18	29	9	33	53	35	49	37	73	11	21	4	3	13	12	18	22	2	8	8	12	6	9	20	9	6	42	60	254
ENSBTAG00000021656	SPECC1L	284.677	-0.499656	0.0669401	-7.46423	8.3789e-14	4.51536e-11	468	438	231	554	283	238	316	370	301	263	382	446	122	184	250	214	440	190	243	273	202	309	228	400	340	369	171	231	191	282	267	4600
ENSBTAG00000003291	RIMKLB	254.639	-0.781318	0.105021	-7.43962	1.00973e-13	5.26003e-11	496	452	260	420	318	130	256	369	225	335	286	600	115	142	156	144	266	170	229	206	162	189	245	344	316	248	149	140	175	319	335	3793
ENSBTAG00000006686	NPNT	171.61	-0.871438	0.11731	-7.4285	1.09834e-13	5.53705e-11	312	315	209	242	255	90	155	224	173	278	183	342	109	111	69	100	131	142	142	117	88	148	172	212	186	230	69	103	121	184	221	2435
ENSBTAG00000019470	NEK6	178.712	-0.651263	0.0886383	-7.34743	2.0206e-13	9.86808e-11	296	278	193	271	198	170	162	228	188	206	192	295	74	128	109	123	333	94	176	164	140	157	147	212	132	246	101	122	132	240	197	2825
ENSBTAG00000022715	DMBT1	31.7625	-1.82997	0.250253	-7.31249	2.62246e-13	1.24193e-10	243	119	28	116	21	37	93	78	60	25	46	49	2	10	1	1	4	6	8	7	7	41	3	16	9	6	4	2	2	16	20	153
ENSBTAG00000044837	SCARNA21	869.258	-1.05421	0.144508	-7.29519	2.98246e-13	1.37088e-10	1751	2153	1592	1236	846	608	570	884	1114	850	646	2277	453	446	610	430	1028	407	575	470	529	509	708	659	523	1105	498	493	535	1438	1662	12179
ENSBTAG00000003833	SLC35G2	23.2595	1.27021	0.174492	7.27947	3.35143e-13	1.49646e-10	10	15	14	20	15	10	5	19	14	16	12	9	2	7	22	28	43	31	26	51	19	18	60	106	61	72	23	33	31	8	15	647
ENSBTAG00000015591	SQSTM1	1491.3	0.558722	0.0773867	7.21987	5.20361e-13	2.25894e-10	1492	1709	1030	1609	1027	772	1099	1494	1016	1118	1649	1169	553	747	1582	1810	3556	1433	1319	2193	999	2211	2444	3152	2929	2646	1204	1787	2112	961	982	33320
ENSBTAG00000001517	KRT18	15.5075	-1.5016	0.2082	-7.21228	5.5022e-13	2.32401e-10	32	19	11	47	19	13	13	22	45	25	16	22	2	20	3	6	15	0	4	9	2	6	12	13	9	9	5	12	9	27	34	175
ENSBTAG00000047418	SLC25A6	5986.01	0.530472	0.074086	7.16021	8.05513e-13	3.31278e-10	5200	6817	4308	7436	3802	3106	3934	5373	5028	3318	5362	4125	2704	2987	6177	5470	11571	7539	5139	9106	5442	7832	8025	14179	10359	13088	5786	7240	7349	5098	5545	134945
ENSBTAG00000000917	BMP1	443.19	-0.621481	0.0870338	-7.14068	9.28701e-13	3.62843e-10	847	660	436	903	429	439	468	549	458	465	569	743	166	249	321	267	720	318	365	321	288	468	307	516	499	618	258	408	304	519	429	6926
ENSBTAG00000007740	MDK	21.155	-1.25213	0.175274	-7.14384	9.07596e-13	3.62843e-10	34	62	7	24	20	16	33	30	37	29	34	39	17	20	13	12	19	2	17	10	11	12	16	16	3	20	9	13	17	29	32	251
ENSBTAG00000042519	SNORD113	20.2382	-1.19445	0.167641	-7.12504	1.04047e-12	3.96596e-10	38	41	32	39	33	17	14	16	15	18	25	48	19	14	14	7	18	7	22	5	13	15	16	19	6	19	9	8	13	32	35	258
ENSBTAG00000015968	ACSF3	107.233	0.507697	0.0716545	7.08535	1.38695e-12	5.16076e-10	130	130	78	131	71	52	81	102	80	52	102	87	52	50	124	122	256	99	119	126	106	158	145	186	177	196	91	134	149	83	77	2348
ENSBTAG00000020713	BACH2	23.7559	-1.11627	0.158169	-7.05749	1.69534e-12	6.16157e-10	45	45	31	28	35	14	24	28	53	24	31	51	17	19	17	9	19	14	14	22	23	9	12	24	15	28	12	12	6	28	24	288
ENSBTAG00000000703	ST6GAL2	60.6129	-1.68757	0.241339	-6.99255	2.69943e-12	9.58788e-10	248	183	65	80	149	69	68	73	51	111	71	185	22	30	12	3	19	4	33	10	8	32	96	11	2	16	24	17	4	80	125	496
ENSBTAG00000038878	ENSBTAG00000038878	37.5447	-1.72543	0.24699	-6.98582	2.83199e-12	9.83517e-10	247	277	8	161	15	40	33	54	41	19	67	111	13	18	10	4	6	3	7	14	7	25	8	27	36	5	3	1	12	30	33	231
ENSBTAG00000004990	NEO1	510.326	-0.506214	0.0725295	-6.97941	2.96413e-12	1.00703e-09	842	745	452	692	591	322	484	593	474	624	566	1003	273	316	393	294	715	360	525	480	336	520	508	870	521	692	290	426	370	592	584	8476
ENSBTAG00000002080	NOV	1311.47	0.947179	0.137039	6.91172	4.78798e-12	1.59206e-09	751	1133	979	1295	720	318	820	1252	849	630	716	676	579	788	1672	1748	4227	1510	1487	1688	1612	1110	2090	2035	3198	2849	1009	2612	1721	784	683	32035
ENSBTAG00000037899	DLK1	295.148	-1.60722	0.234658	-6.84921	7.42566e-12	2.41767e-09	501	585	578	385	335	309	255	247	319	381	315	1735	71	151	80	176	252	42	250	36	149	79	140	90	7	112	78	61	46	782	610	2990
ENSBTAG00000013548	GABRE	47.9686	-0.902716	0.132239	-6.82642	8.70613e-12	2.77672e-09	94	82	54	67	60	55	40	55	43	72	73	84	25	43	42	18	56	26	56	45	26	16	37	54	28	49	36	27	29	49	51	645
ENSBTAG00000018909	ENSBTAG00000018909	35.0514	-0.986698	0.144649	-6.82133	9.02036e-12	2.8194e-09	38	44	48	46	53	37	45	58	23	40	54	65	29	20	30	14	32	17	25	18	22	22	28	32	13	51	21	29	23	39	57	473
ENSBTAG00000012060	LPIN2	249.59	-0.727849	0.107328	-6.78153	1.18911e-11	3.64379e-09	562	419	204	412	290	214	317	379	342	211	360	360	83	185	111	138	338	253	176	276	120	349	197	354	211	272	123	158	153	257	256	3742
ENSBTAG00000011643	SOS1	401.16	-0.331908	0.0490509	-6.7666	1.31847e-11	3.9625e-09	663	532	382	624	385	282	369	532	303	398	487	539	225	270	294	272	618	274	424	411	302	506	428	637	483	553	248	369	323	430	398	6970
ENSBTAG00000001168	BRAP	263.502	0.354713	0.0524863	6.7582	1.39718e-11	4.11982e-09	322	297	200	300	207	123	230	284	210	172	291	249	129	127	283	253	572	278	297	460	197	371	373	559	356	470	199	276	260	202	207	5613
ENSBTAG00000000789	PPP1R7	266.663	0.579434	0.0858941	6.74591	1.52073e-11	4.4011e-09	262	321	192	316	152	138	157	239	201	153	287	195	123	153	223	292	590	369	255	512	181	330	346	695	511	539	233	336	284	169	198	6063
ENSBTAG00000003301	NCAM2	43.2838	-1.14061	0.169357	-6.73491	1.64035e-11	4.66098e-09	121	116	76	72	88	33	61	55	53	49	30	82	16	37	16	10	36	17	29	29	19	50	36	50	37	26	22	24	28	21	36	486
ENSBTAG00000008346	CRYBG3	391.34	-0.503676	0.0748498	-6.72916	1.7065e-11	4.76235e-09	657	594	350	599	460	327	429	645	348	379	506	579	155	233	273	258	447	307	360	372	267	509	415	607	412	493	254	327	230	428	380	6339
ENSBTAG00000002082	MARCKS	810.779	-0.666751	0.0992251	-6.71958	1.82255e-11	4.99697e-09	1535	1285	927	862	1010	543	861	1053	582	1105	926	1422	546	477	507	487	1141	404	738	689	563	823	937	1240	540	1022	612	489	511	933	1038	12674
ENSBTAG00000014269	SCARB1	87.7203	-0.69657	0.103731	-6.71514	1.87887e-11	5.06259e-09	208	126	71	119	75	100	83	100	105	90	124	118	58	60	53	46	143	47	102	71	62	102	69	116	62	84	54	70	54	114	94	1343
ENSBTAG00000017368	YBX1	6758.28	0.461521	0.0688682	6.70152	2.06268e-11	5.46366e-09	6750	7706	4314	8298	3350	3409	4698	7036	4861	3737	6818	6013	4362	3639	6819	6581	14652	8399	6907	10392	5700	8629	9297	16213	10527	12764	5748	6818	8525	5310	5882	149163
ENSBTAG00000007602	ITGA8	408.566	-0.800982	0.120149	-6.66658	2.61838e-11	6.82001e-09	1109	769	353	596	459	143	432	541	333	461	651	593	254	312	251	270	455	195	247	397	214	301	562	348	379	402	289	284	295	544	640	6073
ENSBTAG00000004303	SLC27A2	31.69	1.53229	0.22993	6.66415	2.66206e-11	6.82011e-09	9	17	2	8	7	10	8	22	29	6	27	2	5	9	24	25	50	73	51	117	8	24	109	114	138	87	34	46	37	10	9	956
ENSBTAG00000006255	MDM4	470.388	-0.260762	0.0391845	-6.65472	2.83848e-11	7.15481e-09	725	721	484	661	420	274	400	552	400	428	583	634	268	328	362	359	719	364	489	514	369	589	554	809	497	679	319	410	367	465	488	8353
ENSBTAG00000037773	SERPINB7	31.1568	1.41249	0.212471	6.64793	2.97251e-11	7.3737e-09	10	26	18	10	21	5	12	8	4	4	33	21	4	13	7	31	49	42	40	86	28	35	89	107	128	76	41	62	47	9	18	895
ENSBTAG00000009786	SCIN	52.4498	-1.28237	0.193024	-6.64359	3.06138e-11	7.4755e-09	145	84	58	69	77	32	42	75	109	66	74	248	16	37	38	16	26	29	27	21	17	81	41	35	27	36	21	18	16	48	47	544
ENSBTAG00000030322	KLHDC7A	12.5245	-1.70586	0.256924	-6.63956	3.14625e-11	7.56455e-09	40	50	33	22	81	256	21	33	5	12	22	39	0	2	0	1	4	1	1	1	0	5	1	3	4	5	0	0	6	3	2	37
ENSBTAG00000008429	LRP4	799.216	-0.831228	0.126029	-6.59551	4.23783e-11	1.00347e-08	1506	1186	777	993	1098	591	779	874	1021	1620	1112	1677	297	551	429	361	982	396	717	642	369	568	732	1223	893	1032	474	635	386	802	766	11407
ENSBTAG00000002062	TRPA1	113.358	-0.848215	0.129026	-6.57399	4.89842e-11	1.13527e-08	250	220	113	158	146	91	182	258	123	89	214	152	83	49	76	51	168	91	58	111	47	101	95	109	116	138	39	89	82	78	81	1530
ENSBTAG00000013760	COL4A6	511.009	-0.817755	0.124437	-6.57164	4.97635e-11	1.13527e-08	1033	1131	517	701	681	354	538	633	541	657	795	907	152	308	149	222	574	315	438	327	251	421	450	724	571	673	423	422	288	650	673	7571
ENSBTAG00000016206	MAOA	2757.93	0.78335	0.119221	6.57057	5.0124e-11	1.13527e-08	2084	2782	1366	3231	1373	1063	1929	2974	1650	1568	2877	1780	731	1104	2168	3147	4540	3605	3000	6157	1634	3667	4913	10436	5670	6120	2354	3194	3265	2285	2348	68503
ENSBTAG00000046862	MARCKSL1	34.8383	-0.855124	0.130221	-6.56673	5.14334e-11	1.14829e-08	78	44	34	53	29	54	26	58	44	32	44	48	29	18	17	18	53	20	28	28	15	45	23	45	25	36	17	33	15	46	43	507
ENSBTAG00000011539	PCGF2	58.9651	-0.598924	0.0913281	-6.55793	5.45585e-11	1.2009e-08	106	75	48	91	51	43	73	83	60	73	80	78	41	41	46	30	78	45	57	51	42	49	63	97	43	70	50	43	31	72	58	925
ENSBTAG00000022632	TCTA	146.673	0.433841	0.0662769	6.54588	5.91476e-11	1.28383e-08	179	177	112	137	108	86	107	147	96	86	152	132	68	68	172	141	332	160	149	234	98	184	207	377	228	266	142	139	155	130	126	3240
ENSBTAG00000002504	IREB2	458.886	-0.31857	0.0488588	-6.52022	7.02026e-11	1.50291e-08	682	660	417	645	389	345	471	657	381	456	532	648	244	279	374	284	724	388	474	451	303	597	511	833	479	702	277	397	342	491	478	8105
ENSBTAG00000038275	CYP27C1	10.6237	-1.47592	0.226652	-6.51184	7.42368e-11	1.5469e-08	22	36	6	13	19	11	20	19	10	23	23	44	4	7	0	5	7	2	1	4	4	5	3	10	11	4	3	7	6	4	5	81
ENSBTAG00000042543	SNORD113	27.7522	-1.1498	0.176552	-6.51252	7.39e-11	1.5469e-08	45	35	28	46	61	17	32	43	15	33	39	86	9	26	21	15	21	9	35	15	9	16	16	29	8	29	12	15	17	42	46	355
ENSBTAG00000002348	SLC4A4	230.635	-1.40173	0.215452	-6.506	7.71776e-11	1.56641e-08	520	274	340	372	533	512	177	198	157	673	347	503	67	138	139	104	179	34	218	53	123	225	108	91	60	126	73	69	62	180	182	2026
ENSBTAG00000014614	ACTA2	3311.57	-1.18942	0.182812	-6.50628	7.7036e-11	1.56641e-08	7834	5907	3579	5210	4004	1231	1869	2308	2842	3343	5108	8112	6309	3072	1629	1462	3172	1045	2074	1409	3127	1259	1355	3449	1139	3174	1275	2201	2445	4329	5316	39860
ENSBTAG00000007704	ELOVL7	48.4136	-1.45187	0.223509	-6.4958	8.25959e-11	1.65488e-08	132	98	42	38	130	45	148	149	60	54	87	76	6	27	6	5	15	17	25	21	5	23	15	44	72	33	18	23	23	49	34	428
ENSBTAG00000015401	ATG4B	231.764	0.403348	0.0621768	6.48711	8.74959e-11	1.73087e-08	292	246	158	287	149	121	167	257	186	152	239	216	89	144	248	257	450	279	207	340	192	313	299	475	403	406	214	279	221	190	169	4942
ENSBTAG00000010822	PLCXD3	12.3609	-1.25536	0.194134	-6.46644	1.00338e-10	1.93591e-08	18	26	22	19	15	11	17	22	5	14	17	34	7	4	4	11	11	1	12	7	5	10	9	17	7	10	3	4	1	28	22	162
ENSBTAG00000015793	RAB38	25.775	-1.05712	0.163467	-6.46691	1.00026e-10	1.93591e-08	49	68	23	36	40	24	29	40	22	40	35	37	14	19	10	6	16	14	11	16	24	17	13	55	17	18	13	10	29	31	36	336
ENSBTAG00000017524	CBLN4	13.017	-1.1026	0.170737	-6.45784	1.06206e-10	2.02414e-08	28	32	17	12	19	6	14	22	12	24	13	19	10	11	8	10	13	5	11	8	5	7	9	10	4	19	7	9	5	14	22	166
ENSBTAG00000005523	XYLT1	95.5717	-0.72822	0.112832	-6.45402	1.08922e-10	2.05088e-08	190	118	91	172	115	72	73	98	107	87	141	168	72	54	69	56	122	57	80	53	80	64	66	112	64	113	67	97	84	148	114	1446
ENSBTAG00000017943	GALNT6	68.8444	-1.4014	0.218859	-6.4032	1.52158e-10	2.83086e-08	308	135	58	134	96	68	168	208	98	96	101	118	13	19	8	16	40	23	22	30	24	124	21	32	22	35	32	57	18	59	46	609
ENSBTAG00000009639	SMPD3	8.89186	-1.3604	0.21296	-6.38806	1.68005e-10	3.08891e-08	15	31	6	15	16	20	13	16	14	4	17	8	1	6	1	4	4	4	3	4	2	5	5	10	6	12	2	6	3	15	11	97
ENSBTAG00000020704	RAMP3	39.3845	0.976325	0.152916	6.38472	1.71715e-10	3.12043e-08	31	26	34	45	32	19	24	20	27	21	35	19	7	15	25	47	76	42	44	77	40	62	67	90	114	99	39	86	34	14	18	974
ENSBTAG00000019564	SMU1	721.055	0.204584	0.0322358	6.3465	2.20273e-10	3.95681e-08	902	911	561	877	474	387	585	830	545	517	806	738	367	410	726	646	1402	707	768	1012	641	913	955	1422	955	1247	558	748	735	633	726	14794
ENSBTAG00000004046	DTX4	101.701	-0.792043	0.124958	-6.33845	2.32087e-10	4.12166e-08	230	160	99	153	149	92	75	108	109	119	175	180	70	84	35	55	113	95	74	68	54	111	90	158	115	130	55	83	31	80	92	1439
ENSBTAG00000002101	GDE1	259.229	0.540373	0.0853604	6.33049	2.44385e-10	4.29128e-08	298	318	150	290	120	86	206	258	202	137	280	231	124	142	269	224	609	341	266	525	200	377	358	730	337	509	191	275	315	193	232	5951
ENSBTAG00000010502	SERTAD3	279.216	0.406201	0.0641864	6.32845	2.47641e-10	4.30015e-08	279	315	202	338	187	115	240	306	190	200	268	264	140	180	299	268	532	352	307	404	189	373	334	573	461	604	223	342	313	198	233	6005
ENSBTAG00000009903	ENSBTAG00000009903	110.89	-0.666269	0.105619	-6.30821	2.8229e-10	4.82413e-08	185	179	80	130	141	75	102	144	125	143	191	255	51	77	60	51	145	72	102	113	64	104	126	164	81	176	56	85	85	104	123	1711
ENSBTAG00000012102	TCF25	478.575	0.348031	0.0551792	6.30728	2.8399e-10	4.82413e-08	568	614	341	583	353	252	399	514	367	334	487	425	225	249	621	466	1051	438	434	620	411	658	569	858	711	830	450	566	589	350	391	10013
ENSBTAG00000032277	KYNU	113.406	1.09398	0.17363	6.30065	2.96403e-10	4.98084e-08	109	75	45	115	27	64	83	111	70	26	122	30	20	36	50	138	260	176	129	276	78	253	168	509	272	279	83	135	164	67	56	3093
ENSBTAG00000015307	FBN2	2380.26	-0.928811	0.147471	-6.29825	3.01023e-10	5.00467e-08	3710	4130	2430	3600	2163	772	2566	3151	2447	2678	3079	3486	3106	1938	1770	1328	2463	1017	2202	1589	1425	1025	2460	2017	1047	2035	1716	1633	1955	3545	4264	33491
ENSBTAG00000046419	ENSBTAG00000046419	29.129	-1.22384	0.195004	-6.276	3.47383e-10	5.71463e-08	70	54	35	19	38	21	36	34	22	46	26	111	7	26	4	9	45	7	24	23	8	32	17	29	21	21	10	14	12	65	48	389
ENSBTAG00000008036	CELSR1	52.0301	-1.1827	0.188639	-6.26965	3.61861e-10	5.8908e-08	125	77	58	115	63	65	45	47	86	96	61	122	4	41	15	34	27	19	19	15	28	72	24	44	48	54	25	31	24	76	68	623
ENSBTAG00000013589	ENSBTAG00000013589	763.86	0.349282	0.0560683	6.22958	4.6769e-10	7.53511e-08	963	1190	549	854	583	357	575	916	500	490	797	759	358	379	788	767	1695	795	818	1030	621	1142	1032	1592	1263	1234	515	813	929	539	647	16220
ENSBTAG00000035183	ENSBTAG00000035183	5.97858	1.58476	0.254769	6.22037	4.95976e-10	7.9093e-08	1	0	6	3	0	0	2	0	4	0	1	0	0	1	6	14	14	9	46	124	1	12	9	16	11	11	8	8	12	1	1	303
ENSBTAG00000044326	SNORD112	14.6036	-1.16785	0.188035	-6.21082	5.27102e-10	8.32076e-08	34	20	13	16	18	19	17	20	13	34	18	39	6	11	8	8	6	13	16	6	8	10	12	11	5	15	5	4	6	20	15	168
ENSBTAG00000019914	BECN1	597.196	0.269156	0.0435025	6.18714	6.12673e-10	9.57486e-08	726	831	466	695	410	312	500	659	419	430	602	633	324	329	590	518	1270	703	602	805	446	861	751	1292	840	1065	502	529	690	463	510	12437
ENSBTAG00000016968	CHST4	109.918	-1.26148	0.204177	-6.17837	6.47657e-10	1.00214e-07	340	306	182	249	145	108	201	235	80	163	145	228	39	53	20	45	106	82	27	92	40	19	16	117	104	168	22	50	78	72	61	1119
ENSBTAG00000031849	TMEM119	88.8495	-0.706142	0.114419	-6.17155	6.76244e-10	1.02605e-07	160	130	69	105	95	54	91	84	99	98	135	141	65	61	39	57	88	53	86	73	71	63	62	101	91	115	69	86	58	141	138	1391
ENSBTAG00000032148	TMEM117	310.034	0.473243	0.0766773	6.17188	6.74829e-10	1.02605e-07	357	364	237	350	230	103	229	294	206	226	351	292	133	158	258	326	622	333	260	415	320	428	466	781	592	560	222	419	359	231	243	6835
ENSBTAG00000025760	ENSBTAG00000025760	166.495	1.41568	0.229631	6.16503	7.04716e-10	1.05897e-07	30	63	69	98	63	5	28	37	97	169	91	21	34	59	49	345	535	222	225	474	56	353	349	835	699	332	139	230	146	75	61	5125
ENSBTAG00000005665	CRK	1461.06	0.232356	0.0377489	6.15531	7.49295e-10	1.11524e-07	1711	1885	1099	1840	954	857	1105	1567	1085	932	1513	1576	796	807	1424	1289	2915	1488	1554	2078	1256	1783	1861	3203	2030	2501	1163	1512	1546	1351	1471	30425
ENSBTAG00000045510	EMC10	764.372	0.301536	0.0490172	6.15163	7.66915e-10	1.13069e-07	890	1035	596	915	489	430	539	836	576	479	797	751	380	437	817	692	1730	801	704	1078	726	1011	806	1394	1076	1374	680	850	917	664	681	16001
ENSBTAG00000023182	WNK3	9.50233	-1.1437	0.186352	-6.13731	8.39328e-10	1.22589e-07	18	21	6	22	10	3	11	10	11	15	21	23	9	5	4	3	8	2	5	9	1	10	2	10	12	8	7	5	7	15	12	120
ENSBTAG00000016137	ZNF608	91.4389	-0.615277	0.100318	-6.13327	8.60922e-10	1.24579e-07	166	112	101	128	97	119	89	118	89	83	116	100	57	66	53	57	114	50	97	82	51	82	109	112	76	137	71	70	59	110	94	1424
ENSBTAG00000014575	COL4A5	2232.88	-0.580784	0.0947521	-6.12951	8.81491e-10	1.26385e-07	4179	4818	2219	3280	2355	1295	2030	2623	1853	2514	3415	3791	1028	1347	1077	1218	3281	1389	2299	1965	1071	2261	3054	2912	2465	2691	1664	1900	1474	2477	2839	36037
ENSBTAG00000014486	ATP12A	31.9241	-1.54304	0.251835	-6.12719	8.94424e-10	1.27073e-07	87	85	33	20	202	42	104	118	23	51	58	89	0	8	0	1	0	1	1	0	0	10	0	2	5	4	1	0	8	5	2	40
ENSBTAG00000005069	TM7SF2	98.6819	0.69909	0.114167	6.1234	9.15968e-10	1.28962e-07	104	122	62	118	48	28	81	115	69	40	98	79	24	53	77	94	210	165	85	207	85	178	127	255	198	188	78	121	123	71	62	2324
ENSBTAG00000033759	ENSBTAG00000033759	11.1209	-1.55121	0.253531	-6.11842	9.45072e-10	1.31871e-07	33	24	7	18	12	13	19	26	8	38	33	28	0	10	0	0	5	2	3	1	2	11	0	20	9	3	0	0	0	18	14	88
ENSBTAG00000013810	GABBR2	59.9079	1.16223	0.190563	6.09893	1.0678e-09	1.47677e-07	46	53	12	51	13	9	54	87	29	25	52	18	4	27	36	57	164	126	60	110	37	126	85	233	151	162	54	130	67	27	30	1655
ENSBTAG00000007409	MILR1	21.865	-1.09622	0.180248	-6.08177	1.1886e-09	1.62627e-07	66	51	27	24	22	10	32	34	63	20	23	39	11	13	11	10	29	6	17	12	13	27	9	18	10	26	12	7	14	25	18	264
ENSBTAG00000047147	ENSBTAG00000047147	470.855	-0.47434	0.0780077	-6.08068	1.19671e-09	1.62627e-07	767	739	409	737	546	467	502	728	409	444	625	630	185	273	303	323	600	351	419	481	304	621	508	773	455	738	308	377	270	474	472	7777
ENSBTAG00000010624	DCTN2	1477.2	0.305589	0.0503839	6.06521	1.31779e-09	1.76021e-07	1671	1741	1114	1674	1037	801	1158	1664	1060	996	1374	1484	876	794	1635	1247	2913	1629	1485	2129	1249	1770	2134	2950	1917	2715	1421	1415	1726	1159	1427	30921
ENSBTAG00000032518	SPRED1	498	-0.40372	0.0665533	-6.06611	1.31043e-09	1.76021e-07	828	710	494	742	491	275	513	638	384	432	600	762	241	344	345	310	889	358	514	579	353	537	554	812	411	772	334	385	347	645	633	8778
ENSBTAG00000021444	TWIST2	52.1672	-0.742157	0.122436	-6.0616	1.34775e-09	1.78497e-07	101	104	48	88	61	28	54	63	62	70	82	92	19	37	22	26	54	26	37	37	23	54	42	66	58	94	47	55	25	52	65	783
ENSBTAG00000006779	LDHD	28.7936	0.93785	0.15488	6.05534	1.40125e-09	1.84023e-07	25	17	15	19	8	26	16	21	15	13	28	17	10	12	51	36	93	34	48	66	13	59	35	88	27	55	23	32	35	26	16	737
ENSBTAG00000000076	RECK	233.571	-0.622035	0.102966	-6.04115	1.53017e-09	1.98605e-07	344	390	285	295	255	127	220	318	197	256	238	397	127	172	174	143	291	121	265	201	180	276	233	274	186	356	134	116	169	333	363	3815
ENSBTAG00000019289	ITGA2	222.107	-0.725783	0.120156	-6.04036	1.5377e-09	1.98605e-07	398	382	211	402	223	144	299	394	279	267	258	362	60	163	55	158	260	142	154	203	147	256	223	347	263	247	100	170	137	254	240	3356
ENSBTAG00000008352	ART4	109.142	0.665099	0.110172	6.03689	1.5711e-09	2.01255e-07	96	90	78	93	66	43	64	87	71	60	113	76	40	91	147	65	178	112	163	171	114	212	201	249	167	268	96	123	102	92	91	2551
ENSBTAG00000003476	FEM1A	487.117	0.378916	0.0628232	6.03146	1.62483e-09	2.06446e-07	508	636	356	558	294	275	359	466	387	268	512	479	272	261	705	453	1039	485	557	593	441	651	528	881	666	898	462	559	570	389	423	10300
ENSBTAG00000001852	ENSBTAG00000001852	5012.3	0.949441	0.15767	6.02171	1.72589e-09	2.15778e-07	5706	6390	2584	5297	2467	1128	3369	4852	2511	2595	4473	2220	1242	1706	1719	6035	11128	8691	3569	10499	2680	7385	10847	13527	13967	11671	5204	7538	6902	2910	3079	127351
ENSBTAG00000017223	MEST	260.7	-1.19574	0.19856	-6.02207	1.72201e-09	2.15778e-07	420	581	389	301	488	262	191	231	223	283	182	757	310	160	217	152	273	82	174	88	158	59	199	156	34	128	127	135	227	377	438	3024
ENSBTAG00000012538	KLK14	6.00293	-1.5227	0.253232	-6.01308	1.82029e-09	2.25774e-07	30	31	4	13	14	8	25	39	8	1	1	15	0	1	0	1	1	0	0	0	0	4	0	1	0	1	0	0	0	1	1	10
ENSBTAG00000012159	CNBP	1363.78	0.250134	0.041712	5.9967	2.01365e-09	2.45854e-07	1715	1770	993	1712	964	755	1091	1653	981	982	1476	1354	609	777	1514	1330	2726	1387	1307	1967	1086	1589	1686	3021	1898	2557	1061	1328	1524	1106	1260	28347
ENSBTAG00000039573	ENSBTAG00000039573	352.799	0.485711	0.0809854	5.99752	2.00357e-09	2.45854e-07	347	369	237	428	181	186	259	338	278	195	368	344	183	194	551	344	773	422	401	409	404	445	378	696	453	528	344	462	407	280	270	7567
ENSBTAG00000006860	VWA2	55.9266	-1.09056	0.181928	-5.99448	2.04137e-09	2.47307e-07	84	51	99	119	59	101	74	87	52	98	85	113	26	36	20	36	38	24	31	14	39	20	42	69	52	46	39	24	44	37	36	611
ENSBTAG00000038662	GJB6	60.9239	-1.39405	0.232861	-5.98662	2.14249e-09	2.57561e-07	292	169	14	111	91	53	107	133	83	87	100	107	2	68	0	17	98	41	23	54	11	23	24	38	39	34	19	20	7	73	66	587
ENSBTAG00000014534	EEF1A1	64362.2	0.358172	0.0598579	5.98371	2.18107e-09	2.60197e-07	67325	93758	42549	62594	38662	33117	44232	65109	48377	51088	62391	70410	29892	34564	64348	58955	132349	78337	64684	81689	59310	84899	83442	150486	108594	120320	44888	73792	67164	56307	63576	1393140
ENSBTAG00000011103	SLC8B1	303.758	0.634975	0.106189	5.97967	2.23585e-09	2.64712e-07	336	313	202	285	245	129	190	305	202	204	293	269	106	118	265	324	486	402	282	554	164	437	341	831	693	766	260	512	314	234	212	7077
ENSBTAG00000004407	KCNK2	13.1679	-1.23381	0.206467	-5.97582	2.28931e-09	2.69003e-07	28	39	15	10	17	14	15	14	7	15	17	25	21	5	3	3	9	6	15	6	5	5	14	5	4	10	10	5	9	15	31	155
ENSBTAG00000042679	SNORD113	46.7375	-0.941347	0.157621	-5.97223	2.34027e-09	2.72939e-07	87	79	53	59	79	27	40	54	32	60	61	108	27	43	35	22	60	21	69	31	19	29	35	63	13	49	22	16	40	69	73	666
ENSBTAG00000009951	PGP	90.101	0.639822	0.107202	5.96837	2.39637e-09	2.77411e-07	90	90	55	96	36	42	70	108	63	33	102	57	44	49	84	90	217	146	78	124	98	103	107	234	143	171	90	109	136	71	63	2064
ENSBTAG00000044125	ENSBTAG00000044125	276.234	0.9794	0.164439	5.95601	2.58475e-09	2.97018e-07	295	230	167	377	148	54	127	232	229	68	170	141	49	145	166	357	475	394	220	729	152	570	588	1177	575	522	258	316	373	168	193	7233
ENSBTAG00000019378	KIAA1755	51.5565	-1.08873	0.182848	-5.95426	2.61255e-09	2.98021e-07	108	102	61	50	95	57	52	92	66	86	67	94	27	30	29	12	105	16	60	27	28	37	56	34	15	34	37	12	18	43	62	625
ENSBTAG00000016266	ENSBTAG00000016266	796.455	0.407505	0.068494	5.94951	2.68953e-09	3.0458e-07	880	1026	527	949	435	524	633	917	580	504	882	598	353	401	659	927	1707	896	725	1308	631	1144	1099	1794	1212	1560	652	838	884	580	704	17320
ENSBTAG00000005021	SEMA5A	85.9778	-0.815649	0.137272	-5.94185	2.81823e-09	3.14595e-07	140	134	90	157	106	82	84	112	105	103	92	203	44	58	77	47	95	25	100	39	66	64	64	74	55	132	65	62	47	83	95	1190
ENSBTAG00000006775	SLC12A7	728.468	0.846933	0.142519	5.94259	2.80559e-09	3.14595e-07	530	647	442	781	333	524	461	589	558	227	781	335	178	359	425	991	1607	1082	666	1413	408	1020	1070	2076	1817	1721	678	1174	919	487	426	17980
ENSBTAG00000001390	B4GALT4	305.929	-0.468941	0.0789688	-5.93831	2.8798e-09	3.19188e-07	613	571	298	455	239	179	338	526	304	295	437	416	128	163	175	218	446	237	250	364	157	385	272	528	261	397	199	269	299	312	327	5096
ENSBTAG00000017389	RPLP0	18914.8	0.568274	0.0958584	5.92826	3.06152e-09	3.3694e-07	17908	23341	13051	25143	11434	7474	12147	17917	14445	11727	17298	15006	6076	8456	13464	23209	39147	25327	14632	32171	15243	24277	24975	44581	39416	39865	16432	26120	21213	16786	17756	434614
ENSBTAG00000005180	RBMS1	426.335	-0.418358	0.0706325	-5.92302	3.16073e-09	3.45426e-07	627	600	372	579	405	421	398	568	363	374	454	570	337	286	303	239	669	350	431	435	332	537	467	618	360	605	256	316	358	431	479	7186
ENSBTAG00000027151	ARHGAP26	121.396	-0.735162	0.124171	-5.92056	3.20848e-09	3.48209e-07	209	156	137	160	148	104	119	169	140	133	132	256	73	88	125	74	172	53	153	85	111	89	93	108	69	129	67	82	74	139	133	1756
ENSBTAG00000009055	RNF144B	174.619	0.651982	0.110186	5.91708	3.27716e-09	3.5321e-07	229	158	177	202	112	100	103	162	141	62	166	161	40	72	174	234	302	208	195	307	115	248	311	448	256	328	140	288	208	107	103	3972
ENSBTAG00000000998	SLC39A6	204.199	-0.629391	0.106541	-5.90751	3.47312e-09	3.70434e-07	340	339	157	308	276	138	218	243	179	253	216	232	155	132	165	94	377	144	164	178	185	183	178	187	134	255	137	163	145	245	305	3239
ENSBTAG00000047003	ASXL3	6.30967	-1.43162	0.242361	-5.90698	3.48438e-09	3.70434e-07	15	18	9	6	17	7	4	4	3	12	6	30	8	1	2	4	3	0	6	1	2	1	2	7	1	3	2	3	1	8	7	53
ENSBTAG00000000588	CHODL	26.7829	-1.06471	0.180575	-5.89623	3.71892e-09	3.90062e-07	48	48	35	33	25	11	27	47	33	35	25	64	31	15	9	15	28	17	30	21	17	8	23	20	17	14	12	3	28	31	55	348
ENSBTAG00000026769	ASCL2	48.5192	1.00651	0.170696	5.89651	3.71266e-09	3.90062e-07	41	75	19	46	22	18	26	46	23	21	44	33	12	22	25	51	135	80	49	116	35	80	58	113	203	108	26	59	77	21	15	1251
ENSBTAG00000005156	PIH1D2	15.0841	0.902537	0.153243	5.88957	3.87213e-09	4.02267e-07	14	12	7	12	8	5	6	10	6	4	13	8	15	7	13	23	36	18	21	24	13	23	20	41	23	27	22	22	19	6	18	369
ENSBTAG00000015989	RPS5	4252.52	0.51343	0.0871855	5.88894	3.88676e-09	4.02267e-07	4232	4786	3172	5582	2588	1969	2677	4034	3301	2893	4033	3506	1458	2084	3389	5194	8907	5272	3258	6599	3587	5163	5549	9484	8963	8326	3335	5894	5121	3719	3823	95583
ENSBTAG00000047752	OTUD1	75.7701	0.721069	0.122533	5.88467	3.98842e-09	4.10073e-07	81	57	42	84	57	28	40	73	52	66	66	74	18	34	72	72	126	104	58	123	49	118	119	230	189	184	53	120	95	53	48	1813
ENSBTAG00000010134	OSTM1	368.598	0.372252	0.0632801	5.88261	4.03854e-09	4.12511e-07	463	540	277	445	269	173	236	376	220	171	408	374	162	245	367	375	811	364	454	504	322	521	445	867	507	708	294	331	472	296	330	7968
ENSBTAG00000008186	UBXN6	277.341	0.423969	0.0721259	5.87818	4.14811e-09	4.20952e-07	287	332	200	317	180	150	225	296	205	203	271	230	122	134	393	276	564	266	231	361	271	341	337	509	419	522	268	308	401	232	222	5921
ENSBTAG00000045159	SNORD112	76.5811	-0.941541	0.160216	-5.87669	4.1856e-09	4.22017e-07	127	120	84	107	84	42	78	85	42	97	101	198	55	66	67	27	73	21	105	47	49	40	50	81	31	100	41	59	47	134	140	1112
ENSBTAG00000015513	DOCK5	96.6951	-0.632435	0.107694	-5.8725	4.29282e-09	4.30053e-07	220	140	97	130	136	72	109	114	115	83	125	189	44	49	63	43	159	57	88	64	63	132	101	124	85	91	62	79	82	92	110	1495
ENSBTAG00000023374	FUT1	12.8028	-1.21363	0.206785	-5.86902	4.38382e-09	4.36372e-07	41	50	9	26	25	13	23	24	13	12	17	17	5	8	5	4	13	9	2	2	8	11	3	10	7	14	11	9	4	12	5	129
ENSBTAG00000031004	CNFN	31.5748	-1.48695	0.253405	-5.86787	4.41423e-09	4.36618e-07	156	68	32	74	56	84	97	96	40	11	40	72	1	7	0	4	5	14	2	5	2	38	4	27	20	14	5	8	9	11	9	177
ENSBTAG00000021695	GLYCTK	338.904	0.772731	0.131825	5.8618	4.57868e-09	4.50035e-07	338	471	184	382	161	172	231	324	210	170	381	235	80	145	166	451	819	416	288	665	201	686	478	868	833	671	248	418	582	205	186	8181
ENSBTAG00000007791	KCNQ5	11.9723	-1.07308	0.183264	-5.85541	4.75839e-09	4.64776e-07	37	13	13	19	14	5	11	20	25	13	15	16	12	10	6	5	17	5	7	8	6	7	12	11	6	4	13	8	3	15	14	147
ENSBTAG00000003001	LAMTOR1	224.41	0.475297	0.081243	5.85031	4.90643e-09	4.76259e-07	266	311	166	239	122	121	145	221	169	102	263	197	114	119	192	256	565	270	195	360	150	336	258	520	360	424	180	306	273	149	188	4982
ENSBTAG00000046544	SLC7A10	21.8019	-1.18601	0.203319	-5.83324	5.43615e-09	5.24421e-07	50	24	36	18	22	8	17	33	26	26	35	57	13	20	9	3	23	7	14	9	21	16	9	16	1	30	10	18	10	58	39	293
ENSBTAG00000010481	UBXN1	319.239	0.448731	0.0771576	5.81577	6.03551e-09	5.78668e-07	338	432	220	381	189	143	208	316	257	197	287	233	148	203	345	336	652	373	272	475	204	403	408	746	497	707	299	359	427	267	302	7072
ENSBTAG00000006440	IGDCC4	113.219	-0.913502	0.157133	-5.81355	6.11614e-09	5.82823e-07	166	162	158	189	196	85	108	123	89	138	125	299	67	64	95	63	108	40	108	53	85	54	84	102	49	127	104	89	58	177	133	1529
ENSBTAG00000010321	TTC1	255.488	0.28472	0.0490111	5.80929	6.27383e-09	5.88595e-07	339	368	176	311	166	148	189	300	176	170	284	254	123	142	230	248	542	244	315	348	220	427	276	481	339	483	213	276	271	204	211	5328
ENSBTAG00000011837	ASNA1	408.863	0.501324	0.0863032	5.80887	6.2897e-09	5.88595e-07	380	478	266	450	193	223	316	456	320	197	443	303	189	236	420	423	915	622	363	714	312	536	543	972	540	821	388	382	498	333	359	9141
ENSBTAG00000015642	SDF4	462.128	0.371452	0.0639318	5.81012	6.2427e-09	5.88595e-07	542	655	324	558	316	264	294	474	367	254	432	489	207	232	495	513	992	497	443	629	336	670	521	933	864	843	342	509	560	379	437	9963
ENSBTAG00000017655	PALMD	819.767	0.573273	0.0987464	5.80551	6.41701e-09	5.96935e-07	918	1034	431	1116	495	359	555	757	556	590	856	594	384	397	513	863	1385	1232	899	1293	595	990	1354	2629	1450	1357	768	1010	1056	533	572	18499
ENSBTAG00000012497	KHDRBS1	404.347	-0.321058	0.0553519	-5.80031	6.61918e-09	6.12098e-07	755	576	324	550	374	235	371	548	361	350	446	631	220	256	319	282	572	318	388	396	315	403	465	730	437	539	294	383	341	449	476	7107
ENSBTAG00000006209	EXT1	391.553	-0.250304	0.0431934	-5.79496	6.83382e-09	6.28229e-07	603	531	382	598	296	291	360	472	356	340	470	500	212	237	313	325	574	347	355	438	317	442	400	656	420	621	263	386	300	430	404	6991
ENSBTAG00000042882	SNORD113	71.8563	-0.939026	0.162264	-5.78703	7.16433e-09	6.54761e-07	127	112	72	114	104	42	66	80	45	76	80	191	51	48	61	31	82	23	87	37	48	43	48	103	22	82	21	61	52	126	142	1069
ENSBTAG00000021827	TCF21	115.381	-0.729761	0.126363	-5.77513	7.68939e-09	6.98661e-07	141	217	127	197	95	54	143	146	152	133	185	117	111	79	71	49	143	39	100	75	60	88	125	135	87	164	112	108	90	144	134	1724
ENSBTAG00000009219	CADM2	7.77346	-1.39808	0.242169	-5.77317	7.77952e-09	7.02765e-07	16	16	10	5	12	9	11	8	4	8	14	39	2	11	4	2	3	4	3	4	1	1	14	0	4	2	0	1	4	12	14	73
ENSBTAG00000002428	PPA2	223.249	0.530392	0.0920048	5.76483	8.17419e-09	7.34174e-07	247	266	110	291	102	89	150	218	175	110	238	176	119	114	202	214	604	216	232	397	163	332	348	563	377	392	167	232	317	188	224	5168
ENSBTAG00000016002	FAM169A	9.15019	-1.23971	0.215193	-5.76094	8.36472e-09	7.42749e-07	11	21	5	26	7	5	11	27	21	10	14	19	2	4	2	5	5	6	5	5	3	10	7	12	8	0	1	5	4	15	20	113
ENSBTAG00000021971	SNCAIP	47.2873	-0.721244	0.125194	-5.76102	8.36081e-09	7.42749e-07	98	68	46	78	47	43	60	72	42	40	48	71	38	37	36	45	51	17	46	45	31	39	57	43	23	54	39	35	20	54	49	684
ENSBTAG00000016724	NPEPL1	119.244	0.584369	0.101506	5.757	8.56236e-09	7.56003e-07	147	163	80	109	88	49	64	117	100	67	115	103	65	49	166	143	306	94	122	151	131	157	160	216	211	210	86	136	205	82	62	2638
ENSBTAG00000000185	SLC6A14	89.3435	-1.47112	0.256119	-5.74387	9.25348e-09	8.12435e-07	188	288	44	100	159	63	422	527	50	67	302	154	8	58	12	5	27	3	9	9	10	188	13	40	17	15	11	7	28	39	33	466
ENSBTAG00000042508	SNORD113	17.8054	-1.02433	0.178571	-5.73626	9.67883e-09	8.45032e-07	31	31	19	20	31	9	16	24	11	18	19	40	9	16	12	6	11	7	22	10	14	12	14	20	6	19	8	12	9	42	36	260
ENSBTAG00000021328	SPHKAP	9.86611	-1.46382	0.255415	-5.73116	9.97467e-09	8.66023e-07	26	9	20	5	24	9	8	6	18	62	6	71	0	3	3	2	0	1	1	2	0	2	0	1	6	0	0	0	3	2	2	25
ENSBTAG00000012044	RPL13	6108.02	0.427164	0.0746371	5.72322	1.04526e-08	9.02506e-07	6127	7389	4530	7795	3807	2677	3926	5972	4651	4331	5868	5207	2527	3102	5697	7250	12658	6971	4823	8902	5206	7471	7734	12359	10927	11826	5135	7619	7618	5732	6339	134267
ENSBTAG00000037819	SFT2D2	510.514	0.602623	0.105445	5.71505	1.0967e-08	9.41714e-07	512	602	340	671	355	221	410	497	318	310	514	393	148	323	354	442	1208	681	517	1044	336	804	842	1229	1119	899	349	681	600	277	335	11717
ENSBTAG00000001252	HIVEP1	99.1073	-0.667411	0.116928	-5.70787	1.14397e-08	9.76935e-07	190	75	92	185	118	90	101	126	117	118	150	164	65	68	58	66	115	55	95	71	73	83	92	126	78	160	62	107	46	100	80	1467
ENSBTAG00000000719	ENSBTAG00000000719	8.87982	-1.20102	0.210729	-5.69935	1.20266e-08	9.98453e-07	18	17	11	6	14	4	11	19	5	13	20	20	7	10	4	2	4	2	5	4	8	3	13	6	2	4	6	7	4	15	6	95
ENSBTAG00000005615	CEACAM1	225.533	-1.14476	0.200754	-5.70228	1.18216e-08	9.98453e-07	362	209	375	259	477	662	231	314	165	278	198	495	60	179	139	99	199	75	192	82	104	191	141	208	104	247	152	74	76	185	137	2405
ENSBTAG00000009811	BOP1	145.361	0.415763	0.0729514	5.69918	1.20382e-08	9.98453e-07	167	170	83	173	91	83	93	145	120	79	181	152	77	77	140	145	285	199	141	233	126	194	141	311	213	276	141	183	160	108	109	3105
ENSBTAG00000010716	FRAS1	30.7394	-1.31487	0.230732	-5.69866	1.2075e-08	9.98453e-07	58	61	27	52	41	11	35	34	65	58	27	76	62	22	11	15	5	8	42	8	27	8	2	20	16	13	2	17	15	32	26	267
ENSBTAG00000021544	EBNA1BP2	258.445	0.35476	0.0622249	5.70125	1.18931e-08	9.98453e-07	309	366	178	367	139	142	195	270	174	159	273	235	114	145	268	261	623	290	246	373	238	322	302	508	393	414	210	309	306	214	233	5510
ENSBTAG00000030973	ENSBTAG00000030973	275.099	1.14217	0.200318	5.70179	1.18555e-08	9.98453e-07	102	168	139	338	80	69	108	143	79	89	253	99	263	81	669	352	932	336	369	267	408	177	379	351	345	606	228	720	579	93	117	6928
ENSBTAG00000010050	COL16A1	758.826	-0.623869	0.109508	-5.69703	1.21913e-08	1.00277e-06	1301	1245	832	1318	962	389	792	854	658	780	875	1365	515	569	788	508	1313	378	667	445	502	512	600	931	466	894	570	603	785	841	829	11632
ENSBTAG00000025126	ENSBTAG00000025126	18.0596	-0.931334	0.163598	-5.69281	1.24968e-08	1.02252e-06	41	24	28	31	23	10	14	28	23	23	21	23	16	14	6	10	32	10	27	15	10	9	17	10	8	12	10	10	12	24	20	242
ENSBTAG00000005372	DLGAP1	15.4001	-0.880917	0.154768	-5.69184	1.2568e-08	1.02299e-06	30	24	16	29	14	11	18	24	23	20	11	25	14	9	9	9	23	13	11	8	6	9	12	11	7	22	16	10	9	15	22	212
ENSBTAG00000008343	ENSBTAG00000008343	8.0256	1.45219	0.255399	5.68597	1.30072e-08	1.05325e-06	0	2	0	8	0	0	2	0	3	0	9	1	1	5	0	16	20	24	15	9	6	19	28	19	24	56	7	10	6	1	1	261
ENSBTAG00000037527	OAS1X	122.57	-1.34188	0.236242	-5.68009	1.34623e-08	1.08448e-06	487	463	95	90	98	103	79	101	246	226	212	148	232	151	13	99	261	20	42	18	42	168	39	59	31	37	19	32	35	53	73	1041
ENSBTAG00000039614	ENSBTAG00000039614	11.3187	1.27525	0.22509	5.66551	1.46584e-08	1.17478e-06	2	6	2	5	3	2	9	14	6	2	9	5	0	6	6	19	23	18	21	30	8	19	29	41	59	19	8	9	7	5	6	327
ENSBTAG00000026708	PRSS35	263.472	1.25054	0.220841	5.66263	1.49075e-08	1.18864e-06	77	87	113	134	67	36	141	210	106	151	253	148	60	75	40	433	276	533	405	313	86	353	380	1557	1155	990	160	186	636	132	165	7800
ENSBTAG00000021720	MRPL27	200.89	0.32522	0.0575109	5.65494	1.55905e-08	1.23679e-06	244	270	144	232	148	115	168	217	145	134	198	195	102	104	210	223	457	218	193	277	135	326	219	392	292	381	147	213	242	161	158	4244
ENSBTAG00000016224	RPS7	8441.75	0.4436	0.0784803	5.65238	1.5824e-08	1.24898e-06	8417	9775	6730	10939	5535	3976	5592	8032	6311	6195	7842	7846	3413	4003	7034	10166	17309	9982	6616	12498	6634	9711	11183	17863	16732	16620	6876	11226	10149	7368	7696	185663
ENSBTAG00000000737	DMXL2	593.698	0.662852	0.117313	5.65031	1.60157e-08	1.25775e-06	659	597	367	689	316	272	383	552	478	241	588	443	183	240	373	663	1279	690	447	1410	402	824	1089	1866	1175	1188	525	751	603	546	521	14352
ENSBTAG00000023338	PEG3	327.393	-1.15901	0.205259	-5.64659	1.63662e-08	1.27886e-06	463	567	477	313	507	396	228	261	240	453	433	1490	57	218	313	192	283	72	294	95	131	170	137	205	107	387	201	183	118	670	506	4064
ENSBTAG00000013213	OSR2	17.1872	-1.12527	0.199353	-5.64462	1.65546e-08	1.28714e-06	33	32	27	27	36	8	14	24	32	27	18	43	13	7	8	6	11	1	21	7	6	11	15	21	8	19	13	9	7	27	6	196
ENSBTAG00000011022	ARPP19	719.26	0.286482	0.0508517	5.63367	1.76414e-08	1.36485e-06	927	924	548	931	469	357	494	742	526	497	756	720	398	416	551	698	1443	768	752	1052	593	925	1011	1737	1043	1178	543	757	856	621	628	15156
ENSBTAG00000046358	ENSBTAG00000046358	3368.73	-0.362378	0.0644232	-5.62497	1.85542e-08	1.4284e-06	6607	4668	2930	5924	3691	2283	3296	4076	3356	2895	3448	4685	1819	1990	2528	2110	5342	2396	3449	3032	2361	3866	3174	6028	4097	5142	2314	3319	2241	3588	3156	58143
ENSBTAG00000025526	MDC1	154.562	-0.547093	0.0974439	-5.61445	1.97192e-08	1.51064e-06	276	181	155	226	192	126	151	157	181	150	228	237	90	92	80	117	164	119	147	119	86	115	166	277	152	254	127	126	98	190	146	2483
ENSBTAG00000014628	OAS2	32.5256	-1.41329	0.25184	-5.61188	2.00141e-08	1.52576e-06	61	44	19	17	30	24	12	10	46	62	140	49	137	46	4	5	51	5	9	4	6	28	3	15	14	23	6	12	7	7	6	205
ENSBTAG00000015915	SBSN	6.43857	-1.4395	0.256579	-5.61033	2.0194e-08	1.532e-06	34	25	4	44	2	21	9	8	4	1	22	2	5	1	0	2	4	2	2	1	0	5	1	3	0	4	1	1	1	3	2	32
ENSBTAG00000021048	ADM	254.349	0.839671	0.149729	5.60793	2.0476e-08	1.54589e-06	174	274	129	416	137	149	137	163	177	137	157	108	88	157	210	433	443	353	350	386	185	340	402	609	855	449	157	340	297	115	153	6077
ENSBTAG00000004822	SOX10	17.1663	-1.23915	0.221619	-5.59135	2.2531e-08	1.68476e-06	28	28	24	15	47	7	16	21	25	26	21	53	24	9	14	2	27	3	6	9	7	8	14	5	0	21	11	7	8	16	18	176
ENSBTAG00000006246	CBX5	153.494	-0.39213	0.0701226	-5.59207	2.24384e-08	1.68476e-06	257	209	158	209	111	96	125	197	159	127	193	254	119	99	109	87	207	124	122	182	126	154	150	282	160	238	110	130	113	154	186	2634
ENSBTAG00000004115	MYLIP	1054.97	0.629385	0.112643	5.58743	2.30456e-08	1.71503e-06	923	1314	607	1244	617	558	691	936	669	518	1200	717	420	582	642	957	1461	1666	1092	2038	759	1627	1702	3906	1661	2166	1120	1254	1053	754	839	24697
ENSBTAG00000013392	PLD2	295.775	-0.430654	0.0771624	-5.58115	2.3894e-08	1.76974e-06	600	430	267	465	287	283	341	406	251	272	392	421	141	180	230	207	413	308	211	306	169	307	255	472	309	366	214	276	253	253	236	4785
ENSBTAG00000006817	CBL	181.171	-0.355904	0.0637992	-5.57851	2.42589e-08	1.77721e-06	338	226	172	266	177	166	174	217	181	176	219	240	78	103	150	127	272	124	183	205	123	220	182	322	190	266	114	160	124	191	182	3135
ENSBTAG00000019136	STUB1	364.01	0.358588	0.0642866	5.57796	2.43359e-08	1.77721e-06	411	469	281	474	212	206	303	377	280	243	405	373	157	174	380	345	776	412	310	471	298	461	412	849	634	587	296	479	456	272	286	7724
ENSBTAG00000033515	ENSBTAG00000033515	125.909	-0.98811	0.1771	-5.5794	2.41349e-08	1.77721e-06	177	214	166	144	159	40	174	183	109	197	94	223	104	101	120	77	86	59	127	46	118	60	103	108	41	103	67	68	66	252	216	1717
ENSBTAG00000015056	RBP2	473.406	0.978721	0.175491	5.57704	2.44649e-08	1.77832e-06	300	547	234	530	142	64	307	497	244	307	460	206	72	177	211	555	1194	747	510	1214	225	804	610	1310	1548	985	383	698	755	340	361	12450
ENSBTAG00000005211	ENSBTAG00000005211	13902.6	0.349343	0.062649	5.57619	2.45844e-08	1.77873e-06	14706	17244	10474	18045	9005	6425	9996	14896	10187	9602	13538	12983	6766	7499	12806	15008	28246	16849	12018	19267	12195	16006	18594	29958	23724	24974	10096	16600	15828	12004	14080	298253
ENSBTAG00000015214	CA3	558.222	-1.22757	0.220354	-5.57091	2.53414e-08	1.82505e-06	1362	1884	582	752	557	367	651	824	774	1164	937	2037	120	481	77	279	161	247	245	346	27	309	424	407	1125	533	188	130	238	447	433	5616
ENSBTAG00000012164	CP	30.5313	-1.13677	0.20417	-5.56777	2.58025e-08	1.84973e-06	84	99	36	100	33	28	15	38	53	33	29	68	7	22	3	19	56	5	20	8	24	10	27	26	13	26	9	16	28	34	35	359
ENSBTAG00000043376	snoU2_19	13.0947	-1.0595	0.190481	-5.56223	2.66346e-08	1.90066e-06	29	18	11	13	13	8	20	19	6	12	30	30	9	13	6	2	17	6	7	9	5	17	5	29	5	15	5	6	6	20	33	193
ENSBTAG00000004414	SLC30A10	256.5	1.33892	0.240944	5.55698	2.74479e-08	1.94097e-06	32	155	40	396	21	3	52	90	168	25	132	19	83	100	117	380	548	449	338	660	212	205	623	1134	1105	587	279	528	275	159	154	7753
ENSBTAG00000012900	TMEM229B	437.662	-1.18544	0.213322	-5.55704	2.74392e-08	1.94097e-06	1652	1393	462	836	420	625	1029	956	304	608	810	519	66	281	71	159	431	328	207	85	76	333	234	847	386	486	121	216	190	240	148	4558
ENSBTAG00000031327	TRMT61A	163.433	0.532328	0.0959485	5.54806	2.88863e-08	2.03349e-06	163	192	133	167	87	73	108	154	148	89	153	147	68	106	238	164	423	220	146	199	208	181	168	294	210	305	168	209	189	116	116	3554
ENSBTAG00000015913	MFHAS1	493.963	0.407297	0.0734282	5.54687	2.90831e-08	2.03816e-06	581	524	297	751	284	282	394	511	378	368	510	447	240	260	484	458	1083	481	395	697	399	700	578	1217	711	961	575	657	531	334	353	10614
ENSBTAG00000025046	ALKBH5	272.51	0.390566	0.0705751	5.53404	3.12933e-08	2.18327e-06	295	304	183	305	188	162	188	240	222	179	268	300	152	155	377	254	603	282	284	311	277	311	356	452	329	547	278	323	320	220	195	5719
ENSBTAG00000005863	ENSBTAG00000005863	126.344	-0.514872	0.0930517	-5.53318	3.14475e-08	2.18427e-06	198	157	89	203	175	113	127	161	120	141	195	154	58	98	90	69	168	76	125	128	74	109	118	189	135	199	97	130	77	141	116	2041
ENSBTAG00000026523	PLAGL1	149.972	-0.662091	0.119695	-5.53149	3.17529e-08	2.19573e-06	224	204	156	226	176	98	155	173	114	168	173	196	127	102	160	120	184	77	98	91	116	78	123	185	123	157	106	142	128	215	242	2345
ENSBTAG00000034901	HIST3H2BB	96.6953	-0.630098	0.114044	-5.52504	3.29407e-08	2.26783e-06	170	179	53	157	59	81	92	140	124	101	126	156	50	59	60	74	106	71	44	106	49	109	80	206	105	129	51	63	67	144	139	1603
ENSBTAG00000046420	SNORD113	71.1163	-0.906327	0.164209	-5.51936	3.40242e-08	2.33215e-06	101	91	82	104	88	53	64	89	57	88	103	152	54	63	49	28	56	14	107	44	69	58	57	59	22	80	38	50	40	104	118	993
ENSBTAG00000031723	ENSBTAG00000031723	8774.98	0.391634	0.0709887	5.51684	3.45143e-08	2.35541e-06	9290	11703	6659	10982	6206	3862	6231	9310	6951	5383	8589	8491	3430	3879	7259	9449	17581	11572	7805	14214	6963	10743	10811	19645	14205	18741	7704	10017	8673	8086	8699	192167
ENSBTAG00000019345	RFK	139.222	-0.386086	0.0700505	-5.51155	3.55691e-08	2.41684e-06	225	242	126	182	124	87	123	193	136	135	160	198	83	93	87	113	293	107	156	156	93	171	129	218	135	168	81	90	110	147	166	2420
ENSBTAG00000027728	NUDT12	374.898	0.523972	0.0950835	5.51066	3.57496e-08	2.41859e-06	411	506	260	422	221	150	274	393	201	227	430	316	136	237	278	408	782	370	431	651	199	643	575	943	758	646	290	409	538	263	313	8497
ENSBTAG00000003045	BAMBI	64.8899	0.813245	0.147836	5.50099	3.77674e-08	2.54409e-06	63	92	36	59	32	14	31	54	44	23	81	47	33	34	41	117	232	47	95	71	82	118	67	106	116	124	59	87	113	33	37	1545
ENSBTAG00000027126	MUC15	8.59657	-1.40342	0.255434	-5.49426	3.92363e-08	2.6317e-06	22	15	0	17	11	2	10	15	17	23	3	16	0	5	0	5	4	3	3	1	3	1	5	9	4	2	1	0	0	34	37	112
ENSBTAG00000009477	PIR	52.4585	0.543376	0.0989852	5.48947	4.03142e-08	2.68098e-06	74	53	26	61	23	25	49	64	34	28	62	49	17	14	47	62	111	56	47	84	48	81	88	133	83	92	42	71	64	41	48	1198
ENSBTAG00000014774	ANKRD24	509.591	1.05542	0.192244	5.48998	4.01973e-08	2.68098e-06	262	352	167	765	75	140	287	414	262	236	644	148	245	234	277	539	1424	1042	451	1214	313	514	867	971	1556	956	379	1278	884	184	242	13091
ENSBTAG00000040381	ZNF75A	258.784	0.375111	0.0683948	5.4845	4.14644e-08	2.74578e-06	264	320	196	264	187	125	171	203	169	184	290	289	129	137	281	242	519	241	307	310	260	418	377	495	452	479	178	271	274	222	282	5608
ENSBTAG00000013537	FER1L6	37.0459	1.31357	0.240143	5.46995	4.50159e-08	2.96839e-06	13	18	2	28	7	8	23	43	26	3	23	7	16	8	22	26	46	59	47	39	18	120	66	282	188	38	12	89	65	8	4	1129
ENSBTAG00000004515	KCNK1	28.4025	-0.955461	0.174787	-5.46644	4.59159e-08	3.01502e-06	54	51	21	68	31	23	48	54	30	28	82	30	3	19	3	24	25	21	13	27	8	24	26	43	26	36	15	16	11	36	34	388
ENSBTAG00000008860	FAM65A	194.397	-0.664201	0.121532	-5.46524	4.62293e-08	3.02289e-06	418	238	223	371	231	194	182	210	200	203	217	403	87	109	149	131	278	84	174	113	172	162	112	244	164	269	139	204	110	205	197	2907
ENSBTAG00000009676	STK25	320.4	0.376032	0.0689602	5.45289	4.95574e-08	3.22701e-06	380	341	253	401	210	155	245	313	233	210	381	302	130	184	307	340	659	388	257	493	227	361	394	684	546	624	318	386	350	264	279	6877
ENSBTAG00000016562	SEC63	592.395	-0.282833	0.0520049	-5.43857	5.3709e-08	3.45439e-06	1033	947	584	860	543	355	556	795	479	483	659	829	297	365	473	405	973	372	593	591	443	785	613	966	770	816	400	573	502	632	643	10550
ENSBTAG00000021232	TPD52L2	801.193	0.306484	0.0563539	5.43856	5.37123e-08	3.45439e-06	1011	1112	589	1002	594	399	623	933	599	614	812	751	325	408	660	802	1648	872	723	1115	626	1218	1007	1775	1365	1444	570	915	905	706	620	16971
ENSBTAG00000047326	EDA2R	10.5996	1.2253	0.225246	5.43984	5.33288e-08	3.45439e-06	4	4	7	16	3	1	2	9	5	3	12	2	1	3	2	18	29	26	6	36	8	14	14	37	39	22	11	16	14	6	4	302
ENSBTAG00000043670	SNORD113	10.7905	-1.14069	0.209895	-5.43458	5.49263e-08	3.51799e-06	14	19	11	12	15	6	10	19	9	19	11	37	6	10	9	5	2	3	16	4	6	9	4	9	5	5	2	10	5	18	20	132
ENSBTAG00000002451	TTC39A	17.1219	-0.942025	0.173437	-5.43151	5.58796e-08	3.5415e-06	40	22	15	35	19	7	17	18	18	31	26	44	9	10	11	4	26	14	20	5	9	15	10	18	10	10	13	7	15	19	29	235
ENSBTAG00000017832	PDK3	799.499	0.728229	0.134081	5.43126	5.59563e-08	3.5415e-06	836	813	429	918	371	300	531	786	533	575	934	599	159	358	442	930	1488	1021	822	1868	383	1241	1379	2678	1919	1558	703	1115	758	596	555	19456
ENSBTAG00000020935	HIF1A	804.031	-0.548429	0.100977	-5.43121	5.59733e-08	3.5415e-06	1446	1129	619	1390	647	1140	998	1345	711	610	1131	975	400	443	474	508	1358	689	625	757	515	984	737	1405	654	1016	478	578	572	767	826	12943
ENSBTAG00000026758	AKR7A2	50.393	1.08323	0.199484	5.43015	5.63067e-08	3.54823e-06	44	30	30	45	6	7	23	39	29	20	49	15	5	16	36	88	186	64	22	72	24	102	83	191	81	130	76	123	46	57	44	1425
ENSBTAG00000013032	CCNDBP1	637.212	0.246723	0.0454525	5.42816	5.69378e-08	3.57359e-06	810	841	495	761	446	334	551	753	482	465	734	699	316	315	617	592	1258	649	668	915	521	855	824	1332	1044	1103	447	587	721	468	526	13127
ENSBTAG00000007611	NRIP2	9.5708	-1.04471	0.192692	-5.42167	5.90432e-08	3.69091e-06	17	21	13	12	11	8	15	22	5	8	11	29	6	11	3	5	13	4	12	11	2	9	4	9	2	12	2	7	4	10	8	117
ENSBTAG00000009091	RNASEL	96.3486	-0.642898	0.118597	-5.42085	5.93175e-08	3.69328e-06	194	278	89	117	109	57	133	170	97	68	127	143	52	48	57	54	159	59	83	96	75	135	70	117	78	122	50	47	87	85	103	1477
ENSBTAG00000011962	PLA2G3	24.2258	-1.2702	0.234371	-5.4196	5.97311e-08	3.70428e-06	79	66	37	67	13	46	49	60	7	23	53	45	0	12	2	5	20	24	2	14	3	29	11	24	12	22	3	13	9	26	23	242
ENSBTAG00000020371	ACOT8	244.942	0.887296	0.163746	5.41872	6.00259e-08	3.70785e-06	179	227	122	316	93	76	135	200	197	93	260	192	50	142	136	279	582	401	181	534	98	262	495	657	839	527	214	285	397	143	151	6181
ENSBTAG00000042401	SNORD113	49.8198	-0.949977	0.17537	-5.41697	6.06158e-08	3.72954e-06	66	90	57	67	75	28	48	50	25	58	64	117	34	41	53	16	45	18	55	19	41	31	30	64	15	71	20	28	32	95	102	735
ENSBTAG00000002467	FAM173A	144.117	0.585782	0.108277	5.41006	6.30045e-08	3.86131e-06	146	170	89	161	102	79	95	164	113	58	160	113	38	66	170	214	336	151	108	229	115	173	164	331	334	271	113	174	178	120	103	3284
ENSBTAG00000004799	DENND2A	243.404	-0.69227	0.128071	-5.40538	6.46722e-08	3.94803e-06	335	355	254	323	332	216	223	282	173	290	314	477	185	136	238	117	312	105	265	141	206	183	183	228	160	354	162	238	157	345	291	3685
ENSBTAG00000020141	FREM1	27.4046	-1.09697	0.203245	-5.39729	6.76559e-08	4.11411e-06	72	75	47	35	31	29	43	29	34	37	48	80	5	19	5	19	15	26	24	19	3	24	15	43	27	14	13	12	5	16	16	296
ENSBTAG00000013240	SLC3A2	406.735	0.380377	0.0705325	5.39292	6.93203e-08	4.19898e-06	433	497	257	544	270	197	300	399	368	222	490	317	183	269	430	433	867	436	397	670	315	474	501	829	630	735	380	444	481	328	329	8679
ENSBTAG00000005596	IGFBP2	103.147	-1.05657	0.196046	-5.38938	7.07003e-08	4.26604e-06	163	161	100	259	101	54	89	120	179	261	149	174	48	78	55	49	41	25	36	26	69	63	46	175	176	50	30	81	92	140	133	1287
ENSBTAG00000018828	ATN1	105.915	-0.726263	0.134991	-5.38008	7.44511e-08	4.47508e-06	206	99	86	195	130	93	87	126	131	121	161	161	89	89	84	72	115	51	107	83	88	64	78	113	60	140	91	105	37	119	90	1497
ENSBTAG00000047837	ENSBTAG00000047837	258.98	-0.502491	0.0934307	-5.37822	7.52259e-08	4.50433e-06	605	452	298	390	247	220	221	332	289	216	283	433	123	151	209	174	371	169	283	181	211	350	197	375	297	289	140	209	190	243	230	4118
ENSBTAG00000015820	UXT	108.65	0.537627	0.100022	5.3751	7.65409e-08	4.54944e-06	136	133	62	145	54	49	71	105	79	63	107	81	38	52	85	156	212	147	84	161	89	151	163	216	222	196	95	144	123	100	99	2443
ENSBTAG00000045649	ENSBTAG00000045649	11.7379	1.33	0.24744	5.37505	7.65614e-08	4.54944e-06	9	14	3	5	6	0	3	6	4	9	12	2	0	1	3	17	22	11	19	34	1	20	27	84	42	39	18	10	22	0	0	369
ENSBTAG00000015896	CC2D1B	364.369	0.551822	0.1029	5.36272	8.19765e-08	4.85276e-06	315	440	193	348	220	192	332	438	334	240	466	262	112	204	340	346	827	440	336	600	282	615	527	967	702	639	362	429	336	205	199	8152
ENSBTAG00000020880	C14orf37	22.5534	-1.15206	0.214922	-5.36034	8.30636e-08	4.89856e-06	25	47	14	38	18	6	20	36	22	74	38	41	5	18	4	15	45	5	7	23	10	16	19	18	10	9	9	7	12	51	54	314
ENSBTAG00000011862	ENSBTAG00000011862	9.10385	-1.22685	0.228967	-5.35821	8.40509e-08	4.93815e-06	11	16	7	9	12	4	12	8	9	38	12	30	7	3	3	8	7	3	9	4	7	4	5	6	3	7	1	2	2	15	11	97
ENSBTAG00000034693	SYT1	10.2964	-1.21854	0.227727	-5.35086	8.75351e-08	5.12359e-06	17	26	12	11	12	3	7	12	19	27	18	27	6	12	2	5	14	1	12	2	4	2	3	5	2	13	4	1	14	10	16	110
ENSBTAG00000004231	GPM6A	39.0786	-1.06328	0.198853	-5.34706	8.93964e-08	5.21301e-06	107	49	34	92	33	18	33	47	26	135	31	65	13	31	12	14	31	15	52	17	24	35	29	26	38	40	12	22	15	61	74	517
ENSBTAG00000016729	KCNT2	79.033	-0.720941	0.134903	-5.34415	9.08418e-08	5.2776e-06	125	165	110	121	124	56	59	92	73	85	77	152	32	43	57	51	120	28	97	56	59	69	75	99	40	74	60	59	44	99	116	1203
ENSBTAG00000021288	PSMB4	655.437	0.308412	0.0577245	5.34282	9.15109e-08	5.29679e-06	771	869	481	807	377	331	539	743	535	409	682	629	282	366	638	649	1320	770	564	946	533	917	828	1554	989	1108	476	680	781	588	625	13966
ENSBTAG00000023462	ENSBTAG00000023462	6306.56	0.423253	0.0793012	5.33728	9.43492e-08	5.44092e-06	7023	8310	5024	8567	3759	2693	4029	6087	4667	4345	5388	6077	2618	2970	5755	7547	13155	7184	5191	8691	5422	7392	8243	14000	11867	11263	4397	8329	8131	5629	6296	138492
ENSBTAG00000007497	ARFRP1	294.408	0.309479	0.0579988	5.33595	9.50434e-08	5.4608e-06	348	407	224	390	179	162	180	271	250	208	327	263	136	171	268	299	575	318	277	413	229	372	438	608	467	552	247	305	332	256	268	6224
ENSBTAG00000002721	ZCCHC11	677.866	-0.551261	0.103341	-5.33441	9.58549e-08	5.46108e-06	1102	951	813	888	1010	681	583	762	524	941	696	1073	333	390	581	390	820	551	697	606	451	558	764	950	696	931	345	492	487	693	656	10668
ENSBTAG00000006730	SUSD2	48.2772	-0.957014	0.179419	-5.33395	9.60965e-08	5.46108e-06	125	87	58	129	55	76	33	50	59	52	46	136	15	22	8	23	38	47	23	42	24	37	21	44	56	75	20	30	36	40	48	612
ENSBTAG00000039789	ENSBTAG00000039789	127.977	-0.642485	0.120433	-5.3348	9.56525e-08	5.46108e-06	219	189	123	160	144	125	132	151	98	129	148	216	96	95	137	60	146	68	155	78	115	135	84	136	89	168	87	105	75	184	129	1951
ENSBTAG00000019013	HECTD3	362.418	0.389523	0.0730436	5.33275	9.67341e-08	5.47739e-06	427	399	258	436	228	206	283	398	317	203	445	331	139	186	317	328	737	472	349	575	209	561	484	759	537	770	320	457	395	317	258	7845
ENSBTAG00000042442	SNORD113	23.6737	-0.978216	0.18351	-5.33058	9.7901e-08	5.52345e-06	41	28	32	29	49	14	29	26	20	23	38	61	11	21	20	13	12	14	40	11	16	14	13	22	14	20	10	5	16	27	38	305
ENSBTAG00000044760	SNORD112	45.2518	-0.949399	0.178423	-5.32106	1.03164e-07	5.79947e-06	75	75	51	49	64	18	45	47	27	49	48	102	40	47	24	19	47	16	66	19	26	28	55	61	12	52	19	20	30	97	81	672
ENSBTAG00000021289	POGZ	392.808	-0.430104	0.0808549	-5.31946	1.04076e-07	5.82977e-06	611	499	374	511	426	275	370	490	329	428	487	641	285	293	364	224	567	227	429	335	331	360	383	568	330	548	271	411	322	356	391	6417
ENSBTAG00000001821	PRRC2C	1785.3	-0.357713	0.0672983	-5.31534	1.0646e-07	5.92085e-06	3219	2336	1431	2713	1737	1357	1816	2354	1834	1556	2380	2450	992	1164	1226	1007	2577	1470	1885	1768	1152	2154	1868	2984	2235	2479	1128	2067	1125	1740	1590	30455
ENSBTAG00000031774	HIST1H1D	100.775	-0.665294	0.125161	-5.31553	1.06349e-07	5.92085e-06	192	175	63	192	88	63	70	132	119	158	94	136	59	60	72	71	95	73	57	97	54	63	97	201	77	129	65	72	95	150	165	1633
ENSBTAG00000003762	GNB5	159.69	0.399344	0.0752059	5.31001	1.09619e-07	6.07491e-06	186	173	125	182	96	61	109	170	100	112	185	160	100	76	182	170	309	166	139	220	155	199	221	372	194	359	135	151	212	114	159	3457
ENSBTAG00000007833	PIAS2	405.241	-0.223817	0.0421756	-5.30679	1.11572e-07	6.1613e-06	681	581	301	575	345	262	399	506	328	329	524	520	262	277	345	296	646	345	423	452	275	485	419	804	463	574	276	367	334	365	425	7294
ENSBTAG00000014353	SRP14	311.764	0.254076	0.0478854	5.30593	1.121e-07	6.16176e-06	395	418	227	397	185	163	236	356	215	216	331	334	155	170	307	304	692	341	280	418	255	432	399	649	403	514	258	312	372	282	309	6527
ENSBTAG00000021189	ARHGAP36	2.35766	-1.36259	0.256827	-5.30549	1.12369e-07	6.16176e-06	8	7	5	3	3	0	6	7	7	3	5	2	0	3	0	0	1	0	0	0	0	0	4	0	0	1	0	0	2	0	7	15
ENSBTAG00000009911	HDC	19.5322	0.966677	0.18241	5.29946	1.16146e-07	6.3466e-06	15	19	14	12	6	7	8	24	9	7	26	12	6	7	19	23	31	30	26	37	14	20	40	87	64	26	11	18	37	12	9	504
ENSBTAG00000006543	ENSBTAG00000006543	1519.07	0.228438	0.0431312	5.29636	1.18134e-07	6.43272e-06	1851	2045	1061	1939	1055	873	1244	1852	1191	917	1579	1544	830	873	1636	1256	3053	1777	1615	1937	1329	2029	1766	3288	1972	2778	1178	1456	1599	1258	1340	31267
ENSBTAG00000002389	MED19	158.483	0.312657	0.0590774	5.29233	1.20769e-07	6.55339e-06	189	212	113	168	115	76	118	196	113	129	180	157	72	84	146	163	314	177	178	248	116	206	193	313	244	279	109	195	188	122	132	3323
ENSBTAG00000027694	ENSBTAG00000027694	95.323	0.396896	0.0751117	5.28407	1.26343e-07	6.82403e-06	106	112	89	124	55	41	58	95	65	82	108	82	55	44	84	105	207	101	99	149	67	136	129	243	131	178	83	94	113	63	84	2066
ENSBTAG00000038074	GJC3	5.60817	-1.18443	0.224169	-5.28366	1.2663e-07	6.82403e-06	12	8	10	9	5	4	8	5	5	9	4	17	9	3	4	0	3	3	8	4	1	2	6	5	1	3	3	2	1	7	8	61
ENSBTAG00000002341	ETS1	343.42	-0.39891	0.0755276	-5.28165	1.28025e-07	6.87552e-06	611	529	327	495	272	383	312	463	334	252	382	385	227	176	260	249	555	253	306	356	235	458	354	523	283	523	228	288	250	358	410	5889
ENSBTAG00000001212	SSR2	1293.32	0.254233	0.0481528	5.27972	1.29382e-07	6.9246e-06	1434	1711	1067	1419	984	688	1023	1320	1036	865	1211	1339	658	704	1274	1281	2499	1377	1135	1940	1034	1741	1669	2566	1849	2537	996	1329	1384	1193	1288	27092
ENSBTAG00000017043	GPR1	50.7023	0.670292	0.127085	5.27436	1.33223e-07	7.10584e-06	48	75	38	49	21	18	44	51	24	32	62	39	11	26	81	46	74	61	40	92	46	89	71	145	109	100	32	64	63	35	32	1180
ENSBTAG00000009345	AMZ2	449.649	0.288909	0.054802	5.27188	1.35035e-07	7.17801e-06	536	616	348	575	251	285	349	421	370	282	477	435	259	219	439	422	956	487	457	619	394	623	527	951	621	772	317	475	586	380	385	9411
ENSBTAG00000019187	ZNF462	275.571	-0.572215	0.108592	-5.26941	1.36863e-07	7.22597e-06	526	342	271	406	369	255	301	344	221	349	338	430	156	173	308	167	341	223	262	179	196	205	278	364	161	379	184	252	182	257	249	4187
ENSBTAG00000025413	RNF5	129.545	0.375224	0.0712068	5.2695	1.36795e-07	7.22597e-06	137	149	90	138	89	78	112	168	95	75	144	106	51	73	126	136	252	155	119	213	111	185	154	308	192	230	112	138	132	91	127	2781
ENSBTAG00000009526	TMEM59	1148.46	0.288969	0.0548828	5.2652	1.40038e-07	7.34399e-06	1288	1629	841	1380	862	562	831	1321	804	798	1112	1168	553	661	1041	1003	2107	1197	1123	1755	842	1550	1652	2897	1829	2253	898	1088	1206	1011	1074	24526
ENSBTAG00000011082	IGF-I	145.856	-0.947747	0.18	-5.26528	1.3998e-07	7.34399e-06	206	298	194	138	290	200	140	165	99	181	159	441	58	98	106	72	214	29	165	76	94	124	129	103	57	166	106	58	66	154	147	1866
ENSBTAG00000002060	RPL19	5623.69	0.405761	0.0771207	5.26137	1.42983e-07	7.47336e-06	6308	7896	4527	7723	3324	2558	3665	5464	4612	3610	4778	5312	2097	2548	4942	6368	11845	6367	4597	7962	4836	7559	7149	12168	10571	10272	4293	6977	6626	5336	5505	123373
ENSBTAG00000001862	PPP2R2B	15.1586	-1.04347	0.198421	-5.25887	1.44943e-07	7.55056e-06	31	25	26	19	37	13	15	30	9	14	13	43	10	6	7	10	20	2	11	10	9	5	16	5	10	13	12	5	12	14	19	180
ENSBTAG00000001407	AP3S2	249.713	0.291621	0.0554877	5.25559	1.47548e-07	7.61018e-06	272	334	193	288	154	138	173	229	185	167	279	259	143	144	276	210	564	256	233	347	234	307	299	469	317	488	211	295	284	221	241	5252
ENSBTAG00000006666	NAA25	392.513	-0.235274	0.044763	-5.256	1.47221e-07	7.61018e-06	583	615	339	544	333	263	400	505	351	333	428	587	194	275	333	304	700	299	393	425	258	509	407	727	484	532	260	360	305	390	367	7053
ENSBTAG00000024803	ENDOD1	1403.38	0.67766	0.128932	5.25593	1.47276e-07	7.61018e-06	1590	1923	783	1731	819	514	1053	1382	863	557	1596	832	731	757	878	1597	3246	2206	1095	2495	1055	1860	2112	4224	3103	2793	866	1807	2078	679	723	32817
ENSBTAG00000007234	PLRG1	507.587	0.283121	0.0538838	5.25428	1.48604e-07	7.63941e-06	633	670	371	660	342	236	385	568	395	335	574	475	214	300	410	504	990	604	534	791	367	775	651	1152	688	915	378	545	522	438	492	10756
ENSBTAG00000046191	ADAD1	3.52309	-1.34124	0.255309	-5.2534	1.49314e-07	7.65074e-06	9	9	5	5	4	0	2	10	1	6	8	20	2	3	2	0	0	0	0	2	2	2	0	1	0	7	2	0	0	4	9	31
ENSBTAG00000019456	SPRED2	58.0689	-0.475749	0.0906099	-5.25051	1.51676e-07	7.74636e-06	109	73	47	118	56	43	51	79	59	47	65	89	30	41	36	42	90	43	64	48	36	49	61	79	62	81	46	56	39	77	56	965
ENSBTAG00000004574	UGT8	9.77929	-1.28286	0.244454	-5.24786	1.53879e-07	7.8333e-06	20	25	38	7	8	3	6	9	39	17	7	25	5	5	6	3	8	6	5	2	6	3	8	4	1	3	5	2	1	3	14	80
ENSBTAG00000011911	NCOA7	123.009	-0.520414	0.0992276	-5.24465	1.56577e-07	7.94475e-06	255	231	142	145	153	115	114	125	111	117	148	174	58	78	97	82	188	77	123	101	60	210	104	196	128	139	71	83	90	130	126	2005
ENSBTAG00000013496	CPM	125.097	-0.94052	0.179369	-5.24348	1.57574e-07	7.96947e-06	401	201	94	207	254	92	241	362	92	118	170	186	32	46	77	44	173	71	164	69	61	152	95	114	58	120	39	71	71	105	109	1593
ENSBTAG00000033395	CCSMST1	156.998	0.344123	0.0656668	5.24044	1.6019e-07	8.05783e-06	189	224	128	204	84	69	112	171	123	102	155	173	65	93	167	161	360	158	155	207	131	227	160	286	250	277	134	185	209	122	130	3319
ENSBTAG00000047906	MRPL36	98.0531	0.424528	0.0810128	5.24026	1.60352e-07	8.05783e-06	102	115	58	123	55	53	67	120	73	67	116	83	56	53	91	101	221	107	86	146	97	143	96	233	124	170	96	116	137	62	75	2101
ENSBTAG00000045902	EPHB2	118.461	-0.499532	0.0953983	-5.23628	1.63845e-07	8.20697e-06	189	187	104	192	114	69	101	112	107	123	147	156	92	100	90	66	165	77	116	87	92	84	95	186	138	152	103	130	76	139	161	1957
ENSBTAG00000010991	TTR	24.5135	1.32007	0.252166	5.23494	1.65034e-07	8.24012e-06	4	17	5	30	9	1	1	12	2	2	8	3	16	5	12	47	18	113	32	10	30	29	93	20	42	160	4	36	50	12	5	713
ENSBTAG00000000210	ARHGAP31	277.406	-0.458249	0.087576	-5.23258	1.67159e-07	8.31961e-06	452	351	265	350	304	310	278	361	234	254	336	339	199	194	261	168	507	150	283	251	212	304	231	375	254	347	205	251	189	252	281	4521
ENSBTAG00000005675	SLC44A4	16.6615	-1.22368	0.233935	-5.23084	1.68738e-07	8.37156e-06	62	26	11	42	5	20	13	27	77	13	24	40	1	8	1	8	8	11	7	14	3	6	7	17	3	23	8	9	8	22	14	169
ENSBTAG00000012409	POSTN	7684.16	-0.768542	0.146944	-5.23016	1.69367e-07	8.37615e-06	15950	22971	6912	8481	7815	3150	6503	9724	6662	6588	6497	11435	8001	5268	5122	4464	10273	4610	7434	5711	3798	5769	11705	10097	3645	6867	4365	3757	6335	10403	14950	119305
ENSBTAG00000025652	BEST2	75.2943	1.18883	0.227348	5.22913	1.70306e-07	8.39605e-06	38	77	21	53	21	8	57	73	30	12	81	16	4	47	21	159	257	82	119	210	14	170	110	297	293	149	44	52	151	25	32	2185
ENSBTAG00000042739	SNORD113	56.4152	-0.888712	0.169978	-5.22839	1.70997e-07	8.40358e-06	80	99	43	75	84	36	54	57	46	77	66	147	35	35	50	22	55	20	82	23	46	42	31	64	19	76	26	39	34	99	106	834
ENSBTAG00000047262	ENSBTAG00000047262	242.281	0.992889	0.189949	5.22714	1.72151e-07	8.43376e-06	217	289	96	246	57	100	128	189	151	40	354	83	65	122	97	387	649	359	266	566	65	564	422	786	570	341	173	429	410	111	119	6314
ENSBTAG00000020850	MUL1	157.108	0.378045	0.0723874	5.22252	1.76501e-07	8.61987e-06	170	187	99	210	98	94	91	152	119	112	189	145	89	85	166	167	331	191	167	200	115	228	158	274	275	310	144	185	172	121	122	3326
ENSBTAG00000004172	SETD1B	80.9894	-0.663431	0.127092	-5.22008	1.78845e-07	8.68009e-06	174	87	52	145	98	91	112	115	113	81	96	130	31	43	47	46	97	54	87	80	35	85	90	102	73	83	53	80	40	98	61	1211
ENSBTAG00000017310	EVA1C	26.2156	-0.831588	0.159297	-5.22036	1.78574e-07	8.68009e-06	56	41	28	36	37	21	35	48	18	25	51	52	6	16	23	16	36	11	30	12	17	26	16	30	38	24	5	17	12	44	21	378
ENSBTAG00000004842	RSPRY1	153.49	-0.363042	0.0695686	-5.21847	1.80407e-07	8.7288e-06	281	227	138	221	139	115	133	208	145	155	171	219	70	87	113	120	204	125	147	124	113	198	172	244	160	220	103	167	95	172	175	2652
ENSBTAG00000006948	GARNL3	25.841	-0.768784	0.147379	-5.21639	1.82446e-07	8.77573e-06	52	40	20	34	34	15	32	40	24	36	43	42	12	18	18	8	36	14	35	33	14	18	25	16	11	30	11	26	20	27	38	380
ENSBTAG00000018093	KMT2A	869.706	-0.412193	0.0790196	-5.21633	1.825e-07	8.77573e-06	1547	1049	784	1235	936	653	838	958	860	945	1037	1266	547	545	822	504	1186	542	947	723	676	873	898	1283	948	1203	552	991	557	950	843	14498
ENSBTAG00000003727	SH3KBP1	54.6923	-0.670006	0.128589	-5.21045	1.88379e-07	9.03064e-06	118	76	55	61	55	58	48	81	65	60	60	89	38	28	42	35	78	15	69	38	37	74	58	51	33	67	33	33	41	65	64	833
ENSBTAG00000000581	DOCK10	359.994	-0.537798	0.103285	-5.20691	1.92012e-07	9.11616e-06	885	542	381	448	395	300	345	470	402	326	472	533	162	206	309	218	590	212	406	314	226	629	358	446	305	373	195	225	227	356	393	5782
ENSBTAG00000001352	SDCCAG3	257.014	0.383671	0.0736817	5.20714	1.91774e-07	9.11616e-06	265	325	195	336	148	104	186	249	185	187	248	276	140	154	333	238	770	257	252	328	223	331	321	464	370	516	204	253	298	183	234	5575
ENSBTAG00000004791	DSCR3	219.783	0.440541	0.0846237	5.20588	1.9308e-07	9.11616e-06	248	238	120	253	122	135	160	240	140	145	232	200	92	115	200	191	357	256	239	439	149	298	383	455	386	443	197	234	220	213	200	4860
ENSBTAG00000010178	PTPRD	146.11	-0.812476	0.156059	-5.2062	1.92745e-07	9.11616e-06	210	238	211	188	234	82	152	170	109	200	136	354	112	105	146	59	128	46	142	72	149	161	127	151	85	199	74	68	94	179	155	2035
ENSBTAG00000040055	CAB39	1677	0.328705	0.063123	5.20738	1.91524e-07	9.11616e-06	1988	1879	1277	2072	1013	716	1219	1819	1166	1129	1699	1663	962	1060	2133	1539	3388	1687	1798	2164	1736	1805	2174	3564	2033	3555	1510	1764	1644	1391	1602	35487
ENSBTAG00000007834	PPP1R16A	86.9658	0.533827	0.102596	5.2032	1.95886e-07	9.19312e-06	107	93	64	103	47	55	57	64	82	46	92	60	35	44	86	110	158	106	77	129	58	109	111	192	184	146	85	103	133	56	72	1915
ENSBTAG00000018948	HIF3A	42.2718	-1.31442	0.252606	-5.20343	1.95643e-07	9.19312e-06	56	27	97	58	80	262	10	19	24	29	18	89	13	27	23	18	31	5	8	9	8	17	9	13	6	36	40	5	6	56	33	323
ENSBTAG00000011256	MYO1B	1197.02	-0.38471	0.0740312	-5.1966	2.02971e-07	9.44056e-06	2200	2056	999	1971	965	825	1386	1919	1046	1096	1535	1462	522	663	609	878	1740	1167	952	1364	865	1273	1295	2364	1228	1574	780	966	970	1229	1333	20587
ENSBTAG00000019718	RPS15	3549.5	0.393759	0.0757636	5.19721	2.02299e-07	9.44056e-06	3937	4518	2637	4721	2119	1705	2488	3804	2767	2418	3484	3020	1449	1685	2774	3847	6325	4771	2817	5956	2676	4892	4886	7626	5644	7540	3062	4019	3886	3414	3236	77371
ENSBTAG00000042199	SNORD113	12.4752	-1.00559	0.193503	-5.19674	2.02811e-07	9.44056e-06	13	22	14	19	19	9	21	16	6	15	17	25	14	8	5	4	8	5	21	7	8	9	13	17	1	7	7	6	7	17	20	162
ENSBTAG00000046509	FAM46C	28.3443	0.77839	0.149815	5.19567	2.03989e-07	9.45977e-06	29	27	18	29	15	18	8	24	16	16	29	28	8	11	70	18	65	29	39	41	16	67	46	52	33	58	26	52	26	15	23	676
ENSBTAG00000046324	ENSBTAG00000046324	180.179	-0.708743	0.136427	-5.19505	2.04661e-07	9.46286e-06	433	396	233	193	158	187	189	242	189	163	278	266	130	112	82	76	258	121	161	155	111	394	163	217	142	207	80	82	99	145	151	2644
ENSBTAG00000047793	TSSC4	89.3522	0.598455	0.11523	5.19357	2.063e-07	9.5105e-06	106	120	60	110	49	41	67	87	64	36	76	81	48	42	145	95	282	91	94	90	102	125	80	150	134	186	71	104	144	39	64	1996
ENSBTAG00000015499	VPS51	274.014	0.309864	0.0596946	5.19082	2.09366e-07	9.62345e-06	344	373	239	334	199	125	212	289	216	215	311	274	132	123	322	296	627	261	256	339	229	368	352	518	425	466	204	297	336	192	200	5688
ENSBTAG00000000448	BDH1	2523.13	0.873063	0.168252	5.18901	2.11412e-07	9.68901e-06	2033	2838	869	3129	638	1139	1653	2518	1990	904	2681	1085	560	1020	956	3485	5555	4119	2149	5608	1144	3240	4326	7897	6482	5583	2348	4131	3400	1893	1862	64178
ENSBTAG00000008003	SMG7	454.283	-0.356624	0.0688356	-5.18081	2.20926e-07	1.0066e-05	823	610	444	752	425	334	442	544	480	447	534	645	217	263	302	305	713	315	465	441	335	501	455	801	584	629	303	495	276	490	390	7800
ENSBTAG00000023928	RDH14	152.27	0.354102	0.0683441	5.18116	2.20506e-07	1.0066e-05	194	212	98	192	96	71	117	178	118	94	173	136	60	86	145	149	264	191	154	216	97	220	173	325	223	318	155	177	182	116	134	3239
ENSBTAG00000006014	GBF1	770.657	-0.261492	0.0505244	-5.17556	2.27228e-07	1.0323e-05	1198	1060	701	1281	659	546	715	961	713	545	1048	1080	422	472	628	510	1235	643	799	765	585	1005	720	1279	934	1070	524	838	572	769	754	13630
ENSBTAG00000007383	ZNF521	127.14	-0.548326	0.105966	-5.17454	2.28478e-07	1.03497e-05	221	169	135	202	178	105	126	122	107	121	129	193	78	90	99	75	172	42	139	87	107	138	122	166	115	174	79	123	105	152	147	2042
ENSBTAG00000001483	SRGAP2	188.558	-0.430165	0.0831593	-5.17278	2.3064e-07	1.03772e-05	371	204	147	338	177	153	177	225	169	190	250	245	106	109	131	104	257	151	193	177	148	205	169	320	184	280	138	199	105	226	228	3215
ENSBTAG00000007149	NYNRIN	135.313	-0.732276	0.141573	-5.17242	2.31076e-07	1.03772e-05	236	180	150	189	201	97	111	134	134	127	172	312	86	96	126	58	157	57	162	88	121	77	114	134	56	207	82	114	101	196	164	2014
ENSBTAG00000034220	CDKN2A	3.03495	1.30628	0.252535	5.17268	2.30764e-07	1.03772e-05	2	4	0	0	1	1	1	1	2	0	2	0	0	2	2	6	15	1	3	12	2	4	8	8	4	13	9	4	2	0	0	93
ENSBTAG00000000010	UBL7	200.917	0.324448	0.0627568	5.16993	2.34182e-07	1.04865e-05	235	247	157	226	154	118	139	205	160	143	220	156	103	119	281	171	409	199	198	241	188	286	262	380	244	374	164	221	245	152	168	4183
ENSBTAG00000013469	SRCIN1	6.75185	-1.15986	0.224471	-5.16711	2.37742e-07	1.06155e-05	18	15	10	12	15	9	5	7	5	13	14	17	3	2	2	5	3	3	6	5	1	3	6	0	3	6	1	5	7	5	4	65
ENSBTAG00000015228	CD74	1117.52	-0.615033	0.119064	-5.16555	2.39734e-07	1.0674e-05	2548	2013	1294	1170	994	936	1359	2010	1415	920	1742	1632	582	632	755	552	1410	686	818	910	883	2251	877	1427	879	1406	647	771	727	974	861	16834
ENSBTAG00000019342	OSBPL3	89.2463	-0.853503	0.165272	-5.16423	2.41429e-07	1.07189e-05	233	177	82	154	86	132	117	157	145	89	134	145	14	44	36	50	100	39	65	95	43	144	56	87	109	78	39	59	46	66	64	1176
ENSBTAG00000009441	RBBP6	599.792	-0.381539	0.0739621	-5.15857	2.48839e-07	1.10166e-05	1228	860	543	1061	598	380	598	813	561	468	777	898	288	392	409	387	892	458	666	457	361	867	598	1065	771	788	347	553	459	566	564	10208
ENSBTAG00000000074	NFIA	433.442	-0.622894	0.120768	-5.15779	2.49883e-07	1.10315e-05	641	568	464	535	579	451	437	544	249	526	545	629	287	375	392	215	587	228	515	309	337	271	428	540	280	629	341	355	253	486	467	6633
ENSBTAG00000009990	EPS15L1	325.621	-0.298742	0.057932	-5.15677	2.51248e-07	1.10571e-05	534	454	286	499	305	287	312	407	273	316	438	392	182	204	250	223	539	282	313	337	222	437	304	559	431	477	208	280	224	305	273	5664
ENSBTAG00000018320	RPLP1	14962.7	0.418523	0.0811672	5.1563	2.51878e-07	1.10571e-05	16667	17806	15000	16828	10297	7946	9847	15584	10810	11326	14642	13035	5963	6866	13413	15701	25247	19515	11238	23856	13848	16438	23907	28630	23572	27034	13724	18766	19300	10581	12599	317369
ENSBTAG00000009263	MFSD1	316.648	0.269413	0.0522675	5.1545	2.5431e-07	1.11326e-05	371	425	245	379	243	142	260	402	199	217	329	340	145	190	305	290	639	324	354	477	253	487	404	665	499	556	237	276	326	257	288	6637
ENSBTAG00000012738	ZNF827	68.7925	-0.672375	0.130476	-5.15323	2.56041e-07	1.11771e-05	142	74	63	94	94	46	70	90	73	82	90	101	59	49	61	28	117	37	71	42	65	49	76	70	30	90	52	42	48	75	70	1023
ENSBTAG00000013753	DDRGK1	232.175	0.373373	0.0724968	5.1502	2.60202e-07	1.13271e-05	276	363	178	238	175	155	173	268	158	148	228	228	103	103	262	258	523	198	225	327	169	374	323	420	349	430	192	227	314	138	185	4914
ENSBTAG00000002500	FBXL15	53.9323	0.568319	0.110534	5.14159	2.72425e-07	1.17935e-05	60	53	40	69	23	25	38	49	42	38	49	52	12	20	59	69	130	54	40	106	41	65	56	117	108	119	48	66	72	53	48	1251
ENSBTAG00000047299	ENSBTAG00000047299	135.798	0.474643	0.0923089	5.1419	2.71974e-07	1.17935e-05	156	162	109	156	78	66	96	132	101	79	126	139	60	52	153	166	370	122	113	168	90	165	178	304	257	227	109	154	226	120	119	3041
ENSBTAG00000001933	PPP2R4	1089.19	0.267506	0.0520374	5.14064	2.73805e-07	1.18205e-05	1472	1483	806	1426	676	599	861	1182	855	770	1142	1072	580	508	1182	1014	2530	1055	1021	1433	989	1248	1258	2016	1525	1960	929	1162	1393	836	998	22549
ENSBTAG00000005475	TCAF2	64.9006	0.983141	0.191557	5.13238	2.86102e-07	1.23174e-05	51	47	19	105	25	15	30	37	32	15	91	34	28	35	22	97	167	92	56	177	32	71	108	118	174	104	73	171	104	35	31	1632
ENSBTAG00000020406	GPC3	70.8777	-0.820455	0.160062	-5.12586	2.96187e-07	1.26817e-05	81	140	110	104	75	85	62	74	62	53	49	122	27	48	49	53	97	26	56	55	42	40	81	79	35	115	42	33	43	148	142	1136
ENSBTAG00000021759	NDUFB2	332.852	0.286413	0.0558736	5.12609	2.95821e-07	1.26817e-05	424	466	260	405	194	195	271	367	244	217	372	332	159	167	299	391	711	342	292	429	297	451	393	715	495	542	253	379	395	263	292	6939
ENSBTAG00000015902	PTGFR	83.3467	-0.885774	0.172837	-5.12492	2.9766e-07	1.27099e-05	250	204	86	80	106	78	87	128	55	163	101	98	47	57	12	33	74	35	65	82	34	78	124	89	67	62	80	46	51	82	82	1096
ENSBTAG00000002639	ZDHHC7	186.441	0.315919	0.0617221	5.1184	3.08136e-07	1.31041e-05	244	218	109	234	121	94	146	206	167	139	211	167	96	115	211	181	358	182	175	291	132	256	223	383	285	348	173	222	188	136	140	3884
ENSBTAG00000021192	GLTSCR2	1033.53	0.408556	0.0798252	5.11814	3.08569e-07	1.31041e-05	1216	1332	895	1274	756	411	753	1093	781	812	1027	754	422	514	926	1087	1794	1133	853	1616	996	1192	1286	2083	1601	2374	801	1512	1291	808	819	22172
ENSBTAG00000029931	bta-mir-199a-1	14.1464	-1.03975	0.203171	-5.1176	3.09453e-07	1.31061e-05	19	21	34	25	24	13	13	18	8	11	16	43	7	8	11	3	11	8	14	2	10	6	15	11	7	19	11	2	7	17	25	179
ENSBTAG00000019701	ENSBTAG00000019701	4471.3	0.408508	0.0799277	5.11097	3.20505e-07	1.35375e-05	5170	5977	3766	6178	2599	2069	2787	4293	3712	2789	3744	4306	1800	1985	4239	5154	9204	5181	3588	6404	3807	5389	5619	9133	8602	8108	3449	5569	5566	4142	4320	97474
ENSBTAG00000002974	FMO2	3.95848	-1.31133	0.25676	-5.10724	3.26902e-07	1.37464e-05	24	21	0	12	3	5	10	1	5	2	11	7	0	5	1	0	0	1	0	0	0	1	1	5	6	0	1	0	0	4	7	27
ENSBTAG00000011824	OGN	1059.08	-0.826099	0.161772	-5.10655	3.2809e-07	1.37464e-05	1201	1631	1751	1047	1775	642	1062	1486	709	1380	629	2131	846	705	896	489	1322	361	1188	620	892	931	1003	892	529	1385	540	508	727	1695	1600	15578
ENSBTAG00000019500	CNIH1	923.761	0.431723	0.0845426	5.10658	3.2804e-07	1.37464e-05	1060	1178	562	1108	538	373	617	998	592	475	975	800	492	559	710	936	1967	952	1118	1671	617	1321	1460	2475	1383	1666	815	782	1105	802	967	20747
ENSBTAG00000000808	COX14	346.371	0.439886	0.0862132	5.1023	3.35546e-07	1.39138e-05	429	471	265	442	170	198	264	390	242	192	368	326	125	159	289	350	702	465	263	590	238	458	427	817	657	660	296	401	445	255	291	7604
ENSBTAG00000004685	SRGAP3	47.7661	-0.719687	0.141053	-5.10225	3.35637e-07	1.39138e-05	102	71	48	62	69	39	47	43	45	58	48	89	21	31	39	24	32	33	61	31	38	33	56	52	32	48	35	34	29	62	75	714
ENSBTAG00000004962	BCORL1	60.3608	-0.732954	0.143616	-5.10355	3.33336e-07	1.39138e-05	124	47	48	119	62	71	45	73	89	61	64	103	48	35	40	24	82	23	58	34	43	42	60	62	57	81	40	72	31	83	67	899
ENSBTAG00000043859	SNORD113	46.254	-0.968671	0.189852	-5.10224	3.35648e-07	1.39138e-05	66	72	56	60	80	24	26	53	20	54	71	93	47	48	38	10	48	14	75	23	30	30	31	67	12	47	23	16	26	74	95	659
ENSBTAG00000002227	LRIG3	442.067	-0.56833	0.111442	-5.0998	3.40019e-07	1.40143e-05	746	563	462	728	523	282	489	646	404	584	543	649	334	238	490	246	422	210	515	382	344	355	509	538	306	539	300	343	354	402	428	6683
ENSBTAG00000004604	CCDC124	137.33	0.404206	0.0792656	5.09938	3.40762e-07	1.40143e-05	146	165	108	184	74	68	114	133	108	98	132	149	71	53	185	109	305	161	141	196	111	186	184	195	193	288	126	147	186	102	109	2924
ENSBTAG00000014599	LRRC66	18.8962	-0.951924	0.186668	-5.09957	3.40429e-07	1.40143e-05	65	38	11	23	50	11	17	27	27	26	32	23	8	9	10	14	14	5	10	14	9	29	15	28	14	19	7	13	6	21	15	243
ENSBTAG00000015874	CASP3	255.541	0.441065	0.0865673	5.09505	3.48654e-07	1.43012e-05	301	328	159	327	143	80	171	268	211	165	281	243	154	118	193	241	448	302	233	394	208	397	388	750	420	467	204	282	317	200	205	5649
ENSBTAG00000001010	ADAMTS18	3.85824	-1.27921	0.251678	-5.08273	3.72049e-07	1.52209e-05	8	5	3	21	11	3	3	7	1	9	6	8	2	1	3	0	3	0	1	5	0	1	1	0	0	1	1	4	3	6	5	34
ENSBTAG00000014699	FAM81A	18.3711	0.892958	0.175839	5.07826	3.80908e-07	1.55427e-05	15	23	7	20	3	7	12	16	8	5	17	6	10	6	15	17	35	27	17	53	18	24	17	65	49	38	16	20	31	16	18	476
ENSBTAG00000039028	ENSBTAG00000039028	148.172	-1.26828	0.249858	-5.07598	3.85495e-07	1.56888e-05	2039	654	84	294	219	169	534	529	34	20	318	48	0	5	3	1	9	9	5	14	3	3713	73	70	4	25	9	2	31	22	31	4024
ENSBTAG00000034349	IFI44	59.8481	-1.1456	0.2258	-5.07354	3.90485e-07	1.58506e-05	79	126	37	26	59	34	34	53	75	88	217	79	191	48	14	22	111	18	42	29	27	73	42	39	22	52	16	15	23	35	41	621
ENSBTAG00000006655	PIP	265.518	0.923011	0.181983	5.07195	3.93761e-07	1.59337e-05	161	227	244	278	141	46	132	243	114	284	184	150	40	136	108	431	705	349	224	445	153	412	379	785	988	511	176	391	455	139	117	6768
ENSBTAG00000039851	UBAC1	600.353	0.317809	0.0626649	5.07156	3.9457e-07	1.59337e-05	739	698	411	786	393	416	476	672	434	385	698	546	311	319	752	631	1249	651	560	797	543	740	697	1043	845	1045	476	695	739	432	441	12336
ENSBTAG00000004155	SPATA20	347.163	0.7292	0.143998	5.06395	4.10659e-07	1.65407e-05	332	423	146	432	119	165	282	341	277	129	372	108	81	182	295	508	835	398	307	609	223	491	561	842	738	575	316	564	481	320	267	8330
ENSBTAG00000015129	KLK10	54.6678	-1.27882	0.252573	-5.06317	4.12346e-07	1.65659e-05	181	223	26	199	90	48	166	197	83	13	35	111	4	51	32	2	7	30	10	5	12	101	7	54	24	40	3	10	10	24	21	392
ENSBTAG00000017196	PDIA3	1093.71	-0.391973	0.0775363	-5.05535	4.2961e-07	1.72153e-05	1967	1527	959	1926	891	710	1037	1450	1112	747	1302	1621	621	697	671	584	1495	871	1300	1166	711	1501	1014	1917	1223	1642	710	1023	658	1385	1262	19133
ENSBTAG00000034402	ACE2	20.7429	-1.26358	0.250171	-5.05086	4.39834e-07	1.75799e-05	45	19	33	18	40	84	5	15	80	14	5	46	5	3	13	5	8	1	11	11	9	11	17	9	7	3	9	6	5	25	22	172
ENSBTAG00000004280	SRPX	141.195	-0.654361	0.129585	-5.04968	4.42546e-07	1.76431e-05	189	286	240	188	188	134	126	135	98	157	95	333	78	72	95	110	251	85	116	117	85	122	134	210	98	176	80	103	91	174	142	2189
ENSBTAG00000011741	COL13A1	48.3574	-0.921001	0.182432	-5.04846	4.45375e-07	1.77108e-05	100	72	61	144	80	31	53	56	70	34	99	33	23	41	56	36	45	20	40	14	30	20	54	43	15	37	42	22	26	52	55	607
ENSBTAG00000008624	MESDC1	235.095	0.606803	0.120421	5.039	4.67979e-07	1.85154e-05	259	229	127	324	114	132	162	185	205	124	249	178	73	122	145	327	419	374	189	416	136	372	247	637	454	563	247	295	248	177	184	5430
ENSBTAG00000008827	SPOCK2	68.0091	-1.01119	0.200665	-5.03921	4.67456e-07	1.85154e-05	236	147	81	96	78	28	64	77	234	68	81	125	9	39	27	29	69	33	38	44	32	120	27	63	19	69	38	39	46	48	98	839
ENSBTAG00000005679	TMEM130	2.99657	-1.25257	0.249148	-5.0274	4.97164e-07	1.9571e-05	6	5	3	3	5	2	5	4	6	7	6	7	0	3	0	1	7	1	2	0	0	0	2	0	0	2	1	1	3	3	8	31
[truncated: 15,232 more rows]

## Sheet: Table S6c_Common DE genes
850 common elements in "Rumen DE mRNA" and "Ileum DE mRNA":
[truncated: 851 more rows]
