# Supplementary material for: Integration of lncRNA and mRNA Transcriptome Analyses Reveals Genes and Pathways Potentially Involved in Calf Intestinal Growth and Development during the Early Weeks of Life
Source: Genes (Basel). 2018 Mar 5;9(3):142. doi: 10.3390/genes9030142 (PMC5867863; doi:10.3390/genes9030142)
Supplement: Supplementary file 1 [file genes-09-00142-s001.zip › Table S7. Enriched DO and KEGG for DE mRNA from ileum and rumen.xlsx]

## Sheet: S7a_RUMEN GO mRNAs
Table S7a: GO terms enriched for rumen DE mRNAs
GOID	GOTerm	Ontology Source	Term PValue	Term PValue Corrected with Benjamini-Hochberg	No. Genes	Associated Genes Found
GO:0007600	sensory perception	GO_BiologicalProcess	1.5e-44	1.3e-41	65	[ALG10, ASIC1, ATP6V0A4, AXIN1, AZGP1, CACNA1D, CACNB2, CACNB4, CASP3, CDK5, CEMIP, CLN8, COL11A1, COL1A1, COL2A1, CRYM, DNM1, EYA4, FAM65B, FBXO11, FFAR4, FGFR1, FYN, GABRA5, GJB6, GJC1, GJC3, GRM7, KCNJ10, LEF1, LOC505383, LPO, LRAT, LUM, MECP2, MYO1A, MYO5A, NAV2, NIPBL, NLGN2, NR2F6, OLFM2, OPA3, P2RX3, PDE4A, PDE6C, PDZD7, PENK, PGAP1, PIP, PPEF2, RDH12, RGS9, RLBP1, RTP3, RTP4, SCN8A, SCNN1…
GO:0007186	G-protein coupled receptor signaling pathway	GO_BiologicalProcess	6.5e-42	3.8e-39	107	[ACKR2, ACKR3, ADCY2, ADCY4, ADCY6, ADCY7, ADCY8, ADCYAP1R1, ADIPOR1, ADM, ADRA1A, AGRN, AGT, AGTR2, AGTRAP, APLNR, APOA1, ARRDC3, BAP1, BDNF, CACNA1D, CACNB4, CALY, CCKAR, CCL25, CCR4, CELSR1, CISH, CRY1, CX3CR1, CXCL13, CYSLTR2, DAGLA, DGKQ, DYNLT1, EDNRA, EDNRB, ENTPD2, F2, F2RL3, FFAR4, FZD5, GABBR1, GABBR2, GABRA3, GABRA5, GABRE, GNAQ, GNB5, GNG2, GNG4, GPR1, GPR162, GPR171, GPR173, GPR39, G…
GO:0050877	neurological system process	GO_BiologicalProcess	1.3e-31	3.9e-29	126	[ABR, ACE2, ADCY8, ADRA1A, AFF2, AGT, AGTR2, ALG10, ASIC1, ATAD1, ATG7, ATP6V0A4, AXIN1, AZGP1, BCR, BDNF, BLOC1S4, BTG2, CACNA1D, CACNB2, CACNB4, CASP3, CBR3, CDK5, CEMIP, CHL1, CHMP2B, CLN8, CNTNAP1, COL11A1, COL1A1, COL2A1, CRYM, DGCR2, DICER1, DLG4, DNM1, DVL1, EIF4EBP2, ELAVL4, EYA4, FAM65B, FBXO11, FFAR4, FGFR1, FIG4, FKBP1B, FOXS1, FYN, GABRA3, GABRA5, GABRE, GJB6, GJC1, GJC3, GPR155, GRIN…
GO:0003008	system process	GO_BiologicalProcess	6.1e-24	1.5e-21	211	[ABR, ACE2, ACTA2, ADCY8, ADH5, ADM, ADRA1A, AFF2, AGT, AGTR2, AGTRAP, ALG10, AMOT, ANGPT1, APOA1, AR, ARG2, ASIC1, ATAD1, ATG5, ATG7, ATP2A2, ATP6V0A4, AXIN1, AZGP1, BCL2, BCR, BDNF, BLOC1S4, BMPR2, BTG2, C1QTNF1, CACNA1B, CACNA1D, CACNB2, CACNB4, CASP3, CBR3, CDK5, CEMIP, CHL1, CHMP2B, CLN8, CNTNAP1, COL11A1, COL14A1, COL1A1, COL1A2, COL2A1, CPS1, CRP, CRY1, CRYM, CTTN, DGCR2, DICER1, DLG4, DNM…
GO:0048519	negative regulation of biological process	GO_BiologicalProcess	1.2e-11	2.8e-09	801	[AAMDC, ABHD5, ABR, ACKR3, ACVR1, ADAM10, ADAM15, ADAMTS18, ADAMTS20, ADAMTSL2, ADAR, ADD2, ADM, ADNP, ADRA1A, AGT, AGTR2, AHR, AIF1, AIMP2, AJUBA, AK1, AKT1, AKT1S1, ALB, ALOX12, ALOX15B, AMOT, ANAPC15, ANGPT1, ANKRD9, ANP32B, ANP32E, ANXA4, ANXA5, ANXA7, AP2M1, APBA3, APC, APCDD1, APOA1, APOD, APOM, AR, ARHGAP4, ARHGEF2, ARID1A, ARPP19, ARRDC3, ASAP1, ASCL2, ASH1L, ASIC1, ASNS, ASXL1, ATAD1, AT…
GO:0019538	protein metabolic process	GO_BiologicalProcess	2.3e-10	4.5e-08	991	[AAK1, AARS2, ACAN, ACE2, ACKR3, ACVR1, ADAM10, ADAM11, ADAM15, ADAM19, ADAM23, ADAM32, ADAMTS18, ADAMTS19, ADAMTS20, ADAMTS6, ADAMTS9, ADAMTSL1, ADAMTSL2, ADAMTSL3, ADAMTSL4, ADAR, ADH5, ADPRHL1, ADRA1A, ADRBK2, AFAP1L2, AGT, AGTR2, AIMP2, AJUBA, AKT1, AKT1S1, ALKBH4, ALPK3, AMFR, AMZ2, ANAPC1, ANAPC11, ANAPC15, ANAPC16, ANAPC5, ANGPT1, ANKIB1, ANP32B, ANPEP, APC, APEH, APOA1, APOB, APOD, APOM, …
GO:0048518	positive regulation of biological process	GO_BiologicalProcess	3.9e-10	6.9e-08	954	[AAK1, AAMDC, AAMP, ABCA12, ABHD5, ABR, ACAP1, ACE2, ACKR3, ACOX1, ACSL3, ACTA2, ACTR3B, ACVR1, ADAM10, ADAMTS20, ADAMTS9, ADAMTSL4, ADAP1, ADAR, ADM, ADRA1A, AFAP1L2, AGAP3, AGRN, AGT, AGTR2, AHR, AHSA2, AIF1, AIFM2, AIMP2, AJUBA, AKAP5, AKNA, AKT1, ALDOB, ALOX12, ALOX15B, ALOX5AP, AMH, AMOT, ANAPC11, ANGPT1, ANKFY1, ANKIB1, ANO1, ANP32B, AP1G1, APBB1IP, APC, APOA1, APOB, AR, ARFGAP2, ARHGAP15, …
GO:0048523	negative regulation of cellular process	GO_BiologicalProcess	5.1e-10	8.2e-08	742	[AAMDC, ABR, ACKR3, ACVR1, ADAM10, ADAM15, ADAMTS18, ADAMTS20, ADAMTSL2, ADAR, ADD2, ADM, ADNP, AGT, AGTR2, AHR, AIF1, AIMP2, AJUBA, AK1, AKT1, AKT1S1, ALB, ALOX12, ALOX15B, ANAPC15, ANGPT1, ANKRD9, ANP32B, ANXA4, ANXA5, AP2M1, APC, APCDD1, APOA1, APOD, APOM, AR, ARHGAP4, ARHGEF2, ARID1A, ASAP1, ASCL2, ASH1L, ASIC1, ASNS, ASXL1, ATAD1, ATG5, ATG7, ATN1, AVEN, AXIN1, B4GALT1, BACH2, BAD, BAG4, BAH…
GO:0043170	macromolecule metabolic process	GO_BiologicalProcess	1.6e-09	2.1e-07	1514	[AAK1, AAMDC, AARS2, ACAN, ACE2, ACHE, ACKR3, ACTA2, ACTR5, ACVR1, ADAD1, ADAM10, ADAM11, ADAM15, ADAM19, ADAM23, ADAM32, ADAMTS18, ADAMTS19, ADAMTS20, ADAMTS6, ADAMTS9, ADAMTSL1, ADAMTSL2, ADAMTSL3, ADAMTSL4, ADAR, ADARB2, ADH5, ADM, ADPRHL1, ADRA1A, ADRBK2, AFAP1L2, AFF2, AGL, AGRN, AGT, AGTR2, AHR, AIMP2, AJUBA, AKNA, AKT1, AKT1S1, ALKBH2, ALKBH4, ALKBH5, ALPK3, AMFR, AMH, AMZ2, ANAPC1, ANAPC1…
GO:0044267	cellular protein metabolic process	GO_BiologicalProcess	7.4e-09	8.6e-07	861	[AAK1, AARS2, ACKR3, ACVR1, ADAM10, ADAR, ADH5, ADPRHL1, ADRA1A, ADRBK2, AFAP1L2, AGT, AGTR2, AIMP2, AJUBA, AKT1, AKT1S1, ALKBH4, ALPK3, AMFR, ANAPC1, ANAPC11, ANAPC15, ANAPC16, ANAPC5, ANGPT1, ANKIB1, ANP32B, APC, APOA1, APTX, AR, ARHGEF2, ARMT1, ARPP19, ARRDC3, ARRDC4, ART4, ASB11, ASB13, ASB18, ASH1L, ASH2L, ASPHD2, ASXL1, ATG4B, ATG4D, ATG5, ATG7, AUP1, AURKAIP1, AXIN1, B3GALT1, B3GALT6, B3GN…
GO:0009893	positive regulation of metabolic process	GO_BiologicalProcess	1.8e-08	2e-06	644	[AAMDC, ABHD5, ABR, ACAP1, ACKR3, ACSL3, ACTA2, ACVR1, ADAP1, ADAR, ADM, ADRA1A, AFAP1L2, AGAP3, AGRN, AGT, AGTR2, AHR, AHSA2, AIMP2, AJUBA, AKAP5, AKNA, AKT1, ALDOB, ALOX5AP, AMH, ANAPC11, ANGPT1, ANKIB1, ANP32B, APC, APOA1, APOB, AR, ARFGAP2, ARHGAP15, ARHGAP21, ARHGAP25, ARHGAP26, ARHGAP31, ARHGAP33, ARHGAP36, ARHGAP4, ARHGEF2, ARHGEF7, ARHGEF9, ARID1A, ARNTL, ARRDC3, ARRDC4, ASAP1, ASAP2, ASH…
GO:0051130	positive regulation of cellular component organization	GO_BiologicalProcess	1.9e-07	2e-05	214	[ABR, ACE2, ACSL3, ACTR3B, AGT, AHR, AJUBA, AKT1, ANAPC11, ANGPT1, ANKFY1, APC, APOA1, ARHGEF7, ARPC1B, ARPC2, ARPC3, ATAD1, ATG5, B2M, BAD, BAG4, BAMBI, BAP1, BCAS3, BCL9L, BCR, BECN1, BID, BMPR2, CALY, CAPRIN1, CBFA2T2, CD14, CD47, CD53, CDC42EP2, CDK5, CEMIP, CLIP3, CLSTN2, COL16A1, COL1A1, CORO1A, CPNE5, CSNK2A2, CTBP1, CTGF, CTNNB1, CTR9, CXCL13, CYB5R1, CYBA, DAB2IP, DDHD1, DMTN, DNMT1, DNM…
GO:0008104	protein localization	GO_BiologicalProcess	2.2e-07	2e-05	400	[AAK1, ABCA12, ACSL3, ADAR, AGRN, AJUBA, AKAP4, AKAP5, AKT1, ALOX15B, AMOT, ANGPT1, ANO1, ANP32B, ANXA4, AP1G1, AP2B1, AP2M1, AP2S1, AP3S2, AP5B1, APBA1, APOA1, APOB, APOD, ARF3, ARFGAP2, ARFRP1, ASNA1, ATG4B, ATG4D, ATG5, AUP1, AXIN1, BAD, BAG4, BAMBI, BAP1, BCAP31, BCAS3, BCL2, BECN1, BID, C5, CAPN10, CASP4, CBLN4, CCDC22, CD4, CD58, CD74, CDK5, CELSR1, CEMIP, CENPF, CEP55, CEP72, CFTR, CHAMP1,…
GO:0051649	establishment of localization in cell	GO_BiologicalProcess	2.1e-07	2.1e-05	420	[ABCA12, ABR, ACSL3, ADAR, AGT, AKAP5, AKT1, ALKBH5, ALKBH7, ALOX15B, ANGPT1, ANKFY1, ANKRD50, ANO1, ANP32B, ANXA4, AP1G1, AP2B1, AP2M1, AP2S1, AP3S2, AP5B1, AP5Z1, APBA1, APOA1, APOD, ARFRP1, ARHGAP21, ARHGEF2, ARHGEF7, ASIC1, ATG4B, ATG4D, ATG5, ATP2A2, AUP1, AXIN1, B4GALT1, BAD, BAG4, BAK1, BAMBI, BAP1, BBS12, BCAP31, BCAS3, BCL2, BCR, BDNF, BECN1, BICD2, BID, BLOC1S1, BLOC1S4, C1QTNF1, C5, CA…
GO:0044260	cellular macromolecule metabolic process	GO_BiologicalProcess	4.5e-07	3.7e-05	1369	[AAK1, AAMDC, AARS2, ACAN, ACE2, ACHE, ACKR3, ACTR5, ACVR1, ADAD1, ADAM10, ADAR, ADARB2, ADH5, ADM, ADPRHL1, ADRA1A, ADRBK2, AFAP1L2, AFF2, AGL, AGRN, AGT, AGTR2, AHR, AIMP2, AJUBA, AKNA, AKT1, AKT1S1, ALKBH2, ALKBH4, ALKBH5, ALPK3, AMFR, ANAPC1, ANAPC11, ANAPC15, ANAPC16, ANAPC5, ANGPT1, ANKIB1, ANP32B, ANXA4, AP5Z1, APC, APITD1, APOA1, APOB, APOBEC2, APTX, AR, ARHGEF2, ARID1A, ARMT1, ARNTL, ARP…
GO:0048522	positive regulation of cellular process	GO_BiologicalProcess	4.3e-07	3.7e-05	812	[AAK1, AAMDC, AAMP, ABCA12, ABHD5, ABR, ACE2, ACKR3, ACSL3, ACTR3B, ACVR1, ADAM10, ADAMTS20, ADAMTS9, ADAMTSL4, ADAR, ADM, ADRA1A, AFAP1L2, AGRN, AGT, AGTR2, AHR, AIF1, AIFM2, AIMP2, AJUBA, AKAP5, AKNA, AKT1, ALOX12, ALOX15B, AMOT, ANAPC11, ANGPT1, ANKFY1, ANKIB1, ANO1, ANP32B, AP1G1, APBB1IP, APC, APOA1, APOB, AR, ARHGEF2, ARHGEF7, ARID1A, ARNTL, ARPC1B, ARPC2, ARPC3, ARRDC3, ARRDC4, ASH1L, ASH2…
GO:0051128	regulation of cellular component organization	GO_BiologicalProcess	5.1e-07	4e-05	391	[AAK1, ABR, ACE2, ACSL3, ACTR3B, ADAM10, ADAM15, ADD2, AGRN, AGT, AHR, AJUBA, AKT1, ALOX12, ANAPC11, ANAPC15, ANGPT1, ANKFY1, ANXA7, AP2M1, APC, APOA1, APOD, ARHGAP15, ARHGAP21, ARHGEF2, ARHGEF7, ARPC1B, ARPC2, ARPC3, ASAP1, ATAD1, ATG5, ATG7, ATXN2L, B2M, BAD, BAG4, BAMBI, BAP1, BCAS3, BCL2, BCL9L, BCOR, BCR, BECN1, BID, BMPR2, BRWD1, CALY, CAPN6, CAPRIN1, CBFA2T2, CCDC88A, CD14, CD47, CD53, CDA…
GO:0045184	establishment of protein localization	GO_BiologicalProcess	6.8e-07	5.1e-05	315	[ACSL3, ADAR, AKAP4, AKAP5, AKT1, ALOX15B, ANGPT1, ANO1, ANP32B, ANXA4, AP1G1, AP2B1, AP2M1, AP2S1, AP3S2, AP5B1, APBA1, APOA1, APOB, APOD, ARF3, ARFGAP2, ARFRP1, ASNA1, ATG4B, ATG4D, ATG5, AUP1, AXIN1, BAD, BAG4, BAMBI, BAP1, BCAP31, BCAS3, BECN1, BID, C5, CAPN10, CASP4, CBLN4, CCDC22, CD58, CD74, CDK5, CEMIP, CENPF, CEP55, CFTR, CHML, CHMP2A, CHMP2B, CHMP7, CHP2, CLEC9A, CLIP3, CLTA, CLTB, COL1…
GO:0023051	regulation of signaling	GO_BiologicalProcess	7.6e-07	5.5e-05	507	[AAK1, ABR, ACE2, ACHE, ACKR3, ACVR1, ADAMTS20, ADAMTSL2, ADAR, ADM, ADRA1A, AFAP1L2, AGRN, AGT, AGTR2, AJUBA, AKAP4, AKAP5, AKT1, AKT1S1, ALOX15B, AMOT, ANGPT1, ANO1, APC, APCDD1, APOA1, APOD, AR, ARHGAP26, ARHGEF2, ARHGEF7, ARHGEF9, ARRDC3, ASH1L, ASIC1, ASXL1, ATAD1, ATP2A2, AXIN1, BAD, BAG4, BAK1, BAMBI, BCAP31, BCL2, BCL9L, BCR, BDNF, BICC1, BID, BMP3, BMPER, BMPR1B, BMPR2, BRAP, BRD4, BTRC,…
GO:0010604	positive regulation of macromolecule metabolic process	GO_BiologicalProcess	1e-06	7.3e-05	520	[AAMDC, ACKR3, ACTA2, ACVR1, ADAR, ADRA1A, AFAP1L2, AGRN, AGT, AGTR2, AHR, AIMP2, AJUBA, AKNA, AKT1, AMH, ANAPC11, ANGPT1, ANKIB1, ANP32B, APC, APOB, AR, ARHGEF2, ARID1A, ARNTL, ARRDC3, ARRDC4, ASH1L, ASH2L, ASXL1, ATAD1, ATG7, ATN1, AURKAIP1, AXIN1, BAD, BAG4, BAK1, BAMBI, BARX2, BCAP31, BCAS3, BCL2, BCL9, BCL9L, BID, BLM, BMP3, BMPER, BMPR1B, BMPR2, BOK, BPTF, BRD4, BTG2, BTRC, C1QTNF1, CAB39, …
GO:0006810	transport	GO_BiologicalProcess	1.2e-06	8.3e-05	752	[AAK1, ABCA12, ABCG2, ABR, ACE2, ACHE, ACKR2, ACKR3, ACSL3, ADAR, ADM, ADRBK2, AGT, AIF1, AKAP5, AKT1, ALB, ALKBH5, ALKBH7, ALOX15B, ANGPT1, ANKFY1, ANKRD50, ANO1, ANO4, ANO8, ANP32B, ANXA11, ANXA4, AP1G1, AP2B1, AP2M1, AP2S1, AP3S2, AP5B1, AP5Z1, APBA1, APOA1, APOB, APOD, APOM, ARF3, ARFGAP2, ARFRP1, ARHGAP21, ARHGEF7, ARID1A, ARMC1, ASIC1, ASNA1, ATAD1, ATG4B, ATG4D, ATG5, ATG7, ATP11A, ATP11B,…
GO:0048583	regulation of response to stimulus	GO_BiologicalProcess	1.3e-06	8.8e-05	596	[AAK1, ABR, ACKR3, ACVR1, ADAM10, ADAMTS18, ADAMTS20, ADAMTSL2, ADAR, ADM, ADRA1A, AFAP1L2, AGRN, AGT, AGTR2, AIF1, AJUBA, AKAP4, AKAP5, AKT1, AKT1S1, ALKBH5, ALOX12, ALOX15B, AMOT, ANGPT1, ANO1, ANXA5, AP1G1, APC, APCDD1, APOA1, APOD, AR, ARHGAP26, ARHGEF2, ARHGEF7, ARHGEF9, ARMT1, ARRDC3, ASH1L, ASXL1, ATG5, ATG7, ATP2A2, AXIN1, B2M, BAD, BAG4, BAK1, BAMBI, BCAP31, BCL2, BCL9L, BCR, BECN1, BICC…
GO:0010646	regulation of cell communication	GO_BiologicalProcess	1.6e-06	0.0001	513	[AAK1, ABR, ACKR3, ACVR1, ADAMTS20, ADAMTSL2, ADAR, ADM, ADRA1A, AFAP1L2, AGRN, AGT, AGTR2, AJUBA, AKAP4, AKAP5, AKT1, AKT1S1, ALOX15B, AMOT, ANGPT1, ANO1, APC, APCDD1, APOA1, APOD, AR, ARHGAP26, ARHGEF2, ARHGEF7, ARHGEF9, ARRDC3, ASH1L, ASIC1, ASXL1, ATAD1, ATG5, ATG7, ATP2A2, AXIN1, BAD, BAG4, BAK1, BAMBI, BCAP31, BCL2, BCL9L, BCR, BDNF, BECN1, BICC1, BID, BMP3, BMPER, BMPR1B, BMPR2, BRAP, BRD4…
GO:0001763	morphogenesis of a branching structure	GO_BiologicalProcess	2.9e-06	0.00016	66	[ACVR1, ADM, AGT, AGTR2, AR, ATN1, B4GALT1, BAK1, BCL2, BTRC, CD44, CELSR1, COL13A1, CTNNB1, DDR1, DICER1, DLG5, EDNRA, EPHA2, EPHA7, ETV4, ETV5, EYA1, FGF7, FGFR1, FGFR2, FZD5, GLI2, GLI3, GPC3, GREM1, IGF1, KDR, LAMA1, LEF1, MAGED1, MED1, MMP14, NPNT, NRARP, NRP1, PGF, PHB2, PLXND1, PML, PRDM1, RERE, RSPO3, RXRA, SEMA3A, SEMA3E, SEMA5A, SETD2, SFRP1, SFRP2, SHH, SMO, SOX10, SPRY2, SRC, TBX3, TC…
GO:0043933	macromolecular complex subunit organization	GO_BiologicalProcess	2.9e-06	0.00017	421	[AARS2, ACAN, ACHE, ACOT13, ACSL3, ACTA2, ACTR3B, ADAR, ADD2, AHR, AIF1, AJUBA, ALDOB, AMFR, ANGPT1, ANP32B, ANP32E, APBA1, APC, APOA1, APOA1BP, APOB, APOM, ARHGEF2, ARID1A, ARID1B, ARPC1B, ARPC2, ARPC3, ASF1B, ASH1L, ASH2L, ASXL1, ATG5, ATG7, ATL1, ATL3, ATN1, ATP6V0A4, ATPAF1, ATPAF2, ATXN2L, AXIN1, BAD, BAG4, BAHCC1, BAP1, BAZ2A, BBS12, BCL2, BCOR, BCS1L, BID, BLM, BPTF, BRD4, C1QTNF1, C1QTNF6…
GO:0006996	organelle organization	GO_BiologicalProcess	3.7e-06	0.0002	604	[AARS2, ABR, ACOT8, ACOX1, ACTA2, ACTG1, ACTR3B, ADD2, AIF1, AIFM2, AKAP4, AKR1E2, AKT1, ALKBH4, ALKBH7, AMOT, ANAPC11, ANAPC15, ANAPC16, ANKFY1, ANP32B, ANP32E, ANTXR1, ANXA5, APC, APITD1, APOA1, ARHGAP21, ARHGAP26, ARHGEF2, ARID1A, ARID1B, ARPC1B, ARPC2, ARPC3, ARPP19, ASF1B, ASH1L, ASH2L, ASNA1, ASXL1, ATG101, ATG4B, ATG4D, ATG5, ATG7, ATL1, ATL3, ATN1, ATP2A2, ATP8B2, ATP8B3, ATP8B4, ATPAF1, …
GO:0043604	amide biosynthetic process	GO_BiologicalProcess	3.8e-06	0.0002	160	[AARS2, ADAR, AIMP2, AJUBA, AKT1, ARG2, ASNS, ASNSD1, BDH2, BTG2, CAPRIN1, CARNS1, CARS2, CERS3, CERS5, CERS6, CPS1, DGCR8, DICER1, EEF1A1, EEF1A2, EEF1B2, EEF1G, EIF2AK2, EIF2B4, EIF3D, EIF3E, EIF3G, EIF3H, EIF3K, EIF3L, EIF3M, EIF4A2, EIF4B, EIF4EBP2, EIF4G3, EIF4H, EIF5B, ENC1, FAU, FDXACB1, FPGS, GCLC, GCLM, GNB2L1, GSS, GTPBP1, HNRNPD, ILF3, IMP3, IP6K3, IREB2, KARS, KHDRBS1, LARP1, LARS2, L…
GO:0007005	mitochondrion organization	GO_BiologicalProcess	4.8e-06	0.00022	138	[AARS2, AIFM2, AKR1E2, AKT1, ALKBH7, ANXA5, ATG4B, ATG4D, ATG5, ATG7, ATPAF1, BAD, BAG4, BAK1, BAP1, BCL2, BCS1L, BECN1, BID, BOC, C5, CDC37, CLN8, COQ7, COX14, COX19, COX7A2L, CRNKL1, CSNK2A2, CTTN, CYB5R1, DDHD1, DNAJC15, ELAC2, EYA2, FAM162A, FAM20B, FBXW7, FUNDC2, FZD5, GABARAPL1, GABARAPL2, GABRA5, GCLC, GCLM, GSK3B, HAPLN1, HIF1A, HMGCL, HTRA2, IFI6, IGF1, IP6K3, JTB, KCNK3, KRCC1, LARP1B, …
GO:0010467	gene expression	GO_BiologicalProcess	4.4e-06	0.00022	863	[AAMDC, AARS2, ACTA2, ACTR5, ACVR1, ADAD1, ADAR, ADARB2, AFAP1L2, AFF2, AGRN, AGT, AGTR2, AHR, AIMP2, AJUBA, AKNA, AKT1, ALKBH2, ALKBH5, AMH, ANP32B, ANXA4, ANXA7, APBA1, APBA3, APOB, APOBEC2, AR, ARHGEF2, ARID1A, ARNTL, ASCL2, ASF1B, ASH1L, ASH2L, ASXL1, ASXL3, ATG4B, ATG4D, ATN1, AXIN1, BACH2, BAD, BAHCC1, BAK1, BAMBI, BARX2, BATF2, BAZ2A, BCAS3, BCL2, BCL9, BCL9L, BCOR, BHLHE41, BID, BLM, BMP3…
GO:0051603	proteolysis involved in cellular protein catabolic process	GO_BiologicalProcess	4.6e-06	0.00022	143	[AKT1, AMFR, ANAPC11, ANAPC15, ANKIB1, APC, AUP1, AXIN1, BAP1, BCAP31, BTRC, CCDC22, CCDC47, CDC26, CDC34, CIT, CLPP, CSNK2A2, CTSA, CTSO, CTSS, CTSV, CTSW, CUL1, CUL4A, CUL5, DAB2IP, DDRGK1, DNAJB2, DVL1, DYNC1LI1, ENC1, ERLIN2, FBXL15, FBXO22, FBXO8, FBXO9, FBXW7, GABARAPL2, GCLC, GLMN, GNB2L1, GSK3B, GZMA, HACE1, HECTD2, HECTD3, HECW1, HERC5, HERC6, HSPBP1, KEAP1, KIF14, KLHL15, KLHL21, KLHL28…
GO:0048585	negative regulation of response to stimulus	GO_BiologicalProcess	4.2e-06	0.00022	251	[ABR, ACKR3, ACVR1, ADAMTS18, ADAMTSL2, ADAR, ADM, AGT, AGTR2, AIF1, AJUBA, AKT1, AKT1S1, ALOX12, ANGPT1, APC, APCDD1, APOA1, APOD, ARRDC3, ASH1L, ASXL1, AXIN1, BAMBI, BCL2, BCL9L, BCR, BICC1, BMPER, BRAP, BRD4, C1QTNF1, C5, CASK, CBLB, CCDC22, CD44, CD74, CDC34, CHD8, CHID1, CHRDL2, CHST11, CISH, COL2A1, CRTC3, CRY1, CTNNA1, CTNNB1, CTTN, CUEDC2, CX3CR1, CXCL13, DAB2IP, DACT2, DEPDC5, DEPTOR, DL…
GO:0044257	cellular protein catabolic process	GO_BiologicalProcess	5.4e-06	0.00025	148	[AKT1, AMFR, ANAPC11, ANAPC15, ANKIB1, APC, AUP1, AXIN1, BAP1, BCAP31, BTRC, CCDC22, CCDC47, CDC26, CDC34, CHEK2, CIT, CLN8, CLPP, CSNK2A2, CTSA, CTSO, CTSS, CTSV, CTSW, CUL1, CUL4A, CUL5, DAB2IP, DDRGK1, DNAJB2, DVL1, DYNC1LI1, ENC1, ERLIN2, FBXL15, FBXO22, FBXO8, FBXO9, FBXW7, GABARAPL2, GCLC, GLMN, GNB2L1, GSK3B, GZMA, HACE1, HECTD2, HECTD3, HECW1, HERC5, HERC6, HSPBP1, HTRA2, IP6K3, KEAP1, KI…
GO:0015031	protein transport	GO_BiologicalProcess	6.7e-06	0.0003	287	[ACSL3, ADAR, AKAP5, AKT1, ALOX15B, ANGPT1, ANO1, ANP32B, ANXA4, AP1G1, AP2B1, AP2M1, AP2S1, AP3S2, AP5B1, APBA1, APOA1, APOB, APOD, ARF3, ARFGAP2, ARFRP1, ATG4B, ATG4D, ATG5, AUP1, AXIN1, BAD, BAG4, BAMBI, BAP1, BCAP31, BCAS3, BECN1, BID, C5, CAPN10, CASP4, CBLN4, CCDC22, CD58, CD74, CDK5, CEMIP, CENPF, CFTR, CHML, CHMP2B, CHMP7, CHP2, CLEC9A, CLIP3, CLTA, CLTB, COL1A1, COPE, COPG2, CRP, CSNK2A2…
GO:0009059	macromolecule biosynthetic process	GO_BiologicalProcess	7.6e-06	0.00032	801	[AAMDC, AARS2, ACAN, ACE2, ACHE, ACTR5, ACVR1, ADAR, AFAP1L2, AGL, AGRN, AGT, AGTR2, AHR, AIMP2, AJUBA, AKNA, AKT1, ANGPT1, ANXA4, APITD1, APOA1, APOB, AR, ARHGEF2, ARID1A, ARNTL, ART4, ASCL2, ASF1B, ASH1L, ASH2L, ASXL1, ASXL3, ATG4B, ATG4D, ATG5, ATG7, ATN1, AXIN1, B3GALT1, B3GALT6, B3GNT6, B4GALT1, BACH2, BAHCC1, BAMBI, BARX2, BATF2, BAZ2A, BCAS3, BCL2, BCL9, BCL9L, BCOR, BHLHE41, BLM, BMP3, BM…
GO:0009790	embryo development	GO_BiologicalProcess	7.5e-06	0.00033	228	[ABR, ACVR1, ADAM10, ADAR, ADM, AKT1, AMOT, ANGPT1, APBA1, APBA3, APOA1, APOB, AR, ARFRP1, ARID1A, ASCL2, AXIN1, BCR, BMPR2, BPTF, BRD4, C5, CCM2, CCNK, CDC73, CDON, CELSR1, CHD8, CHST11, COL11A1, COL12A1, COL1A1, COL2A1, COL5A2, COL6A1, COQ7, CTNNB1, CTR9, CUL4A, DICER1, DLK1, DMBT1, DNAJB6, DNMT3A, DSC3, DUSP1, DUSP5, DVL1, DVL2, DVL3, EDNRA, EGLN1, ELF5, ENDOG, EPHA2, EPN1, EXT1, EYA1, EYA4, F…
GO:0046907	intracellular transport	GO_BiologicalProcess	7.9e-06	0.00033	296	[ACSL3, ADAR, AKAP5, AKT1, ALKBH5, ALKBH7, ANGPT1, ANKFY1, ANKRD50, ANP32B, AP1G1, AP2B1, AP2M1, AP2S1, AP3S2, AP5B1, AP5Z1, APBA1, APOD, ARFRP1, ARHGAP21, ATG4B, ATG4D, ATG5, ATP2A2, AUP1, AXIN1, BAD, BAG4, BAK1, BAMBI, BAP1, BBS12, BCAP31, BCAS3, BCL2, BECN1, BICD2, BID, BLOC1S1, BLOC1S4, CAPN10, CCDC22, CD19, CD74, CDK5, CEMIP, CHML, CHMP1A, CHMP2A, CHMP2B, CHMP5, CHMP6, CHMP7, CHP2, CLTA, CLT…
GO:1902582	single-organism intracellular transport	GO_BiologicalProcess	1e-05	0.00039	264	[ACSL3, ADAR, AKAP5, AKT1, ALKBH5, ALKBH7, ANGPT1, ANKFY1, ANKRD50, ANP32B, AP1G1, AP3S2, AP5B1, AP5Z1, APOD, ARFRP1, ARHGAP21, ATG4B, ATG4D, ATG5, ATP2A2, AUP1, AXIN1, BAD, BAG4, BAK1, BAMBI, BAP1, BBS12, BCAP31, BCL2, BECN1, BICD2, BID, BLOC1S1, BLOC1S4, CCDC22, CD19, CDK5, CEMIP, CHMP1A, CHMP2A, CHMP2B, CHMP5, CHMP6, CHMP7, CHP2, COPE, COPG2, CORO1A, CREB3L2, CSNK2A2, CYB5R1, CYBA, DAB2IP, DDX…
GO:0090178	regulation of establishment of planar polarity involved in neural tube closure	GO_BiologicalProcess	1e-05	0.0004	10	[CELSR1, DVL1, DVL2, DVL3, PTK7, SEC24B, SFRP1, SFRP2, VANGL2, WNT5A]
GO:0048754	branching morphogenesis of an epithelial tube	GO_BiologicalProcess	1e-05	0.0004	52	[ACVR1, AGT, AGTR2, AR, B4GALT1, BAK1, BCL2, BTRC, CD44, CELSR1, CTNNB1, DDR1, DICER1, DLG5, EDNRA, EPHA2, ETV4, ETV5, EYA1, FGFR2, GLI2, GLI3, GPC3, GREM1, IGF1, KDR, LAMA1, LEF1, MAGED1, MED1, MMP14, NPNT, NRARP, NRP1, PGF, PHB2, PLXND1, PML, SEMA3E, SEMA5A, SFRP2, SHH, SMO, SOX10, SPRY2, SRC, TBX3, TCF21, TFAP2C, VANGL2, WNT4, WNT5A]
GO:0043412	macromolecule modification	GO_BiologicalProcess	1.1e-05	0.00041	678	[AAK1, AARS2, ACKR3, ACVR1, ADAM10, ADAR, ADH5, ADPRHL1, ADRA1A, ADRBK2, AFAP1L2, AGT, AGTR2, AIMP2, AJUBA, AKT1, AKT1S1, ALKBH2, ALKBH4, ALKBH5, ALPK3, AMFR, ANAPC1, ANAPC11, ANAPC15, ANAPC16, ANAPC5, ANGPT1, ANKIB1, APC, APOA1, APOBEC2, APTX, AR, ARHGEF2, ARMT1, ARPP19, ARRDC3, ARRDC4, ART4, ASB11, ASB13, ASB18, ASH1L, ASH2L, ASPHD2, ASXL1, ATG4B, ATG4D, ATG5, ATG7, AXIN1, B3GALT1, B3GALT6, B3G…
GO:0043043	peptide biosynthetic process	GO_BiologicalProcess	1.2e-05	0.00044	144	[AARS2, ADAR, AIMP2, AJUBA, AKT1, BDH2, BTG2, CAPRIN1, CARNS1, CARS2, DGCR8, DICER1, EEF1A1, EEF1A2, EEF1B2, EEF1G, EIF2AK2, EIF2B4, EIF3D, EIF3E, EIF3G, EIF3H, EIF3K, EIF3L, EIF3M, EIF4A2, EIF4B, EIF4EBP2, EIF4G3, EIF4H, EIF5B, ENC1, FAU, FDXACB1, GCLC, GCLM, GNB2L1, GSS, GTPBP1, HNRNPD, ILF3, IMP3, IP6K3, IREB2, KARS, KHDRBS1, LARP1, LARS2, LIMD1, LRRC47, MAPKAPK5, MOV10, MRPL1, MRPL10, MRPL11,…
GO:0006464	cellular protein modification process	GO_BiologicalProcess	1.4e-05	0.00049	653	[AAK1, ACKR3, ACVR1, ADAM10, ADAR, ADH5, ADPRHL1, ADRA1A, ADRBK2, AFAP1L2, AGT, AGTR2, AIMP2, AJUBA, AKT1, AKT1S1, ALKBH4, ALPK3, AMFR, ANAPC1, ANAPC11, ANAPC15, ANAPC16, ANAPC5, ANGPT1, ANKIB1, APC, APOA1, APTX, AR, ARHGEF2, ARMT1, ARPP19, ARRDC3, ARRDC4, ART4, ASB11, ASB13, ASB18, ASH1L, ASH2L, ASPHD2, ASXL1, ATG4B, ATG4D, ATG5, ATG7, AXIN1, B3GALT1, B3GALT6, B3GNT6, B4GALT1, BACH2, BAG4, BAK1,…
GO:0032879	regulation of localization	GO_BiologicalProcess	1.4e-05	0.00049	401	[AAK1, AAMP, ABCA12, ABHD5, ABR, ACSL3, ADAM10, ADAM15, AGT, AIF1, AJUBA, AKT1, ALKBH7, ALOX12, ALOX15B, AMOT, ANGPT1, ANKFY1, ANO1, ANP32B, ANXA4, ANXA5, AP1G1, AP2M1, APC, APOA1, APOB, APOD, ARHGAP21, ARHGAP4, ARHGEF7, ASIC1, ATAD1, ATG5, ATG7, ATP1B2, ATP2A2, AXIN1, B2M, B4GALT1, BAD, BAG4, BAK1, BAMBI, BAP1, BCAP31, BCAS3, BCL2, BCR, BECN1, BMPER, BMPR2, C15H11orf34, C1QTNF1, C5, CACNA1B, CAC…
GO:1902580	single-organism cellular localization	GO_BiologicalProcess	1.4e-05	0.00049	211	[ABCA12, ACSL3, ADAR, AGRN, AKT1, ALB, ANGPT1, AP2M1, AP3S2, APOD, ARFRP1, ARHGAP21, ARHGEF2, ASNA1, ATG4B, ATG4D, AXIN1, BAG4, BAMBI, BAP1, BECN1, BID, BLOC1S1, BLOC1S4, CADPS, CCDC22, CDK5, CEMIP, CHMP1A, CHMP2A, CHMP2B, CHMP5, CHMP6, CHMP7, CHP2, CLIP3, COLQ, CPE, CSNK2A2, CTNNB1, CYB5R1, DAB2IP, DCTN2, DDX58, DENND1A, DLG4, DMTN, DNAJC15, DPP10, DVL1, DYNLT1, EPHA2, ETV5, EYA1, FAF1, FAM20B, …
GO:0007275	multicellular organismal development	GO_BiologicalProcess	1.6e-05	0.00051	773	[AAMP, ABCA12, ABR, ACAN, ACHE, ACKR3, ACP6, ACTA2, ACVR1, ADAM10, ADAM15, ADAM19, ADAMTS18, ADAMTS20, ADAMTS9, ADAMTSL2, ADAR, ADM, ADRA1A, AGRN, AGT, AGTR2, AHR, AIMP2, AKT1, ALG10, ALOX12, ALOX15B, ALPK3, AMH, AMOT, ANGPT1, ANP32B, ANPEP, APBA1, APBA3, APC, APCDD1, APOA1, APOB, APOD, AR, ARFRP1, ARG2, ARHGEF2, ARHGEF7, ARID1A, ARMC6, ARRDC3, ASAP1, ASCL2, ASXL1, ATG5, ATG7, ATL1, ATN1, ATXN10,…
GO:0030163	protein catabolic process	GO_BiologicalProcess	1.7e-05	0.00052	175	[AKT1, AMFR, ANAPC11, ANAPC15, ANKIB1, APC, APOB, ATG7, AUP1, AXIN1, BAP1, BCAP31, BTRC, CBLB, CCDC22, CCDC47, CDC26, CDC34, CHEK2, CIT, CLN8, CLPP, CSNK2A2, CTSA, CTSO, CTSS, CTSV, CTSW, CUL1, CUL4A, CUL5, DAB2IP, DDRGK1, DNAJB2, DVL1, DYNC1LI1, ENC1, ERLIN2, FAF1, FAM83D, FBXL15, FBXO22, FBXO8, FBXO9, FBXW7, FOXO1, FYN, GABARAPL2, GCLC, GET4, GGA1, GJA1, GLMN, GNB2L1, GPC1, GPC3, GSK3B, GZMA, H…
GO:0043009	chordate embryonic development	GO_BiologicalProcess	1.6e-05	0.00052	153	[ACVR1, ADAM10, ADAR, ADM, AKT1, AMOT, ANGPT1, APBA1, APBA3, APOB, AR, ARID1A, ASCL2, AXIN1, BPTF, BRD4, C5, CCM2, CCNK, CELSR1, CHD8, CHST11, COL11A1, COL1A1, COL2A1, COQ7, CTNNB1, CTR9, CUL4A, DLK1, DMBT1, DNAJB6, DSC3, DVL1, DVL2, DVL3, EDNRA, EGLN1, ENDOG, EPHA2, EPN1, EXT1, EYA1, FGFR1, FGFR2, FLVCR1, FOSL1, FOXD3, FZD5, GATA6, GJA1, GJB5, GLI2, GLI3, GLMN, HAND1, HEG1, HIF1A, HINFP, HOXD4, …
GO:0009966	regulation of signal transduction	GO_BiologicalProcess	1.6e-05	0.00052	451	[AAK1, ABR, ACKR3, ACVR1, ADAMTS20, ADAMTSL2, ADAR, ADM, ADRA1A, AFAP1L2, AGRN, AGT, AGTR2, AJUBA, AKAP4, AKAP5, AKT1, AKT1S1, ALOX15B, AMOT, ANGPT1, APC, APCDD1, APOA1, APOD, AR, ARHGAP26, ARHGEF2, ARHGEF7, ARHGEF9, ARRDC3, ASH1L, ASXL1, AXIN1, BAD, BAG4, BAK1, BAMBI, BCAP31, BCL2, BCL9L, BCR, BICC1, BID, BMP3, BMPER, BMPR1B, BMPR2, BRAP, BRD4, BTRC, C1QTNF1, CARD11, CBL, CBLB, CC2D1A, CCBE1, CC…
GO:0010628	positive regulation of gene expression	GO_BiologicalProcess	1.9e-05	0.00058	335	[AAMDC, ACTA2, ACVR1, ADAR, AFAP1L2, AGRN, AGT, AGTR2, AHR, AKNA, AKT1, AMH, APOB, ARHGEF2, ARID1A, ARNTL, ASH1L, ASH2L, ASXL1, ATN1, AXIN1, BAMBI, BARX2, BCAS3, BCL9, BCL9L, BLM, BMP3, BMPR1B, BMPR2, BPTF, BRD4, BTG2, BTRC, C1QTNF1, CARD11, CARD14, CASK, CBFA2T2, CCBE1, CCNK, CD44, CDC73, CDON, CEBPG, CHCHD2, CHD1, CHD6, CHD8, CHEK2, CHP2, CHURC1, CLEC3B, CNBP, COL1A1, COQ7, CREB3L1, CREB3L2, CR…
GO:1901564	organonitrogen compound metabolic process	GO_BiologicalProcess	1.9e-05	0.00059	371	[AARS2, ABCG2, ACAD8, ACSL3, ADAR, ADCY2, ADCY4, ADCY6, ADCY7, ADCY8, ADI1, ADM, AHCY, AIMP2, AJUBA, AK1, AK3, AKAP5, AKT1, ALAS1, ALDH4A1, ALDOB, AMD1, ANGPT1, ANPEP, APEH, APOA1, APOA1BP, APRT, ARG2, ASNS, ASNSD1, ATG7, ATP5S, ATP6V0A4, ATP6V1A, B3GALT6, BAD, BBOX1, BCKDHB, BDH2, BECN1, BLVRA, BLVRB, BTG2, CACNB4, CAPRIN1, CARNMT1, CARNS1, CARS2, CD44, CDA, CEMIP, CERS3, CERS5, CERS6, CHID1, CH…
GO:0061138	morphogenesis of a branching epithelium	GO_BiologicalProcess	2.1e-05	0.00062	60	[ACVR1, ADM, AGT, AGTR2, AR, B4GALT1, BAK1, BCL2, BTRC, CD44, CELSR1, CTNNB1, DDR1, DICER1, DLG5, EDNRA, EPHA2, ETV4, ETV5, EYA1, FGF7, FGFR1, FGFR2, FZD5, GLI2, GLI3, GPC3, GREM1, IGF1, KDR, LAMA1, LEF1, MAGED1, MED1, MMP14, NPNT, NRARP, NRP1, PGF, PHB2, PLXND1, PML, RSPO3, RXRA, SEMA3A, SEMA3E, SEMA5A, SFRP1, SFRP2, SHH, SMO, SOX10, SPRY2, SRC, TBX3, TCF21, TFAP2C, VANGL2, WNT4, WNT5A]
GO:0044249	cellular biosynthetic process	GO_BiologicalProcess	2.2e-05	0.00063	926	[AAMDC, AARS2, ABHD5, ACAN, ACSF3, ACSL3, ACSS2, ACTR5, ACVR1, ADAR, ADCY10, ADCY2, ADCY4, ADCY6, ADCY7, ADCY8, ADI1, ADM, AFAP1L2, AGL, AGRN, AGT, AGTR2, AHR, AIMP2, AJUBA, AK1, AK3, AKAP5, AKNA, AKR1D1, AKT1, ALAS1, ALDH4A1, ALOX12, ALOX5AP, AMD1, ANGPT1, ANXA4, APITD1, APOA1, APOB, APRT, AR, ARG2, ARHGEF2, ARID1A, ARNTL, ART4, ASCL2, ASF1B, ASH1L, ASH2L, ASNS, ASNSD1, ASXL1, ASXL3, ATG4B, ATG4…
GO:0045732	positive regulation of protein catabolic process	GO_BiologicalProcess	2.2e-05	0.00063	52	[AKT1, ANAPC11, ANKIB1, APC, ATG7, AXIN1, BCAP31, CBLB, CCDC22, CUL1, DAB2IP, DDRGK1, DNAJB2, DVL1, FBXO22, FBXW7, FOXO1, GCLC, GGA1, GJA1, GNB2L1, GPC3, GSK3B, HSPBP1, IP6K3, MYLIP, NDFIP1, NKD2, NSF, OAZ1, PIAS1, PLK1, PLK3, PSMC1, PSMC2, RAB7A, RCHY1, RNF144A, RNF144B, RNF19B, SMC5, SNF8, SOX10, STUB1, STX5, TRIB1, TRIB2, TRIM32, UBQLN1, VIP, VPS28, WNT5A]
GO:0031325	positive regulation of cellular metabolic process	GO_BiologicalProcess	2.4e-05	0.00065	515	[AAMDC, ABHD5, ACKR3, ACSL3, ACVR1, ADM, ADRA1A, AFAP1L2, AGRN, AGT, AGTR2, AHR, AIMP2, AJUBA, AKAP5, AKNA, AKT1, ANAPC11, ANGPT1, ANKIB1, ANP32B, APOA1, AR, ARHGEF2, ARID1A, ARNTL, ARRDC3, ARRDC4, ASH1L, ASH2L, ASXL1, ATAD1, ATG4B, ATG5, ATG7, ATN1, AURKAIP1, AXIN1, BAD, BAG4, BAK1, BAMBI, BARX2, BCAP31, BCAS3, BCL2, BCL9, BCL9L, BECN1, BID, BLM, BMP3, BMPER, BMPR1B, BMPR2, BOK, BPTF, BRD4, BTBD…
GO:0048869	cellular developmental process	GO_BiologicalProcess	2.3e-05	0.00065	669	[AAMDC, AAMP, ABCA12, ACAN, ACHE, ACKR3, ACP6, ACTA2, ACTG1, ACVR1, ADAD1, ADAM15, ADAMTS20, ADAMTS9, ADAR, ADM, AFF4, AGT, AIMP2, AKAP4, AKT1, ALG10, ALKBH5, ALOX15B, AMH, AMOT, ANGPT1, ANP32B, ANPEP, ANTXR1, ANXA4, ANXA7, AP1G1, APC, APCDD1, APOA1, APOB, APOD, AR, ARHGAP15, ARHGEF2, ARHGEF7, ARID1A, ARMC6, ARPC2, ASAP1, ASCL2, ASXL1, ATG5, ATG7, ATL1, ATN1, ATP2A2, ATXN10, AXIN1, B2M, B4GALT1, …
GO:0034645	cellular macromolecule biosynthetic process	GO_BiologicalProcess	2.8e-05	0.00076	773	[AAMDC, AARS2, ACAN, ACTR5, ACVR1, ADAR, AFAP1L2, AGL, AGRN, AGT, AGTR2, AHR, AIMP2, AJUBA, AKNA, AKT1, ANXA4, APITD1, APOA1, APOB, AR, ARHGEF2, ARID1A, ARNTL, ART4, ASCL2, ASF1B, ASH1L, ASH2L, ASXL1, ASXL3, ATG4B, ATG4D, ATG5, ATG7, ATN1, AXIN1, B3GALT1, B3GALT6, B3GNT6, B4GALT1, BACH2, BAHCC1, BAMBI, BARX2, BATF2, BAZ2A, BCAS3, BCL2, BCL9, BCL9L, BCOR, BHLHE41, BLM, BMP3, BMPER, BMPR1B, BMPR2, …
GO:0016192	vesicle-mediated transport	GO_BiologicalProcess	2.9e-05	0.00076	224	[AAK1, ABCA12, ABR, ACHE, ACKR2, ACKR3, ACSL3, ADM, ADRBK2, AGT, AIF1, ANGPT1, ANKFY1, ANKRD50, ANXA11, AP1G1, AP2B1, AP2M1, AP2S1, AP3S2, ARF3, ARFGAP2, ARFRP1, ARHGAP21, ATAD1, ATP6V1H, B2M, B4GALT1, BCAP31, BCR, BECN1, BLOC1S1, BLOC1S4, CACNA1H, CADPS, CALY, CAP1, CCDC22, CD14, CD300LG, CD47, CD5, CDC42SE2, CDK5, CFI, CFTR, CHMP1A, CHMP2A, CHMP2B, CHMP5, CHMP6, CLCN5, CLEC9A, CLINT1, CLIP3, CL…
GO:0070727	cellular macromolecule localization	GO_BiologicalProcess	2.9e-05	0.00076	269	[ABCA12, ACSL3, ADAR, AGRN, AJUBA, AKAP5, AKT1, AMOT, ANGPT1, ANP32B, AP1G1, AP2B1, AP2M1, AP2S1, AP3S2, APBA1, APOD, ARFRP1, ASNA1, ATG4B, ATG4D, AUP1, AXIN1, BAG4, BAMBI, BAP1, BCAP31, BCAS3, BECN1, BID, CCDC22, CD4, CD74, CDK5, CELSR1, CEMIP, CEP72, CHAMP1, CHML, CHP2, CLIP3, CLTA, CLTB, CNEP1R1, CNTNAP1, COL1A1, COLQ, COPG2, CPE, CSNK2A2, CTDNEP1, CTNNA1, CTNNB1, CTTN, CYB5R1, DAB2IP, DBN1, D…
GO:0044248	cellular catabolic process	GO_BiologicalProcess	3.2e-05	0.00082	287	[ABHD10, ABHD5, ACAD8, ACADS, ACADSB, ACHE, ACOT8, ACOX1, ACSF3, ADH5, AGL, AKT1, ALDH4A1, AMFR, ANAPC11, ANAPC15, ANKIB1, ANPEP, APC, APOA1, APOB, ATG4B, ATG5, ATG7, AUP1, AXIN1, BAP1, BCAP31, BCKDHB, BCL2, BDH2, BECN1, BLVRA, BLVRB, BTG2, BTRC, CCDC22, CCDC47, CDA, CDC26, CDC34, CDK5, CHEK2, CIT, CLN8, CLPP, CNP, CPQ, CPS1, CRABP1, CROT, CSDE1, CSNK2A2, CTSA, CTSO, CTSS, CTSV, CTSW, CTTN, CUL1,…
GO:0006412	translation	GO_BiologicalProcess	3.4e-05	0.00083	138	[AARS2, ADAR, AIMP2, AJUBA, AKT1, BTG2, CAPRIN1, CARS2, DGCR8, DICER1, EEF1A1, EEF1A2, EEF1B2, EEF1G, EIF2AK2, EIF2B4, EIF3D, EIF3E, EIF3G, EIF3H, EIF3K, EIF3L, EIF3M, EIF4A2, EIF4B, EIF4EBP2, EIF4G3, EIF4H, EIF5B, ENC1, FAU, FDXACB1, GNB2L1, GTPBP1, HNRNPD, ILF3, IMP3, IP6K3, IREB2, KARS, KHDRBS1, LARP1, LARS2, LIMD1, LRRC47, MAPKAPK5, MOV10, MRPL1, MRPL10, MRPL11, MRPL14, MRPL16, MRPL18, MRPL20…
GO:0030154	cell differentiation	GO_BiologicalProcess	3.3e-05	0.00083	621	[AAMDC, AAMP, ABCA12, ACAN, ACHE, ACKR3, ACP6, ACTA2, ACTG1, ACVR1, ADAD1, ADAM15, ADAMTS20, ADAMTS9, ADAR, ADM, AFF4, AGT, AIMP2, AKT1, ALG10, ALKBH5, ALOX15B, AMH, AMOT, ANGPT1, ANP32B, ANPEP, ANTXR1, ANXA4, ANXA7, AP1G1, APC, APCDD1, APOA1, APOB, APOD, AR, ARHGEF2, ARHGEF7, ARID1A, ARMC6, ARPC2, ASAP1, ASCL2, ASXL1, ATG5, ATG7, ATL1, ATN1, ATP2A2, ATXN10, AXIN1, B2M, B4GALT1, BAD, BAK1, BAMBI,…
GO:1901576	organic substance biosynthetic process	GO_BiologicalProcess	3.3e-05	0.00084	941	[AAMDC, AARS2, ABHD5, ACAN, ACE2, ACHE, ACSF3, ACSL3, ACSS2, ACTR5, ACVR1, ADAR, ADCY10, ADCY2, ADCY4, ADCY6, ADCY7, ADCY8, ADI1, ADM, AFAP1L2, AGL, AGRN, AGT, AGTR2, AHR, AIMP2, AJUBA, AK1, AK3, AKAP5, AKNA, AKR1D1, AKT1, ALAS1, ALDH4A1, ALG10, ALG14, ALOX12, ALOX5AP, AMD1, ANGPT1, ANXA4, APITD1, APOA1, APOB, APRT, AR, ARG2, ARHGEF2, ARID1A, ARNTL, ART4, ASCL2, ASF1B, ASH1L, ASH2L, ASNS, ASNSD1,…
GO:0009653	anatomical structure morphogenesis	GO_BiologicalProcess	3.8e-05	0.00092	479	[AAMP, ABR, ACAN, ACKR3, ACTA2, ACTG1, ACVR1, ADAM15, ADM, AGT, AGTR2, AJUBA, AKAP4, ALOX12, AMH, AMOT, ANGPT1, ANPEP, ANTXR1, ANXA7, APC, APOA1, APOB, AR, ARFRP1, ARHGAP12, ARHGAP15, ARHGEF2, ARHGEF7, ARID1A, ARPC2, ASAP1, ASXL1, ATG5, ATG7, ATL1, ATN1, ATXN10, AXIN1, B4GALT1, BAK1, BAMBI, BARX2, BCAS3, BCL2, BCL9L, BCOR, BCR, BDNF, BMPER, BMPR1B, BMPR2, BRSK1, BRWD1, BTRC, C15H11orf34, C5, CADM…
GO:0009057	macromolecule catabolic process	GO_BiologicalProcess	4e-05	0.00095	213	[AGL, AKT1, AMFR, ANAPC11, ANAPC15, ANKIB1, APC, APOB, ATG7, AUP1, AXIN1, BAP1, BCAP31, BECN1, BTG2, BTRC, CBLB, CCDC22, CCDC47, CD44, CDC26, CDC34, CDK5, CEMIP, CHEK2, CHID1, CIT, CLN8, CLPP, CPS1, CSDE1, CSNK2A2, CTSA, CTSO, CTSS, CTSV, CTSW, CUL1, CUL4A, CUL5, DAB2IP, DCP1A, DCP2, DDRGK1, DICER1, DNAJB2, DNASE2, DVL1, DYNC1LI1, EIF3E, ENC1, ENDOG, ERLIN2, EXOSC3, EXOSC4, FAF1, FAM83D, FBXL15, …
GO:0048762	mesenchymal cell differentiation	GO_BiologicalProcess	4.1e-05	0.00096	52	[ACVR1, ADAM15, BAMBI, BCL2, BCL9L, COL1A1, CTNNB1, DAB2IP, DICER1, EDNRA, EDNRB, FAM83D, FGFR1, FGFR2, GREM1, GSK3B, HAS2, HIF1A, KITLG, LEF1, MEF2C, NRP1, NRTN, RBPJ, RET, SEMA3A, SEMA3D, SEMA3E, SEMA3F, SEMA4C, SEMA5A, SEMA6A, SEMA6B, SEMA6C, SEMA6D, SEMA7A, SFRP1, SFRP2, SHH, SMAD3, SMO, SOX10, TCF21, TCF4, TCF7L2, TGFB3, TGFBR1, TGFBR3, TRIM28, WNT4, WNT5A, ZEB2]
GO:0019222	regulation of metabolic process	GO_BiologicalProcess	4.2e-05	0.00096	1072	[AAMDC, ABHD5, ABR, ACAP1, ACHE, ACKR3, ACSL3, ACTA2, ACTR5, ACVR1, ADAP1, ADAR, ADIPOR1, ADM, ADRA1A, AFAP1L2, AFF2, AGAP3, AGRN, AGT, AGTR2, AHR, AHSA2, AIMP2, AJUBA, AKAP5, AKNA, AKT1, AKT1S1, ALDOB, ALKBH2, ALOX5AP, AMH, AMOT, ANAPC11, ANAPC15, ANGPT1, ANKIB1, ANP32B, ANP32E, ANXA4, ANXA7, APBA1, APBA3, APC, APOA1, APOB, APOBEC2, APOD, APOM, AR, ARFGAP2, ARHGAP15, ARHGAP21, ARHGAP25, ARHGAP26…
GO:0031344	regulation of cell projection organization	GO_BiologicalProcess	4e-05	0.00096	100	[AKT1, APC, ARHGEF7, ARPC2, ASAP1, ATG5, BCAS3, BMPR2, CAPRIN1, CBFA2T2, CCDC88A, CDC42EP2, CDK5, CHN1, CHODL, CIT, CPNE5, DAB2IP, DMTN, DVL1, ENPP2, EPHA2, EPHA3, EPHA7, EPS8L1, EVL, FAT3, FER, FGFR1, FNBP1L, FUZ, FYN, GAP43, GOLGA4, GORASP1, GPM6A, GSK3B, HRAS, KLK8, LRP4, LYN, MAP1B, MAP2K2, METRN, MIEN1, MOB2, MUL1, NCKIPSD, NDNF, NEFL, NGFR, NLGN1, NLGN3, NRCAM, NRP1, NTRK2, OBSL1, OGN, PLXN…
GO:0007442	hindgut morphogenesis	GO_BiologicalProcess	4.9e-05	0.001	6	[GLI2, GLI3, SHH, TCF4, TCF7L2, WNT5A]
GO:0043603	cellular amide metabolic process	GO_BiologicalProcess	5.1e-05	0.001	188	[AARS2, ADAR, AIMP2, AJUBA, AKT1, ANPEP, APEH, ARG2, ASNS, ASNSD1, BDH2, BECN1, BTG2, CAPRIN1, CARNMT1, CARNS1, CARS2, CERS3, CERS5, CERS6, CLN8, CPD, CPE, CPM, CPQ, CPS1, DGCR8, DICER1, EEF1A1, EEF1A2, EEF1B2, EEF1G, EIF2AK2, EIF2B4, EIF3D, EIF3E, EIF3G, EIF3H, EIF3K, EIF3L, EIF3M, EIF4A2, EIF4B, EIF4EBP2, EIF4G3, EIF4H, EIF5B, ENC1, ENPEP, ERAP2, FAU, FDXACB1, FPGS, GCLC, GCLM, GGH, GNB2L1, GSS…
GO:0006518	peptide metabolic process	GO_BiologicalProcess	4.5e-05	0.001	163	[AARS2, ADAR, AIMP2, AJUBA, AKT1, ANPEP, APEH, BDH2, BECN1, BTG2, CAPRIN1, CARNMT1, CARNS1, CARS2, CPD, CPE, CPM, CPQ, DGCR8, DICER1, EEF1A1, EEF1A2, EEF1B2, EEF1G, EIF2AK2, EIF2B4, EIF3D, EIF3E, EIF3G, EIF3H, EIF3K, EIF3L, EIF3M, EIF4A2, EIF4B, EIF4EBP2, EIF4G3, EIF4H, EIF5B, ENC1, ENPEP, ERAP2, FAU, FDXACB1, GCLC, GCLM, GNB2L1, GSS, GTPBP1, HNRNPD, IDH3B, ILF3, IMP3, IP6K3, IREB2, KARS, KHDRBS1…
GO:0060603	mammary gland duct morphogenesis	GO_BiologicalProcess	4.7e-05	0.001	18	[AR, BTRC, DDR1, EPHA2, ETV4, ETV5, FGFR2, GLI2, MED1, NR3C1, PHB2, PML, SCRIB, SRC, TBX3, TFAP2C, WNT4, WNT5A]
GO:0010557	positive regulation of macromolecule biosynthetic process	GO_BiologicalProcess	4.7e-05	0.001	315	[AAMDC, ACVR1, AFAP1L2, AGRN, AGT, AGTR2, AHR, AKNA, AKT1, ARHGEF2, ARID1A, ARNTL, ASH1L, ASH2L, ASXL1, ATN1, AXIN1, BAMBI, BARX2, BCAS3, BCL9, BCL9L, BLM, BMP3, BMPR1B, BMPR2, BPTF, BRD4, BTRC, CARD11, CARD14, CASK, CBFA2T2, CCNK, CDC73, CDON, CEBPG, CHCHD2, CHD1, CHD6, CHD8, CHEK2, CHP2, CHURC1, CNBP, COL1A1, COQ7, CREB3L1, CREB3L2, CREBL2, CRTC3, CTC1, CTNNB1, CTR9, CXXC1, DAB2IP, DDRGK1, DDX5…
GO:0001755	neural crest cell migration	GO_BiologicalProcess	5.6e-05	0.0011	23	[ACVR1, EDNRB, HIF1A, KITLG, LEF1, NRP1, NRTN, RET, SEMA3A, SEMA3D, SEMA3E, SEMA3F, SEMA4C, SEMA5A, SEMA6A, SEMA6B, SEMA6C, SEMA6D, SEMA7A, SHH, SMO, SOX10, ZEB2]
GO:0042176	regulation of protein catabolic process	GO_BiologicalProcess	5.3e-05	0.0011	83	[AKT1, ANAPC11, ANAPC15, ANKIB1, APC, ATG7, AXIN1, BCAP31, BTRC, CBLB, CCDC22, CDC26, CHEK2, CSNK2A2, CUL1, DAB2IP, DDRGK1, DNAJB2, DVL1, DYNC1LI1, FAF1, FAM83D, FBXO22, FBXW7, FOXO1, FYN, GABARAPL2, GCLC, GGA1, GJA1, GLMN, GNB2L1, GPC3, GSK3B, HSPBP1, IP6K3, IRAK3, MDM4, MYLIP, NDFIP1, NEK6, NKD2, NSF, OAZ1, PARK7, PHB, PIAS1, PLK1, PLK3, PML, PSMC1, PSMC2, PSMD2, PSMD3, PSME1, RAB7A, RCHY1, RHB…
GO:0060341	regulation of cellular localization	GO_BiologicalProcess	5.7e-05	0.0011	206	[ABCA12, ABR, ACSL3, AKT1, ALOX15B, ANGPT1, ANO1, ANP32B, ANXA4, AP1G1, AP2M1, APOA1, APOD, ARHGEF7, ASIC1, ATG5, ATP2A2, AXIN1, B4GALT1, BAD, BAG4, BAK1, BAMBI, BAP1, BCAP31, BCAS3, BCL2, BCR, BECN1, C1QTNF1, C5, CACNA1H, CAPN10, CASP4, CCDC22, CCKAR, CD19, CD58, CDK5, CEMIP, CFTR, CHMP2A, CHP2, CLEC9A, CLIP3, CORO1A, CRP, CRY1, CSNK2A2, CTNNB1, CYB5R1, CYBA, DAB2IP, DDX58, DEPTOR, DLG4, DMTN, D…
GO:0031346	positive regulation of cell projection organization	GO_BiologicalProcess	5.9e-05	0.0012	55	[APC, ARHGEF7, ARPC2, BCAS3, BMPR2, CAPRIN1, CBFA2T2, CDC42EP2, CPNE5, DAB2IP, DVL1, ENPP2, EPHA3, EPS8L1, FGFR1, FNBP1L, FUZ, FYN, GOLGA4, GPM6A, GSK3B, HRAS, LYN, MAP1B, MAP2K2, METRN, MIEN1, MOB2, MUL1, NCKIPSD, NDNF, NEFL, NRP1, NTRK2, OBSL1, PLXNB1, PRKCI, PROM2, PTK7, RAB11A, RASAL1, RET, RUFY3, SEMA7A, SKIL, SRC, STK25, STMN2, SYT1, SYT3, TENM1, TGFB3, TGFBR1, WASF2, WNT5A]
GO:2001236	regulation of extrinsic apoptotic signaling pathway	GO_BiologicalProcess	6.7e-05	0.0013	46	[ACVR1, AGT, AGTR2, BCL2, BID, BMPR1B, COL2A1, CTNNA1, CTTN, CX3CR1, DEPTOR, EYA1, FAF1, FGB, FGFR1, FGG, GCLC, GCLM, HTRA2, IFI6, IGF1, ITGA6, LGALS3, NF1, NRP1, PARK7, PDIA3, PELI3, PHIP, PML, PPP2R1B, PTPRC, RET, SFRP1, SFRP2, SGMS1, SIGLEC1, SKIL, SRC, SRPX, TCF4, TCF7L2, TERT, TGFBR1, TMBIM1, TNFSF10]
GO:0048843	negative regulation of axon extension involved in axon guidance	GO_BiologicalProcess	8e-05	0.0014	14	[NRP1, PLXNA3, SEMA3A, SEMA3D, SEMA3E, SEMA3F, SEMA4C, SEMA5A, SEMA6A, SEMA6B, SEMA6C, SEMA6D, SEMA7A, WNT5A]
GO:2000145	regulation of cell motility	GO_BiologicalProcess	8.2e-05	0.0014	138	[AAMP, ABR, ADAM10, ADAM15, AGT, AIF1, AJUBA, AKT1, ALOX12, AMOT, ANGPT1, APC, APOD, ARHGAP4, ARHGEF7, BAG4, BCAS3, BCL2, BCR, BMPER, BMPR2, C15H11orf34, C5, CCBE1, CCL25, CD74, CDK5, CEMIP, COL1A1, CORO1A, CTNNA1, CXCL13, CXCL16, DAB2IP, DDX58, DMTN, DOCK10, EDN2, ENPP2, EPB41L4B, EPHA2, ETS1, EVL, FER, FGF7, FLRT2, FLT1, FUZ, GCSAM, GLI1, GNB2L1, GPR173, HACE1, HAS2, HDAC5, HDAC7, HIF1A, HRAS, …
GO:1901575	organic substance catabolic process	GO_BiologicalProcess	7.8e-05	0.0014	308	[ABHD10, ABHD5, ACAD8, ACADS, ACADSB, ACHE, ACOT8, ACOX1, ACSF3, ADH5, AGL, AKR1D1, AKT1, ALDH4A1, ALDOB, AMFR, ANAPC11, ANAPC15, ANKIB1, ANPEP, APC, APOA1, APOB, ATG7, AUP1, AXIN1, BAD, BAP1, BCAP31, BCKDHB, BDH2, BECN1, BLVRA, BLVRB, BTG2, BTRC, CBLB, CCDC22, CCDC47, CD44, CDA, CDC26, CDC34, CDK5, CEMIP, CHEK2, CHID1, CIT, CLN8, CLPP, CNP, CPQ, CPS1, CRABP1, CROT, CRTC3, CSDE1, CSNK2A2, CTSA, C…
GO:0044265	cellular macromolecule catabolic process	GO_BiologicalProcess	7.5e-05	0.0014	174	[AKT1, AMFR, ANAPC11, ANAPC15, ANKIB1, APC, AUP1, AXIN1, BAP1, BCAP31, BTG2, BTRC, CCDC22, CCDC47, CDC26, CDC34, CHEK2, CIT, CLN8, CLPP, CSDE1, CSNK2A2, CTSA, CTSO, CTSS, CTSV, CTSW, CUL1, CUL4A, CUL5, DAB2IP, DCP1A, DCP2, DDRGK1, DICER1, DNAJB2, DNASE2, DVL1, DYNC1LI1, EIF3E, ENC1, ENDOG, ERLIN2, EXOSC3, EXOSC4, FBXL15, FBXO22, FBXO8, FBXO9, FBXW7, GABARAPL2, GCLC, GLMN, GNB2L1, GPC1, GSK3B, GTP…
GO:0070201	regulation of establishment of protein localization	GO_BiologicalProcess	7.6e-05	0.0014	141	[ACSL3, AKT1, ALOX15B, ANGPT1, ANO1, ANP32B, ANXA4, APOA1, APOD, ATG5, AXIN1, BAD, BAG4, BAMBI, BAP1, BCAP31, BCAS3, C5, CAPN10, CASP4, CCDC22, CD58, CDK5, CEMIP, CFTR, CHP2, CLEC9A, CLIP3, CRP, CSNK2A2, CYB5R1, DAB2IP, DDX58, DLG4, DMTN, DPP10, EPHA2, FAF1, FAM20B, FAM3D, FBXW7, FFAR4, FGB, FGG, FKBP1B, FZD5, GLI3, GLMN, GNAQ, GNB2L1, GPR39, GREM1, GSK3B, HCLS1, HIF1A, HNF4A, HTRA2, ICA1, IFNAR1…
GO:0044765	single-organism transport	GO_BiologicalProcess	7.3e-05	0.0014	636	[ABCA12, ABCG2, ABR, ACE2, ACHE, ACKR3, ACSL3, ADAR, ADM, ADRBK2, AGT, AIF1, AKAP5, AKT1, ALKBH5, ALKBH7, ALOX15B, ANGPT1, ANKFY1, ANKRD50, ANO1, ANO4, ANO8, ANP32B, ANXA11, ANXA4, AP1G1, AP3S2, AP5B1, AP5Z1, APBA1, APOA1, APOB, APOD, APOM, ARFRP1, ARHGAP21, ARHGEF7, ARMC1, ASIC1, ATAD1, ATG4B, ATG4D, ATG5, ATG7, ATP11A, ATP11B, ATP12A, ATP13A1, ATP13A3, ATP1B2, ATP2A2, ATP2A3, ATP5S, ATP6V0A4, A…
GO:0010647	positive regulation of cell communication	GO_BiologicalProcess	7.7e-05	0.0014	270	[AAK1, ACKR3, ACVR1, ADAMTS20, ADRA1A, AFAP1L2, AGT, AGTR2, AJUBA, AKAP5, ALOX15B, ANGPT1, ANO1, APOA1, AR, ARHGEF7, ARRDC3, ASXL1, ATG5, ATG7, AXIN1, BAD, BAG4, BAK1, BAMBI, BCAP31, BECN1, BID, BMP3, BMPER, BMPR1B, BMPR2, BRD4, C1QTNF1, CAPN10, CARD11, CBL, CC2D1A, CCBE1, CCDC22, CCL25, CD180, CD226, CD4, CD44, CD74, CD8A, CDC73, CDK10, CDKN2B, CDON, CFTR, CHP2, CLSTN2, CMTM3, COL1A1, CRK, CRLF1…
GO:1902680	positive regulation of RNA biosynthetic process	GO_BiologicalProcess	7.9e-05	0.0014	287	[AAMDC, ACVR1, AFAP1L2, AGRN, AGT, AGTR2, AHR, AKNA, AKT1, ARHGEF2, ARID1A, ARNTL, ASH1L, ASH2L, ASXL1, ATN1, AXIN1, BAMBI, BARX2, BCAS3, BCL9, BCL9L, BLM, BMP3, BMPR1B, BMPR2, BPTF, BRD4, BTRC, CARD11, CARD14, CASK, CBFA2T2, CCNK, CDC73, CDON, CEBPG, CHCHD2, CHD1, CHD6, CHD8, CHEK2, CHP2, CHURC1, CNBP, COL1A1, COQ7, CREB3L1, CREB3L2, CREBL2, CRTC3, CTNNB1, CTR9, CXXC1, DAB2IP, DDRGK1, DDX58, DVL…
GO:0007160	cell-matrix adhesion	GO_BiologicalProcess	8.3e-05	0.0015	48	[ADAM15, AGT, AJUBA, APOD, ARHGEF7, BCAM, BCAS3, BCL2, C15H11orf34, CASK, CCL25, CDK5, CDKN2A, COL13A1, COL16A1, COL5A3, CTGF, CTNNB1, DDR1, DMTN, EPHA3, FGB, FGG, FREM1, GPM6B, GREM1, GSK3B, ITGA2, ITGA4, ITGA6, ITGA8, ITGAL, ITGB5, ITGB6, ITGB7, ITGB8, KDR, LYPD5, NF1, NID2, NPNT, PTPRJ, SEMA3E, SFRP1, SNED1, VTN, VWA2, WNT4]
GO:0048731	system development	GO_BiologicalProcess	9.2e-05	0.0016	700	[AAMP, ABCA12, ABR, ACAN, ACHE, ACKR3, ACP6, ACTA2, ACVR1, ADAM15, ADAM19, ADAMTS18, ADAMTSL2, ADAR, ADM, ADRA1A, AGRN, AGT, AGTR2, AHR, AIMP2, AKT1, ALG10, ALOX12, ALOX15B, ALPK3, AMH, AMOT, ANGPT1, ANP32B, ANPEP, APC, APCDD1, APOA1, APOB, APOD, AR, ARG2, ARHGEF2, ARHGEF7, ARID1A, ARMC6, ARRDC3, ASAP1, ASCL2, ASXL1, ATG5, ATG7, ATL1, ATN1, ATXN10, AXIN1, B2M, B4GALT1, BAD, BAK1, BAMBI, BARX2, BA…
GO:0032102	negative regulation of response to external stimulus	GO_BiologicalProcess	9.7e-05	0.0017	64	[ABR, ADAMTS18, AIF1, ALOX12, APOA1, APOD, ASH1L, BCR, C1QTNF1, C5, CASK, CHID1, CUEDC2, CXCL13, DVL1, ETS1, F2, FEM1A, FFAR4, FGB, FGG, GRIN3A, IFIT1, IL20RB, KLK8, MMP28, MUL1, MVK, NDFIP1, NFKBIL1, NLRX1, NOV, NRP1, PDGFB, PINK1, PLXNA3, PRDM1, PSMB4, QSOX1, RORA, RPS19, SEMA3A, SEMA3D, SEMA3E, SEMA3F, SEMA4C, SEMA5A, SEMA6A, SEMA6B, SEMA6C, SEMA6D, SEMA7A, SMAD3, SPN, TARBP2, THBD, TKFC, TP53…
GO:0048864	stem cell development	GO_BiologicalProcess	9.8e-05	0.0017	49	[ACVR1, ADAM15, BAMBI, BCL2, BCL9L, COL1A1, CTNNB1, DAB2IP, DICER1, EDNRA, EDNRB, FAM83D, GREM1, GSK3B, HAS2, HIF1A, KITLG, LEF1, NRP1, NRTN, RBPJ, RET, SEMA3A, SEMA3D, SEMA3E, SEMA3F, SEMA4C, SEMA5A, SEMA6A, SEMA6B, SEMA6C, SEMA6D, SEMA7A, SETD2, SFRP1, SFRP2, SHH, SMAD3, SMO, SOX10, TCF4, TCF7L2, TGFB3, TGFBR1, TGFBR3, TRIM28, WNT4, WNT5A, ZEB2]
GO:0006508	proteolysis	GO_BiologicalProcess	0.00011	0.0018	316	[ACE2, ADAM10, ADAM11, ADAM15, ADAM19, ADAM23, ADAM32, ADAMTS18, ADAMTS19, ADAMTS20, ADAMTS6, ADAMTS9, ADAMTSL1, ADAMTSL2, ADAMTSL3, ADAMTSL4, AGT, AKT1, AMFR, AMZ2, ANAPC11, ANAPC15, ANKIB1, ANP32B, ANPEP, APC, APEH, ASXL1, ATG4B, ATG4D, AUP1, AURKAIP1, AXIN1, BAD, BAK1, BAP1, BCAP31, BID, BMP1, BOK, BTRC, C5, CAPN10, CAPN11, CAPN6, CASP3, CASP4, CASP7, CAST, CCBE1, CCDC22, CCDC47, CD44, CDC26, …
GO:0022603	regulation of anatomical structure morphogenesis	GO_BiologicalProcess	0.0001	0.0018	181	[AAMP, ABR, ADM, AGT, AGTR2, ALOX12, AMOT, ANXA7, APC, APOA1, AR, ARHGAP15, ARHGEF7, ARPC2, ATG5, B4GALT1, BAMBI, BCL2, BCL9L, BCOR, BCR, BDNF, BMPR2, BRWD1, C5, CAPRIN1, CCBE1, CD53, CDC42EP2, CDC42SE2, CDK5, CELSR1, CHN1, CIT, COL1A1, COL4A3, COL5A2, CORO1A, CPNE5, CTNNB1, CX3CR1, DAB2IP, DDHD1, DICER1, DMTN, DVL1, DVL2, DVL3, EGLN1, ENPP2, EPHA2, EPHA7, ETS1, ETV4, ETV5, EYA1, F2, FGD1, FGF7, …
GO:0044271	cellular nitrogen compound biosynthetic process	GO_BiologicalProcess	0.0001	0.0018	762	[AAMDC, AARS2, ACTR5, ACVR1, ADAR, ADCY10, ADCY2, ADCY4, ADCY6, ADCY7, ADCY8, ADM, AFAP1L2, AGRN, AGT, AGTR2, AHR, AIMP2, AJUBA, AK1, AK3, AKAP5, AKNA, AKT1, ALAS1, AMD1, ANXA4, APRT, AR, ARG2, ARHGEF2, ARID1A, ARNTL, ASCL2, ASF1B, ASH1L, ASH2L, ASNS, ASNSD1, ASXL1, ASXL3, ATG5, ATG7, ATN1, ATP5S, ATP6V0A4, AXIN1, BACH2, BAHCC1, BAMBI, BARX2, BATF2, BAZ2A, BBOX1, BCAS3, BCL9, BCL9L, BCOR, BDH2, B…
GO:1901566	organonitrogen compound biosynthetic process	GO_BiologicalProcess	0.00011	0.0018	251	[AARS2, ACSL3, ADAR, ADCY2, ADCY4, ADCY6, ADCY7, ADCY8, ADI1, ADM, AIMP2, AJUBA, AK1, AK3, AKAP5, AKT1, ALAS1, ALDH4A1, AMD1, ANGPT1, APOA1, APRT, ARG2, ASNS, ASNSD1, ATP5S, ATP6V0A4, B3GALT6, BBOX1, BDH2, BTG2, CAPRIN1, CARNS1, CARS2, CERS3, CERS5, CERS6, CHPT1, CHST11, CHST2, CMPK2, COASY, COX15, CPOX, CPS1, CSGALNACT1, DDC, DGCR8, DHPS, DICER1, EDNRA, EEF1A1, EEF1A2, EEF1B2, EEF1G, EIF2AK2, EI…
GO:0031669	cellular response to nutrient levels	GO_BiologicalProcess	0.0001	0.0018	38	[ALB, ASNS, ATG4B, ATG4D, ATG5, ATG7, BCL2, BECN1, BMPR2, CDKN2B, CHMP1A, CYP27B1, DEPDC5, DNAJC15, FBXO22, FOXO1, GABARAPL2, GAS2L1, GLUL, INHBB, KLF10, MAP1LC3A, MED1, NPRL2, PIM1, RALB, SFRP1, SLC38A3, TCF4, TCF7L2, TNRC6A, TP53, TRIM24, WDR24, WDR45, WIPI2, WNT4, WRN]
GO:0048584	positive regulation of response to stimulus	GO_BiologicalProcess	0.0001	0.0018	319	[AAK1, ACKR3, ACVR1, ADAM10, ADAMTS20, ADRA1A, AFAP1L2, AGT, AGTR2, AIF1, AJUBA, AKAP5, ALOX15B, ANGPT1, ANO1, AP1G1, APOA1, AR, ARRDC3, ASXL1, ATG5, ATG7, AXIN1, B2M, BAD, BAG4, BAK1, BAMBI, BCAP31, BCL2, BECN1, BID, BMP3, BMPER, BMPR1B, BMPR2, BRD4, C1QTNF1, C5, C7, C8A, C9, CACNB4, CADM1, CARD11, CBL, CBLB, CC2D1A, CCBE1, CCDC22, CCL25, CD14, CD180, CD19, CD226, CD4, CD44, CD47, CD74, CD79A, C…
GO:0016049	cell growth	GO_BiologicalProcess	0.00011	0.0018	91	[ADAM10, ADAM15, ADRA1A, AKT1, ALOX12, ATP6V0E1, BAP1, BCL2, BDNF, BMPR2, CADM1, CDA, CDK5, CDKN2A, COL14A1, CPNE5, CTGF, CXCL16, CYP27B1, DCLK1, DCUN1D3, DCX, DDR1, DNAJB2, DVL1, EAF2, EMP1, EPHA7, EXOSC4, F2, GAS2L1, GJA1, GNB2L1, GNG4, GOLGA4, GSK3B, HNF4A, HTRA1, HTRA3, IGFBP2, IL7R, KIF14, LAMTOR1, LEF1, MAP1B, MMP14, MUL1, NAIF1, NDNF, NOTCH2, NOV, NRP1, OGN, PHB, PLXNA3, PLXNB1, PLXND1, PM…
GO:0051247	positive regulation of protein metabolic process	GO_BiologicalProcess	0.00011	0.0018	272	[ACKR3, ACVR1, ADRA1A, AFAP1L2, AGT, AGTR2, AIMP2, AJUBA, AKT1, ANAPC11, ANGPT1, ANKIB1, ANP32B, APC, AR, ARHGEF2, ARRDC3, ARRDC4, ATG7, AURKAIP1, AXIN1, BAD, BAG4, BAK1, BCAP31, BCL2, BID, BMP3, BMPER, BMPR1B, BMPR2, BOK, BTRC, C1QTNF1, CAB39, CARD11, CARD14, CBLB, CCBE1, CCDC22, CCDC88A, CCL25, CCNK, CD4, CD44, CD74, CD80, CDC25B, CDK10, CDK5, CDON, CEBPG, CEMIP, CHP2, CLEC3B, CLIP3, CNEP1R1, C…
GO:0023056	positive regulation of signaling	GO_BiologicalProcess	0.00011	0.0018	266	[AAK1, ACKR3, ACVR1, ADAMTS20, ADRA1A, AFAP1L2, AGT, AGTR2, AJUBA, AKAP5, ALOX15B, ANGPT1, ANO1, APOA1, AR, ARHGEF7, ARRDC3, ASXL1, AXIN1, BAD, BAG4, BAK1, BAMBI, BCAP31, BID, BMP3, BMPER, BMPR1B, BMPR2, BRD4, C1QTNF1, CAPN10, CARD11, CBL, CC2D1A, CCBE1, CCDC22, CCL25, CD180, CD226, CD4, CD44, CD74, CD8A, CDC73, CDK10, CDKN2B, CDON, CFTR, CHP2, CLSTN2, CMTM3, COL1A1, CRK, CRLF1, CSPG4, CTDNEP1, C…
GO:0045893	positive regulation of transcription, DNA-templated	GO_BiologicalProcess	0.0001	0.0018	285	[AAMDC, ACVR1, AFAP1L2, AGRN, AGT, AGTR2, AHR, AKNA, AKT1, ARHGEF2, ARID1A, ARNTL, ASH1L, ASH2L, ASXL1, ATN1, AXIN1, BAMBI, BARX2, BCAS3, BCL9, BCL9L, BLM, BMP3, BMPR1B, BMPR2, BPTF, BRD4, BTRC, CARD11, CARD14, CASK, CBFA2T2, CCNK, CDC73, CDON, CEBPG, CHCHD2, CHD6, CHD8, CHEK2, CHP2, CHURC1, CNBP, COL1A1, COQ7, CREB3L1, CREB3L2, CREBL2, CRTC3, CTNNB1, CTR9, CXXC1, DAB2IP, DDRGK1, DDX58, DVL1, DVL…
GO:0040012	regulation of locomotion	GO_BiologicalProcess	0.00012	0.0019	148	[AAMP, ABR, ADAM10, ADAM15, AGT, AIF1, AJUBA, AKT1, ALOX12, AMOT, ANGPT1, APC, APOD, ARHGAP4, ARHGEF7, ARRDC3, BAG4, BCAS3, BCL2, BCR, BMPER, BMPR2, C15H11orf34, C5, CCBE1, CCL25, CD74, CDK5, CEMIP, COL1A1, CORO1A, CTNNA1, CXCL13, CXCL16, DAB2IP, DDX58, DMTN, DOCK10, EDN2, ENPP2, EPB41L4B, EPHA2, ETS1, EVL, EXOC7, FER, FGF7, FLRT2, FLT1, FUCA2, FUZ, GCSAM, GLI1, GNB2L1, GPR173, HACE1, HAS2, HDAC5…
GO:1902589	single-organism organelle organization	GO_BiologicalProcess	0.00012	0.002	441	[AARS2, ABR, ACTA2, ACTG1, ACTR3B, ADD2, AIF1, AKAP4, AKR1E2, ALKBH4, ALKBH7, AMOT, ANAPC11, ANAPC15, ANAPC16, ANKFY1, ANTXR1, ANXA5, APC, APITD1, APOA1, ARHGAP26, ARHGEF2, ARID1A, ARPC1B, ARPC2, ARPC3, ARPP19, ASH1L, ASH2L, ASXL1, ATG4B, ATG4D, ATG5, ATG7, ATXN10, AXIN1, BAD, BAG4, BAK1, BAP1, BAZ2A, BBS12, BCAS3, BCL2, BCOR, BCR, BECN1, BICD2, BID, BOC, BRD4, BRSK1, C5, CAP1, CAPN10, CAPN6, CBX…
GO:0043632	modification-dependent macromolecule catabolic process	GO_BiologicalProcess	0.00012	0.002	123	[AKT1, AMFR, ANAPC11, ANAPC15, ANKIB1, APC, AUP1, AXIN1, BAP1, BCAP31, BTRC, CCDC22, CCDC47, CDC26, CDC34, CIT, CSNK2A2, CUL1, CUL4A, CUL5, DAB2IP, DNAJB2, DVL1, DYNC1LI1, ERLIN2, EXOSC3, FBXL15, FBXO22, FBXO8, FBXO9, FBXW7, GCLC, GLMN, GNB2L1, GSK3B, HACE1, HECTD2, HECTD3, HECW1, HERC5, HERC6, HSPBP1, KEAP1, KIF14, KLHL15, KLHL21, KLHL28, LONP1, MYLIP, NDFIP1, NEK6, NHLRC1, NKD2, NSFL1C, PARK7, …
GO:0002682	regulation of immune system process	GO_BiologicalProcess	0.00014	0.0021	208	[ABR, ACKR3, ADAM10, ADAR, AHR, AIF1, ALKBH5, ANGPT1, ANXA5, AP1G1, APC, APOA1, APOD, ATG5, B2M, BAD, BCL2, BCR, BPI, C5, C7, C8A, C9, CACNB4, CADM1, CARD11, CASP3, CBLB, CCL25, CD14, CD19, CD226, CD37, CD4, CD47, CD5, CD74, CD79A, CD80, CDC37, CDC73, CMTM3, CORO1A, CRNKL1, CTNNB1, CTR9, CUEDC2, CUL4A, CXCL13, CYBA, DAB2IP, DDX58, DHPS, DTX1, DUSP3, EDN2, EIF2AK2, ETS1, EXOSC3, FAM213A, FCGRT, FE…
GO:0030334	regulation of cell migration	GO_BiologicalProcess	0.00015	0.0021	132	[AAMP, ABR, ADAM10, ADAM15, AGT, AIF1, AJUBA, AKT1, ALOX12, AMOT, ANGPT1, APC, APOD, ARHGAP4, ARHGEF7, BAG4, BCAS3, BCL2, BCR, BMPER, BMPR2, C15H11orf34, C5, CCBE1, CCL25, CD74, CDK5, CEMIP, COL1A1, CORO1A, CXCL13, CXCL16, DAB2IP, DDX58, DMTN, DOCK10, EDN2, ENPP2, EPB41L4B, EPHA2, ETS1, EVL, FER, FGF7, FLRT2, FLT1, FUZ, GCSAM, GLI1, GNB2L1, GPR173, HACE1, HAS2, HDAC5, HDAC7, HIF1A, HRAS, IGF1, IR…
GO:0071822	protein complex subunit organization	GO_BiologicalProcess	0.00014	0.0021	278	[AARS2, ACAN, ACHE, ACOT13, ACTA2, ACTR3B, ADD2, AHR, AIF1, AJUBA, ALDOB, AMFR, ANGPT1, ANP32B, ANP32E, APBA1, APC, APOA1, APOA1BP, ARHGEF2, ARID1A, ARPC1B, ARPC2, ARPC3, ASF1B, ATL1, ATL3, ATP6V0A4, ATPAF1, ATPAF2, AXIN1, BAD, BAG4, BBS12, BCL2, BCS1L, BID, BLM, C1QTNF1, C1QTNF6, CADPS, CALY, CCT2, CCT3, CD74, CDA, CDC14A, CDC42EP2, CENPJ, CEP192, CEP72, CHD3, CHEK2, CHMP1A, CHMP2A, CHMP2B, CHMP…
GO:0071702	organic substance transport	GO_BiologicalProcess	0.00014	0.0021	397	[ABCA12, ACE2, ACSL3, ADAR, AGT, AKAP5, AKT1, ALKBH5, ALOX15B, ANGPT1, ANO1, ANO4, ANP32B, ANXA4, AP1G1, AP2B1, AP2M1, AP2S1, AP3S2, AP5B1, APBA1, APOA1, APOB, APOD, APOM, ARF3, ARFGAP2, ARFRP1, ARHGEF7, ATG4B, ATG4D, ATG5, ATP11A, ATP11B, ATP8B2, ATP8B3, ATP8B4, AUP1, AXIN1, BAD, BAG4, BAMBI, BAP1, BCAP31, BCAS3, BDNF, BECN1, BID, C1QTNF1, C5, CACNB4, CADPS, CAPN10, CASP4, CBLN4, CCDC22, CD58, C…
GO:0006897	endocytosis	GO_BiologicalProcess	0.00014	0.0021	105	[AAK1, ABR, ACHE, ACKR2, ACKR3, ADM, ADRBK2, AIF1, ANGPT1, ANKFY1, ANXA11, AP2B1, AP2M1, AP2S1, ARHGAP21, ATAD1, ATP6V1H, B2M, BCR, BECN1, CALY, CAP1, CD14, CD47, CD5, CDC42SE2, CFI, CLCN5, CLEC9A, CLINT1, CLIP3, CLTA, CLTB, CORO1A, CUBN, CXCL16, CYBA, DENND1A, DMBT1, DNAJC6, DNM1, ELMO1, ENPP2, EPS15, FNBP1L, GNB2L1, GPC3, GPR107, GREM1, GULP1, GUSB, HRAS, IRF8, LDLRAD3, LGALS3, LGALS3BP, MEGF10…
GO:0060444	branching involved in mammary gland duct morphogenesis	GO_BiologicalProcess	0.00013	0.0021	14	[AR, BTRC, DDR1, EPHA2, ETV4, ETV5, MED1, PHB2, PML, SRC, TBX3, TFAP2C, WNT4, WNT5A]
GO:0016482	cytoplasmic transport	GO_BiologicalProcess	0.00014	0.0021	194	[ACSL3, ADAR, AKT1, ALKBH5, ANGPT1, ANKFY1, ANKRD50, ANP32B, AP1G1, APOD, ARFRP1, ATG5, AUP1, AXIN1, BAG4, BAK1, BAMBI, BAP1, BCAP31, BCL2, BECN1, BID, CCDC22, CD19, CDK5, CEMIP, CHMP5, CHMP7, CHP2, COPE, CORO1A, CREB3L2, CSNK2A2, CYB5R1, CYBA, DAB2IP, DDX58, DENND2A, DLG4, DNAJC15, DYNLT1, ENY2, EPS15, F2, F2RL3, FAF1, FAM109A, FAM109B, FAM20B, FBXO22, FBXW7, FKBP1B, FZD5, GBF1, GLI3, GNAQ, GNB2…
GO:0006886	intracellular protein transport	GO_BiologicalProcess	0.00015	0.0021	174	[ACSL3, ADAR, AKAP5, AKT1, ANGPT1, ANP32B, AP1G1, AP2B1, AP2M1, AP2S1, AP3S2, APBA1, APOD, ARFRP1, ATG4B, ATG4D, AUP1, AXIN1, BAG4, BAMBI, BAP1, BCAP31, BCAS3, BECN1, BID, CCDC22, CD74, CDK5, CEMIP, CHML, CHP2, CLTA, CLTB, COPG2, CSNK2A2, CTTN, CYB5R1, DAB2IP, DDX58, DMTN, DNAJC15, DYNLT1, FAF1, FAM20B, FBXW7, FZD5, GGA1, GLI3, GNAQ, GNB2L1, GOLGA4, GOLGA7, GREM1, GSK3B, HCLS1, HGS, HTRA2, IFIT1,…
GO:0051172	negative regulation of nitrogen compound metabolic process	GO_BiologicalProcess	0.00015	0.0021	274	[ADAR, AHR, AJUBA, ANXA4, ARID1A, ASCL2, ASXL1, ATN1, AXIN1, BACH2, BAHCC1, BARX2, BAZ2A, BCOR, BHLHE41, BLM, BMPR2, BPTF, BTG2, BTRC, CAPRIN1, CBFA2T2, CBX1, CBX5, CBX8, CC2D1A, CC2D1B, CDA, CDC73, CDK5, CDKN2A, CEBPG, CENPF, CHD8, CHEK2, CHMP1A, COMMD6, COMMD7, COQ7, CRY1, CRYM, CTBP1, CTNNB1, CTR9, DAB2IP, DAXX, DDX54, DGCR8, DICER1, DMAP1, DNAJB6, DNAJC15, DNMT1, DNMT3A, DNMT3B, DOT1L, DRAP1,…
GO:0010558	negative regulation of macromolecule biosynthetic process	GO_BiologicalProcess	0.00015	0.0021	259	[ADAR, AHR, AJUBA, ANXA4, ARID1A, ASCL2, ASXL1, ATN1, AXIN1, BACH2, BAHCC1, BARX2, BAZ2A, BCOR, BHLHE41, BMPR2, BPTF, BTG2, BTRC, CAPRIN1, CBFA2T2, CBX1, CBX5, CBX8, CC2D1A, CC2D1B, CDC73, CDK5, CDKN2A, CEBPG, CENPF, CHD8, CHEK2, CHMP1A, COMMD6, COMMD7, COQ7, CRY1, CRYM, CTBP1, CTNNB1, CTR9, DAB2IP, DAXX, DDX54, DGCR8, DICER1, DMAP1, DNAJB6, DNMT1, DNMT3A, DNMT3B, DOT1L, DRAP1, DUSP26, EGLN1, EGR…
GO:0051254	positive regulation of RNA metabolic process	GO_BiologicalProcess	0.00013	0.0021	293	[AAMDC, ACVR1, AFAP1L2, AGRN, AGT, AGTR2, AHR, AKNA, AKT1, ARHGEF2, ARID1A, ARNTL, ASH1L, ASH2L, ASXL1, ATN1, AXIN1, BAMBI, BARX2, BCAS3, BCL9, BCL9L, BLM, BMP3, BMPR1B, BMPR2, BPTF, BRD4, BTG2, BTRC, CARD11, CARD14, CASK, CBFA2T2, CCNK, CDC73, CDON, CEBPG, CHCHD2, CHD1, CHD6, CHD8, CHEK2, CHP2, CHURC1, CNBP, COL1A1, COQ7, CREB3L1, CREB3L2, CREBL2, CRTC3, CTNNB1, CTR9, CXXC1, DAB2IP, DDRGK1, DDX5…
GO:0022607	cellular component assembly	GO_BiologicalProcess	0.00016	0.0023	397	[AARS2, ACE2, ACHE, ACOT13, ACSL3, ACTA2, ACTG1, ACTR3B, ADAR, ADD2, AGRN, AGT, AHR, AIF1, AJUBA, AKAP4, ALDOB, AMFR, ANGPT1, ANP32B, APBA1, APC, APOA1, APOA1BP, APOD, APOM, ARHGEF7, ARPC1B, ARPC2, ARPC3, ASF1B, ATG101, ATG4B, ATG4D, ATG5, ATL1, ATL3, ATP6V0A4, ATPAF1, ATPAF2, ATXN10, ATXN2L, AXIN1, BAD, BAG4, BAHCC1, BAZ2A, BBS12, BCAS3, BCL2, BCS1L, BDNF, BECN1, BID, BLM, C1QTNF1, C1QTNF6, CADM…
GO:0031589	cell-substrate adhesion	GO_BiologicalProcess	0.00017	0.0024	70	[ADAM15, AGT, AJUBA, ANGPT1, ANTXR1, APOA1, APOD, ARHGEF7, ARPC2, BCAM, BCAS3, BCL2, C15H11orf34, CASK, CCL25, CDK5, CDKN2A, COL13A1, COL16A1, COL1A1, COL5A3, CORO1A, CTGF, CTNNB1, DDR1, DMTN, EPHA3, FER, FGB, FGG, FREM1, GPM6B, GREM1, GSK3B, ITGA2, ITGA4, ITGA6, ITGA8, ITGAL, ITGB5, ITGB6, ITGB7, ITGB8, KDR, KIF14, LAMB1, LYPD5, MERTK, NDNF, NF1, NID2, NPNT, OLFM4, PEAK1, PREX1, PRKCE, PTPRJ, RA…
GO:0009896	positive regulation of catabolic process	GO_BiologicalProcess	0.00018	0.0024	72	[ABHD5, AKT1, ANAPC11, ANKIB1, APC, APOA1, ATG4B, ATG5, ATG7, AXIN1, BCAP31, BECN1, BTG2, CBLB, CCDC22, CUL1, DAB2IP, DDRGK1, DNAJB2, DVL1, FBXO22, FBXW7, FOXO1, GCLC, GGA1, GJA1, GNB2L1, GPC3, GSK3B, GTPBP1, HIF1A, HSPBP1, IGF1, IP6K3, IRS1, LARP1, MYLIP, NDFIP1, NKD2, NSF, OAZ1, PIAS1, PINK1, PIP4K2B, PLK1, PLK3, PRKCE, PSMC1, PSMC2, RAB7A, RALB, RCHY1, RNF144A, RNF144B, RNF19B, SH3BP4, SMC5, S…
GO:1903364	positive regulation of cellular protein catabolic process	GO_BiologicalProcess	0.00017	0.0024	33	[AKT1, ANAPC11, ANKIB1, AXIN1, BCAP31, CCDC22, CUL1, DAB2IP, DDRGK1, DNAJB2, DVL1, FBXO22, FBXW7, GCLC, GNB2L1, GSK3B, HSPBP1, IP6K3, NKD2, PIAS1, PLK1, PLK3, PSMC1, PSMC2, RCHY1, RNF144A, RNF144B, RNF19B, SMC5, STUB1, TRIB1, TRIB2, UBQLN1]
GO:0045934	negative regulation of nucleobase-containing compound metabolic process	GO_BiologicalProcess	0.00018	0.0024	254	[AHR, AJUBA, ANXA4, ARID1A, ASCL2, ASXL1, ATN1, AXIN1, BACH2, BAHCC1, BARX2, BAZ2A, BCOR, BHLHE41, BLM, BMPR2, BPTF, BTRC, CBFA2T2, CBX1, CBX5, CBX8, CC2D1A, CC2D1B, CDA, CDC73, CDK5, CDKN2A, CEBPG, CENPF, CHD8, CHEK2, CHMP1A, COMMD6, COMMD7, COQ7, CRY1, CRYM, CTBP1, CTNNB1, CTR9, DAB2IP, DAXX, DDX54, DMAP1, DNAJB6, DNAJC15, DNMT1, DNMT3A, DNMT3B, DOT1L, DRAP1, DUSP26, EDNRA, EGLN1, EGR1, EIF4A2,…
GO:0048841	regulation of axon extension involved in axon guidance	GO_BiologicalProcess	0.0002	0.0026	16	[BMPR2, NRP1, PLXNA3, PLXND1, SEMA3A, SEMA3D, SEMA3E, SEMA3F, SEMA4C, SEMA5A, SEMA6A, SEMA6B, SEMA6C, SEMA6D, SEMA7A, WNT5A]
GO:0051223	regulation of protein transport	GO_BiologicalProcess	0.00022	0.0028	130	[ACSL3, ALOX15B, ANGPT1, ANO1, ANP32B, ANXA4, APOA1, APOD, ATG5, AXIN1, BAD, BAG4, BAMBI, BAP1, BCAP31, BCAS3, C5, CAPN10, CASP4, CCDC22, CD58, CDK5, CEMIP, CFTR, CHP2, CLEC9A, CRP, CSNK2A2, CYB5R1, DAB2IP, DDX58, DLG4, DMTN, FAF1, FAM20B, FAM3D, FBXW7, FFAR4, FGB, FGG, FKBP1B, FZD5, GLI3, GLMN, GNAQ, GNB2L1, GPR39, GREM1, GSK3B, HCLS1, HIF1A, HNF4A, HTRA2, ICA1, IFNAR1, IGF1, INHBB, IP6K3, IRS1,…
GO:1902679	negative regulation of RNA biosynthetic process	GO_BiologicalProcess	0.00021	0.0028	228	[AHR, AJUBA, ANXA4, ARID1A, ASCL2, ASXL1, ATN1, AXIN1, BACH2, BAHCC1, BARX2, BAZ2A, BCOR, BHLHE41, BPTF, BTRC, CBFA2T2, CBX1, CBX5, CBX8, CC2D1A, CC2D1B, CDC73, CDK5, CDKN2A, CEBPG, CENPF, CHD8, CHMP1A, COMMD6, COMMD7, COQ7, CRY1, CRYM, CTBP1, CTNNB1, CTR9, DAB2IP, DAXX, DDX54, DMAP1, DNAJB6, DNMT1, DNMT3A, DNMT3B, DOT1L, DRAP1, DUSP26, EGLN1, EGR1, EIF4A2, ELK3, ELK4, ESR2, ESRRA, ETV6, FABP4, F…
GO:0035019	somatic stem cell population maintenance	GO_BiologicalProcess	0.00023	0.0029	20	[APC, ASCL2, BCL9, BCL9L, CUL4A, ELF5, KAT6A, KLF10, LDB2, LIG4, RBPJ, SFRP1, SOX10, TCF3, TCF4, TCF7L1, TCF7L2, TFAP2C, VANGL2, ZHX2]
GO:1901673	regulation of mitotic spindle assembly	GO_BiologicalProcess	0.00023	0.0029	7	[CHMP1A, CHMP2A, CHMP2B, CHMP5, PLK1, TPR, VPS4B]
GO:0030308	negative regulation of cell growth	GO_BiologicalProcess	0.00025	0.003	42	[ADAM15, BCL2, BMPR2, CDA, CDK5, CDKN2A, CYP27B1, DCUN1D3, DNAJB2, EAF2, EPHA7, GAS2L1, GJA1, GNB2L1, GNG4, HNF4A, MUL1, NAIF1, NRP1, PHB, PLXNA3, PML, PTPRJ, RNF6, SEMA3A, SEMA3D, SEMA3E, SEMA3F, SEMA4C, SEMA5A, SEMA6A, SEMA6B, SEMA6C, SEMA6D, SEMA7A, SERTAD3, SFRP1, SFRP2, SH3BP4, SMAD3, TP53, WNT5A]
GO:0045595	regulation of cell differentiation	GO_BiologicalProcess	0.00024	0.003	268	[AAMDC, ACVR1, ADAMTS20, ADAMTS9, ADM, AKT1, ALOX15B, ANP32B, APC, APOA1, APOB, AR, ARHGEF2, ARHGEF7, ARPC2, ASAP1, ASXL1, AXIN1, B4GALT1, BAD, BAMBI, BBS12, BCL2, BCL9L, BDNF, BHLHE41, BMPR1B, BMPR2, CAPRIN1, CARD11, CBFA2T2, CCDC88A, CD53, CD74, CDC73, CDK5, CDON, CHN1, CHODL, CIT, CMTM5, COL14A1, COL1A1, COL5A2, CPNE5, CREBL2, CRP, CTGF, CTNNA1, CTNNB1, CTR9, CUL4A, CYP27B1, DAB2IP, DICER1, DL…
GO:0000904	cell morphogenesis involved in differentiation	GO_BiologicalProcess	0.00024	0.003	154	[ADAM15, ANTXR1, APC, APOA1, AR, ARHGEF7, ARPC2, ATG7, ATL1, ATN1, BAMBI, BCL2, BCL9L, BDNF, BMPR1B, BMPR2, BRSK1, CAPRIN1, CCKAR, CDK5, CHL1, CHN1, CIT, CNP, COL1A1, COL25A1, CTNNB1, DAB2IP, DACT2, DCLK1, DCX, DLG4, DMTN, DPYSL5, DVL1, ELAVL4, EPHA2, EPHA7, ETV1, ETV4, EXT1, FAM83D, FAT3, FER, FGFR2, FLRT2, FRMD6, FYN, GAP43, GLI2, GLI3, GOLGA4, GORASP1, GREM1, GSK3B, HAS2, HEG1, HIF1A, IFT88, I…
GO:0032940	secretion by cell	GO_BiologicalProcess	0.00025	0.003	151	[ABCA12, ABR, AGT, AKAP5, ALOX15B, ANGPT1, ANO1, ANXA4, AP1G1, APBA1, APOA1, ARHGEF7, ASIC1, ATG5, ATP2A2, B4GALT1, BAD, BCR, BDNF, C1QTNF1, C5, CACNA1B, CACNA1H, CADPS, CAPN10, CASP4, CBLN4, CCKAR, CD58, CDK5, CFTR, CHMP2A, CLEC9A, CORO1A, CRP, CRY1, DEPTOR, DLG4, DMTN, DNM1, DVL1, EXOC6, EXOC7, FAM3B, FAM3D, FER, FFAR4, FGB, FGF7, FGG, FKBP1B, GLMN, GPR39, GRIK5, HGS, HIF1A, HNF4A, ICA1, IFNAR1…
GO:0030155	regulation of cell adhesion	GO_BiologicalProcess	0.00026	0.0031	121	[ADAM10, ADAM15, ADAMTS18, AIF1, ALOX12, ANGPT1, APBB1IP, APC, APOA1, APOD, ARHGEF7, ARPC2, BAD, BAG4, BCAS3, BCL2, C15H11orf34, C1QTNF1, CARD11, CASK, CASP3, CBLB, CCL25, CD4, CD44, CD47, CD5, CD74, CD80, CDKN2A, COL16A1, COL1A1, CORO1A, CTNNB1, CXCL13, CYTIP, DACT2, DDR1, DHPS, DMTN, DTX1, DUSP26, DUSP3, EPB41L4B, EPHA2, EPHA3, EPHA7, FAF1, FGB, FGG, GLI3, GLMN, GPM6B, GREM1, GSK3B, HAS2, IGF1,…
GO:0051270	regulation of cellular component movement	GO_BiologicalProcess	0.00025	0.0031	147	[AAMP, ABR, ADAM10, ADAM15, AGT, AIF1, AJUBA, AKT1, ALOX12, AMOT, ANGPT1, APC, APOD, ARHGAP4, ARHGEF7, B4GALT1, BAG4, BCAS3, BCL2, BCR, BMPER, BMPR2, C15H11orf34, C5, CCBE1, CCL25, CD74, CDK5, CEMIP, COL1A1, CORO1A, CTNNA1, CXCL13, CXCL16, DAB2IP, DDX58, DMTN, DOCK10, EDN2, ENPP2, EPB41L4B, EPHA2, ETS1, EVL, FER, FGF7, FLRT2, FLT1, FUZ, GCSAM, GLI1, GNB2L1, GPR173, HACE1, HAS2, HDAC5, HDAC7, HIF1…
GO:0044712	single-organism catabolic process	GO_BiologicalProcess	0.00028	0.0032	187	[ABHD10, ABHD5, ACAD8, ACADS, ACADSB, ACHE, ACOT8, ACOX1, ACSF3, ADH5, AGL, AKR1D1, AKR1E2, AKT1, ALDH4A1, ALDOB, AMFR, ANAPC11, ANAPC15, ANXA5, APC, APOA1, APOB, ATG4B, ATG4D, ATG5, ATG7, AUP1, BAD, BCAP31, BCKDHB, BDH2, BECN1, BLVRA, BLVRB, BOC, C5, CCDC47, CD44, CDA, CDC26, CDC37, CEMIP, CIT, CNP, CPS1, CRABP1, CRNKL1, CROT, CRTC3, CSNK2A2, CTSS, CTSV, CTTN, CYP27B1, DAGLA, DDHD1, DECR1, DHPS,…
GO:0001568	blood vessel development	GO_BiologicalProcess	0.00028	0.0032	119	[AAMP, ACKR3, ACTA2, ACVR1, ADM, AGT, AKT1, ALOX12, AMOT, ANGPT1, ANPEP, APOB, ARID1A, B4GALT1, BAK1, BMPER, BMPR2, C5, CCBE1, CCM2, COL1A1, COL1A2, COL4A3, CRKL, CTGF, CTNNB1, CX3CR1, DAB2IP, DICER1, EDNRA, EGLN1, EGR1, ELK3, ENPEP, ENPP2, EPHA2, ETS1, EYA1, FBXW7, FGFR1, FGFR2, FLT1, FLVCR1, FOSL1, FOXO1, FOXO4, FOXS1, FZD5, GATA6, GJA1, GJC1, GLI3, GLMN, GPC3, GREM1, HAND1, HAS2, HDAC5, HDAC7,…
GO:0023057	negative regulation of signaling	GO_BiologicalProcess	0.00028	0.0032	205	[ACKR3, ACVR1, ADAMTSL2, ADAR, ADM, AGT, AGTR2, AJUBA, AKT1, AKT1S1, APC, APCDD1, APOA1, APOD, ASH1L, ASIC1, ASXL1, ATAD1, AXIN1, BAMBI, BCL2, BCL9L, BDNF, BICC1, BMPER, BRAP, CBLB, CCDC22, CD44, CD74, CDC34, CHD8, CHRDL2, CHST11, CISH, COL2A1, CRTC3, CRY1, CTNNA1, CTNNB1, CTTN, CX3CR1, DAB2IP, DACT2, DEPDC5, DEPTOR, DLK1, DLK2, DUSP1, DUSP26, DUSP3, DUSP5, EGR1, EPHA2, EPHA7, EYA1, FAF1, FAM3D, …
GO:0031327	negative regulation of cellular biosynthetic process	GO_BiologicalProcess	0.00027	0.0032	266	[ADAR, AHR, AJUBA, ANXA4, ARID1A, ASCL2, ASXL1, ATN1, AXIN1, BACH2, BAHCC1, BARX2, BAZ2A, BCOR, BHLHE41, BMPR2, BPTF, BTG2, BTRC, CAPRIN1, CBFA2T2, CBX1, CBX5, CBX8, CC2D1A, CC2D1B, CDC73, CDK5, CDKN2A, CEBPG, CENPF, CHD8, CHEK2, CHMP1A, COMMD6, COMMD7, COQ7, CRY1, CRYM, CTBP1, CTNNB1, CTR9, CYP27B1, DAB2IP, DAXX, DDX54, DGCR8, DICER1, DMAP1, DNAJB6, DNMT1, DNMT3A, DNMT3B, DOT1L, DRAP1, DUSP26, E…
GO:0031175	neuron projection development	GO_BiologicalProcess	0.00027	0.0032	152	[AKT1, APC, APOA1, APOD, ASAP1, ATG7, ATL1, ATN1, ATXN10, BCL2, BDNF, BLOC1S1, BMPR1B, BMPR2, BRSK1, BTG2, CAPRIN1, CBFA2T2, CCDC88A, CCKAR, CDK5, CHL1, CHN1, CHODL, CIT, CLMN, CNP, CNTNAP1, COL25A1, CPNE5, CRTAC1, DAB2IP, DCLK1, DCX, DLG4, DPYSL5, DVL1, ELAVL4, EPHA3, EPHA7, ETV1, ETV4, EXT1, FAT3, FGFR1, FGFR2, FLRT2, FYN, GAP43, GJA1, GLI2, GLI3, GOLGA4, GORASP1, GPM6A, GRIN3A, GSK3B, KIF5A, K…
GO:0043588	skin development	GO_BiologicalProcess	0.0003	0.0034	58	[ABCA12, ALOX12, ALOX15B, APC, APCDD1, ARRDC3, BCL2, CASP3, CELSR1, CERS3, CNFN, COL1A1, COL1A2, CTNNB1, CTSV, CYP27B1, DACT2, DHCR24, DICER1, DSG4, EPHA2, FGF7, FGFR2, FRAS1, ITGA6, KRT84, KRT9, LATS1, LDB2, LGR5, LOC101909133, LRP4, LTB, MED1, NGFR, POU2F3, PTCH2, PTGES3, RBPJ, ROCK2, SCEL, SHH, SMO, SOX10, SOX21, SPRR3, TCF3, TCF4, TCF7L1, TCF7L2, TFAP2C, TGM3, TMPRSS13, TNFRSF19, TRADD, VANGL…
GO:0001558	regulation of cell growth	GO_BiologicalProcess	0.00029	0.0034	73	[ADAM10, ADAM15, AKT1, ALOX12, BAP1, BCL2, BMPR2, CDA, CDK5, CDKN2A, COL14A1, CPNE5, CTGF, CXCL16, CYP27B1, DCUN1D3, DDR1, DNAJB2, EAF2, EPHA7, EXOSC4, F2, GAS2L1, GJA1, GNB2L1, GNG4, GOLGA4, GSK3B, HNF4A, HTRA1, HTRA3, IGFBP2, KIF14, LEF1, MAP1B, MMP14, MUL1, NAIF1, NOV, NRP1, PHB, PLXNA3, PLXND1, PML, PTPRJ, RAB11A, RASAL1, RNF6, RUFY3, SEMA3A, SEMA3D, SEMA3E, SEMA3F, SEMA4C, SEMA5A, SEMA6A, SE…
GO:0001944	vasculature development	GO_BiologicalProcess	0.0003	0.0034	123	[AAMP, ACKR3, ACTA2, ACVR1, ADM, AGT, AKT1, ALOX12, AMOT, ANGPT1, ANP32B, ANPEP, APOB, ARID1A, B4GALT1, BAK1, BMPER, BMPR2, C5, CCBE1, CCM2, COL1A1, COL1A2, COL4A3, CRKL, CTGF, CTNNB1, CX3CR1, DAB2IP, DICER1, EDNRA, EGLN1, EGR1, ELK3, ENPEP, ENPP2, EPHA2, ETS1, EYA1, FBXW7, FGFR1, FGFR2, FLT1, FLVCR1, FOSL1, FOXO1, FOXO4, FOXS1, FZD5, GATA6, GJA1, GJC1, GLI3, GLMN, GPC3, GREM1, HAND1, HAS2, HDAC5…
GO:0072657	protein localization to membrane	GO_BiologicalProcess	0.0003	0.0034	84	[ABCA12, ACSL3, AGRN, AKT1, AP2M1, ARFRP1, ASNA1, ATG4B, ATG4D, BAG4, BID, CDK5, CEMIP, CLIP3, COLQ, CPE, DLG4, DMTN, DPP10, DVL1, DYNLT1, EPHA2, ETV5, FYB, GET4, GNB2L1, GOLGA4, GOLGA7, HGS, ITGA4, ITGAL, ITGB7, KRT18, LRP4, LYPLAL1, MYO5A, NCF1, NKD2, NLGN1, NLGN2, NSF, NUMB, OXA1L, PACS1, PACSIN1, PDZD11, PID1, PKP2, PKP3, PRKCI, RAB11A, RAB38, RAB8B, RAC1, RAMP3, RFTN1, RTP3, RTP4, SAMM50, SC…
GO:0034641	cellular nitrogen compound metabolic process	GO_BiologicalProcess	0.00033	0.0036	1003	[AAMDC, AARS2, ABCG2, ACSL3, ACTR5, ACVR1, ADAD1, ADAR, ADARB2, ADCY10, ADCY2, ADCY4, ADCY6, ADCY7, ADCY8, ADM, AFAP1L2, AFF2, AGRN, AGT, AGTR2, AHCY, AHR, AIMP2, AJUBA, AK1, AK3, AKAP5, AKNA, AKT1, ALAS1, ALDOB, ALKBH2, ALKBH5, AMD1, ANPEP, ANXA4, AP5Z1, APEH, APITD1, APOA1, APOA1BP, APOBEC2, APRT, APTX, AR, ARG2, ARHGEF2, ARID1A, ARNTL, ASCL2, ASF1B, ASH1L, ASH2L, ASNS, ASNSD1, ASTE1, ASXL1, AS…
GO:0032270	positive regulation of cellular protein metabolic process	GO_BiologicalProcess	0.00032	0.0036	249	[ACKR3, ACVR1, ADRA1A, AFAP1L2, AGT, AGTR2, AIMP2, AJUBA, AKT1, ANAPC11, ANGPT1, ANKIB1, ANP32B, AR, ARHGEF2, ARRDC3, ARRDC4, ATG7, AURKAIP1, AXIN1, BAD, BAG4, BAK1, BCAP31, BCL2, BID, BMP3, BMPER, BMPR1B, BMPR2, BOK, BTRC, C1QTNF1, CAB39, CARD14, CCBE1, CCDC22, CCDC88A, CCL25, CCNK, CD4, CD44, CD74, CD80, CDC25B, CDK10, CDK5, CDON, CEMIP, CHP2, CLEC3B, CLIP3, CNEP1R1, COL4A3, CREBL2, CRLF1, CSPG…
GO:0035556	intracellular signal transduction	GO_BiologicalProcess	0.00033	0.0036	435	[ABR, ACKR3, ADAM15, ADCY10, ADCY2, ADCY4, ADCY6, ADCY7, ADCY8, ADRA1A, AGAP3, AGT, AGTR2, AIF1, AJUBA, AKAP4, AKAP5, AKT1, AKT1S1, AMOT, ANGPT1, APC, APOA1, AR, ARF3, ARFRP1, ARHGAP26, ARHGAP31, ARHGEF2, ARHGEF7, ARHGEF9, ARL15, ASB11, ASB13, ASB18, ASH1L, ATP2A2, AXIN1, BAD, BAG4, BAK1, BCAP31, BCL2, BCR, BMP3, BMPER, BMPR1B, BOK, BRAP, BRD4, BRSK1, BTK, BTRC, C1QTNF1, CAB39, CARD11, CASS4, CBL…
GO:0051049	regulation of transport	GO_BiologicalProcess	0.00033	0.0036	278	[AAK1, ABCA12, ABR, ACSL3, AKT1, ALOX15B, ANGPT1, ANKFY1, ANO1, ANP32B, ANXA4, AP1G1, APOA1, APOD, ARHGAP21, ARHGEF7, ASIC1, ATAD1, ATG5, ATG7, ATP1B2, ATP2A2, AXIN1, B2M, B4GALT1, BAD, BAG4, BAK1, BAMBI, BAP1, BCAP31, BCAS3, BCL2, BCR, C1QTNF1, C5, CACNA1B, CACNA1D, CACNA1H, CACNB2, CACNB4, CALY, CAPN10, CASK, CASP4, CCDC22, CCKAR, CD14, CD19, CD47, CD58, CD74, CDK5, CEMIP, CFTR, CHMP2A, CHP2, C…
GO:0045926	negative regulation of growth	GO_BiologicalProcess	0.00034	0.0037	56	[ADAM15, ALOX15B, BCL2, BMPR2, CDA, CDK5, CDKN2A, CYP27B1, DCUN1D3, DNAJB2, EAF2, EPHA7, GAS2L1, GJA1, GNB2L1, GNG4, GPC3, HIF1A, HNF4A, ING4, ING5, IRF8, LBP, MUL1, NAIF1, NRP1, PHB, PLXNA3, PML, PTPRJ, RNF6, SEMA3A, SEMA3D, SEMA3E, SEMA3F, SEMA4C, SEMA5A, SEMA6A, SEMA6B, SEMA6C, SEMA6D, SEMA7A, SERTAD3, SFRP1, SFRP2, SH3BP4, SLC6A4, SMAD3, SQSTM1, STC2, TCF4, TCF7L2, TP53, WNT5A, WWC2, WWC3]
GO:0051345	positive regulation of hydrolase activity	GO_BiologicalProcess	0.00034	0.0037	144	[ABHD5, ABR, ACAP1, ADAP1, AGAP3, AGTR2, AHSA2, ALDOB, ANP32B, APOA1, ARFGAP2, ARHGAP15, ARHGAP21, ARHGAP25, ARHGAP26, ARHGAP31, ARHGAP33, ARHGAP36, ARHGAP4, ARHGEF2, ARHGEF7, ARHGEF9, ASAP1, ASAP2, ATP1B2, BAD, BAK1, BCAP31, BCAS3, BCR, BID, BOK, CCL25, CDC42EP2, CHN1, CHP2, COL4A3, CXCL13, DAB2IP, DENND1A, DENND2A, DENND2C, DENND6B, DEPDC5, DEPTOR, DIABLO, DLG4, DNAJB6, DNAJC15, DOCK10, DOCK5, …
GO:0045892	negative regulation of transcription, DNA-templated	GO_BiologicalProcess	0.00034	0.0037	220	[AHR, AJUBA, ANXA4, ARID1A, ASCL2, ASXL1, ATN1, AXIN1, BACH2, BAHCC1, BARX2, BAZ2A, BCOR, BHLHE41, BPTF, BTRC, CBFA2T2, CBX1, CBX5, CBX8, CC2D1A, CC2D1B, CDC73, CDK5, CDKN2A, CEBPG, CENPF, CHD8, CHMP1A, COMMD6, COMMD7, COQ7, CRY1, CRYM, CTBP1, CTNNB1, CTR9, DAB2IP, DAXX, DMAP1, DNAJB6, DNMT1, DNMT3A, DNMT3B, DOT1L, DRAP1, DUSP26, EGLN1, EGR1, ELK3, ELK4, ESR2, ESRRA, ETV6, FABP4, FGFR1, FGFR2, FN…
GO:0001503	ossification	GO_BiologicalProcess	0.00035	0.0038	83	[ACHE, ACVR1, ADAR, AKT1, APC, ATP6V0A4, BCL2, BCOR, BMP3, BMPR1B, BMPR2, CCDC47, CLEC3B, COL13A1, COL1A1, COL2A1, COL6A1, CSGALNACT1, CTGF, CTNNB1, CYP27B1, EPHA2, EXT1, FBN2, FBXL15, FGFR2, GLI1, GLI2, GLI3, GPC3, GPM6B, GREM1, HDAC5, HDAC7, HIF1A, HNRNPU, ID3, IGF1, IGF2, JUNB, KLF10, LEF1, LIMD1, LRP4, MEF2C, MMP14, MMP16, MMP9, MN1, MTSS1, NAB1, NF1, NIPBL, NPNT, OSR2, PEX7, PHB, PLXNB1, PSM…
GO:1903146	regulation of mitophagy	GO_BiologicalProcess	0.00036	0.0038	14	[ATG5, ATG7, BECN1, CSNK2A2, CTTN, FBXW7, FZD5, HIF1A, PINK1, RPL28, TP53, WDR75, ZBTB17, ZDHHC8]
GO:0061024	membrane organization	GO_BiologicalProcess	0.00036	0.0038	157	[ABCA12, ACSL3, AGRN, AIF1, AKT1, ALKBH7, ANKFY1, ANO4, AP2M1, ARFRP1, ASNA1, ATG4B, ATG4D, ATG7, ATP11A, ATP11B, ATP2A2, ATP8B2, ATP8B3, ATP8B4, BAD, BAG4, BAK1, BCL2, BECN1, BID, CALY, CCDC88A, CDK5, CEMIP, CHMP2A, CHMP2B, CHMP5, CHMP6, CLCN5, CLIP3, CLN8, COLQ, CORO1A, CPE, CTDNEP1, DHCR24, DLG4, DMTN, DPP10, DVL1, DYNLT1, ELMO1, EPHA2, EPS15, ETV5, EYA2, FNBP1L, FYB, GABARAPL1, GABARAPL2, GBF…
GO:1903649	regulation of cytoplasmic transport	GO_BiologicalProcess	0.00036	0.0038	89	[ACSL3, ANGPT1, ANP32B, APOD, ATG5, AXIN1, BAG4, BAK1, BAMBI, BAP1, BCAP31, BCL2, CCDC22, CD19, CDK5, CEMIP, CHP2, CORO1A, CSNK2A2, CYB5R1, CYBA, DAB2IP, DDX58, F2, F2RL3, FAF1, FAM20B, FBXW7, FKBP1B, FZD5, GLI3, GNAQ, GNB2L1, GPR39, GREM1, GSK3B, HCLS1, HTRA2, IGF1, KEAP1, KHDRBS1, LYN, LYPLAL1, MED1, NF1, NOV, P2RX4, PARK7, PINK1, PKIA, PLAGL2, PML, PRKCE, PSMD8, RANGAP1, RBM4, RGS20, RHOU, RPL…
GO:0009967	positive regulation of signal transduction	GO_BiologicalProcess	0.00036	0.0038	242	[AAK1, ACKR3, ACVR1, ADAMTS20, ADRA1A, AFAP1L2, AGT, AGTR2, AJUBA, AKAP5, ALOX15B, ANGPT1, APOA1, AR, ARRDC3, ASXL1, AXIN1, BAD, BAG4, BAK1, BAMBI, BCAP31, BID, BMP3, BMPER, BMPR1B, BMPR2, BRD4, C1QTNF1, CARD11, CBL, CC2D1A, CCBE1, CCDC22, CCL25, CD180, CD226, CD4, CD44, CD74, CD8A, CDC73, CDK10, CDKN2B, CDON, CHP2, CMTM3, COL1A1, CRK, CRLF1, CSPG4, CTDNEP1, CTGF, CTNNA1, CTNNB1, CYBA, CYP27B1, D…
GO:0050793	regulation of developmental process	GO_BiologicalProcess	0.00037	0.0039	382	[AAMDC, AAMP, ABR, ACVR1, ADAMTS20, ADAMTS9, ADM, AGRN, AGT, AGTR2, AKT1, ALOX12, ALOX15B, AMOT, ANP32B, ANXA7, APC, APOA1, APOB, AR, ARHGAP15, ARHGEF2, ARHGEF7, ARPC2, ASAP1, ASXL1, ATG5, AXIN1, B4GALT1, BAD, BAMBI, BBS12, BCL2, BCL9L, BCOR, BCR, BDNF, BHLHE41, BMP1, BMPR1B, BMPR2, BRWD1, C5, CAPRIN1, CARD11, CBFA2T2, CBLB, CCBE1, CCDC88A, CD53, CD74, CDC42EP2, CDC42SE2, CDC73, CDK5, CDKN2A, CDO…
GO:0031668	cellular response to extracellular stimulus	GO_BiologicalProcess	0.00038	0.0039	41	[ALB, ASNS, ATG4B, ATG4D, ATG5, ATG7, BCL2, BECN1, BMPR2, CDKN2B, CHMP1A, CYP27B1, DEPDC5, DNAJC15, FBXO22, FOSL1, FOXO1, GABARAPL2, GAS2L1, GLUL, INHBB, ITGA6, KLF10, MAP1LC3A, MED1, NPRL2, PIM1, RALB, SFRP1, SFRP2, SLC38A3, TCF4, TCF7L2, TNRC6A, TP53, TRIM24, WDR24, WDR45, WIPI2, WNT4, WRN]
GO:0010977	negative regulation of neuron projection development	GO_BiologicalProcess	0.00039	0.0039	30	[ASAP1, CDK5, CIT, EPHA7, FAT3, GORASP1, GSK3B, KLK8, LRP4, NGFR, NLGN1, NLGN3, NRP1, PLXNA3, PRKCSH, RNF6, SEMA3A, SEMA3D, SEMA3E, SEMA3F, SEMA4C, SEMA5A, SEMA6A, SEMA6B, SEMA6C, SEMA6D, SEMA7A, SPOCK1, STMN2, WNT5A]
GO:0032835	glomerulus development	GO_BiologicalProcess	0.00037	0.0039	19	[ACTA2, AGTR2, ANGPT1, BCL2, COL4A3, COL4A4, EGR1, ENPEP, MEF2C, MPV17, MTSS1, NOTCH3, PDGFB, PLCE1, PROM1, PTPRO, RET, TCF21, VANGL2]
GO:0009968	negative regulation of signal transduction	GO_BiologicalProcess	0.0004	0.004	190	[ACKR3, ACVR1, ADAMTSL2, ADAR, ADM, AGT, AGTR2, AJUBA, AKT1, AKT1S1, APC, APCDD1, APOA1, APOD, ASH1L, ASXL1, AXIN1, BAMBI, BCL2, BCL9L, BICC1, BMPER, BRAP, CBLB, CCDC22, CD44, CD74, CDC34, CHD8, CHRDL2, CHST11, CISH, COL2A1, CRTC3, CRY1, CTNNA1, CTNNB1, CTTN, CX3CR1, DAB2IP, DACT2, DEPDC5, DEPTOR, DLK1, DLK2, DUSP1, DUSP26, DUSP3, DUSP5, EGR1, EPHA2, EPHA7, EYA1, FAF1, FBN2, FGB, FGG, FKTN, FOXO1…
GO:0031647	regulation of protein stability	GO_BiologicalProcess	0.0004	0.0041	48	[AAK1, APOA1, APTX, ATP1B2, BCL2, BTRC, CDC37, CDC37L1, CDC73, CHEK2, CREBL2, DSC3, FBXW7, GET4, GNAQ, GOLGA7, HCFC1, IFI30, IGF1, ISOC2, LAMP1, MDM4, MUL1, MYLIP, PARK7, PEX2, PEX6, PHB, PHB2, PINK1, PLK1, PML, PSMD8, RASSF2, RNF5, SIRT6, SMAD3, SMO, SNCA, SRC, SYVN1, TCF3, TESC, TMEM147, TNIP2, TRIM24, TSPAN1, USP3]
GO:2000113	negative regulation of cellular macromolecule biosynthetic process	GO_BiologicalProcess	0.00041	0.0041	247	[ADAR, AHR, AJUBA, ANXA4, ARID1A, ASCL2, ASXL1, ATN1, AXIN1, BACH2, BAHCC1, BARX2, BAZ2A, BCOR, BHLHE41, BMPR2, BPTF, BTG2, BTRC, CAPRIN1, CBFA2T2, CBX1, CBX5, CBX8, CC2D1A, CC2D1B, CDC73, CDK5, CDKN2A, CEBPG, CENPF, CHD8, CHEK2, CHMP1A, COMMD6, COMMD7, COQ7, CRY1, CRYM, CTBP1, CTNNB1, CTR9, DAB2IP, DAXX, DGCR8, DICER1, DMAP1, DNAJB6, DNMT1, DNMT3A, DNMT3B, DOT1L, DRAP1, DUSP26, EGLN1, EGR1, EIF2…
GO:0044093	positive regulation of molecular function	GO_BiologicalProcess	0.00046	0.0046	285	[ABHD5, ABR, ACAP1, ADAP1, ADD2, AFAP1L2, AGAP3, AGT, AGTR2, AHSA2, AJUBA, AKT1, ALDOB, ALOX5AP, AMFR, ANGPT1, ANP32B, APOA1, ARFGAP2, ARHGAP15, ARHGAP21, ARHGAP25, ARHGAP26, ARHGAP31, ARHGAP33, ARHGAP36, ARHGAP4, ARHGEF2, ARHGEF7, ARHGEF9, ARRDC3, ARRDC4, ASAP1, ASAP2, ATP1B2, AXIN1, B2M, BAD, BAK1, BAMBI, BCAP31, BCAS3, BCL2, BCR, BID, BOK, BRD4, CAB39, CARD11, CARD14, CCDC88A, CCL25, CCNK, CD4…
GO:0009267	cellular response to starvation	GO_BiologicalProcess	0.00048	0.0047	32	[ALB, ASNS, ATG4B, ATG4D, ATG5, ATG7, BCL2, BECN1, BMPR2, DEPDC5, DNAJC15, FBXO22, FOXO1, GABARAPL2, GAS2L1, GLUL, INHBB, KLF10, MAP1LC3A, NPRL2, RALB, SFRP1, SLC38A3, TCF4, TCF7L2, TNRC6A, TP53, WDR24, WDR45, WIPI2, WNT4, WRN]
GO:0051960	regulation of nervous system development	GO_BiologicalProcess	0.00048	0.0047	138	[AGRN, AKT1, ARHGEF2, ASAP1, BCL2, BDNF, BMPR2, CAPRIN1, CBFA2T2, CCDC88A, CDK5, CDON, CELSR1, CHN1, CHODL, CIT, CLSTN2, COLQ, CPNE5, CTNNA1, CTNNB1, DAB2IP, DICER1, DMRTA2, DTX1, DVL1, DVL2, DVL3, DYNLT1, EDNRB, EPHA3, EPHA7, EYA1, F2, FAT3, FGFR1, FIG4, FLRT2, FLRT3, FYN, GLI1, GLI2, GLI3, GOLGA4, GORASP1, GPR173, GSK3B, HIF1A, IGF1, KIF14, KLK8, LIG4, LRP4, LRRN3, LYN, MAP1B, MAP2K2, MECP2, ME…
GO:0010975	regulation of neuron projection development	GO_BiologicalProcess	0.00048	0.0047	74	[AKT1, ASAP1, BMPR2, CAPRIN1, CBFA2T2, CCDC88A, CDK5, CHN1, CHODL, CIT, CPNE5, DAB2IP, DVL1, EPHA3, EPHA7, FAT3, FGFR1, FYN, GOLGA4, GORASP1, GSK3B, KLK8, LRP4, LYN, MAP1B, MAP2K2, METRN, MOB2, MUL1, NCKIPSD, NDNF, NEFL, NGFR, NLGN1, NLGN3, NRCAM, NRP1, NTRK2, OBSL1, OGN, PLXNA3, PLXNB1, PLXND1, PRKCI, PRKCSH, PTK7, RAB11A, RASAL1, RET, RNF6, RUFY3, SDK1, SEMA3A, SEMA3D, SEMA3E, SEMA3F, SEMA4C, S…
GO:0032880	regulation of protein localization	GO_BiologicalProcess	0.0005	0.0048	159	[AAK1, ABCA12, ACSL3, AKT1, ALOX15B, ANGPT1, ANO1, ANP32B, ANXA4, AP2M1, APOA1, APOD, ATG5, AXIN1, BAD, BAG4, BAMBI, BAP1, BCAP31, BCAS3, BCL2, BECN1, C5, CAPN10, CASP4, CCDC22, CD58, CDK5, CEMIP, CFTR, CHP2, CLEC9A, CLIP3, CRP, CSNK2A2, CTNNB1, CYB5R1, DAB2IP, DDX58, DLG4, DMTN, DPP10, EPHA2, FAF1, FAM20B, FAM3D, FBXW7, FFAR4, FGB, FGG, FKBP1B, FYN, FZD5, GBF1, GLI3, GLMN, GNAQ, GNB2L1, GPR39, G…
GO:0007350	blastoderm segmentation	GO_BiologicalProcess	0.00055	0.0053	9	[FZD5, NRP1, PCSK6, SEMA3A, SEMA3F, TBX3, TCF3, TCF7L1, WNT5A]
GO:0071453	cellular response to oxygen levels	GO_BiologicalProcess	0.00057	0.0054	27	[AJUBA, AKT1, ATG7, BAD, BCL2, CHCHD2, EGR1, FAM162A, FOXO1, GATA6, HIF1A, HP1BP3, MDM4, PDGFB, PDK3, PINK1, PLK3, PRKCE, RBPJ, RORA, RWDD3, SFRP1, TERT, TMBIM6, TP53, UBQLN1, USP19]
GO:0002683	negative regulation of immune system process	GO_BiologicalProcess	0.00057	0.0054	75	[ABR, ADAR, ANGPT1, APOA1, APOD, BCR, BPI, C5, CASP3, CBLB, CCL25, CD37, CD74, CDC73, CTNNB1, CTR9, CUEDC2, CUL4A, DAB2IP, DTX1, DUSP3, FER, FLT3, GAS2L1, GCSAM, GLI3, GLMN, IFIT1, IL20RB, IL27RA, IL7R, INPP5D, IRAK3, KITLG, LPXN, LRRC17, LRRC32, LYN, MAFB, MERTK, MILR1, MMP28, MUL1, NDFIP1, NF1, NFKBIL1, NLRX1, NOV, NRARP, OLFM4, PGLYRP3, PIK3AP1, PKN1, PLCL2, PRDM1, PSMB4, PTPRJ, RPS19, SFRP1, …
GO:0009891	positive regulation of biosynthetic process	GO_BiologicalProcess	0.00056	0.0054	332	[AAMDC, ACSL3, ACVR1, ADM, AFAP1L2, AGRN, AGT, AGTR2, AHR, AJUBA, AKAP5, AKNA, AKT1, APOA1, ARHGEF2, ARID1A, ARNTL, ASH1L, ASH2L, ASXL1, ATN1, AXIN1, BAMBI, BARX2, BCAS3, BCL9, BCL9L, BLM, BMP3, BMPR1B, BMPR2, BPTF, BRD4, BTRC, CARD11, CARD14, CASK, CBFA2T2, CCNK, CDC73, CDON, CEBPG, CHCHD2, CHD1, CHD6, CHD8, CHEK2, CHP2, CHURC1, CLCN5, CNBP, CNEP1R1, COL1A1, COQ7, CREB3L1, CREB3L2, CREBL2, CRTC3…
GO:0050821	protein stabilization	GO_BiologicalProcess	0.00058	0.0055	31	[AAK1, APOA1, ATP1B2, CDC37, CDC37L1, CHEK2, CREBL2, DSC3, FBXW7, GNAQ, GOLGA7, HCFC1, IFI30, IGF1, LAMP1, MDM4, MUL1, PARK7, PEX6, PHB, PHB2, PINK1, PML, RASSF2, SMAD3, SMO, SYVN1, TCF3, TESC, TNIP2, TSPAN1]
GO:0043087	regulation of GTPase activity	GO_BiologicalProcess	0.0006	0.0057	107	[ABR, ACAP1, ADAP1, AGAP3, AJUBA, AMOT, ARFGAP2, ARHGAP15, ARHGAP21, ARHGAP25, ARHGAP26, ARHGAP31, ARHGAP33, ARHGAP36, ARHGAP4, ARHGEF2, ARHGEF7, ARHGEF9, ASAP1, ASAP2, BCAS3, BCR, CCL25, CDC42EP2, CHN1, CRK, CXCL13, DAB2IP, DENND1A, DENND2A, DENND2C, DENND6B, DEPDC5, DEPTOR, DLG4, DOCK10, DOCK5, DOCK8, EIF2B4, ELMOD3, EPHA2, EPHA3, EPS8L1, FBXO8, FGD1, FGD5, GARNL3, GBF1, GIT2, GNAQ, GNB2L1, GSK…
GO:0051239	regulation of multicellular organismal process	GO_BiologicalProcess	0.00061	0.0057	427	[AAMP, ABR, ACE2, ACVR1, ADAMTS18, ADAMTS20, ADAMTS9, ADM, ADRA1A, AFAP1L2, AGRN, AGT, AGTR2, AKT1, ALOX12, ALOX15B, AMOT, ANGPT1, ANXA4, ANXA5, APC, APOA1, APOD, AR, ARHGEF2, ARNTL, ARRDC3, ASAP1, ATG5, ATG7, ATP2A2, B2M, B4GALT1, BAD, BAMBI, BCAS3, BCL2, BCL9L, BCOR, BCR, BDNF, BMP1, BMPER, BMPR1B, BMPR2, BPI, BTK, C1QTNF1, C5, CACNA1B, CACNA1D, CAPRIN1, CARD11, CASP4, CBFA2T2, CBLB, CCBE1, CCD…
GO:0033554	cellular response to stress	GO_BiologicalProcess	0.00062	0.0058	304	[ACKR3, ACTR5, AJUBA, AKR1E2, ALB, ALKBH2, ALKBH7, AMFR, ANO1, ANXA5, AP5Z1, APC, APITD1, APOA1, APOD, APTX, ARMT1, ASH2L, ASNS, ASTE1, ATG4B, ATG4D, ATG5, ATG7, ATP2A2, AUP1, AXIN1, BAD, BAK1, BCAP31, BCL2, BECN1, BLM, BMPR2, BOC, BOK, BRD4, BRSK1, BTG2, C18H19orf40, C5, CASP3, CCDC47, CCNK, CD44, CD74, CDC37, CDKN2A, CEBPG, CHCHD2, CHD1L, CHD6, CHEK2, CINP, COQ7, CREB3L1, CREB3L2, CRNKL1, CRY1,…
GO:0051241	negative regulation of multicellular organismal process	GO_BiologicalProcess	0.00063	0.0058	177	[ABR, ADAMTS18, ADM, ADRA1A, AGTR2, ALOX12, AMOT, ANGPT1, ANXA4, ANXA5, APC, APOA1, APOD, ARHGEF2, ARRDC3, ASAP1, ATP2A2, BCL2, BCOR, BCR, BDNF, BMPR2, BPI, BTK, C1QTNF1, CD74, CDC73, CDK5, CHID1, CIT, COL4A3, COL5A2, CRP, CRY1, CTNNA1, CTNNB1, CTR9, CUEDC2, CUL4A, CX3CR1, CXCL13, DAB2IP, DICER1, DTX1, DYNLT1, EAF2, EDNRB, EPHA7, ETV4, EVL, F2, FAT3, FFAR4, FGB, FGG, FIG4, FKBP1B, FLT3, FOXO4, GA…
GO:0022604	regulation of cell morphogenesis	GO_BiologicalProcess	0.00065	0.0059	101	[ANXA7, APOA1, ARHGAP15, ARHGEF7, ARPC2, ATG5, BAMBI, BCL9L, BMPR2, BRWD1, CAPRIN1, CDC42EP2, CDC42SE2, CDK5, CHN1, CIT, COL1A1, CORO1A, CPNE5, CTNNB1, DAB2IP, DMTN, ENPP2, EPHA7, F2, FGD1, FMNL3, FUZ, FYN, GOLGA4, GORASP1, GREM1, GSK3B, KDR, LEF1, LIMD1, LRP4, MAP1B, MAP2K2, METRN, MUL1, MYH10, NEFL, NLGN1, NLGN3, NRP1, OBSL1, OGN, OLFM4, PALMD, PDZD8, PHIP, PLXNA3, PLXNB1, PLXND1, PREX1, RAB11A…
GO:0001667	ameboidal-type cell migration	GO_BiologicalProcess	0.00069	0.0063	74	[AAMP, ACVR1, AGT, AKT1, AMOT, ANGPT1, APOA1, ARHGEF7, BAG4, BCAS3, BMPER, BMPR2, CAP1, CCBE1, CXCL13, DAB2IP, DMTN, EDNRB, ENPP2, EPB41L4B, EPHA2, ETS1, EVL, FER, FGF7, GREM1, HDAC5, HDAC7, HIF1A, ITGA4, ITGB7, KDR, KITLG, LEF1, MMP9, NF1, NRP1, NRTN, PDGFB, PKN1, PKN3, PLXND1, PML, PRKCE, PTP4A2, PTPRG, PTPRR, RAB11A, RAC1, RET, ROCK2, SCARB1, SEMA3A, SEMA3D, SEMA3E, SEMA3F, SEMA4C, SEMA5A, SEM…
GO:0097191	extrinsic apoptotic signaling pathway	GO_BiologicalProcess	0.00072	0.0065	58	[ACVR1, AGT, AGTR2, BAD, BAK1, BCL2, BID, BMPR1B, BOK, COL2A1, CTNNA1, CTTN, CX3CR1, DAB2IP, DEPTOR, EYA1, EYA2, FAF1, FGB, FGFR1, FGG, GCLC, GCLM, GSK3B, HIPK1, HTRA2, IFI6, IGF1, ITGA6, KITLG, KRT18, LGALS3, NF1, NRP1, PARK7, PDIA3, PELI3, PHIP, PML, PPP2R1B, PTPRC, RET, SFRP1, SFRP2, SGMS1, SIGLEC1, SKIL, SMAD3, SRC, SRPX, TCF4, TCF7L2, TERT, TGFBR1, TLR3, TMBIM1, TNFSF10, TRADD]
GO:0010648	negative regulation of cell communication	GO_BiologicalProcess	0.00072	0.0065	205	[ACKR3, ACVR1, ADAMTSL2, ADAR, ADM, AGT, AGTR2, AJUBA, AKT1, AKT1S1, APC, APCDD1, APOA1, APOD, ASH1L, ASIC1, ASXL1, ATAD1, AXIN1, BAMBI, BCL2, BCL9L, BDNF, BICC1, BMPER, BRAP, CBLB, CCDC22, CD44, CD74, CDC34, CHD8, CHRDL2, CHST11, CISH, COL2A1, CRTC3, CRY1, CTNNA1, CTNNB1, CTTN, CX3CR1, DAB2IP, DACT2, DEPDC5, DEPTOR, DLK1, DLK2, DUSP1, DUSP26, DUSP3, DUSP5, EGR1, EPHA2, EPHA7, EYA1, FAF1, FAM3D, …
GO:0051253	negative regulation of RNA metabolic process	GO_BiologicalProcess	0.00072	0.0065	231	[AHR, AJUBA, ANXA4, ARID1A, ASCL2, ASXL1, ATN1, AXIN1, BACH2, BAHCC1, BARX2, BAZ2A, BCOR, BHLHE41, BPTF, BTRC, CBFA2T2, CBX1, CBX5, CBX8, CC2D1A, CC2D1B, CDC73, CDK5, CDKN2A, CEBPG, CENPF, CHD8, CHMP1A, COMMD6, COMMD7, COQ7, CRY1, CRYM, CTBP1, CTNNB1, CTR9, DAB2IP, DAXX, DDX54, DMAP1, DNAJB6, DNMT1, DNMT3A, DNMT3B, DOT1L, DRAP1, DUSP26, EGLN1, EGR1, EIF4A2, ELK3, ELK4, ESR2, ESRRA, ETV6, FABP4, F…
GO:0048812	neuron projection morphogenesis	GO_BiologicalProcess	0.00077	0.0068	114	[APC, ATG7, ATL1, ATN1, BCL2, BDNF, BMPR1B, BMPR2, BRSK1, CAPRIN1, CCKAR, CDK5, CHL1, CHN1, CIT, CNP, CNTNAP1, COL25A1, CPNE5, DAB2IP, DCLK1, DCX, DLG4, DPYSL5, DVL1, ELAVL4, EPHA7, ETV1, ETV4, EXT1, FGFR2, FLRT2, FYN, GAP43, GJA1, GLI2, GLI3, GOLGA4, GORASP1, GPM6A, GSK3B, KIF5A, KIF5C, KLK8, L1CAM, LAMA2, LRFN5, LRP4, LRRN3, LUM, MAP1B, MAP2K2, MAP4K4, MAPK8IP2, MATN2, METRN, MUL1, MYH10, NEFL,…
GO:0040017	positive regulation of locomotion	GO_BiologicalProcess	0.0008	0.007	84	[AAMP, ADAM10, AGT, AIF1, AKT1, ALOX12, AMOT, ANGPT1, APC, ARHGEF7, BAG4, BCAS3, BCL2, BMPR2, C15H11orf34, CCBE1, CD74, CEMIP, COL1A1, CORO1A, CXCL13, CXCL16, DAB2IP, DMTN, EDN2, ENPP2, EPB41L4B, ETS1, FER, FGF7, FLT1, GLI1, GNB2L1, HAS2, HDAC7, HIF1A, HRAS, IGF1, IRS1, KDR, KITLG, LAMB1, LBP, LEF1, LGALS3, LYN, MAP2K2, MIEN1, MMP14, MMP9, NCKAP1L, NRP1, NSMF, NUMB, PDGFB, PIK3CD, PLA2G7, PRKCE, …
GO:0048521	negative regulation of behavior	GO_BiologicalProcess	0.00081	0.0071	20	[AIF1, ARRDC3, C5, CXCL13, MMP28, NOV, NRP1, PLXNA3, SEMA3A, SEMA3D, SEMA3E, SEMA3F, SEMA4C, SEMA5A, SEMA6A, SEMA6B, SEMA6C, SEMA6D, SEMA7A, WNT5A]
GO:0043393	regulation of protein binding	GO_BiologicalProcess	0.00087	0.0075	42	[ADAM15, ADD2, AMFR, ANGPT1, ARHGEF7, B2M, BAK1, BAMBI, BCL2, CDK5, CDON, CRTAC1, DAB2IP, DVL1, EPB41, GSK3B, HDAC5, HIPK2, IFIT1, ITGA4, LEF1, LRPAP1, MEF2C, MMP9, NES, PARK7, PDGFB, PLCL1, PLCL2, PLK1, PLXND1, RALB, SPTA1, SRC, STUB1, TCF4, TCF7L2, TGFBR1, TICAM1, TMBIM6, TMEM173, VTN]
GO:0060026	convergent extension	GO_BiologicalProcess	0.00091	0.0078	8	[DVL1, DVL2, PTK7, SFRP1, SFRP2, TRIM28, VANGL2, WNT5A]
GO:0030324	lung development	GO_BiologicalProcess	0.0009	0.0078	49	[ABCA12, ADAMTSL2, AIMP2, ASXL1, BMPR2, CELSR1, CTGF, CTNNB1, DICER1, DLG5, EDN2, EYA1, FBXW7, FGF7, FGFR1, FGFR2, GATA6, GLI1, GLI2, GLI3, GPC3, HEG1, HS6ST1, IFT88, IGF1, KDR, LAMA1, LOX, MAP2K2, MMP14, NCOR2, NFIB, NUMB, PTGES3, PTK7, RBPJ, RC3H2, RXFP1, SEC24B, SHH, SLC23A2, SOX10, SP1, SPRY2, TAB1, TCF21, VANGL2, WNT5A, ZFPM2]
GO:0001782	B cell homeostasis	GO_BiologicalProcess	0.00093	0.008	13	[BAK1, BCL2, CASP3, CD74, HIF1A, LYN, MEF2C, NCKAP1L, PIK3CD, PKN1, RC3H2, SOS1, SOS2]
GO:0045634	regulation of melanocyte differentiation	GO_BiologicalProcess	0.00096	0.0081	6	[ADAMTS20, ADAMTS9, BCL2, GNAQ, KITLG, ZEB2]
GO:0000902	cell morphogenesis	GO_BiologicalProcess	0.00095	0.0081	230	[ADAM15, AKAP4, ANTXR1, ANXA7, APC, APOA1, AR, ARHGAP15, ARHGEF2, ARHGEF7, ARPC2, ASAP1, ATG5, ATG7, ATL1, ATN1, ATXN10, BAMBI, BCL2, BCL9L, BDNF, BMPR1B, BMPR2, BRSK1, BRWD1, CADM1, CAP1, CAPRIN1, CCDC28B, CCKAR, CDC14A, CDC42EP2, CDC42SE2, CDK5, CHL1, CHN1, CIT, CNP, CNTNAP1, COL1A1, COL25A1, CORO1A, CPNE5, CTNNB1, DAB2IP, DACT2, DCLK1, DCX, DLG4, DMTN, DNAH5, DPYSL5, DRC1, DVL1, ELAVL4, ENPP2,…
GO:0031328	positive regulation of cellular biosynthetic process	GO_BiologicalProcess	0.00097	0.0081	325	[AAMDC, ACSL3, ACVR1, ADM, AFAP1L2, AGRN, AGT, AGTR2, AHR, AJUBA, AKAP5, AKNA, AKT1, APOA1, ARHGEF2, ARID1A, ARNTL, ASH1L, ASH2L, ASXL1, ATN1, AXIN1, BAMBI, BARX2, BCAS3, BCL9, BCL9L, BLM, BMP3, BMPR1B, BMPR2, BPTF, BRD4, BTRC, CARD11, CARD14, CASK, CBFA2T2, CCNK, CDC73, CDON, CEBPG, CHCHD2, CHD1, CHD6, CHD8, CHEK2, CHP2, CHURC1, CNBP, CNEP1R1, COL1A1, COQ7, CREB3L1, CREB3L2, CREBL2, CRTC3, CTC1,…
GO:0050919	negative chemotaxis	GO_BiologicalProcess	0.00097	0.0081	17	[APOA1, EPHA7, FLRT2, FLRT3, PLXNA3, SEMA3A, SEMA3D, SEMA3E, SEMA3F, SEMA4C, SEMA5A, SEMA6A, SEMA6B, SEMA6C, SEMA6D, SEMA7A, WNT5A]
GO:0036294	cellular response to decreased oxygen levels	GO_BiologicalProcess	0.00099	0.0082	25	[AJUBA, AKT1, BAD, BCL2, CHCHD2, EGR1, FAM162A, GATA6, HIF1A, HP1BP3, MDM4, PDGFB, PDK3, PINK1, PLK3, PRKCE, RBPJ, RORA, RWDD3, SFRP1, TERT, TMBIM6, TP53, UBQLN1, USP19]
GO:0042594	response to starvation	GO_BiologicalProcess	0.00099	0.0082	34	[ALB, ASNS, ATG4B, ATG4D, ATG5, ATG7, BCAS3, BCL2, BECN1, BMPR2, DEPDC5, DNAJC15, FBXO22, FOXO1, GABARAPL2, GAS2L1, GLUL, INHBB, KLF10, LRP11, MAP1LC3A, NPRL2, RALB, SFRP1, SLC38A3, TCF4, TCF7L2, TNRC6A, TP53, WDR24, WDR45, WIPI2, WNT4, WRN]
GO:0031399	regulation of protein modification process	GO_BiologicalProcess	0.001	0.0083	306	[ACKR3, ACVR1, ADAR, ADRA1A, AFAP1L2, AGT, AGTR2, AIMP2, AJUBA, AKT1, AKT1S1, ANAPC15, ANGPT1, APC, APOA1, AR, ARHGEF2, ARPP19, ARRDC3, ARRDC4, ASH1L, ATG5, ATG7, AXIN1, BAG4, BAK1, BCL2, BCOR, BLM, BMP3, BMPER, BMPR1B, BMPR2, BRD4, C1QTNF1, CAB39, CAMK2N1, CARD14, CASP3, CCDC22, CCDC88A, CCL25, CCNK, CCNYL1, CD2BP2, CD4, CD44, CD74, CD80, CDC25B, CDC37, CDK10, CDK12, CDK5, CDKN2A, CDKN2B, CDON, …
GO:0080134	regulation of response to stress	GO_BiologicalProcess	0.001	0.0084	210	[ABR, ACKR3, ADAMTS18, ADAR, AGT, AJUBA, ALKBH5, ALOX12, ANXA5, AP1G1, APOA1, APOD, ARMT1, ASH1L, ATG5, ATG7, AXIN1, BAK1, BCAP31, BCR, BECN1, BRD4, C1QTNF1, CADM1, CASK, CASP4, CD14, CD226, CD37, CD44, CD47, CD74, CDC37, CDKN2A, CEBPG, CHCHD2, CHID1, CRNKL1, CRY1, CSNK2A2, CTGF, CTSS, CTTN, CUEDC2, CUL4A, CYBA, DAB2IP, DDX58, DMTN, DUSP3, DVL2, DVL3, EDA2R, EIF2AK2, ETS1, EYA1, EYA3, F2, FABP4, …
GO:0060485	mesenchyme development	GO_BiologicalProcess	0.001	0.0084	57	[ACTA2, ACVR1, ADAM15, AMH, BAMBI, BCL2, BCL9L, COL1A1, CTNNB1, DAB2IP, DICER1, EDNRA, EDNRB, FAM83D, FGFR1, FGFR2, GREM1, GSK3B, HAND1, HAS2, HIF1A, KITLG, LEF1, MEF2C, MEOX1, NRP1, NRTN, PTK7, RBPJ, RET, SEMA3A, SEMA3D, SEMA3E, SEMA3F, SEMA4C, SEMA5A, SEMA6A, SEMA6B, SEMA6C, SEMA6D, SEMA7A, SFRP1, SFRP2, SHH, SMAD3, SMO, SOX10, TCF21, TCF4, TCF7L2, TGFB3, TGFBR1, TGFBR3, TRIM28, WNT4, WNT5A, ZE…
GO:0032989	cellular component morphogenesis	GO_BiologicalProcess	0.001	0.0084	244	[ACTA2, ACTG1, ADAM15, AKAP4, ANTXR1, ANXA7, APC, APOA1, AR, ARHGAP15, ARHGEF2, ARHGEF7, ARPC2, ASAP1, ATG5, ATG7, ATL1, ATN1, ATXN10, BAMBI, BCL2, BCL9L, BDNF, BMPR1B, BMPR2, BRSK1, BRWD1, CADM1, CAP1, CAPRIN1, CCDC28B, CCKAR, CDC14A, CDC42EP2, CDC42SE2, CDK5, CHL1, CHN1, CIT, CNP, CNTNAP1, COL1A1, COL25A1, COQ7, CORO1A, CPNE5, CTNNB1, DAB2IP, DACT2, DCLK1, DCX, DLG4, DMTN, DNAH5, DPYSL5, DRC1, …
GO:0030517	negative regulation of axon extension	GO_BiologicalProcess	0.001	0.0084	16	[CDK5, NRP1, PLXNA3, RNF6, SEMA3A, SEMA3D, SEMA3E, SEMA3F, SEMA4C, SEMA5A, SEMA6A, SEMA6B, SEMA6C, SEMA6D, SEMA7A, WNT5A]
GO:0001881	receptor recycling	GO_BiologicalProcess	0.001	0.0086	11	[ACHE, CAMLG, CHMP5, FAM109A, FAM109B, LAMTOR1, NSF, RAMP3, SCRIB, SNCA, TRAT1]
GO:0009894	regulation of catabolic process	GO_BiologicalProcess	0.001	0.0086	123	[ABHD5, AKT1, ANAPC11, ANAPC15, ANKIB1, APC, APOA1, ATG4B, ATG5, ATG7, AXIN1, BCAP31, BCL2, BECN1, BTG2, BTRC, CBLB, CCDC22, CDC26, CHEK2, CRTC3, CSNK2A2, CTTN, CUL1, DAB2IP, DDRGK1, DNAJB2, DRAM1, DVL1, DYNC1LI1, FAF1, FAM83D, FBXO22, FBXW7, FOXO1, FYN, FZD5, GABARAPL2, GCLC, GGA1, GJA1, GLMN, GNB2L1, GPC3, GSK3B, GTPBP1, HIF1A, HSPBP1, IGF1, IP6K3, IRAK3, IRS1, LARP1, LONP2, MDM4, MYLIP, NDFIP1…
GO:0051272	positive regulation of cellular component movement	GO_BiologicalProcess	0.0011	0.0086	81	[AAMP, ADAM10, AGT, AIF1, AKT1, ALOX12, AMOT, ANGPT1, APC, ARHGEF7, BAG4, BCAS3, BCL2, BMPR2, C15H11orf34, CCBE1, CD74, CEMIP, COL1A1, CORO1A, CXCL13, CXCL16, DAB2IP, DMTN, EDN2, ENPP2, EPB41L4B, ETS1, FER, FGF7, FLT1, GLI1, GNB2L1, HAS2, HDAC7, HIF1A, HRAS, IGF1, IRS1, KDR, KITLG, LAMB1, LBP, LEF1, LGALS3, LYN, MAP2K2, MIEN1, MMP14, MMP9, NCKAP1L, NRP1, NSMF, NUMB, PDGFB, PIK3CD, PLA2G7, PRKCE, …
GO:0031345	negative regulation of cell projection organization	GO_BiologicalProcess	0.001	0.0086	32	[ASAP1, CDK5, CIT, EPHA7, EVL, FAT3, GORASP1, GSK3B, KLK8, LRP4, NGFR, NLGN1, NLGN3, NRP1, PLXNA3, PRKCSH, RNF6, SEMA3A, SEMA3D, SEMA3E, SEMA3F, SEMA4C, SEMA5A, SEMA6A, SEMA6B, SEMA6C, SEMA6D, SEMA7A, SPOCK1, STMN2, TBC1D7, WNT5A]
GO:0048666	neuron development	GO_BiologicalProcess	0.001	0.0087	176	[AKT1, ALG10, APC, APOA1, APOD, ASAP1, ATG7, ATL1, ATN1, ATXN10, BCL2, BDNF, BECN1, BLOC1S1, BMPR1B, BMPR2, BRSK1, BTG2, CAPRIN1, CBFA2T2, CCDC88A, CCKAR, CDK5, CHL1, CHN1, CHODL, CIT, CLMN, CNP, CNTNAP1, COL25A1, CPNE5, CRTAC1, DAB2IP, DCLK1, DCX, DFNB31, DICER1, DLG4, DPYSL5, DVL1, EDNRB, ELAVL4, EPHA3, EPHA7, ETV1, ETV4, EXT1, FAT3, FGFR1, FGFR2, FIG4, FLRT2, FYN, GABRA5, GAP43, GJA1, GLI2, GL…
GO:0060443	mammary gland morphogenesis	GO_BiologicalProcess	0.0011	0.0088	20	[AR, B4GALT1, BTRC, DDR1, EPHA2, ETV4, ETV5, FGFR2, GLI2, GLI3, MED1, NR3C1, PHB2, PML, SCRIB, SRC, TBX3, TFAP2C, WNT4, WNT5A]
GO:1903827	regulation of cellular protein localization	GO_BiologicalProcess	0.0011	0.0088	98	[ABCA12, ACSL3, AKT1, ANGPT1, ANP32B, AP2M1, APOD, AXIN1, BAG4, BAMBI, BAP1, BCAP31, BCAS3, BECN1, CCDC22, CDK5, CEMIP, CHP2, CLIP3, CSNK2A2, CTNNB1, CYB5R1, DAB2IP, DDX58, DMTN, DPP10, EPHA2, FAF1, FAM20B, FBXW7, FYN, FZD5, GBF1, GLI3, GNAQ, GNB2L1, GREM1, GSK3B, HCLS1, HTRA2, IGF1, KEAP1, KNSTRN, LYPLAL1, MED1, NF1, NKD2, NOV, NUMB, OAZ1, PARK7, PID1, PINK1, PKIA, PLAGL2, PLK3, PRKCI, PSMD8, RA…
GO:0009892	negative regulation of metabolic process	GO_BiologicalProcess	0.0012	0.0094	435	[ADAR, AGT, AHR, AJUBA, AKT1, AKT1S1, AMOT, ANAPC15, ANGPT1, ANP32E, ANXA4, ANXA7, APBA3, APC, APOA1, APOD, APOM, ARID1A, ARPP19, ARRDC3, ASCL2, ASH1L, ASXL1, ATG5, ATG7, ATN1, AXIN1, BACH2, BAG4, BAHCC1, BAK1, BARX2, BAZ2A, BCAS3, BCL2, BCOR, BECN1, BHLHE41, BLM, BMPR2, BPTF, BTG2, BTRC, C5, CAMK2N1, CAPRIN1, CASP3, CAST, CBFA2T2, CBX1, CBX5, CBX8, CC2D1A, CC2D1B, CD2BP2, CD44, CDA, CDC73, CDK5,…
GO:0072001	renal system development	GO_BiologicalProcess	0.0012	0.0095	67	[ACTA2, AGT, AGTR2, ANGPT1, APC, ARG2, BCL2, BDNF, BMPER, CD44, COL4A3, COL4A4, CRLF1, CTNNB1, DACT2, DLG5, EGR1, ENPEP, EPHA7, EYA1, FGFR1, FGFR2, FRAS1, GCNT4, GLI2, GLI3, GPC3, GREM1, ID3, IFT88, ITGA6, ITGA8, LGR5, LRP4, MAGED1, MECOM, MEF2C, MPV17, MTSS1, NF1, NOTCH3, NPNT, NRP1, OSR2, PDGFB, PGF, PLCE1, PRKCSH, PROM1, PTPRO, RET, SEC63, SFRP1, SHH, SLC5A1, SMAD3, SMAD5, SMAD9, SMO, SOX10, T…
GO:0071526	semaphorin-plexin signaling pathway	GO_BiologicalProcess	0.0012	0.0095	16	[NRP1, PLXNA3, PLXNB1, PLXND1, RAC1, SEMA3A, SEMA3D, SEMA3E, SEMA3F, SEMA4C, SEMA5A, SEMA6A, SEMA6B, SEMA6C, SEMA6D, SEMA7A]
GO:1902284	neuron projection extension involved in neuron projection guidance	GO_BiologicalProcess	0.0012	0.0095	17	[BMPR2, NRP1, OGN, PLXNA3, PLXND1, SEMA3A, SEMA3D, SEMA3E, SEMA3F, SEMA4C, SEMA5A, SEMA6A, SEMA6B, SEMA6C, SEMA6D, SEMA7A, WNT5A]
GO:0050767	regulation of neurogenesis	GO_BiologicalProcess	0.0012	0.0096	118	[AKT1, ARHGEF2, ASAP1, BCL2, BDNF, BMPR2, CAPRIN1, CBFA2T2, CCDC88A, CDK5, CDON, CHN1, CHODL, CIT, CPNE5, CTNNA1, CTNNB1, DAB2IP, DICER1, DMRTA2, DTX1, DVL1, DYNLT1, EDNRB, EPHA3, EPHA7, EYA1, F2, FAT3, FGFR1, FLRT2, FYN, GLI2, GLI3, GOLGA4, GORASP1, GPR173, GSK3B, HIF1A, KLK8, LIG4, LRP4, LYN, MAP1B, MAP2K2, MED1, MEF2C, METRN, MOB2, MUL1, NCKIPSD, NDNF, NEFL, NF1, NGFR, NLGN1, NLGN3, NOS1, NOTC…
GO:0016477	cell migration	GO_BiologicalProcess	0.0013	0.0098	218	[AAMP, ABR, ACVR1, ADAM10, ADAM15, AGT, AIF1, AJUBA, AKT1, ALOX12, AMOT, ANGPT1, APC, APCDD1, APOA1, APOD, ARHGAP4, ARHGEF7, ATN1, B4GALT1, BAG4, BAMBI, BCAS3, BCL2, BCR, BMPER, BMPR2, C15H11orf34, C5, CAP1, CCBE1, CCDC88A, CCKAR, CCL25, CCR4, CD151, CD74, CDK5, CELSR1, CEMIP, CHL1, COL1A1, CORO1A, CSPG4, CTGF, CTNNB1, CTTN, CUL5, CX3CR1, CXCL13, CXCL16, DAB2IP, DCLK1, DCX, DDX58, DMTN, DOCK10, D…
GO:2000147	positive regulation of cell motility	GO_BiologicalProcess	0.0013	0.0098	79	[AAMP, ADAM10, AGT, AIF1, AKT1, ALOX12, AMOT, ANGPT1, APC, ARHGEF7, BAG4, BCAS3, BCL2, BMPR2, C15H11orf34, CCBE1, CD74, CEMIP, COL1A1, CORO1A, CXCL13, CXCL16, DAB2IP, DMTN, EDN2, ENPP2, EPB41L4B, ETS1, FER, FGF7, FLT1, GLI1, GNB2L1, HAS2, HDAC7, HIF1A, HRAS, IGF1, IRS1, KDR, KITLG, LAMB1, LBP, LEF1, LGALS3, LYN, MAP2K2, MIEN1, MMP14, MMP9, NCKAP1L, NSMF, NUMB, PDGFB, PIK3CD, PLA2G7, PRKCE, RAB11A…
GO:0021938	smoothened signaling pathway involved in regulation of cerebellar granule cell precursor cell proliferation	GO_BiologicalProcess	0.0013	0.01	4	[GLI1, GLI2, SHH, SMO]
GO:0060284	regulation of cell development	GO_BiologicalProcess	0.0013	0.01	149	[AKT1, APOA1, ARHGEF2, ARHGEF7, ARPC2, ASAP1, B4GALT1, BAD, BAMBI, BCL2, BCL9L, BDNF, BMPR2, CAPRIN1, CBFA2T2, CCDC88A, CDK5, CDON, CHN1, CHODL, CIT, COL14A1, COL1A1, CPNE5, CTNNA1, CTNNB1, DAB2IP, DICER1, DMRTA2, DMTN, DTX1, DVL1, DYNLT1, EDNRB, EPHA3, EPHA7, EYA1, F2, FAT3, FBXO22, FGFR1, FLRT2, FYN, GLI2, GLI3, GOLGA4, GORASP1, GPR173, GREM1, GSK3B, HDAC5, HIF1A, IGF1, KIF14, KLK8, LEF1, LIG4,…
GO:1903362	regulation of cellular protein catabolic process	GO_BiologicalProcess	0.0014	0.01	52	[AKT1, ANAPC11, ANAPC15, ANKIB1, APC, AXIN1, BCAP31, BTRC, CCDC22, CDC26, CSNK2A2, CUL1, DAB2IP, DDRGK1, DNAJB2, DVL1, DYNC1LI1, FBXO22, FBXW7, GABARAPL2, GCLC, GLMN, GNB2L1, GSK3B, HSPBP1, IP6K3, MYLIP, NEK6, NKD2, PARK7, PIAS1, PLK1, PLK3, PML, PSMC1, PSMC2, PSME1, RCHY1, RHBDF1, RNF144A, RNF144B, RNF19B, SHH, SMARCC1, SMC5, STUB1, TPR, TRIB1, TRIB2, UBE2K, UBQLN1, UBXN1]
GO:1903829	positive regulation of cellular protein localization	GO_BiologicalProcess	0.0014	0.01	65	[ABCA12, ACSL3, AKT1, ANP32B, BAMBI, BAP1, BCAP31, BCAS3, BECN1, CDK5, CEMIP, CHP2, CLIP3, CSNK2A2, CYB5R1, DDX58, DPP10, EPHA2, FAM20B, FBXW7, FYN, FZD5, GLI3, GNB2L1, GREM1, GSK3B, HCLS1, HTRA2, IGF1, MED1, NKD2, OAZ1, PARK7, PINK1, PLAGL2, PLK3, PRKCI, PSMD8, RAMP3, RHOU, RPL28, RUFY3, SFRP2, SHH, SMAD3, SMO, STARD7, STX3, TCAF1, TCAF2, TCF4, TCF7L2, TGFBR1, TLR3, TLR7, TMEM173, TPR, TRIM28, U…
GO:0010629	negative regulation of gene expression	GO_BiologicalProcess	0.0014	0.01	263	[ADAR, AHR, AJUBA, AKT1, ANXA4, ANXA7, ARID1A, ASCL2, ASXL1, ATN1, AXIN1, BACH2, BAHCC1, BARX2, BAZ2A, BCOR, BHLHE41, BPTF, BTG2, BTRC, CAPRIN1, CBFA2T2, CBX1, CBX5, CBX8, CC2D1A, CC2D1B, CDC73, CDK5, CDKN2A, CEBPG, CENPF, CHD8, CHMP1A, COMMD6, COMMD7, COQ7, CRY1, CRYM, CTBP1, CTGF, CTNNB1, CTR9, DAB2IP, DAXX, DGCR8, DICER1, DMAP1, DNAJB6, DNMT1, DNMT3A, DNMT3B, DOT1L, DRAP1, DUSP26, EGLN1, EGR1,…
GO:0042158	lipoprotein biosynthetic process	GO_BiologicalProcess	0.0016	0.011	28	[APOA1, APOB, ATG4B, ATG4D, ATG5, ATG7, CD4, CLIP3, GOLGA7, GPAA1, LCAT, MTTP, NMT1, OAS2, PGAP3, PIGA, PIGF, PIGL, PIGQ, PIGT, WDR45, WIPI2, ZDHHC15, ZDHHC20, ZDHHC4, ZDHHC7, ZDHHC8, ZDHHC9]
GO:0060255	regulation of macromolecule metabolic process	GO_BiologicalProcess	0.0015	0.011	911	[AAMDC, ACHE, ACKR3, ACTA2, ACTR5, ACVR1, ADAR, ADRA1A, AFAP1L2, AFF2, AGRN, AGT, AGTR2, AHR, AIMP2, AJUBA, AKNA, AKT1, AKT1S1, ALKBH2, AMH, ANAPC11, ANAPC15, ANGPT1, ANKIB1, ANP32B, ANXA4, ANXA7, APBA1, APBA3, APC, APOA1, APOB, APOBEC2, APOD, APOM, AR, ARHGEF2, ARID1A, ARNTL, ARPP19, ARRDC3, ARRDC4, ASCL2, ASF1B, ASH1L, ASH2L, ASXL1, ASXL3, ATAD1, ATG5, ATG7, ATN1, AURKAIP1, AXIN1, BACH2, BAD, B…
GO:0060562	epithelial tube morphogenesis	GO_BiologicalProcess	0.0015	0.011	81	[ACVR1, ADM, AGT, AGTR2, AR, ARID1A, B4GALT1, BAK1, BCL2, BTRC, CCM2, CD44, CELSR1, COQ7, CTNNB1, DDR1, DICER1, DLG5, DVL1, DVL2, DVL3, EDNRA, EPHA2, EPHA7, ETV4, ETV5, EYA1, FGFR2, GJA1, GLI2, GLI3, GLMN, GPC3, GREM1, HAND1, HIF1A, IFT57, IGF1, KDR, LAMA1, LEF1, LGR5, MAGED1, MED1, MED12, MEF2C, MMP14, MTHFD1, MTSS1, NPNT, NR3C1, NRARP, NRP1, PGF, PHB2, PLXND1, PML, PTK7, RBPJ, RET, SCRIB, SEC24…
GO:0007165	signal transduction	GO_BiologicalProcess	0.0016	0.011	845	[AAK1, ABR, ACAP1, ACKR2, ACKR3, ACVR1, ADAM10, ADAM15, ADAMTS20, ADAMTSL2, ADAR, ADCY10, ADCY2, ADCY4, ADCY6, ADCY7, ADCY8, ADCYAP1R1, ADIPOR1, ADM, ADRA1A, ADRBK2, AFAP1L2, AGAP3, AGRN, AGT, AGTR2, AGTRAP, AHR, AIF1, AJUBA, AKAP4, AKAP5, AKT1, AKT1S1, ALOX15B, AMFR, AMOT, ANGPT1, ANTXR1, ANXA4, APBB1IP, APC, APCDD1, APLNR, APOA1, APOD, AR, ARF3, ARFRP1, ARHGAP12, ARHGAP15, ARHGAP17, ARHGAP18, A…
GO:0030199	collagen fibril organization	GO_BiologicalProcess	0.0016	0.012	15	[ACAN, COL11A1, COL14A1, COL1A1, COL1A2, COL2A1, DPT, GREM1, LOX, LUM, MKX, MMP11, NF1, SFRP2, TGFBR1]
GO:0000920	cell separation after cytokinesis	GO_BiologicalProcess	0.0017	0.012	8	[CEP55, CHMP1A, CHMP2A, CHMP2B, CHMP5, CHMP6, CHMP7, VPS4B]
GO:0001919	regulation of receptor recycling	GO_BiologicalProcess	0.0017	0.012	8	[ACHE, CHMP5, LAMTOR1, NSF, RAMP3, SCRIB, SNCA, TRAT1]
GO:0008285	negative regulation of cell proliferation	GO_BiologicalProcess	0.0018	0.012	112	[AGT, AIF1, AIMP2, ALOX15B, APC, APOD, AR, B4GALT1, BCL2, BDNF, BECN1, BMPR1B, BMPR2, BTG2, CASK, CASP3, CBLB, CD37, CDC73, CDKN2A, CDKN2B, CLMN, CTNNA1, CTNNB1, CTSV, CYP27B1, DAB2IP, DDR1, DICER1, DNAJB2, DPT, E2F3, EAF2, EIF2AK2, ETV4, FGFR2, FKTN, FLT3, FOXO4, FTH1, FZD5, GJA1, GLI3, GLMN, GPC3, GREM1, HNF4A, HRAS, IFI30, IFIT3, IFT57, IFT88, IGF1, IL20RB, ING1, ING4, ING5, INPP5D, KMT2A, KRT…
GO:0021924	cell proliferation in external granule layer	GO_BiologicalProcess	0.0018	0.012	9	[ATN1, GLI1, GLI2, IGF1, PSMG1, RERE, RORA, SHH, SMO]
GO:0048568	embryonic organ development	GO_BiologicalProcess	0.0018	0.012	101	[ABR, ACVR1, ADM, AKT1, ARID1A, ASCL2, AXIN1, BCR, BPTF, CELSR1, CHST11, COL11A1, COL2A1, CTNNB1, DNAJB6, DVL1, DVL2, DVL3, EGLN1, EPHA2, EPN1, EYA1, EYA4, FBN2, FGFR1, FGFR2, FLVCR1, FOXD3, FZD5, GJA1, GJB5, GJB6, GLI1, GLI2, GLI3, HAND1, HIF1A, HIPK1, HIPK2, HOXD4, HS6ST1, ID3, IFT57, IRX5, ITGA4, ITGA8, JUNB, KAT6A, KITLG, KMT2A, KRT19, LEF1, LRIG3, MAFB, MED1, MEF2C, MMP14, MMP16, MYB, NCOA6,…
GO:0036465	synaptic vesicle recycling	GO_BiologicalProcess	0.0018	0.012	10	[DENND1A, NLGN1, NLGN2, NLGN3, PACSIN1, PLD2, SCRIB, SNCA, STON2, SYT1]
GO:0044272	sulfur compound biosynthetic process	GO_BiologicalProcess	0.0017	0.012	32	[ACSS2, ADI1, AMD1, ANGPT1, CHST11, CHST2, CSGALNACT1, CTNNB1, EIF2B4, EXT1, GCLC, GCLM, GSS, HS3ST5, HS6ST1, IGF1, LIPT2, LUM, MTHFD1, MTR, OGN, PDK3, PRDX3, SLC35D1, SNCA, ST3GAL1, ST3GAL4, ST3GAL5, ST3GAL6, TCF4, TCF7L2, VANGL2]
GO:0045862	positive regulation of proteolysis	GO_BiologicalProcess	0.0017	0.012	61	[AKT1, ANAPC11, ANKIB1, ANP32B, AURKAIP1, AXIN1, BAD, BAK1, BCAP31, BID, BOK, BTRC, CCBE1, CCDC22, CLEC3B, COL4A3, CUL1, DAB2IP, DDRGK1, DIABLO, DNAJB2, DVL1, FAM162A, FBXO22, FBXW7, GCLC, GNB2L1, GSK3B, HSPBP1, HTRA2, IFT57, MAP3K5, MUL1, NKD2, NOD1, OGT, PHB, PIAS1, PLK1, PLK3, PML, PSMC1, PSMC2, PSME1, RCHY1, RET, RNF144A, RNF144B, RNF19B, S100A8, S100A9, SFRP2, SMAD3, SMC5, SNCA, STUB1, TNFSF…
GO:0006928	movement of cell or subcellular component	GO_BiologicalProcess	0.0018	0.012	289	[AAMP, ABR, ACVR1, ADAM10, ADAM15, AGT, AIF1, AJUBA, AKAP4, AKT1, ALOX12, AMOT, ANGPT1, AP3S2, APC, APCDD1, APOA1, APOB, APOD, ARHGAP21, ARHGAP4, ARHGEF7, ATN1, B4GALT1, BAG4, BAMBI, BBS12, BCAS3, BCL2, BCR, BDNF, BICD2, BLOC1S1, BLOC1S4, BMPER, BMPR1B, BMPR2, C15H11orf34, C5, CAP1, CCBE1, CCDC88A, CCKAR, CCL25, CCR4, CD151, CD74, CDK5, CELSR1, CEMIP, CHL1, CHN1, COL1A1, CORO1A, CSPG4, CTGF, CTNN…
GO:0009888	tissue development	GO_BiologicalProcess	0.0017	0.012	328	[ABCA12, ACAN, ACTA2, ACVR1, ADAM15, ADAMTS20, ADAMTS9, ADAMTSL2, ADM, AGT, AGTR2, AIMP2, AJUBA, AKT1, ALG10, ALOX15B, AMH, ANXA4, ANXA7, APC, APCDD1, APOD, AR, ARG2, ARHGAP12, ARID1A, ARRDC3, ASCL2, ATG5, ATG7, AXIN1, B4GALT1, BAD, BAK1, BAMBI, BARX2, BCL2, BCL9, BCL9L, BCOR, BDH2, BDNF, BFSP1, BMP1, BMP3, BMPER, BMPR1B, BMPR2, BPTF, BTG2, BTRC, C15H11orf34, CACNB4, CASP3, CBFA2T2, CCM2, CD44, C…
GO:0033157	regulation of intracellular protein transport	GO_BiologicalProcess	0.0016	0.012	75	[ACSL3, ANGPT1, ANP32B, APOD, AXIN1, BAG4, BAMBI, BAP1, BCAP31, BCAS3, CCDC22, CDK5, CEMIP, CHP2, CSNK2A2, CYB5R1, DAB2IP, DDX58, DMTN, FAF1, FAM20B, FBXW7, FZD5, GLI3, GNAQ, GNB2L1, GREM1, GSK3B, HCLS1, HTRA2, IGF1, KEAP1, LYPLAL1, MED1, NF1, NOV, OAZ1, PARK7, PINK1, PKIA, PLAGL2, PLK3, PSMD8, RANGAP1, RGS20, RHOU, RPL28, RUFY3, SFRP2, SH3TC2, SHH, SMAD3, SMO, STARD7, TCAF1, TCAF2, TCF4, TCF7L2,…
GO:0048513	organ development	GO_BiologicalProcess	0.0018	0.012	531	[ABCA12, ABR, ACAN, ACHE, ACP6, ACTA2, ACVR1, ADAM15, ADAM19, ADAMTS18, ADAMTSL2, ADAR, ADM, ADRA1A, AGT, AGTR2, AHR, AIMP2, AKT1, ALG10, ALOX12, ALOX15B, ALPK3, AMH, ANGPT1, ANP32B, APC, APCDD1, APOA1, APOD, AR, ARG2, ARHGEF7, ARID1A, ARMC6, ARRDC3, ASCL2, ASXL1, ATG5, ATG7, ATN1, AXIN1, B2M, B4GALT1, BAD, BAK1, BAMBI, BARX2, BATF2, BCL2, BCL9, BCL9L, BCOR, BCR, BDNF, BFSP1, BMP1, BMP3, BMPER, B…
GO:0070482	response to oxygen levels	GO_BiologicalProcess	0.002	0.013	43	[AJUBA, AKT1, ALKBH5, ASCL2, ATG7, BAD, BCL2, CHCHD2, EDNRA, EGLN1, EGR1, FAM162A, FOXO1, GATA6, HIF1A, HIF3A, HP1BP3, ITPR2, LIMD1, MDM4, MECP2, NARFL, NF1, NOS1, P2RX3, PDGFB, PDK3, PINK1, PLK3, PML, PRKCE, RBPJ, RORA, RWDD3, SFRP1, SMAD3, TERT, TGFB3, TMBIM6, TP53, UBQLN1, UCP2, USP19]
GO:0071496	cellular response to external stimulus	GO_BiologicalProcess	0.0019	0.013	48	[ALB, ASNS, ATG4B, ATG4D, ATG5, ATG7, BAD, BAK1, BCL2, BECN1, BMPR2, CDKN2B, CHMP1A, COL1A1, CYP27B1, DEPDC5, DNAJC15, FBXO22, FOSL1, FOXO1, GABARAPL2, GAS2L1, GLUL, INHBB, ITGA6, KLF10, MAP1LC3A, MED1, NPRL2, PIM1, RALB, SFRP1, SFRP2, SLC38A3, SOX10, TCF4, TCF7L2, TLR3, TLR5, TLR7, TNRC6A, TP53, TRIM24, WDR24, WDR45, WIPI2, WNT4, WRN]
GO:0048675	axon extension	GO_BiologicalProcess	0.002	0.013	30	[BDNF, BMPR2, CDK5, DCLK1, DCX, DVL1, GOLGA4, GSK3B, MAP1B, NRP1, OGN, PLXNA3, PLXNB1, PLXND1, RAB11A, RAPH1, RNF6, RUFY3, SEMA3A, SEMA3D, SEMA3E, SEMA3F, SEMA4C, SEMA5A, SEMA6A, SEMA6B, SEMA6C, SEMA6D, SEMA7A, WNT5A]
GO:0035239	tube morphogenesis	GO_BiologicalProcess	0.002	0.013	88	[ACVR1, ADM, AGT, AGTR2, AR, ARID1A, B4GALT1, BAK1, BCAS3, BCL2, BTRC, CCM2, CD44, CELSR1, COQ7, CTNNB1, DAB2IP, DDR1, DICER1, DLG5, DVL1, DVL2, DVL3, EDNRA, EPHA2, EPHA7, ETV4, ETV5, EYA1, FGFR2, GATA6, GJA1, GLI2, GLI3, GLMN, GPC3, GREM1, HAND1, HIF1A, IFT57, IGF1, KDR, LAMA1, LEF1, LGR5, MAGED1, MED1, MED12, MEF2C, MMP14, MTHFD1, MTSS1, NFIB, NIPBL, NPNT, NR3C1, NRARP, NRP1, PGF, PHB2, PLXND1,…
GO:0048863	stem cell differentiation	GO_BiologicalProcess	0.0021	0.013	65	[ACVR1, ADAM15, BAMBI, BCL2, BCL9L, COL1A1, CTNNB1, DAB2IP, DICER1, EDNRA, EDNRB, EIF2AK2, ETV4, FAM83D, FGFR1, FGFR2, FOXO4, GATA6, GPM6A, GREM1, GSK3B, HAS2, HIF1A, HOXD4, KITLG, LEF1, LTBP3, MEF2C, NRP1, NRTN, RBPJ, RET, RUNX2, SEMA3A, SEMA3D, SEMA3E, SEMA3F, SEMA4C, SEMA5A, SEMA6A, SEMA6B, SEMA6C, SEMA6D, SEMA7A, SETD2, SFRP1, SFRP2, SHH, SMAD3, SMO, SOX10, SOX21, SP7, TCF21, TCF3, TCF4, TCF7…
GO:0051246	regulation of protein metabolic process	GO_BiologicalProcess	0.0019	0.013	447	[ACKR3, ACVR1, ADAR, ADRA1A, AFAP1L2, AGT, AGTR2, AIMP2, AJUBA, AKT1, AKT1S1, ANAPC11, ANAPC15, ANGPT1, ANKIB1, ANP32B, APC, APOA1, APOD, APOM, AR, ARHGEF2, ARPP19, ARRDC3, ARRDC4, ASH1L, ATG5, ATG7, AURKAIP1, AXIN1, BAD, BAG4, BAK1, BCAP31, BCL2, BCOR, BID, BLM, BMP3, BMPER, BMPR1B, BMPR2, BOK, BRD4, BTG2, BTRC, C1QTNF1, C5, CAB39, CAMK2N1, CAPRIN1, CARD11, CARD14, CASP3, CAST, CBLB, CCBE1, CCDC…
GO:0051173	positive regulation of nitrogen compound metabolic process	GO_BiologicalProcess	0.0019	0.013	326	[AAMDC, ACSL3, ACVR1, ADM, AFAP1L2, AGRN, AGT, AGTR2, AHR, AKAP5, AKNA, AKT1, ARHGEF2, ARID1A, ARNTL, ASH1L, ASH2L, ASXL1, ATN1, AXIN1, BAMBI, BARX2, BCAS3, BCL9, BCL9L, BLM, BMP3, BMPR1B, BMPR2, BPTF, BRD4, BTG2, BTRC, CARD11, CARD14, CASK, CBFA2T2, CCNK, CDC73, CDON, CEBPG, CHCHD2, CHD1, CHD6, CHD8, CHEK2, CHP2, CHURC1, CNBP, COL1A1, COQ7, CREB3L1, CREB3L2, CREBL2, CRTC3, CTC1, CTNNB1, CTR9, CX…
GO:1903008	organelle disassembly	GO_BiologicalProcess	0.0021	0.014	51	[AKR1E2, ANXA5, ATG4B, ATG4D, ATG5, ATG7, BECN1, BOC, C5, CDC37, CRNKL1, CSNK2A2, CTTN, FBXW7, FUNDC2, FZD5, GABARAPL1, GABARAPL2, GABRA5, GBF1, HAPLN1, HIF1A, KCNK3, KRCC1, LARP1B, LSM4, MAP1LC3A, MBD5, MRPS2, MTIF3, PHYHIP, PIK3CA, PINK1, PLK3, PNPO, RPL28, SERPINB10, SLC1A3, SLC1A4, SLC6A1, SNRPB, SQSTM1, STX5, TMEM203, TMEM39A, TP53, WDR45, WDR75, WIPI2, ZBTB17, ZDHHC8]
GO:0051271	negative regulation of cellular component movement	GO_BiologicalProcess	0.0022	0.014	54	[ABR, ADAM15, AIF1, APOD, ARHGAP4, BCL2, BCR, C5, CCL25, CTNNA1, CXCL13, DAB2IP, EVL, FUZ, GCSAM, GPR173, HDAC5, MMP28, NF1, NOV, NRP1, OLFM1, PIN1, PLXNA3, PTPRG, PTPRJ, PTPRR, RAP2C, SCAI, SEMA3A, SEMA3D, SEMA3E, SEMA3F, SEMA4C, SEMA5A, SEMA6A, SEMA6B, SEMA6C, SEMA6D, SEMA7A, SFRP1, SFRP2, SHH, SRGAP1, SRGAP2, SRGAP3, STC1, TCAF1, TGFBR3, TRIB1, VASH1, WAS, WNT4, WNT5A]
GO:0043547	positive regulation of GTPase activity	GO_BiologicalProcess	0.0022	0.014	96	[ABR, ACAP1, ADAP1, AGAP3, ARFGAP2, ARHGAP15, ARHGAP21, ARHGAP25, ARHGAP26, ARHGAP31, ARHGAP33, ARHGAP36, ARHGAP4, ARHGEF2, ARHGEF7, ARHGEF9, ASAP1, ASAP2, BCAS3, BCR, CCL25, CDC42EP2, CHN1, CXCL13, DAB2IP, DENND1A, DENND2A, DENND2C, DENND6B, DEPDC5, DEPTOR, DLG4, DOCK10, DOCK5, DOCK8, EIF2B4, ELMOD3, EPHA2, EPS8L1, FBXO8, FGD1, FGD5, GARNL3, GBF1, GIT2, GNAQ, GNB2L1, GSK3B, HRAS, IQGAP2, IQSEC2,…
GO:0051050	positive regulation of transport	GO_BiologicalProcess	0.0022	0.014	146	[ABCA12, ABR, ACSL3, AKT1, ALOX15B, ANGPT1, ANKFY1, ANO1, ANP32B, AP1G1, ARHGEF7, ATAD1, ATG5, ATG7, ATP1B2, B2M, BAD, BAK1, BAMBI, BAP1, BCAP31, BCAS3, BCR, C1QTNF1, C5, CACNA1D, CACNA1H, CACNB2, CALY, CAPN10, CASK, CASP4, CD14, CD19, CD47, CD58, CDK5, CEMIP, CFTR, CHMP2A, CHP2, CLEC9A, CLIP3, CREBL2, CSNK2A2, CTSS, CYB5R1, CYBA, DDX58, F2, F2RL3, FAM20B, FBXW7, FGB, FGG, FZD5, GLI3, GLMN, GNB2L…
GO:0001655	urogenital system development	GO_BiologicalProcess	0.0021	0.014	75	[ACTA2, ACVR1, AGT, AGTR2, AHR, AMH, ANGPT1, APC, AR, ARG2, BCL2, BDNF, BMPER, CD44, COL4A3, COL4A4, CRLF1, CTNNB1, DACT2, DLG5, EAF2, EGR1, ENPEP, EPHA7, EYA1, FGFR1, FGFR2, FRAS1, GCNT4, GLI2, GLI3, GPC3, GREM1, ID3, IFT88, IGF1, ITGA6, ITGA8, LGR5, LRP4, MAGED1, MECOM, MEF2C, MPV17, MTSS1, NF1, NOTCH3, NPNT, NRP1, OSR2, PDGFB, PGF, PLCE1, PRKCSH, PROM1, PSAP, PTPRO, RET, RXRA, SEC63, SFRP1, SH…
GO:0032386	regulation of intracellular transport	GO_BiologicalProcess	0.0022	0.014	104	[ACSL3, ANGPT1, ANP32B, APOD, ATG5, AXIN1, BAG4, BAK1, BAMBI, BAP1, BCAP31, BCAS3, BCL2, CAPN10, CCDC22, CD19, CDK5, CEMIP, CHP2, CORO1A, CSNK2A2, CYB5R1, CYBA, DAB2IP, DDX58, DMTN, F2, F2RL3, FAF1, FAM20B, FBXW7, FER, FKBP1B, FZD5, GLI3, GNAQ, GNB2L1, GPR39, GREM1, GSK3B, HCLS1, HTRA2, IGF1, KEAP1, KHDRBS1, LAMP1, LYN, LYPLAL1, MAP1B, MED1, MUL1, NF1, NOV, OAZ1, P2RX4, PARK7, PINK1, PKIA, PLAGL2…
GO:1900037	regulation of cellular response to hypoxia	GO_BiologicalProcess	0.0024	0.015	6	[AJUBA, CHCHD2, PINK1, RWDD3, TMBIM6, USP19]
GO:0007369	gastrulation	GO_BiologicalProcess	0.0024	0.015	47	[ACVR1, AMOT, APOA1, ARFRP1, AXIN1, BMPR2, CDC73, COL11A1, COL12A1, COL5A2, COL6A1, CTNNB1, CTR9, DUSP1, DUSP5, DVL1, DVL2, ELF5, EPHA2, EXT1, FGFR1, GATA6, GNB2L1, HAND1, HNF4A, ITGA2, ITGA4, ITGA8, ITGB5, KDM6B, LAMB1, LAMB3, LEF1, MMP14, MMP9, OSR2, RTF1, SFRP1, SFRP2, SMAD3, TGIF2, TP53, UGDH, VANGL2, VTN, WNT5A, ZBTB17]
GO:0001775	cell activation	GO_BiologicalProcess	0.0024	0.015	157	[ABR, ACTG1, ADAM10, ADAMTS18, AGT, AHR, AIF1, ALOX12, AP1G1, APBB1IP, APC, B2M, BAD, BAK1, BATF2, BCL2, BCR, BLOC1S4, BMPER, BPI, C1QTNF1, CARD11, CASP3, CBLB, CD151, CD180, CD226, CD37, CD4, CD47, CD5, CD74, CD79A, CD80, CD8A, CEBPG, CORO1A, CRTC3, CTNNB1, CX3CR1, DHPS, DMTN, DOCK8, DTX1, DUSP3, EBI3, EDN2, EGR1, ELF4, ENTPD2, ERCC1, EXOSC3, F2, FER, FGB, FGG, FIBP, FKBP1B, FLT3, FYN, FZD5, GBF…
GO:2001237	negative regulation of extrinsic apoptotic signaling pathway	GO_BiologicalProcess	0.0023	0.015	27	[ACVR1, BCL2, COL2A1, CTNNA1, CTTN, CX3CR1, EYA1, FGB, FGG, GCLC, GCLM, IFI6, IGF1, ITGA6, LGALS3, NRP1, PARK7, PELI3, PHIP, SFRP2, SGMS1, SRC, TCF4, TCF7L2, TERT, TGFBR1, TMBIM1]
GO:0010605	negative regulation of macromolecule metabolic process	GO_BiologicalProcess	0.0024	0.015	392	[ADAR, AGT, AHR, AJUBA, AKT1, AKT1S1, ANAPC15, ANGPT1, ANXA4, ANXA7, APC, APOD, APOM, ARID1A, ASCL2, ASH1L, ASXL1, ATG5, ATG7, ATN1, AXIN1, BACH2, BAG4, BAHCC1, BAK1, BARX2, BAZ2A, BCOR, BHLHE41, BLM, BMPR2, BPTF, BTG2, BTRC, C5, CAMK2N1, CAPRIN1, CASP3, CAST, CBFA2T2, CBX1, CBX5, CBX8, CC2D1A, CC2D1B, CD2BP2, CD44, CDC73, CDK5, CDKN2A, CDKN2B, CEBPG, CENPF, CEP192, CHD8, CHEK2, CHMP1A, COL28A1, …
GO:1902692	regulation of neuroblast proliferation	GO_BiologicalProcess	0.0026	0.016	11	[BDNF, CTNNA1, CTNNB1, DMRTA2, GLI3, HIF1A, NF1, SHH, SMO, SOX10, TP53]
GO:0030318	melanocyte differentiation	GO_BiologicalProcess	0.0026	0.016	11	[ADAMTS20, ADAMTS9, BCL2, EDNRB, GLI3, GNAQ, KITLG, MEF2C, MYO5A, SOX10, ZEB2]
GO:0061458	reproductive system development	GO_BiologicalProcess	0.0026	0.016	91	[ADM, AGT, AHR, AKT1, AMH, APC, AR, ARID1A, ASCL2, BAK1, BCL2, BMPR1B, BMPR2, BPTF, CD44, COL9A3, CTNNB1, CYP27B1, DHCR24, DICER1, DNAJB6, EAF2, EGLN1, EIF2B4, ERCC1, FANCA, FGFR2, FNDC3A, FOSL1, FOXD3, FZD5, GATA6, GJB5, GLI2, HAND1, HIF1A, HS6ST1, HTRA1, IGF1, IRX5, ITGA4, JUNB, KDR, KITLG, KMT2B, KRT19, LEF1, LRRC6, MAMLD1, MED1, MERTK, NCOA6, NDUFS6, NIPBL, NOBOX, NRK, PATZ1, PBRM1, PRDM1, PR…
GO:0048870	cell motility	GO_BiologicalProcess	0.0026	0.016	232	[AAMP, ABR, ACVR1, ADAM10, ADAM15, AGT, AIF1, AJUBA, AKAP4, AKT1, ALOX12, AMOT, ANGPT1, APC, APCDD1, APOA1, APOB, APOD, ARHGAP4, ARHGEF7, ATN1, B4GALT1, BAG4, BAMBI, BCAS3, BCL2, BCR, BMPER, BMPR2, C15H11orf34, C5, CAP1, CCBE1, CCDC88A, CCKAR, CCL25, CCR4, CD151, CD74, CDK5, CELSR1, CEMIP, CHL1, COL1A1, CORO1A, CSPG4, CTGF, CTNNA1, CTNNB1, CTTN, CUL5, CX3CR1, CXCL13, CXCL16, DAB2IP, DCLK1, DCX, D…
GO:0035295	tube development	GO_BiologicalProcess	0.0026	0.016	131	[ABCA12, ACVR1, ADAMTSL2, ADM, AGT, AGTR2, AIMP2, AR, ARG2, ARID1A, ASXL1, B4GALT1, BAK1, BCAS3, BCL2, BDNF, BMPER, BMPR2, BTRC, CCM2, CD44, CELSR1, CHD8, COQ7, CRLF1, CTGF, CTNNB1, DAB2IP, DACT2, DDR1, DICER1, DLG5, DVL1, DVL2, DVL3, EDN2, EDNRA, EDNRB, EPHA2, EPHA7, ETV4, ETV5, EYA1, FBXW7, FGF7, FGFR1, FGFR2, GATA6, GJA1, GLI1, GLI2, GLI3, GLMN, GPC3, GREM1, HAND1, HEG1, HIF1A, HS6ST1, IFT57, …
GO:0071229	cellular response to acid chemical	GO_BiologicalProcess	0.0028	0.017	31	[ADCY6, AKT1, COL16A1, COL1A1, COL1A2, COL4A6, COL5A2, COL6A1, DNMT1, DNMT3A, DNMT3B, EGR1, EPHA3, GNG2, HTRA2, LAMTOR1, LAMTOR4, LYN, NR1H4, NTRK2, OGT, P2RY6, PDK3, PID1, PRKCE, PTK7, RET, SFRP1, SH3BP4, SOX10, TESC]
GO:0031281	positive regulation of cyclase activity	GO_BiologicalProcess	0.0028	0.017	3	[NF1, NOS1, VIP]
GO:0031401	positive regulation of protein modification process	GO_BiologicalProcess	0.0028	0.017	200	[ACKR3, ACVR1, ADRA1A, AFAP1L2, AGT, AGTR2, AIMP2, AJUBA, AKT1, ANGPT1, AR, ARHGEF2, ARRDC3, ARRDC4, ATG7, AXIN1, BAG4, BCL2, BMP3, BMPER, BMPR1B, BMPR2, C1QTNF1, CAB39, CARD14, CCDC22, CCDC88A, CCL25, CCNK, CD4, CD44, CD74, CD80, CDC25B, CDK10, CDK5, CDON, CEMIP, CHP2, CLIP3, CNEP1R1, CREBL2, CRLF1, CSPG4, CTBP1, CTGF, CTNNB1, CTR9, CUL1, DAB2IP, DAXX, DCUN1D3, DDRGK1, DNAJB2, DNMT1, DNMT3B, DUS…
GO:0046903	secretion	GO_BiologicalProcess	0.0028	0.017	162	[ABCA12, ABR, ACSL3, AGT, AKAP5, ALOX15B, ANGPT1, ANO1, ANXA4, AP1G1, APBA1, APOA1, ARHGEF7, ASIC1, ATG5, ATG7, ATP2A2, B4GALT1, BAD, BCR, BDNF, C1QTNF1, C5, CACNA1B, CACNA1H, CACNB4, CADPS, CAPN10, CASP4, CBLN4, CCKAR, CD58, CD74, CDK5, CFTR, CHMP2A, CLEC9A, CORO1A, CRP, CRY1, CYBA, DEPTOR, DLG4, DMTN, DNM1, DVL1, EXOC6, EXOC7, FAM3B, FAM3D, FER, FFAR4, FGB, FGF7, FGG, FKBP1B, GLMN, GPR39, GRIK5…
GO:0050855	regulation of B cell receptor signaling pathway	GO_BiologicalProcess	0.0029	0.018	7	[CMTM3, GCSAM, LPXN, LYN, PLCL2, PTPRC, SLC39A10]
GO:0061061	muscle structure development	GO_BiologicalProcess	0.0029	0.018	112	[ACTA2, ACTG1, ACVR1, ADM, AGT, AKT1, ARID1A, ATG5, ATG7, ATP2A2, AXIN1, BARX2, BCL2, BCL9, BCL9L, BHLHE41, BTG2, CACNB4, CD164, CD53, CDK5, CDON, CENPF, CMTM5, CNTFR, COL11A1, COL14A1, CTNNB1, DICER1, DMRTA2, EDNRB, EGLN1, EGR1, ETV1, FBXO22, FGFR1, FGFR2, FOXO4, GATA6, GJA1, GLMN, GPC1, GPCPD1, GREM1, GSK3B, HAND1, HDAC5, HEG1, HINFP, HIVEP3, ID3, IFT88, IGF1, IGF2, IL36G, IP6K3, ITGA8, JPH1, K…
GO:0036293	response to decreased oxygen levels	GO_BiologicalProcess	0.003	0.018	41	[AJUBA, AKT1, ALKBH5, ASCL2, BAD, BCL2, CHCHD2, EDNRA, EGLN1, EGR1, FAM162A, GATA6, HIF1A, HIF3A, HP1BP3, ITPR2, LIMD1, MDM4, MECP2, NARFL, NF1, NOS1, P2RX3, PDGFB, PDK3, PINK1, PLK3, PML, PRKCE, RBPJ, RORA, RWDD3, SFRP1, SMAD3, TERT, TGFB3, TMBIM6, TP53, UBQLN1, UCP2, USP19]
GO:0006995	cellular response to nitrogen starvation	GO_BiologicalProcess	0.003	0.018	9	[ATG4B, ATG4D, ATG5, ATG7, BECN1, GABARAPL2, MAP1LC3A, WDR45, WIPI2]
GO:0030030	cell projection organization	GO_BiologicalProcess	0.003	0.018	219	[AIF1, AJUBA, AKAP4, AKT1, APC, APOA1, APOD, ARHGEF7, ARPC2, ASAP1, ATG5, ATG7, ATL1, ATN1, ATXN10, BAG4, BBS12, BCAS3, BCL2, BDNF, BLOC1S1, BMPR1B, BMPR2, BRSK1, BTG2, CAPRIN1, CBFA2T2, CCDC28B, CCDC88A, CCKAR, CDC14A, CDC42EP2, CDK5, CHL1, CHN1, CHODL, CIT, CLMN, CNP, CNTNAP1, COL25A1, CORO1A, CPNE5, CRTAC1, CTTN, DAB2IP, DCLK1, DCX, DFNB31, DLG4, DMTN, DNAH5, DPYSL5, DRC1, DVL1, ELAVL4, EMP1, …
GO:2001233	regulation of apoptotic signaling pathway	GO_BiologicalProcess	0.0031	0.019	83	[ACKR3, ACVR1, AGT, AGTR2, AKT1, BAD, BCAP31, BCL2, BID, BMPR1B, CD44, CD74, COL2A1, CTNNA1, CTNNB1, CTTN, CX3CR1, DAB2IP, DAXX, DEPTOR, EYA1, FAF1, FAM162A, FBXW7, FGB, FGFR1, FGG, GCLC, GCLM, GNB2L1, GSK3B, HIF1A, HTRA2, IFI6, IGF1, ING5, INHBB, ITGA6, LGALS3, MAGED1, MAPK8IP1, MEIS3, MKL1, MMP9, MUL1, NF1, NGFR, NRP1, PARK7, PCGF2, PDIA3, PELI3, PHIP, PINK1, PLAGL2, PML, PPP2R1B, PTPRC, RET, R…
GO:2000026	regulation of multicellular organismal development	GO_BiologicalProcess	0.0032	0.019	283	[AAMP, ACVR1, ADAMTS20, ADAMTS9, ADM, AGRN, AGT, AGTR2, AKT1, ALOX12, ALOX15B, AMOT, APC, APOA1, AR, ARHGEF2, ASAP1, B4GALT1, BAD, BAMBI, BCL2, BCL9L, BCOR, BDNF, BMP1, BMPR1B, BMPR2, C5, CAPRIN1, CARD11, CBFA2T2, CBLB, CCBE1, CCDC88A, CD74, CDC73, CDK5, CDON, CELSR1, CENPF, CHN1, CHODL, CIT, CLSTN2, COL14A1, COL1A1, COL4A3, COL5A2, COLQ, CPNE5, CTGF, CTNNA1, CTNNB1, CTR9, CUL4A, CX3CR1, CYP27B1,…
GO:0031331	positive regulation of cellular catabolic process	GO_BiologicalProcess	0.0031	0.019	54	[ABHD5, AKT1, ANAPC11, ANKIB1, APOA1, ATG4B, ATG5, ATG7, AXIN1, BCAP31, BECN1, BTG2, CCDC22, CUL1, DAB2IP, DDRGK1, DNAJB2, DVL1, FBXO22, FBXW7, FOXO1, GCLC, GNB2L1, GSK3B, GTPBP1, HIF1A, HSPBP1, IGF1, IP6K3, IRS1, LARP1, NKD2, PIAS1, PINK1, PIP4K2B, PLK1, PLK3, PSMC1, PSMC2, RALB, RCHY1, RNF144A, RNF144B, RNF19B, SH3BP4, SMC5, SNCA, SQSTM1, STUB1, TMEM59, TNRC6B, TRIB1, TRIB2, UBQLN1]
GO:0050771	negative regulation of axonogenesis	GO_BiologicalProcess	0.0033	0.019	18	[CDK5, EPHA7, LRP4, NRP1, PLXNA3, RNF6, SEMA3A, SEMA3D, SEMA3E, SEMA3F, SEMA4C, SEMA5A, SEMA6A, SEMA6B, SEMA6C, SEMA6D, SEMA7A, WNT5A]
GO:0051881	regulation of mitochondrial membrane potential	GO_BiologicalProcess	0.0035	0.02	17	[BAD, BAK1, BCL2, GCLC, GCLM, GNB2L1, IFI6, MUL1, NDUFS1, PARK7, PID1, PINK1, PRDX3, PYCR1, SRC, STOML2, UCP2]
GO:0031648	protein destabilization	GO_BiologicalProcess	0.0033	0.02	12	[BTRC, CDC73, ISOC2, MUL1, MYLIP, PEX2, PLK1, RNF5, SIRT6, SNCA, SRC, TMEM147]
GO:0050865	regulation of cell activation	GO_BiologicalProcess	0.0034	0.02	87	[ABR, ADAMTS18, AHR, AIF1, ALOX12, AP1G1, BAD, BCL2, BCR, BPI, C1QTNF1, CARD11, CASP3, CBLB, CD226, CD37, CD4, CD47, CD5, CD74, CD80, CORO1A, CTNNB1, DHPS, DMTN, DTX1, DUSP3, EXOSC3, FER, FLT3, GLI3, GLMN, IGF1, IGF2, IGFBP2, IKZF3, IL12RB1, IL20RB, IL27RA, IL36B, IL7R, INPP5D, ITGAL, LAMP1, LBP, LGALS3, LGALS8, LRRC32, LYN, LYST, MALT1, MEF2C, MERTK, MILR1, MMP14, MYB, NCKAP1L, NDFIP1, NFATC2, N…
GO:0040008	regulation of growth	GO_BiologicalProcess	0.0034	0.02	115	[ADAM10, ADAM15, AGRN, AGT, AKT1, ALOX12, ALOX15B, AR, BAP1, BCL2, BMPR2, CDA, CDK5, CDKN2A, CISH, COL14A1, COLQ, CPNE5, CTGF, CXCL16, CYP27B1, DCUN1D3, DDR1, DNAJB2, EAF2, EPHA7, EXOSC4, F2, FGFR1, FGFR2, FLVCR1, FOXS1, GAP43, GAS2L1, GATA6, GJA1, GNB2L1, GNG4, GOLGA4, GPC3, GSK3B, HIF1A, HNF4A, HTRA1, HTRA2, HTRA3, IGF1, IGFBP2, IGSF11, ING4, ING5, IRF8, KIF14, LATS1, LBP, LEF1, MAP1B, MBD5, ME…
GO:0051046	regulation of secretion	GO_BiologicalProcess	0.0035	0.02	107	[ABR, ACSL3, ALOX15B, ANGPT1, ANO1, ANXA4, AP1G1, APOA1, ARHGEF7, ASIC1, ATG5, ATG7, ATP2A2, B4GALT1, BAD, BCR, C1QTNF1, C5, CACNA1H, CAPN10, CASP4, CCKAR, CD58, CD74, CDK5, CFTR, CHMP2A, CLEC9A, CRP, CRY1, CYBA, DEPTOR, DLG4, DNM1, FAM3D, FER, FFAR4, FGB, FGG, FKBP1B, GLMN, GPR39, GRIK5, HGS, HIF1A, HNF4A, ICA1, IFNAR1, IGF1, INHBB, IP6K3, IRS1, LAMP1, LRRC32, LYN, MCU, NCAM1, NEO1, NF1, NLGN1, …
GO:0061564	axon development	GO_BiologicalProcess	0.0035	0.02	91	[APC, APOD, ATG7, ATL1, BCL2, BDNF, BMPR1B, BMPR2, BRSK1, CCKAR, CDK5, CHL1, CHN1, CNP, COL25A1, CRTAC1, DCLK1, DCX, DLG4, DPYSL5, DVL1, EPHA7, ETV1, ETV4, EXT1, FGFR2, FLRT2, GAP43, GLI2, GLI3, GOLGA4, GSK3B, KIF5A, KIF5C, KLK8, L1CAM, LAMA2, LRFN5, LRP4, LRRN3, LUM, MAP1B, MAP2K2, MATN2, METRN, MYH10, NEFL, NFIB, NGFR, NRCAM, NRP1, NUMB, OGN, PLP1, PLXNA3, PLXNB1, PLXND1, PTPRO, PTPRZ1, RAB11A,…
GO:0032092	positive regulation of protein binding	GO_BiologicalProcess	0.0037	0.021	22	[ADD2, AMFR, ARHGEF7, B2M, BAMBI, CDK5, EPB41, GSK3B, HIPK2, MEF2C, MMP9, PARK7, PLCL1, PLCL2, PLXND1, RALB, SPTA1, TCF4, TCF7L2, TICAM1, TMEM173, VTN]
GO:0000422	mitophagy	GO_BiologicalProcess	0.0036	0.021	47	[AKR1E2, ANXA5, ATG4B, ATG4D, ATG5, ATG7, BECN1, BOC, C5, CDC37, CRNKL1, CSNK2A2, CTTN, FBXW7, FUNDC2, FZD5, GABARAPL1, GABARAPL2, GABRA5, HAPLN1, HIF1A, KCNK3, KRCC1, LARP1B, LSM4, MAP1LC3A, MBD5, MRPS2, PHYHIP, PIK3CA, PINK1, PNPO, RPL28, SERPINB10, SLC1A3, SLC1A4, SLC6A1, SNRPB, SQSTM1, TMEM203, TMEM39A, TP53, WDR45, WDR75, WIPI2, ZBTB17, ZDHHC8]
GO:0065003	macromolecular complex assembly	GO_BiologicalProcess	0.0038	0.021	256	[AARS2, ACHE, ACOT13, ACSL3, ACTR3B, ADAR, ADD2, AHR, AIF1, AJUBA, ALDOB, AMFR, ANGPT1, ANP32B, APBA1, APC, APOA1, APOA1BP, APOM, ARPC1B, ARPC2, ARPC3, ASF1B, ATL1, ATL3, ATP6V0A4, ATPAF1, ATPAF2, ATXN2L, AXIN1, BAD, BAG4, BAHCC1, BAZ2A, BBS12, BCS1L, BID, BLM, C1QTNF1, C1QTNF6, CADPS, CALY, CCT2, CCT3, CD74, CDA, CDC14A, CDC42EP2, CDKN2A, CENPJ, CEP192, CHEK2, CHMP1A, CHMP2A, CHMP2B, CHMP5, CLGN…
GO:0043623	cellular protein complex assembly	GO_BiologicalProcess	0.0036	0.021	96	[AARS2, ACTR3B, ADD2, AIF1, ALDOB, ANGPT1, APC, ARPC1B, ARPC2, ARPC3, ATP6V0A4, ATPAF1, ATPAF2, AXIN1, BAG4, BBS12, BCS1L, CADPS, CALY, CCT2, CDC42EP2, CENPJ, CHMP2A, CLIP3, CORO1A, COX14, COX15, COX19, COX7A2L, CTTN, CYBA, DMTN, DNAH5, DRC1, EIF2AK2, EML2, EPS15, EVL, F2, FER, FGB, FGG, GMFG, GREM1, HAX1, HCLS1, IP6K3, IQGAP2, LATS1, LONP1, LRRC6, MAF1, MTSS1, NCAM1, NCKAP1L, NDUFAF3, NDUFAF6, N…
GO:0060027	convergent extension involved in gastrulation	GO_BiologicalProcess	0.0038	0.021	5	[DVL1, DVL2, SFRP1, VANGL2, WNT5A]
GO:2000027	regulation of organ morphogenesis	GO_BiologicalProcess	0.0036	0.021	44	[AGT, AGTR2, APC, AR, B4GALT1, BCL2, BCOR, BDNF, CELSR1, CTNNB1, DICER1, DVL1, DVL2, DVL3, ETV4, ETV5, EYA1, FGF7, FGFR1, FGFR2, GREM1, IFT88, MAGED1, MED1, MED12, NFIB, NGFR, NUMB, PHB2, PML, PTK7, RAC1, RBPJ, RUNX2, RXRA, SEC24B, SFRP1, SFRP2, SHH, SMO, SOX10, VANGL2, WNT4, WNT5A]
GO:0060028	convergent extension involved in axis elongation	GO_BiologicalProcess	0.0038	0.021	5	[SFRP1, SFRP2, TRIM28, VANGL2, WNT5A]
GO:0045935	positive regulation of nucleobase-containing compound metabolic process	GO_BiologicalProcess	0.0036	0.021	312	[AAMDC, ACVR1, ADM, AFAP1L2, AGRN, AGT, AGTR2, AHR, AKAP5, AKNA, AKT1, ARHGEF2, ARID1A, ARNTL, ASH1L, ASH2L, ASXL1, ATN1, AXIN1, BAMBI, BARX2, BCAS3, BCL9, BCL9L, BLM, BMP3, BMPR1B, BMPR2, BPTF, BRD4, BTG2, BTRC, CARD11, CARD14, CASK, CBFA2T2, CCNK, CDC73, CDON, CEBPG, CHCHD2, CHD1, CHD6, CHD8, CHEK2, CHP2, CHURC1, CNBP, COL1A1, COQ7, CREB3L1, CREB3L2, CREBL2, CRTC3, CTC1, CTNNB1, CTR9, CXXC1, DA…
GO:0010770	positive regulation of cell morphogenesis involved in differentiation	GO_BiologicalProcess	0.0038	0.021	32	[APOA1, ARHGEF7, ARPC2, BAMBI, BCL9L, BMPR2, CAPRIN1, COL1A1, CTNNB1, DMTN, GOLGA4, GSK3B, LEF1, MAP1B, MAP2K2, METRN, NEFL, NRP1, OBSL1, OLFM4, PLXNB1, PREX1, RAB11A, RUFY3, SEMA7A, SKIL, SMAD3, STK25, TCF4, TCF7L2, TGFB3, UNC13D]
GO:0060828	regulation of canonical Wnt signaling pathway	GO_BiologicalProcess	0.0039	0.022	42	[APC, AXIN1, BAMBI, BICC1, CHD8, COL1A1, CTDNEP1, DAB2IP, DVL1, DVL2, EGR1, FGFR2, FOXO1, FZD5, GLI1, GLI3, GREM1, KLHL12, LATS1, LEF1, LGR5, LIMD1, LRP4, NKD2, NRARP, PFDN5, PTPRO, RBPJ, RGS20, RNF220, RSPO3, SFRP1, SFRP2, SHH, SMAD3, SOX10, SRC, TCF4, TCF7L2, UBR5, WNT4, WNT5A]
GO:0032268	regulation of cellular protein metabolic process	GO_BiologicalProcess	0.0039	0.022	413	[ACKR3, ACVR1, ADAR, ADRA1A, AFAP1L2, AGT, AGTR2, AIMP2, AJUBA, AKT1, AKT1S1, ANAPC11, ANAPC15, ANGPT1, ANKIB1, ANP32B, APC, APOA1, AR, ARHGEF2, ARPP19, ARRDC3, ARRDC4, ASH1L, ATG5, ATG7, AURKAIP1, AXIN1, BAD, BAG4, BAK1, BCAP31, BCL2, BCOR, BID, BLM, BMP3, BMPER, BMPR1B, BMPR2, BOK, BRD4, BTG2, BTRC, C1QTNF1, C5, CAB39, CAMK2N1, CAPRIN1, CARD14, CASP3, CAST, CCBE1, CCDC22, CCDC88A, CCL25, CCNK, …
GO:0060627	regulation of vesicle-mediated transport	GO_BiologicalProcess	0.004	0.022	75	[AAK1, ABR, ACSL3, ANGPT1, ANKFY1, AP1G1, ARHGAP21, ATAD1, B2M, B4GALT1, BCR, CACNA1H, CALY, CD14, CD47, CDK5, CFTR, CHMP2A, CLIP3, CORO1A, CYBA, DEPTOR, DLG4, DNAJC6, DNM1, FER, FGB, FGG, GNB2L1, GPC3, GREM1, GRIK5, HGS, LAMP1, LGALS3, LYN, LYPLAL1, MERTK, NCAM1, NCKAP1L, NLGN1, NR1H2, PACSIN1, PCLO, PKDREJ, PLD2, PRKCSH, PROM2, RAB11A, RAB15, RAB3C, RAB5B, RAB7A, RAPGEF4, RUFY1, SEC24B, SNAP91,…
GO:0031324	negative regulation of cellular metabolic process	GO_BiologicalProcess	0.0039	0.022	396	[ADAR, AGT, AHR, AJUBA, AKT1, AKT1S1, ANAPC15, ANGPT1, ANXA4, APC, APOD, APOM, ARID1A, ASCL2, ASH1L, ASXL1, ATG5, ATG7, ATN1, AXIN1, BACH2, BAG4, BAHCC1, BAK1, BARX2, BAZ2A, BCL2, BCOR, BECN1, BHLHE41, BLM, BMPR2, BPTF, BTG2, BTRC, C5, CAMK2N1, CAPRIN1, CASP3, CAST, CBFA2T2, CBX1, CBX5, CBX8, CC2D1A, CC2D1B, CD2BP2, CD44, CDA, CDC73, CDK5, CDKN2A, CDKN2B, CEBPG, CENPF, CEP192, CHD8, CHEK2, CHMP1A…
GO:0010976	positive regulation of neuron projection development	GO_BiologicalProcess	0.0039	0.022	37	[BMPR2, CAPRIN1, CBFA2T2, CPNE5, DAB2IP, DVL1, EPHA3, FGFR1, FYN, GOLGA4, GSK3B, LYN, MAP1B, MAP2K2, METRN, MOB2, MUL1, NCKIPSD, NDNF, NEFL, NRP1, NTRK2, OBSL1, PLXNB1, PRKCI, PTK7, RAB11A, RASAL1, RET, RUFY3, SEMA7A, SKIL, STK25, STMN2, SYT1, SYT3, WNT5A]
GO:0051145	smooth muscle cell differentiation	GO_BiologicalProcess	0.0041	0.023	16	[ACVR1, ADM, AGT, CTNNB1, EDNRB, FGFR2, FOXO4, GATA6, ITGA8, MEF2C, MKL1, NPNT, OLFM2, SHH, SOX10, WNT4]
GO:0042692	muscle cell differentiation	GO_BiologicalProcess	0.0042	0.023	76	[ACTA2, ACTG1, ACVR1, ADM, AGT, AKT1, ARID1A, ATG5, ATG7, ATP2A2, AXIN1, BARX2, BCL2, BCL9, BHLHE41, CACNB4, CD53, CDON, CMTM5, COL14A1, CTNNB1, DICER1, EDNRB, FBXO22, FGFR2, FOXO4, GATA6, GLMN, GREM1, GSK3B, HDAC5, HINFP, ID3, IFT88, IGF1, IGF2, IL36G, ITGA8, KDM6B, KRT19, LEF1, MAP3K5, MBNL3, MEF2C, MEGF10, MKL1, MKX, MMP14, MYH10, NEBL, NEO1, NFATC2, NPNT, OLFM2, PITX1, RBM4, RBPJ, RORA, RXRA,…
GO:0016568	chromatin modification	GO_BiologicalProcess	0.0044	0.023	111	[ANP32E, ARID1A, ARID1B, ASF1B, ASH1L, ASH2L, ASXL1, ATG5, ATG7, ATN1, BAHCC1, BAP1, BAZ2A, BCOR, BPTF, BRD4, CBX8, CDC73, CDK5, CDKN2A, CHD1, CHD1L, CHD8, CTBP1, CTNNB1, CTR9, CXXC1, DAXX, DMAP1, DNMT1, DNMT3A, DNMT3B, DOT1L, DTX3L, ELK4, ENY2, EP400, EYA1, EYA2, EYA3, GATAD2B, HCFC1, HDAC1, HDAC5, HDAC7, HSF4, ING1, ING4, ING5, KAT6A, KDM2A, KDM6B, KMT2A, KMT2B, L3MBTL2, LEF1, LOC540197, LOC615…
GO:0044087	regulation of cellular component biogenesis	GO_BiologicalProcess	0.0043	0.023	134	[ACE2, ACTR3B, ADD2, AGRN, AGT, AHR, AJUBA, APC, APOA1, APOD, ARPC1B, ARPC2, ARPC3, ATG5, ATXN2L, BAG4, BCAS3, BID, CDC42EP2, CENPJ, CHMP1A, CHMP2A, CHMP2B, CHMP5, CLIP3, CLSTN2, COL16A1, COLQ, CORO1A, CTGF, CXCL13, DAB2IP, DMTN, DNAJB2, DNAJB6, DNAJC15, EIF2AK2, EML2, EPHA2, EPHA3, EPHA7, EPS8L1, EVL, FAF1, FER, FLRT2, FLRT3, FNBP1L, FNIP2, FOSL1, FUZ, FZD5, GAP43, GMFG, GNB2L1, GPM6A, GPM6B, GR…
GO:0045596	negative regulation of cell differentiation	GO_BiologicalProcess	0.0042	0.023	115	[ANP32B, ARHGEF2, ASAP1, ASXL1, AXIN1, BBS12, BCL2, BDNF, BHLHE41, CD74, CDC73, CDK5, CIT, CMTM5, COL5A2, CRP, CTNNA1, CTNNB1, CTR9, CUL4A, DAB2IP, DICER1, DMTN, DTX1, DYNLT1, EDNRB, ELF5, EPHA7, F2, FAT3, FLT3, FOXO1, FOXO4, GAS2L1, GLI2, GLI3, GORASP1, GPR173, GREM1, GSK3B, HDAC5, HDAC7, ID3, IGF1, IL36G, INPP5D, IQCB1, KLK8, LIMD1, LRP4, LRRC17, LYN, MAFB, MBNL3, MED1, MKX, MMP11, NCOR2, NF1, …
GO:0010468	regulation of gene expression	GO_BiologicalProcess	0.0043	0.023	650	[AAMDC, ACTA2, ACTR5, ACVR1, ADAR, AFAP1L2, AFF2, AGRN, AGT, AGTR2, AHR, AJUBA, AKNA, AKT1, ALKBH2, AMH, ANXA4, ANXA7, APBA1, APBA3, APOB, APOBEC2, AR, ARHGEF2, ARID1A, ARNTL, ASCL2, ASF1B, ASH1L, ASH2L, ASXL1, ASXL3, ATN1, AXIN1, BACH2, BAHCC1, BAMBI, BARX2, BATF2, BAZ2A, BCAS3, BCL2, BCL9, BCL9L, BCOR, BHLHE41, BLM, BMP3, BMPER, BMPR1B, BMPR2, BPTF, BRD3, BRD4, BRWD1, BTG2, BTRC, C1QTNF1, CAPRI…
GO:0010498	proteasomal protein catabolic process	GO_BiologicalProcess	0.0042	0.023	83	[AKT1, AMFR, ANAPC11, ANAPC15, ANKIB1, APC, AUP1, AXIN1, BCAP31, BTRC, CCDC47, CDC26, CDC34, CIT, CSNK2A2, CUL4A, DAB2IP, DDRGK1, DNAJB2, DVL1, DYNC1LI1, ENC1, ERLIN2, FBXL15, FBXO22, FBXO9, FBXW7, GABARAPL2, GCLC, GLMN, GNB2L1, GSK3B, HECTD3, HSPBP1, KEAP1, KIF14, NEK6, NHLRC1, NKD2, NSFL1C, PARK7, PIAS1, PLK1, PLK3, PML, PSMC1, PSMC2, PSMD2, PSMD6, PSMD8, PSME1, RCHY1, RHBDF1, RNF103, RNF126, R…
GO:0022612	gland morphogenesis	GO_BiologicalProcess	0.0042	0.023	37	[AR, B4GALT1, BCL2, BTRC, CD44, DDR1, EPHA2, ETV4, ETV5, FGF7, FGFR1, FGFR2, GLI2, GLI3, IGF1, LAMA1, MED1, MKI67, NFIB, NR3C1, NRP1, PHB2, PLXND1, PML, RXRA, SCRIB, SEMA3A, SFRP1, SHH, SOX10, SRC, TBX3, TET2, TFAP2C, TGFB3, WNT4, WNT5A]
GO:0090150	establishment of protein localization to membrane	GO_BiologicalProcess	0.0042	0.023	56	[ACSL3, AKT1, ARFRP1, ASNA1, ATG4B, ATG4D, BID, CDK5, CEMIP, CLIP3, COLQ, DMTN, DPP10, DYNLT1, EPHA2, GET4, GNB2L1, GOLGA4, GOLGA7, KRT18, LYPLAL1, NCF1, NKD2, NSF, OXA1L, PACS1, PID1, PKP2, PKP3, PRKCI, RAB11A, RAB8B, RAMP3, RFTN1, RTP3, RTP4, SAMM50, SEC63, SRP14, SRP68, SYNE3, TCAF1, TCAF2, TESC, TIMM9, TMBIM1, TMEM59, TSPAN17, VAMP4, WNK3, WNT4, ZDHHC15, ZDHHC20, ZDHHC4, ZDHHC7, ZDHHC9]
GO:0022008	neurogenesis	GO_BiologicalProcess	0.0041	0.023	247	[AGT, AKT1, ALG10, APC, APCDD1, APOA1, APOD, ARHGEF2, ASAP1, ATG7, ATL1, ATN1, ATXN10, AXIN1, BCL2, BDNF, BECN1, BLOC1S1, BMPR1B, BMPR2, BRSK1, BTG2, CAPRIN1, CASP3, CBFA2T2, CCDC88A, CCKAR, CCR4, CDK5, CDON, CELSR1, CHL1, CHN1, CHODL, CIT, CLMN, CLN8, CNP, CNTNAP1, COL25A1, COQ7, CPNE5, CRTAC1, CSPG4, CTNNA1, CTNNB1, DAB2IP, DAGLA, DBN1, DCLK1, DCX, DFNB31, DICER1, DLG4, DMRTA2, DPYSL5, DTX1, DV…
GO:0032101	regulation of response to external stimulus	GO_BiologicalProcess	0.0046	0.024	145	[ABR, ACKR3, ADAM10, ADAMTS18, AGT, AIF1, ALKBH5, ALOX12, ANXA5, APOA1, APOD, ASH1L, ATG5, ATG7, BCR, BECN1, BMPR2, BRD4, C1QTNF1, C5, CASK, CASP4, CD180, CD37, CD47, CD74, CHID1, CRNKL1, CSNK2A2, CTSS, CTTN, CUEDC2, CXCL13, CYBA, CYP27B1, DDX58, DMTN, DVL1, EDN2, ETS1, F2, FABP4, FAM46A, FBXW7, FEM1A, FFAR4, FGB, FGF7, FGG, FZD5, GABRA5, GRIN3A, HERC5, HIF1A, IFIT1, IL17F, IL17RA, IL1R1, IL20RB,…
GO:0001890	placenta development	GO_BiologicalProcess	0.0046	0.024	38	[ADM, AKT1, ARID1A, ASCL2, BMPR2, BPTF, CYP27B1, DNAJB6, EGLN1, FGFR2, FOSL1, FOXD3, FZD5, GJB5, HAND1, HIF1A, HS6ST1, HTRA1, ITGA4, JUNB, KRT19, LEF1, MED1, NCOA6, NRK, PBRM1, PRDM1, PRDX3, RBPJ, RSPO3, RTCB, RXRA, RXRB, SETD2, SP1, STOX2, TRIM28, TTPA]
GO:0031347	regulation of defense response	GO_BiologicalProcess	0.0045	0.024	99	[ABR, ACKR3, ADAR, AGT, ALKBH5, ANXA5, AP1G1, APOA1, APOD, ASH1L, BCR, BRD4, CADM1, CASP4, CD14, CD226, CD37, CD47, CDC37, CHID1, CRNKL1, CTSS, CUEDC2, CYBA, DAB2IP, DDX58, ETS1, FABP4, FEM1A, FFAR4, FGF7, GABRA5, HERC5, HPX, IFIH1, IFIT1, IL17F, IL17RA, IL1R1, IL20RB, IRAK3, LAMP1, LBP, LSM4, LYN, MBD5, MED1, MEF2C, MRPS2, MTSS1, MUL1, MVK, NDFIP1, NFKBIL1, NLRX1, NOV, PARK7, PARP9, PGLYRP3, PHB…
GO:1990138	neuron projection extension	GO_BiologicalProcess	0.0044	0.024	35	[BDNF, BMPR2, CDK5, CPNE5, DCLK1, DCX, DVL1, GOLGA4, GSK3B, MAP1B, MUL1, NRP1, OGN, PLXNA3, PLXNB1, PLXND1, RAB11A, RAPH1, RASAL1, RNF6, RUFY3, SEMA3A, SEMA3D, SEMA3E, SEMA3F, SEMA4C, SEMA5A, SEMA6A, SEMA6B, SEMA6C, SEMA6D, SEMA7A, SYT1, SYT3, WNT5A]
GO:0071357	cellular response to type I interferon	GO_BiologicalProcess	0.0048	0.025	9	[ADAR, CDC37, IFIT1, IFIT3, IFIT5, MUL1, UBE2K, WNT5A, ZBP1]
GO:0007214	gamma-aminobutyric acid signaling pathway	GO_BiologicalProcess	0.0048	0.025	9	[BDNF, CACNB4, GABBR1, GABBR2, GABRA3, GABRA5, GABRE, PLCL1, PLCL2]
GO:0030518	intracellular steroid hormone receptor signaling pathway	GO_BiologicalProcess	0.0048	0.025	27	[AR, ARID1A, CRY1, DAXX, DDRGK1, ESR2, HDAC1, IGF1, KMT2D, MED1, MED12, MED13, MED14, MED16, MED24, NR3C1, PARK7, PHB, PHB2, PTGES3, RNF6, RQCD1, SFRP1, SRC, TAF7, TCF21, UBR5]
GO:0006082	organic acid metabolic process	GO_BiologicalProcess	0.0048	0.025	173	[AARS2, ABCG2, ABHD10, ACAD8, ACADS, ACADSB, ACOT8, ACOX1, ACSF3, ACSL3, ADI1, ADIPOR1, AGT, AHCY, AKR1D1, AKT1, ALDH4A1, ALDOB, ALKBH7, ALOX12, ALOX15B, ALOX5AP, AMACR, ANGPT1, APOA1, ARG2, ASNS, ASNSD1, ATG7, BBOX1, BCKDHB, BDH2, CARNMT1, CARNS1, CARS2, CD74, CHST11, CHST2, CPS1, CPT1A, CRABP1, CROT, CSGALNACT1, CTNNB1, CYP2S1, DAGLA, DDC, DECR1, DECR2, DHPS, DMGDH, DSEL, ECHS1, EDN2, EGLN1, EI…
GO:0006022	aminoglycan metabolic process	GO_BiologicalProcess	0.0047	0.025	29	[ANGPT1, B3GALT6, CD44, CEMIP, CHID1, CHST11, CHST2, CSGALNACT1, DSEL, EXT1, GNS, GUSB, HAS2, IGF1, ITIH2, ITIH3, LUM, NDNF, OGN, PDGFB, PGLYRP3, SLC35D1, SPOCK2, ST3GAL1, ST3GAL4, ST3GAL5, ST3GAL6, UGDH, XYLT1]
GO:0031667	response to nutrient levels	GO_BiologicalProcess	0.0049	0.025	64	[AKT1, ALB, ASNS, ATG4B, ATG4D, ATG5, ATG7, BCAS3, BCL2, BECN1, BMPR2, CDKN2B, CHMP1A, CSNK2A2, CTTN, CYP27B1, DEPDC5, DNAJC15, FBXO22, FBXW7, FOXO1, FZD5, GABARAPL2, GAS2L1, GLUL, GPR39, HIF1A, IGF1, INHBB, KLF10, KYNU, LARP1, LRP11, MAP1LC3A, MED1, NPRL2, OMA1, PIM1, PINK1, PIP4K2B, QSOX1, RAB1B, RAB7A, RALB, RNF5, RPL28, SFRP1, SLC16A1, SLC38A3, SQSTM1, TCF4, TCF7L2, TNRC6A, TP53, TRIM24, UBQL…
GO:0098602	single organism cell adhesion	GO_BiologicalProcess	0.0047	0.025	146	[ACTG1, ADAMTS18, AIF1, ALOX12, ANTXR1, APBB1IP, APC, APOA1, ARHGEF7, ARPC2, B2M, BAD, BCL2, BLOC1S4, C1QTNF1, CARD11, CASP3, CBLB, CCL25, CD151, CD4, CD44, CD47, CD5, CD58, CD74, CD80, CD8A, COL13A1, CORO1A, CTNNA1, CTNNB1, CXCL13, DHPS, DMTN, DNAJB6, DOCK8, DSG4, DTX1, DUSP3, EBI3, EGR1, ELF4, EPHA7, ESAM, FER, FGB, FGG, FIBP, FKBP1B, FLT3, FNDC3A, FYN, FZD5, GLI3, GLMN, HAS2, IFNAR1, IGF1, IGF…
GO:0071705	nitrogen compound transport	GO_BiologicalProcess	0.0047	0.025	122	[ABCA12, ACE2, ALKBH5, ANO1, APBA1, ARHGEF7, BAD, BDNF, CACNB4, CADPS, CAPN10, CCDC22, CD74, CDH17, CFTR, CLN8, CRYM, DEPTOR, ENY2, FAF1, FAM3B, FAM3D, FGB, FGG, FKBP1B, FLVCR1, GJA1, GPR39, GREM1, HIF1A, HNF4A, HNRNPA2B1, HPX, ICA1, INHBB, IP6K3, IRS1, KCNJ10, KHDRBS1, KIF5C, LY6E, MCU, MECP2, MRPL18, MYO5A, NF1, NLGN2, NOS1, NOV, NTRK2, NUP214, NUP35, NXF1, NXT2, OAZ1, PARK7, PCLO, PDE3B, PFKL,…
GO:0006887	exocytosis	GO_BiologicalProcess	0.0049	0.025	64	[ABCA12, ABR, AGT, AP1G1, B4GALT1, BCR, CACNA1H, CADPS, CDK5, CFTR, CHMP2A, CORO1A, DEPTOR, DLG4, DMTN, DNM1, EXOC6, EXOC7, FER, FGB, FGG, GRIK5, HGS, LAMP1, LYN, MILR1, MYH10, MYO5A, NCAM1, NLGN1, PCLO, PDZD11, PKDREJ, PLA2G3, PLD2, PRKCSH, RAB11A, RAB11FIP5, RAB15, RAB3C, RAB7A, RAB8B, RAPGEF4, S100A12, SCFD2, SCIN, SCRIB, SCRN1, SCRN3, SNAP47, SNCA, SNF8, STX1B, STX3, STXBP1, SYP, SYT1, SYT10,…
GO:0060600	dichotomous subdivision of an epithelial terminal unit	GO_BiologicalProcess	0.005	0.026	6	[CELSR1, NRP1, PLXND1, SEMA3A, TFAP2C, VANGL2]
GO:0035456	response to interferon-beta	GO_BiologicalProcess	0.005	0.026	6	[CDC34, HTRA2, TMEM173, UBE2G2, UBE2K, XAF1]
GO:0033108	mitochondrial respiratory chain complex assembly	GO_BiologicalProcess	0.0051	0.026	13	[AARS2, BCS1L, COX14, COX19, IP6K3, NDUFAF3, NDUFAF6, NDUFS5, NDUFS7, NDUFS8, SAMM50, TIMM21, TTC19]
GO:0034440	lipid oxidation	GO_BiologicalProcess	0.0051	0.026	23	[ACAD8, ACADS, ACADSB, ACOX1, ADIPOR1, AKT1, ALOX12, APOD, BDH2, CROT, DECR1, ECHS1, ETFA, GCDH, IRS1, IVD, LONP2, PEX2, PEX7, PLA2G7, SLC25A17, SLC27A2, TYSND1]
GO:0007166	cell surface receptor signaling pathway	GO_BiologicalProcess	0.005	0.026	399	[AAK1, ACKR2, ACKR3, ACVR1, ADAM10, ADAM15, ADAMTSL2, ADAR, ADCYAP1R1, ADIPOR1, AFAP1L2, AGT, AGTR2, AKAP4, AKT1, AKT1S1, ANGPT1, ANXA4, APC, APCDD1, APOA1, APOD, AR, AXIN1, BAD, BAK1, BAMBI, BCL2, BCL9, BCL9L, BDNF, BICC1, BID, BMP3, BMPER, BMPR1B, BMPR2, BOK, BTBD11, BTK, CACNB4, CAMLG, CARD14, CASP3, CBL, CBLB, CCBE1, CCL25, CCR4, CD14, CD151, CD180, CD19, CD226, CD37, CD4, CD44, CD53, CD74, C…
GO:0090090	negative regulation of canonical Wnt signaling pathway	GO_BiologicalProcess	0.0052	0.026	27	[APC, AXIN1, BICC1, CHD8, DAB2IP, EGR1, FOXO1, GLI1, GLI3, GREM1, KLHL12, LATS1, LEF1, LIMD1, LRP4, NKD2, PFDN5, PTPRO, RGS20, SFRP1, SFRP2, SHH, SOX10, TCF4, TCF7L2, WNT4, WNT5A]
GO:0010769	regulation of cell morphogenesis involved in differentiation	GO_BiologicalProcess	0.0053	0.026	65	[APOA1, ARHGEF7, ARPC2, BAMBI, BCL9L, BMPR2, CAPRIN1, CDK5, CHN1, CIT, COL1A1, CTNNB1, DAB2IP, DMTN, EPHA7, GOLGA4, GORASP1, GREM1, GSK3B, LEF1, LRP4, MAP1B, MAP2K2, METRN, NEFL, NLGN1, NLGN3, NRP1, OBSL1, OGN, OLFM4, PLXNA3, PLXNB1, PLXND1, PREX1, RAB11A, RET, RNF6, RUFY3, SEMA3A, SEMA3D, SEMA3E, SEMA3F, SEMA4C, SEMA5A, SEMA6A, SEMA6B, SEMA6C, SEMA6D, SEMA7A, SFRP1, SFRP2, SIPA1L1, SKIL, SMAD3, …
GO:0043583	ear development	GO_BiologicalProcess	0.0052	0.026	52	[ABR, ALG10, ANP32B, ATG5, BCL2, BCR, BDNF, BMPER, CCM2, CELSR1, COL11A1, COL2A1, DDR1, DFNB31, DICER1, DVL1, DVL2, DVL3, EYA1, EYA4, FGFR1, FGFR2, FREM2, GABRA5, GJB6, GLI2, GLI3, IFT88, IGF1, ITGA8, JAG2, LGR5, LRIG3, MAFB, MPV17, NIPBL, NRP1, OSR2, PDZD7, PTK7, RAC1, RBPJ, SCRIB, SEC24B, SHH, SLITRK6, SOX10, SPRY2, TCAP, TSHZ1, VANGL2, WNT5A]
GO:0090316	positive regulation of intracellular protein transport	GO_BiologicalProcess	0.0052	0.026	52	[ACSL3, ANP32B, BAMBI, BAP1, BCAP31, BCAS3, CDK5, CEMIP, CHP2, CSNK2A2, CYB5R1, DDX58, FAM20B, FBXW7, FZD5, GLI3, GNB2L1, GREM1, GSK3B, HCLS1, HTRA2, IGF1, MED1, OAZ1, PINK1, PLAGL2, PLK3, PSMD8, RHOU, RPL28, RUFY3, SFRP2, SHH, SMAD3, SMO, STARD7, TCAF1, TCAF2, TCF4, TCF7L2, TGFBR1, TLR3, TLR7, TMEM173, TPR, TRIM28, UBR5, WDR46, WDR75, ZBTB17, ZDHHC8, ZPR1]
GO:0006605	protein targeting	GO_BiologicalProcess	0.0053	0.026	111	[ADAR, AKAP5, AKT1, ANGPT1, APOD, ATG4B, ATG4D, AXIN1, BAG4, BAMBI, BAP1, BECN1, BID, CCDC22, CDK5, CEMIP, CHP2, CSNK2A2, CYB5R1, DAB2IP, DDX58, DMTN, DNAJC15, FAF1, FAM20B, FBXW7, FZD5, GLI3, GNAQ, GOLGA4, GREM1, GSK3B, HCLS1, HGS, HTRA2, IGF1, ING1, IPO13, KEAP1, LONP2, MED1, MFN2, MTX1, NCF1, NF1, NKD2, NOV, NUP214, NUP35, PACS1, PEX2, PEX5L, PEX6, PEX7, PHB2, PHIP, PINK1, PKIA, PLAGL2, PML, P…
GO:0051402	neuron apoptotic process	GO_BiologicalProcess	0.0055	0.027	44	[ADNP, AGRN, AGT, ANGPT1, ATN1, BCL2, BDNF, BOK, CASP3, CASP7, CDK5, CHL1, CNTFR, CORO1A, CRLF1, DIABLO, EPHA7, FAM162A, FBXW7, GABRA5, HIF1A, HIPK2, HRAS, KIF14, LIG4, MECP2, MEF2C, NDNF, NEFL, NES, NF1, NR3C1, NRP1, PARK7, PIGT, PIK3CA, PINK1, PRKCI, SCN2A, SNCA, STXBP1, TGFB3, TP53, ZPR1]
GO:0060601	lateral sprouting from an epithelium	GO_BiologicalProcess	0.0054	0.027	7	[AR, CELSR1, FGFR2, GLI2, SHH, VANGL2, WNT5A]
GO:0040037	negative regulation of fibroblast growth factor receptor signaling pathway	GO_BiologicalProcess	0.0054	0.027	7	[GPC1, NGFR, SPRY2, TCF4, TCF7L2, WNT4, WNT5A]
GO:0008219	cell death	GO_BiologicalProcess	0.0054	0.027	299	[AAMDC, ACKR3, ACVR1, ADAMTS20, ADAMTSL4, ADAR, ADNP, AGRN, AGT, AGTR2, AIFM2, AIMP2, AKT1, ALB, ALKBH7, ALOX12, ANGPT1, ANKRD9, ANP32B, APC, ARHGEF7, ASNS, ATG5, ATG7, ATN1, AVEN, AXIN1, B4GALT1, BAD, BAK1, BCAP31, BCL2, BCL2L13, BCL2L15, BDNF, BECN1, BID, BMP3, BMPR1B, BMPR2, BOK, BTBD10, CAPN10, CARD11, CARD14, CARD6, CASP3, CASP4, CASP7, CAST, CBL, CD44, CD5, CD74, CDK5, CHD8, CHEK2, CHL1, CH…
GO:0044802	single-organism membrane organization	GO_BiologicalProcess	0.0054	0.027	135	[ABCA12, ACSL3, AGRN, AKT1, ALKBH7, ANKFY1, ANO4, AP2M1, ARFRP1, ASNA1, ATG4B, ATG4D, ATG7, ATP11A, ATP11B, ATP2A2, ATP8B2, ATP8B3, ATP8B4, BAD, BAG4, BAK1, BCL2, BID, CDK5, CEMIP, CLIP3, CLN8, COLQ, CORO1A, CPE, CTDNEP1, DLG4, DMTN, DPP10, DVL1, DYNLT1, EPHA2, ETV5, EYA2, FNBP1L, FYB, GBF1, GET4, GNB2L1, GOLGA4, GOLGA7, GRIK5, GSK3B, HGS, ITGA4, ITGAL, ITGB7, KLHL12, KRT18, LEMD2, LRP4, LYPLAL1,…
GO:0001302	replicative cell aging	GO_BiologicalProcess	0.0056	0.028	4	[CHEK2, ERCC1, ROMO1, WRN]
GO:0060916	mesenchymal cell proliferation involved in lung development	GO_BiologicalProcess	0.0056	0.028	4	[CTNNB1, FGFR2, NFIB, SHH]
GO:0071340	skeletal muscle acetylcholine-gated channel clustering	GO_BiologicalProcess	0.0056	0.028	4	[COLQ, DVL1, ETV5, LRP4]
GO:2001224	positive regulation of neuron migration	GO_BiologicalProcess	0.0056	0.028	4	[DAB2IP, NSMF, SEMA3A, SEMA6A]
GO:0008216	spermidine metabolic process	GO_BiologicalProcess	0.0056	0.028	4	[AMD1, DHPS, PAOX, SRM]
GO:0033160	positive regulation of protein import into nucleus, translocation	GO_BiologicalProcess	0.0056	0.028	4	[IGF1, MED1, TMEM173, UBR5]
GO:0030858	positive regulation of epithelial cell differentiation	GO_BiologicalProcess	0.0057	0.028	18	[ADAMTS20, ADAMTS9, ALOX15B, APC, BAD, BCL2, CTNNB1, CYP27B1, DMBT1, KITLG, MED1, NUMB, PROM1, PTCH2, RFX3, S1PR2, SOX10, ZEB2]
GO:1901631	positive regulation of presynaptic membrane organization	GO_BiologicalProcess	0.0056	0.028	4	[LRP4, NLGN1, NLGN2, NLGN3]
GO:0050776	regulation of immune response	GO_BiologicalProcess	0.0058	0.028	100	[ABR, ADAR, ANGPT1, AP1G1, APOA1, ATG5, B2M, BCL2, BCR, C5, C7, C8A, C9, CACNB4, CADM1, CARD11, CBLB, CD14, CD19, CD226, CD37, CD74, CD79A, CDC37, CMTM3, CUEDC2, CYBA, DAB2IP, DDX58, DUSP3, EXOSC3, FCGRT, FER, FYN, FZD5, GCSAM, HPX, IFIH1, IL20RB, IL27RA, IL7R, INPP5D, IRAK3, KLHL6, LAMP1, LBP, LPXN, LYN, MALT1, MED1, MEF2C, MUL1, MYB, NCKAP1L, NDFIP1, NFATC2, NFKBIL1, NLRX1, OLFM4, PARP9, PGLYRP…
GO:0021637	trigeminal nerve structural organization	GO_BiologicalProcess	0.0056	0.028	4	[NRP1, PLXNA3, SEMA3A, SEMA3F]
GO:0002694	regulation of leukocyte activation	GO_BiologicalProcess	0.0058	0.028	80	[ABR, AHR, AIF1, AP1G1, BAD, BCL2, BCR, BPI, CARD11, CASP3, CBLB, CD226, CD37, CD4, CD47, CD5, CD74, CD80, CORO1A, CTNNB1, DHPS, DTX1, DUSP3, EXOSC3, FER, FLT3, GLI3, GLMN, IGF1, IGF2, IGFBP2, IKZF3, IL12RB1, IL20RB, IL27RA, IL36B, IL7R, INPP5D, ITGAL, LAMP1, LBP, LGALS3, LGALS8, LRRC32, LYN, LYST, MALT1, MEF2C, MERTK, MILR1, MMP14, MYB, NCKAP1L, NDFIP1, NFATC2, NRARP, PGLYRP3, PKN1, PRDM1, PTPRC…
GO:0006461	protein complex assembly	GO_BiologicalProcess	0.0057	0.028	209	[AARS2, ACHE, ACOT13, ACTR3B, ADD2, AHR, AIF1, AJUBA, ALDOB, AMFR, ANGPT1, ANP32B, APBA1, APC, APOA1BP, ARPC1B, ARPC2, ARPC3, ASF1B, ATL1, ATL3, ATP6V0A4, ATPAF1, ATPAF2, AXIN1, BAD, BAG4, BBS12, BCS1L, BID, BLM, C1QTNF1, C1QTNF6, CADPS, CALY, CCT2, CCT3, CD74, CDA, CDC14A, CDC42EP2, CENPJ, CEP192, CHEK2, CHMP1A, CHMP2A, CHMP2B, CHMP5, CLGN, CLIP3, COL16A1, COL1A1, COL1A2, COL6A1, CORO1A, COX14, …
GO:0060029	convergent extension involved in organogenesis	GO_BiologicalProcess	0.0056	0.028	4	[DVL1, DVL2, VANGL2, WNT5A]
GO:0003402	planar cell polarity pathway involved in axis elongation	GO_BiologicalProcess	0.0056	0.028	4	[SFRP1, SFRP2, VANGL2, WNT5A]
GO:0048640	negative regulation of developmental growth	GO_BiologicalProcess	0.0058	0.028	25	[CDK5, EPHA7, NRP1, PLXNA3, RNF6, SEMA3A, SEMA3D, SEMA3E, SEMA3F, SEMA4C, SEMA5A, SEMA6A, SEMA6B, SEMA6C, SEMA6D, SEMA7A, SFRP1, SFRP2, SLC6A4, STC2, TCF4, TCF7L2, WNT5A, WWC2, WWC3]
GO:0043085	positive regulation of catalytic activity	GO_BiologicalProcess	0.0058	0.028	230	[ABHD5, ABR, ACAP1, ADAP1, AFAP1L2, AGAP3, AGT, AGTR2, AHSA2, AJUBA, AKT1, ALDOB, ALOX5AP, ANGPT1, ANP32B, APOA1, ARFGAP2, ARHGAP15, ARHGAP21, ARHGAP25, ARHGAP26, ARHGAP31, ARHGAP33, ARHGAP36, ARHGAP4, ARHGEF2, ARHGEF7, ARHGEF9, ARRDC3, ARRDC4, ASAP1, ASAP2, ATP1B2, AXIN1, BAD, BAK1, BCAP31, BCAS3, BCL2, BCR, BID, BOK, CAB39, CCDC88A, CCL25, CCNK, CD4, CDC25B, CDC42EP2, CDK5, CEMIP, CHN1, CHP2, C…
GO:0010720	positive regulation of cell development	GO_BiologicalProcess	0.0058	0.028	80	[APOA1, ARHGEF7, ARPC2, B4GALT1, BAD, BAMBI, BCL2, BCL9L, BDNF, BMPR2, CAPRIN1, CBFA2T2, CDON, COL1A1, CPNE5, CTNNB1, DAB2IP, DMRTA2, DMTN, DVL1, EPHA3, FGFR1, FYN, GLI2, GLI3, GOLGA4, GSK3B, HIF1A, LEF1, LIG4, LYN, MAP1B, MAP2K2, MEF2C, METRN, MOB2, MUL1, NCKIPSD, NDNF, NEFL, NRP1, NSMF, NTRK2, NUMB, OBSL1, OLFM4, PLXNB1, PML, PREX1, PRKCI, PTK7, RAB11A, RASAL1, RET, RFX3, RUFY3, S1PR2, SEMA3A, …
GO:0071482	cellular response to light stimulus	GO_BiologicalProcess	0.0061	0.029	4	[ACTR5, FBXW7, TP53, XPC]
GO:0002286	T cell activation involved in immune response	GO_BiologicalProcess	0.006	0.029	7	[APBB1IP, ITGAL, LEF1, MYB, RC3H2, RORA, TP53]
GO:0042157	lipoprotein metabolic process	GO_BiologicalProcess	0.006	0.029	32	[APOA1, APOB, APOD, APOM, ATG4B, ATG4D, ATG5, ATG7, CD4, CLIP3, GOLGA7, GPAA1, LCAT, LYPLAL1, MTTP, NMT1, OAS2, PGAP3, PIGA, PIGF, PIGL, PIGQ, PIGT, PLA2G7, WDR45, WIPI2, ZDHHC15, ZDHHC20, ZDHHC4, ZDHHC7, ZDHHC8, ZDHHC9]
GO:0051349	positive regulation of lyase activity	GO_BiologicalProcess	0.0061	0.029	4	[NF1, NOS1, PARK7, VIP]
GO:0045761	regulation of adenylate cyclase activity	GO_BiologicalProcess	0.0061	0.029	4	[GRM7, NF1, P2RY13, VIP]
GO:0001822	kidney development	GO_BiologicalProcess	0.006	0.029	60	[ACTA2, AGT, AGTR2, ANGPT1, APC, ARG2, BCL2, BDNF, BMPER, CD44, COL4A3, COL4A4, CRLF1, CTNNB1, DACT2, DLG5, EGR1, ENPEP, EPHA7, EYA1, FGFR1, FGFR2, FRAS1, GCNT4, GLI2, GLI3, GPC3, GREM1, ID3, IFT88, ITGA8, LRP4, MAGED1, MEF2C, MPV17, MTSS1, NF1, NOTCH3, NPNT, NRP1, OSR2, PDGFB, PGF, PLCE1, PROM1, PTPRO, RET, SFRP1, SHH, SLC5A1, SMAD3, SMAD5, SMAD9, SMO, SOX10, TCF21, TET2, TGFBR1, VANGL2, WNT4]
GO:0045597	positive regulation of cell differentiation	GO_BiologicalProcess	0.0059	0.029	142	[AAMDC, ACVR1, ADAMTS20, ADAMTS9, ADM, AKT1, ALOX15B, APC, APOA1, APOB, AR, ARHGEF7, ARPC2, B4GALT1, BAD, BAMBI, BCL2, BCL9L, BDNF, BMPR1B, BMPR2, CAPRIN1, CBFA2T2, CD53, CD74, CDON, COL1A1, CPNE5, CREBL2, CTGF, CTNNB1, CYP27B1, DAB2IP, DMBT1, DMRTA2, DMTN, DVL1, EPHA3, ETS1, FBN2, FGFR1, FYN, GATA6, GLI2, GLI3, GOLGA4, GPC1, GREM1, GSK3B, HAX1, HCLS1, HIF1A, HSF4, IGF1, IL36B, IL7R, INPP5D, JUNB…
GO:0044236	multicellular organismal metabolic process	GO_BiologicalProcess	0.0065	0.03	18	[ARRDC3, COL1A1, CTSS, CTSV, F2, GPR39, HIF1A, MKX, MMP11, MMP14, MMP16, MMP9, OMA1, P3H2, PRDX5, TGFB3, TRAM2, WNT4]
GO:0048598	embryonic morphogenesis	GO_BiologicalProcess	0.0064	0.03	129	[ABR, ACVR1, ADM, AMOT, APOA1, AR, ARFRP1, ARID1A, AXIN1, BCR, BMPR2, CDC73, CDON, CELSR1, CHST11, COL11A1, COL12A1, COL2A1, COL5A2, COL6A1, COQ7, CTNNB1, CTR9, DICER1, DNAJB6, DUSP1, DUSP5, DVL1, DVL2, DVL3, ELF5, EPHA2, EXT1, EYA1, EYA4, FBN2, FGFR1, FGFR2, FLVCR1, FRAS1, FZD5, GATA6, GJA1, GJB5, GJB6, GLI1, GLI2, GLI3, GLMN, GNAQ, GNB2L1, GPC3, GREM1, HAND1, HIF1A, HIPK1, HIPK2, HNF4A, HOXD4, …
GO:0035987	endodermal cell differentiation	GO_BiologicalProcess	0.0065	0.03	16	[CDC73, COL11A1, COL12A1, COL5A2, COL6A1, CTNNB1, CTR9, GATA6, ITGA4, ITGB5, LAMB1, LAMB3, MMP14, MMP9, RTF1, VTN]
GO:0030178	negative regulation of Wnt signaling pathway	GO_BiologicalProcess	0.0065	0.03	32	[APC, APCDD1, AXIN1, BICC1, CHD8, DAB2IP, EGR1, FOXO1, GLI1, GLI3, GNB2L1, GREM1, HIC1, KLHL12, LATS1, LEF1, LIMD1, LRP4, MED12, NKD2, PFDN5, PTPRO, RGS20, SFRP1, SFRP2, SHH, SOX10, TAX1BP3, TCF4, TCF7L2, WNT4, WNT5A]
GO:0003401	axis elongation	GO_BiologicalProcess	0.0064	0.03	13	[FGFR2, MED1, MED12, PTK7, SFRP1, SFRP2, SHH, SOX10, SPRY2, TFAP2C, TRIM28, VANGL2, WNT5A]
GO:2001238	positive regulation of extrinsic apoptotic signaling pathway	GO_BiologicalProcess	0.0065	0.03	18	[AGT, AGTR2, BID, BMPR1B, CTNNA1, FAF1, HTRA2, NF1, PDIA3, PML, PPP2R1B, PTPRC, RET, SFRP1, SIGLEC1, SKIL, SRPX, TNFSF10]
GO:0090103	cochlea morphogenesis	GO_BiologicalProcess	0.0064	0.03	10	[DVL1, DVL2, DVL3, EYA1, GLI2, PTK7, RAC1, SOX10, VANGL2, WNT5A]
GO:0002791	regulation of peptide secretion	GO_BiologicalProcess	0.0065	0.03	32	[ANO1, ARHGEF7, BAD, CAPN10, CD74, CFTR, FAM3D, FGB, FGG, FKBP1B, GPR39, HIF1A, HNF4A, ICA1, INHBB, IP6K3, IRS1, MCU, NLGN2, PDE3B, PFKL, PRKCE, RBP4, RFX3, S100A8, S100A9, SFRP1, SLC16A1, SLC8B1, SYT9, TCF4, TCF7L2]
GO:0030855	epithelial cell differentiation	GO_BiologicalProcess	0.0063	0.03	114	[ABCA12, ACTA2, ACVR1, ADAMTS20, ADAMTS9, AGT, AIMP2, ALG10, ALOX15B, ANXA4, ANXA7, APC, AR, B4GALT1, BAD, BCL2, BDH2, BFSP1, BMPER, BMPR1B, BMPR2, CASP3, CBFA2T2, CCM2, CERS3, CNFN, CPT1A, CTNNB1, CYP27B1, DACT2, DICER1, DLG5, DMBT1, DSG4, EDNRB, ELF5, EPHA2, EYA1, FGFR1, FGFR2, FNDC3A, FRMD6, GATA6, GJA1, GLI1, GLI2, GLI3, GNAQ, GREM1, HEG1, HIF1A, HNRNPH3, ID3, IFT88, IGF1, JAG2, KDM6B, KDR, K…
GO:0072358	cardiovascular system development	GO_BiologicalProcess	0.0063	0.03	171	[AAMP, ACKR3, ACTA2, ACVR1, ADAM15, ADAM19, ADM, ADRA1A, AGT, AKT1, ALOX12, ALPK3, AMOT, ANGPT1, ANP32B, ANPEP, APOB, ARID1A, ASXL1, ATG5, ATG7, B4GALT1, BAK1, BCOR, BMPER, BMPR2, C5, CASP3, CASP7, CCBE1, CCM2, COL11A1, COL14A1, COL1A1, COL1A2, COL2A1, COL4A3, CPE, CRKL, CTGF, CTNNB1, CX3CR1, DAB2IP, DICER1, DVL2, DVL3, EDNRA, EGLN1, EGR1, ELK3, ENPEP, ENPP2, EPHA2, ETS1, EYA1, FBXW7, FGFR1, FGFR…
GO:0001657	ureteric bud development	GO_BiologicalProcess	0.0062	0.03	28	[AGT, AGTR2, ARG2, BCL2, BDNF, BMPER, CD44, CRLF1, CTNNB1, EYA1, FGFR1, FGFR2, GLI3, GPC3, GREM1, MAGED1, NPNT, PGF, RET, SFRP1, SHH, SMAD3, SMAD5, SMAD9, SMO, SOX10, TCF21, WNT4]
GO:0048667	cell morphogenesis involved in neuron differentiation	GO_BiologicalProcess	0.0064	0.03	102	[APC, ATG7, ATL1, ATN1, BCL2, BDNF, BMPR1B, BMPR2, BRSK1, CAPRIN1, CCKAR, CDK5, CHL1, CHN1, CIT, CNP, COL25A1, DCLK1, DCX, DLG4, DPYSL5, DVL1, ELAVL4, EPHA7, ETV1, ETV4, EXT1, FGFR2, FLRT2, FYN, GAP43, GLI2, GLI3, GOLGA4, GORASP1, GSK3B, KIF5A, KIF5C, L1CAM, LAMA2, LRFN5, LRP4, LRRN3, LUM, MAP1B, MAP2K2, MAPK8IP2, MATN2, METRN, MYH10, NEFL, NFIB, NGFR, NLGN1, NLGN3, NRCAM, NRP1, NUMB, OBSL1, OGN,…
GO:0090175	regulation of establishment of planar polarity	GO_BiologicalProcess	0.0068	0.031	12	[CELSR1, DVL1, DVL2, DVL3, MED12, PTK7, RAC1, SEC24B, SFRP1, SFRP2, VANGL2, WNT5A]
GO:1902531	regulation of intracellular signal transduction	GO_BiologicalProcess	0.0067	0.031	267	[ABR, ACKR3, ADRA1A, AGT, AJUBA, AKAP4, AKAP5, AKT1S1, AMOT, ANGPT1, APC, APOA1, AR, ARHGAP26, ARHGEF2, ARHGEF7, ARHGEF9, ASH1L, AXIN1, BAG4, BCAP31, BCL2, BCR, BMP3, BMPER, BMPR1B, BRD4, BTRC, C1QTNF1, CARD11, CBL, CC2D1A, CCDC22, CCL25, CD4, CD44, CD74, CD8A, CDC34, CDK10, CDK12, CDK5, CDON, CHP2, CRLF1, CRTC3, CSPG4, CTGF, CTNNB1, DAB2IP, DDRGK1, DENND1A, DEPDC5, DEPTOR, DOT1L, DUSP1, DUSP26, …
GO:0017157	regulation of exocytosis	GO_BiologicalProcess	0.0067	0.031	35	[ABR, AP1G1, B4GALT1, BCR, CACNA1H, CDK5, CFTR, CHMP2A, DEPTOR, DLG4, DNM1, FER, FGB, FGG, GRIK5, HGS, LAMP1, LYN, NCAM1, NLGN1, PCLO, PKDREJ, RAB15, RAB3C, RAB7A, RAPGEF4, SNCA, SNF8, STX1B, STXBP1, SYP, SYT10, SYT9, UNC13D, VPS4B]
GO:0030182	neuron differentiation	GO_BiologicalProcess	0.0067	0.031	210	[AKT1, ALG10, APC, APOA1, APOD, ASAP1, ATG7, ATL1, ATN1, ATXN10, AXIN1, BCL2, BDNF, BECN1, BLOC1S1, BMPR1B, BMPR2, BRSK1, BTG2, CAPRIN1, CASP3, CBFA2T2, CCDC88A, CCKAR, CDK5, CDON, CHL1, CHN1, CHODL, CIT, CLMN, CLN8, CNP, CNTNAP1, COL25A1, CPNE5, CRTAC1, DAB2IP, DCLK1, DCX, DFNB31, DICER1, DLG4, DMRTA2, DPYSL5, DTX1, DVL1, EDNRB, ELAVL4, EPHA2, EPHA3, EPHA7, ETV1, ETV4, EXT1, EYA1, FAT3, FGFR1, F…
GO:1900016	negative regulation of cytokine production involved in inflammatory response	GO_BiologicalProcess	0.007	0.032	3	[APOD, CHID1, CUEDC2]
GO:1900368	regulation of RNA interference	GO_BiologicalProcess	0.007	0.032	3	[ADAR, TERT, XPO5]
GO:0016576	histone dephosphorylation	GO_BiologicalProcess	0.007	0.032	3	[EYA1, EYA2, EYA3]
GO:0043461	proton-transporting ATP synthase complex assembly	GO_BiologicalProcess	0.007	0.032	3	[ATPAF1, ATPAF2, TMEM70]
GO:0044403	symbiosis, encompassing mutualism through parasitism	GO_BiologicalProcess	0.0069	0.032	58	[ACE2, ADAR, ALB, ANPEP, ATG5, ATG7, BAD, BCL2, CCNK, CD4, CHD1, CHMP2A, CHMP2B, CHMP5, CHMP6, CREBL2, DICER1, DNAJC14, EIF2AK2, EPS15, EXOC7, FUCA2, GUCY1A3, HCFC1, HDAC1, HS3ST5, IFIT1, ILF3, IRF8, ITGB6, LBP, LEF1, NCF1, NR5A2, PGLYRP3, PML, POU2F3, PPIE, RAB1B, RAB7A, RNASEL, RSAD2, RXRA, SMAD3, SNF8, SP1, SQSTM1, TAF11, TARBP2, TARDBP, THOC6, TMPRSS2, TP53, TRIM11, TRIM28, TRIM32, TRIM38, VP…
GO:0050689	negative regulation of defense response to virus by host	GO_BiologicalProcess	0.007	0.032	3	[IFIT1, MUL1, TARBP2]
GO:0007418	ventral midline development	GO_BiologicalProcess	0.007	0.032	3	[GLI1, GLI2, SMO]
GO:0043436	oxoacid metabolic process	GO_BiologicalProcess	0.0069	0.032	168	[AARS2, ABHD10, ACAD8, ACADS, ACADSB, ACOT8, ACOX1, ACSF3, ACSL3, ADI1, ADIPOR1, AGT, AHCY, AKR1D1, AKT1, ALDH4A1, ALDOB, ALKBH7, ALOX12, ALOX15B, ALOX5AP, AMACR, ANGPT1, APOA1, ARG2, ASNS, ASNSD1, ATG7, BBOX1, BCKDHB, BDH2, CARNMT1, CARNS1, CARS2, CD74, CHST11, CHST2, CPS1, CPT1A, CRABP1, CROT, CSGALNACT1, CTNNB1, CYP2S1, DAGLA, DDC, DECR1, DECR2, DHPS, DMGDH, DSEL, ECHS1, EDN2, EGLN1, EIF2B4, E…
GO:0044334	canonical Wnt signaling pathway involved in positive regulation of epithelial to mesenchymal transition	GO_BiologicalProcess	0.007	0.032	3	[CTNNB1, TCF4, TCF7L2]
GO:0045897	positive regulation of transcription during mitosis	GO_BiologicalProcess	0.007	0.032	3	[SIRT7, TCF3, TCF7L1]
GO:0006029	proteoglycan metabolic process	GO_BiologicalProcess	0.0071	0.032	20	[ACAN, BMPR1B, CHST11, COL11A1, COL2A1, CSGALNACT1, CTNNB1, DSEL, EXT1, GPC1, HS3ST5, HS6ST1, IGF1, IL17F, NDNF, SLC35D1, SPOCK2, TCF4, TCF7L2, VANGL2]
GO:0040013	negative regulation of locomotion	GO_BiologicalProcess	0.0071	0.032	55	[ABR, ADAM15, AIF1, APOD, ARHGAP4, ARRDC3, BCL2, BCR, C5, CCL25, CTNNA1, CXCL13, DAB2IP, EVL, FUZ, GCSAM, GPR173, HDAC5, MMP28, NF1, NOV, NRP1, OLFM1, PIN1, PLXNA3, PTPRG, PTPRJ, PTPRR, RAP2C, SCAI, SEMA3A, SEMA3D, SEMA3E, SEMA3F, SEMA4C, SEMA5A, SEMA6A, SEMA6B, SEMA6C, SEMA6D, SEMA7A, SFRP1, SFRP2, SHH, SRGAP1, SRGAP2, SRGAP3, STC1, TCAF1, TRIB1, TRIM11, VASH1, WAS, WNT4, WNT5A]
GO:0007259	JAK-STAT cascade	GO_BiologicalProcess	0.0074	0.033	12	[AGT, CDK5, CRLF1, CTR9, DOT1L, FER, FYN, HCLS1, HGS, HPX, IGF1, LYN]
GO:0032963	collagen metabolic process	GO_BiologicalProcess	0.0072	0.033	15	[COL1A1, CTSS, CTSV, F2, HIF1A, MKX, MMP11, MMP14, MMP16, MMP9, P3H2, PRDX5, TGFB3, TRAM2, WNT4]
GO:0007218	neuropeptide signaling pathway	GO_BiologicalProcess	0.0077	0.034	8	[CYSLTR2, GPR1, HCRTR1, MCHR1, NPY2R, PENK, PROKR1, SCG5]
GO:0030810	positive regulation of nucleotide biosynthetic process	GO_BiologicalProcess	0.0077	0.034	8	[ADM, AKAP5, GUCY1A3, NF1, NOS1, PID1, RAMP3, VIP]
GO:2001235	positive regulation of apoptotic signaling pathway	GO_BiologicalProcess	0.0076	0.034	41	[AGT, AGTR2, BAD, BCAP31, BID, BMPR1B, CTNNA1, DAB2IP, DAXX, FAF1, FAM162A, FBXW7, GNB2L1, GSK3B, HTRA2, ING5, INHBB, MAGED1, MMP9, NF1, NGFR, PARK7, PDIA3, PINK1, PLAGL2, PML, PPP2R1B, PTPRC, RET, RPS3, S100A8, S100A9, SERINC3, SFRP1, SIAH1, SIGLEC1, SKIL, SRPX, TGFBR1, TNFSF10, TP53]
GO:0006520	cellular amino acid metabolic process	GO_BiologicalProcess	0.0079	0.035	66	[AARS2, ACAD8, ADI1, AHCY, ALDH4A1, ARG2, ASNS, ASNSD1, ATG7, BCKDHB, CARNMT1, CARNS1, CARS2, CPS1, DDC, DHPS, DMGDH, EGLN1, EIF2B4, FDXACB1, FPGS, GCDH, GCLC, GCLM, GGH, GLUL, GPT, HDC, HIBADH, HNF4A, HPDL, IVD, KARS, KYNU, LARS2, LRRC47, MECP2, MTHFD1, MTR, MUT, NMNAT1, NR1H4, P4HA2, PADI1, PAH, PARK7, PARS2, PCYOX1, PRDX3, PSPH, PTDSS1, PYCR1, PYCRL, RARS, SARS, SERINC1, SERINC3, SHMT1, SHMT2,…
GO:0048546	digestive tract morphogenesis	GO_BiologicalProcess	0.0079	0.035	17	[BCL2, CTNNB1, FGFR2, GLI2, GLI3, HIF1A, NIPBL, SFRP1, SFRP2, SHH, SMAD3, SOX10, TCF21, TCF4, TCF7L2, VANGL2, WNT5A]
GO:1903530	regulation of secretion by cell	GO_BiologicalProcess	0.008	0.035	97	[ABR, ALOX15B, ANGPT1, ANO1, ANXA4, AP1G1, APOA1, ARHGEF7, ASIC1, ATG5, ATP2A2, B4GALT1, BAD, BCR, C1QTNF1, C5, CACNA1H, CAPN10, CASP4, CCKAR, CD58, CDK5, CFTR, CHMP2A, CLEC9A, CRP, CRY1, DEPTOR, DLG4, DNM1, FAM3D, FER, FFAR4, FGB, FGG, FKBP1B, GLMN, GPR39, GRIK5, HGS, HIF1A, HNF4A, ICA1, IFNAR1, IGF1, INHBB, IP6K3, IRS1, LAMP1, LRRC32, LYN, MCU, NCAM1, NEO1, NF1, NLGN1, NLGN2, NR1H2, PCLO, PDE3B…
GO:1903651	positive regulation of cytoplasmic transport	GO_BiologicalProcess	0.0079	0.035	53	[ACSL3, ANP32B, BAK1, BAMBI, BAP1, BCAP31, CD19, CEMIP, CHP2, CSNK2A2, CYB5R1, DDX58, F2, F2RL3, FAM20B, FBXW7, FZD5, GLI3, GNB2L1, GPR39, GREM1, GSK3B, HCLS1, HTRA2, IGF1, KHDRBS1, MED1, P2RX4, PINK1, PLAGL2, PSMD8, RHOU, RPL28, SFRP2, SHH, SMAD3, SMO, SNCA, STARD7, TCF4, TCF7L2, TGFBR1, TLR3, TLR7, TMEM173, TPR, TRIM28, UBR5, WDR46, WDR75, ZBTB17, ZDHHC8, ZPR1]
GO:0032228	regulation of synaptic transmission, GABAergic	GO_BiologicalProcess	0.0083	0.036	8	[BDNF, NF1, NLGN2, PLCL1, PLCL2, PRKCE, STXBP1, USP46]
GO:0002076	osteoblast development	GO_BiologicalProcess	0.0083	0.036	8	[ACHE, GLI2, HDAC5, LIMD1, PTH1R, RUNX2, SHH, SMAD3]
GO:0097031	mitochondrial respiratory chain complex I biogenesis	GO_BiologicalProcess	0.0083	0.036	8	[BCS1L, NDUFAF3, NDUFAF6, NDUFS5, NDUFS7, NDUFS8, OXA1L, TIMM21]
GO:0001776	leukocyte homeostasis	GO_BiologicalProcess	0.0083	0.036	22	[AKT1, BAK1, BCL2, CASP3, CD74, CORO1A, HIF1A, KITLG, LYN, MECOM, MEF2C, MTHFD1, NCKAP1L, PIK3CD, PKN1, RC3H2, SKIL, SLC39A3, SLC46A2, SOS1, SOS2, SPTA1]
GO:0006915	apoptotic process	GO_BiologicalProcess	0.0081	0.036	279	[AAMDC, ACKR3, ACVR1, ADAMTS20, ADAMTSL4, ADAR, ADNP, AGRN, AGT, AGTR2, AIFM2, AIMP2, AKT1, ALB, ALOX12, ANGPT1, ANKRD9, ANP32B, APC, ARHGEF7, ASNS, ATG5, ATG7, ATN1, AVEN, B4GALT1, BAD, BAK1, BCAP31, BCL2, BCL2L13, BCL2L15, BDNF, BECN1, BID, BMP3, BMPR1B, BMPR2, BOK, CAPN10, CARD11, CARD14, CARD6, CASP3, CASP4, CASP7, CAST, CBL, CD44, CD5, CD74, CDK5, CHD8, CHEK2, CHL1, CHST11, CLIP3, CLN8, CNTF…
GO:0051093	negative regulation of developmental process	GO_BiologicalProcess	0.0083	0.036	147	[ABR, AMOT, ANP32B, APC, ARHGEF2, ASAP1, ASXL1, AXIN1, BBS12, BCL2, BCOR, BCR, BDNF, BHLHE41, CD74, CDC73, CDK5, CIT, CMTM5, COL4A3, COL5A2, CRP, CTNNA1, CTNNB1, CTR9, CUL4A, CX3CR1, DAB2IP, DICER1, DMTN, DTX1, DYNLT1, EAF2, EDNRB, ELF5, EPHA7, ETV4, F2, FAT3, FIG4, FLT3, FOXO1, FOXO4, GAS2L1, GLI2, GLI3, GORASP1, GPR173, GREM1, GSK3B, HDAC5, HDAC7, HIF1A, ID3, IGF1, IL17F, IL36G, INPP5D, IQCB1, …
GO:0051252	regulation of RNA metabolic process	GO_BiologicalProcess	0.0081	0.036	561	[AAMDC, ACTR5, ACVR1, AFAP1L2, AFF2, AGRN, AGT, AGTR2, AHR, AJUBA, AKNA, AKT1, ANXA4, AR, ARHGEF2, ARID1A, ARNTL, ASCL2, ASF1B, ASH1L, ASH2L, ASXL1, ASXL3, ATN1, AXIN1, BACH2, BAHCC1, BAMBI, BARX2, BATF2, BAZ2A, BCAS3, BCL9, BCL9L, BCOR, BHLHE41, BLM, BMP3, BMPER, BMPR1B, BMPR2, BPTF, BRD3, BRD4, BRWD1, BTG2, BTRC, CARD11, CARD14, CASK, CBFA2T2, CBX1, CBX5, CBX8, CC2D1A, CC2D1B, CCNK, CDC73, CDK1…
GO:0007411	axon guidance	GO_BiologicalProcess	0.0083	0.036	47	[BDNF, BMPR1B, BMPR2, CDK5, CHL1, CHN1, DPYSL5, DVL1, EPHA7, ETV1, ETV4, EXT1, FLRT2, GAP43, GLI2, GLI3, KIF5A, KIF5C, L1CAM, LAMA2, MATN2, MYH10, NFIB, NGFR, NRCAM, NRP1, OGN, PLXNA3, PLXNB1, PLXND1, PTPRO, RAC1, SEMA3A, SEMA3D, SEMA3E, SEMA3F, SEMA4C, SEMA5A, SEMA6A, SEMA6B, SEMA6C, SEMA6D, SEMA7A, SHH, TTC8, UNC5C, WNT5A]
GO:0010763	positive regulation of fibroblast migration	GO_BiologicalProcess	0.0085	0.037	5	[AKT1, ARHGEF7, BAG4, DMTN, PRKCE]
GO:0051276	chromosome organization	GO_BiologicalProcess	0.0084	0.037	182	[ANAPC11, ANAPC15, ANP32B, ANP32E, APC, ARID1A, ARID1B, ASF1B, ASH1L, ASH2L, ASXL1, ATG5, ATG7, ATN1, BAHCC1, BAP1, BAZ2A, BCOR, BECN1, BLM, BPTF, BRD4, CBX8, CD19, CDC26, CDC73, CDK5, CDKN2A, CHAMP1, CHD1, CHD1L, CHD3, CHD8, CHMP1A, CHMP2A, CHMP2B, CHMP5, CHMP6, CHMP7, CIT, CSNK2A2, CTBP1, CTC1, CTNNB1, CTR9, CXXC1, DAXX, DMAP1, DNMT1, DNMT3A, DNMT3B, DOT1L, DTX3L, DYNC1LI1, ELK4, ENY2, EP400, E…
GO:0001892	embryonic placenta development	GO_BiologicalProcess	0.0086	0.037	27	[ADM, AKT1, ASCL2, BPTF, DNAJB6, EGLN1, FGFR2, FOXD3, FZD5, GJB5, HAND1, HIF1A, HS6ST1, ITGA4, JUNB, KRT19, LEF1, MED1, NCOA6, NRK, PRDM1, RBPJ, RSPO3, SETD2, SP1, TRIM28, TTPA]
GO:0030111	regulation of Wnt signaling pathway	GO_BiologicalProcess	0.0085	0.037	53	[APC, APCDD1, AXIN1, BAMBI, BICC1, CDC73, CHD8, COL1A1, CTDNEP1, DAB2IP, DACT2, DVL1, DVL2, EGR1, FGFR2, FOXO1, FZD5, GLI1, GLI3, GNB2L1, GREM1, HIC1, KLHL12, LATS1, LEF1, LGR5, LIMD1, LRP4, MED12, NKD2, NRARP, PFDN5, PTPRO, RBPJ, RGS20, RNF220, RSPO3, SFRP1, SFRP2, SHH, SMAD3, SOX10, SRC, TAX1BP3, TCF4, TCF7L2, TERT, UBR5, VANGL2, WNT4, WNT5A, ZEB2, ZRANB1]
GO:0008291	acetylcholine metabolic process	GO_BiologicalProcess	0.0085	0.037	5	[ACHE, NLGN1, NLGN2, NLGN3, SLC44A4]
GO:0010941	regulation of cell death	GO_BiologicalProcess	0.0087	0.037	244	[AAMDC, ACKR3, ACVR1, ADAMTS20, ADAMTSL4, ADAR, ADNP, AGRN, AGT, AGTR2, AIFM2, AKT1, ALB, ALOX12, ANGPT1, ANKRD9, ANP32B, APC, ARHGEF7, ASNS, ATG5, ATG7, AVEN, B4GALT1, BAD, BAK1, BCAP31, BCL2, BCL2L13, BDNF, BECN1, BID, BMP3, BMPR1B, BOK, BTBD10, CAPN10, CARD11, CARD14, CARD6, CASP3, CASP4, CAST, CBL, CD44, CD74, CDK5, CHD8, CHL1, CHMP2A, CHST11, CLIP3, CLN8, CNTFR, COL2A1, COL4A3, CORO1A, CRLF1…
GO:0002793	positive regulation of peptide secretion	GO_BiologicalProcess	0.0086	0.037	17	[ANO1, ARHGEF7, BAD, CAPN10, CFTR, FGB, FGG, GPR39, HIF1A, MCU, NLGN2, PRKCE, RBP4, S100A8, S100A9, TCF4, TCF7L2]
GO:0061162	establishment of monopolar cell polarity	GO_BiologicalProcess	0.009	0.038	7	[GBF1, LAMA1, MAP1B, PRKCI, PTK7, SCRIB, WNT5A]
GO:0031670	cellular response to nutrient	GO_BiologicalProcess	0.009	0.038	7	[CDKN2B, CHMP1A, CYP27B1, MED1, PIM1, SFRP1, TRIM24]
GO:0046425	regulation of JAK-STAT cascade	GO_BiologicalProcess	0.0088	0.038	10	[AGT, CDK5, CRLF1, DOT1L, FYN, HCLS1, HGS, HPX, IGF1, LYN]
GO:0002260	lymphocyte homeostasis	GO_BiologicalProcess	0.0087	0.038	19	[AKT1, BAK1, BCL2, CASP3, CD74, CORO1A, HIF1A, LYN, MEF2C, NCKAP1L, PIK3CD, PKN1, RC3H2, SKIL, SLC39A3, SLC46A2, SOS1, SOS2, SPTA1]
GO:0018146	keratan sulfate biosynthetic process	GO_BiologicalProcess	0.009	0.038	7	[CHST2, LUM, OGN, ST3GAL1, ST3GAL4, ST3GAL5, ST3GAL6]
GO:0080090	regulation of primary metabolic process	GO_BiologicalProcess	0.0087	0.038	900	[AAMDC, ABHD5, ACKR3, ACSL3, ACTR5, ACVR1, ADAR, ADIPOR1, ADM, ADRA1A, AFAP1L2, AFF2, AGRN, AGT, AGTR2, AHR, AIMP2, AJUBA, AKAP5, AKNA, AKT1, AKT1S1, ANAPC11, ANAPC15, ANGPT1, ANKIB1, ANP32B, ANXA4, APC, APOA1, APOB, APOD, APOM, AR, ARHGEF2, ARID1A, ARNTL, ARPP19, ARRDC3, ARRDC4, ASCL2, ASF1B, ASH1L, ASH2L, ASXL1, ASXL3, ATG5, ATG7, ATN1, AURKAIP1, AXIN1, BACH2, BAD, BAG4, BAHCC1, BAK1, BAMBI, BA…
GO:0060688	regulation of morphogenesis of a branching structure	GO_BiologicalProcess	0.0087	0.038	19	[AGT, AGTR2, AR, CTNNB1, ETV4, ETV5, FGF7, FGFR1, FGFR2, GREM1, MAGED1, PGF, PHB2, RXRA, SFRP1, SHH, SMO, SOX10, WNT5A]
GO:0032990	cell part morphogenesis	GO_BiologicalProcess	0.0088	0.038	154	[AKAP4, APC, ARHGEF7, ASAP1, ATG5, ATG7, ATL1, ATN1, ATXN10, BCL2, BDNF, BMPR1B, BMPR2, BRSK1, CAPRIN1, CCDC28B, CCKAR, CDC14A, CDK5, CHL1, CHN1, CIT, CNP, CNTNAP1, COL25A1, COQ7, CPNE5, DAB2IP, DCLK1, DCX, DLG4, DNAH5, DPYSL5, DRC1, DVL1, ELAVL4, ENPP2, EPHA7, ETV1, ETV4, EXT1, FGFR2, FLRT2, FNBP1L, FUZ, FYN, GAP43, GJA1, GLI2, GLI3, GOLGA4, GORASP1, GPM6A, GSK3B, ICK, IFT57, IFT88, IQCB1, KIF5A…
GO:0002244	hematopoietic progenitor cell differentiation	GO_BiologicalProcess	0.0096	0.04	37	[ACP6, ADAR, ARHGEF7, ARMC6, BCL2, CDKN2B, DACT2, EIF2AK2, FLI1, FLT3, HERC6, KDR, LIG4, MED1, MEF2C, MLF1, NARFL, PLD4, PRRC2C, PTPRZ1, SAMD9, SCIN, SFRP1, SHH, SIPA1L3, SMPD3, SOS1, SOS2, SP1, SP7, STON2, TCAF2, TESC, TET2, TMEM190, WASF2, WDR78]
GO:0035112	genitalia morphogenesis	GO_BiologicalProcess	0.0093	0.04	6	[AR, CTNNB1, NIPBL, SYCP2, TCF4, TCF7L2]
GO:0010867	positive regulation of triglyceride biosynthetic process	GO_BiologicalProcess	0.0093	0.04	6	[CNEP1R1, CTDNEP1, NR1H2, SCARB1, TCF4, TCF7L2]
GO:0007351	tripartite regional subdivision	GO_BiologicalProcess	0.0093	0.04	6	[FZD5, PCSK6, TBX3, TCF3, TCF7L1, WNT5A]
GO:0012501	programmed cell death	GO_BiologicalProcess	0.0095	0.04	282	[AAMDC, ACKR3, ACVR1, ADAMTS20, ADAMTSL4, ADAR, ADNP, AGRN, AGT, AGTR2, AIFM2, AIMP2, AKT1, ALB, ALKBH7, ALOX12, ANGPT1, ANKRD9, ANP32B, APC, ARHGEF7, ASNS, ATG5, ATG7, ATN1, AVEN, B4GALT1, BAD, BAK1, BCAP31, BCL2, BCL2L13, BCL2L15, BDNF, BECN1, BID, BMP3, BMPR1B, BMPR2, BOK, CAPN10, CARD11, CARD14, CARD6, CASP3, CASP4, CASP7, CAST, CBL, CD44, CD5, CD74, CDK5, CHD8, CHEK2, CHL1, CHST11, CLIP3, CL…
GO:0060541	respiratory system development	GO_BiologicalProcess	0.0094	0.04	51	[ABCA12, ADAMTSL2, AIMP2, ASXL1, AXIN1, BMPR2, CELSR1, CTGF, CTNNB1, DICER1, DLG5, EDN2, EYA1, FBXW7, FGF7, FGFR1, FGFR2, GATA6, GLI1, GLI2, GLI3, GPC3, HEG1, HS6ST1, IFT88, IGF1, KDR, LAMA1, LEF1, LOX, MAP2K2, MMP14, NCOR2, NFIB, NUMB, PTGES3, PTK7, RBPJ, RC3H2, RXFP1, SEC24B, SHH, SLC23A2, SOX10, SP1, SPRY2, TAB1, TCF21, VANGL2, WNT5A, ZFPM2]
GO:0001823	mesonephros development	GO_BiologicalProcess	0.0094	0.04	29	[AGT, AGTR2, ARG2, BCL2, BDNF, BMPER, CD44, CRLF1, CTNNB1, EYA1, FGFR1, FGFR2, GLI3, GPC3, GREM1, MAGED1, NPNT, OSR2, PGF, RET, SFRP1, SHH, SMAD3, SMAD5, SMAD9, SMO, SOX10, TCF21, WNT4]
GO:0048514	blood vessel morphogenesis	GO_BiologicalProcess	0.0093	0.04	96	[AAMP, ACKR3, ACVR1, ADM, ALOX12, AMOT, ANGPT1, ANPEP, APOB, B4GALT1, BAK1, BMPER, C5, CCBE1, CCM2, COL4A3, CTGF, CTNNB1, CX3CR1, DAB2IP, DICER1, EDNRA, EGLN1, ELK3, ENPEP, ENPP2, EPHA2, ETS1, EYA1, FBXW7, FGFR1, FGFR2, FLT1, FOXO4, FZD5, GATA6, GJA1, GJC1, GLMN, GREM1, HAND1, HAS2, HDAC5, HDAC7, HEG1, HIF1A, HIPK2, HPGD, HS6ST1, HTATIP2, IL17F, JUNB, KAT6A, KDR, LAMA1, LEF1, MED1, NF1, NOTCH3, N…
GO:0051051	negative regulation of transport	GO_BiologicalProcess	0.0094	0.04	76	[ABR, AKT1, ANGPT1, ANXA4, APOA1, APOD, ASIC1, BAG4, BCL2, BCR, CCDC22, CD74, CDK5, CORO1A, CRY1, CTTNBP2NL, DAB2IP, DMTN, DNM1, FAF1, FAM3D, FFAR4, FKBP1B, GNB2L1, GNB5, GPR39, GSK3B, IGF1, INHBB, IRS1, KCNH2, KEAP1, LGALS3, LRRC32, LYPLAL1, MAP1B, MMP9, NDFIP1, NEO1, NF1, NOS1, NOV, NR1H2, OAZ1, PACSIN1, PARK7, PFKL, PID1, PKIA, PML, PROM2, RAB11FIP5, RANGAP1, RHBDF1, RHBDF2, RSAD2, SFRP1, SHH,…
GO:0002698	negative regulation of immune effector process	GO_BiologicalProcess	0.0098	0.041	21	[ABR, ANGPT1, APOA1, BCR, CUEDC2, FER, IFIT1, IL20RB, IL7R, IRAK3, MUL1, NDFIP1, NLRX1, PGLYRP3, RPS19, SPN, TARBP2, TGFB3, TKFC, TMBIM6, TRIM38]
GO:0060560	developmental growth involved in morphogenesis	GO_BiologicalProcess	0.0099	0.041	49	[BDNF, BMPR2, CADM1, CDK5, CPNE5, DCLK1, DCX, DVL1, EPHA7, FGFR2, GOLGA4, GSK3B, MAP1B, MED1, MED12, MUL1, NRP1, OGN, PLXNA3, PLXNB1, PLXND1, PTK7, RAB11A, RAPH1, RASAL1, RNF6, RUFY3, SEMA3A, SEMA3D, SEMA3E, SEMA3F, SEMA4C, SEMA5A, SEMA6A, SEMA6B, SEMA6C, SEMA6D, SEMA7A, SFRP1, SFRP2, SHH, SOX10, SPRY2, SYT1, SYT3, TFAP2C, TRIM28, VANGL2, WNT5A]
GO:2001141	regulation of RNA biosynthetic process	GO_BiologicalProcess	0.01	0.041	540	[AAMDC, ACTR5, ACVR1, AFAP1L2, AGRN, AGT, AGTR2, AHR, AJUBA, AKNA, AKT1, ANXA4, AR, ARHGEF2, ARID1A, ARNTL, ASCL2, ASF1B, ASH1L, ASH2L, ASXL1, ASXL3, ATN1, AXIN1, BACH2, BAHCC1, BAMBI, BARX2, BATF2, BAZ2A, BCAS3, BCL9, BCL9L, BCOR, BHLHE41, BLM, BMP3, BMPER, BMPR1B, BMPR2, BPTF, BRD3, BRD4, BRWD1, BTRC, CARD11, CARD14, CASK, CBFA2T2, CBX1, CBX5, CBX8, CC2D1A, CC2D1B, CCNK, CDC73, CDK12, CDK5, CDK…
GO:0032535	regulation of cellular component size	GO_BiologicalProcess	0.0099	0.041	69	[ACTR3B, ADD2, AKT1S1, ANXA7, ARPC1B, ARPC2, ARPC3, BAG4, BMPR2, CDC42EP2, CDK5, CLCN5, CLN8, CORO1A, DEPTOR, DMTN, EPHA7, EVL, FER, GMFG, GOLGA4, GSK3B, HAX1, HCLS1, HP1BP3, IL7R, IQGAP2, LAMTOR4, LATS1, MAP1B, NCKAP1L, NEFL, NRP1, PEX11G, PLEKHH2, PLXNA3, PLXND1, PRKCE, PRR16, RAB11A, RAC1, RET, RNF6, RUFY3, SCIN, SEMA3A, SEMA3D, SEMA3E, SEMA3F, SEMA4C, SEMA5A, SEMA6A, SEMA6B, SEMA6C, SEMA6D, S…
GO:0016485	protein processing	GO_BiologicalProcess	0.01	0.042	59	[ANP32B, ATG4B, ATG4D, BAD, BAK1, BID, BOK, CASP3, CASP7, CCBE1, CLEC3B, COL4A3, CPD, CPE, CPM, CTSS, CTSV, DHCR24, DIABLO, FAM162A, FGB, FGG, GLI3, GNB2L1, GZMB, IFT57, IFT88, KLK13, LDLRAD3, LGMN, LONP2, MMP14, MUL1, NCSTN, NKD2, NOD1, OMA1, PCSK1, PCSK6, PHB, PML, PMPCA, RCE1, RET, RHBDF1, RHBDF2, RHBDL3, S100A8, S100A9, SCG5, SEC11C, SHH, SMAD3, SNCA, STOML2, TMEM59, TMPRSS2, TYSND1, UQCRC1]
GO:0016032	viral process	GO_BiologicalProcess	0.01	0.042	49	[ACE2, ADAR, ANPEP, ATG5, ATG7, BAD, BCL2, CCNK, CD4, CHD1, CHMP2A, CHMP2B, CHMP5, CHMP6, CREBL2, DICER1, DNAJC14, EIF2AK2, EPS15, HCFC1, HDAC1, HS3ST5, IFIT1, ILF3, ITGB6, LEF1, NR5A2, PML, POU2F3, PPIE, RAB1B, RAB7A, RNASEL, RSAD2, RXRA, SMAD3, SNF8, SP1, TAF11, TARBP2, TARDBP, THOC6, TMPRSS2, TP53, TRIM11, TRIM28, TRIM32, TRIM38, VPS4B]
GO:0008361	regulation of cell size	GO_BiologicalProcess	0.01	0.042	37	[AKT1S1, ANXA7, BMPR2, CDK5, CLCN5, CLN8, DEPTOR, EPHA7, GOLGA4, GSK3B, IL7R, LAMTOR4, MAP1B, NRP1, PLXNA3, PLXND1, PRR16, RAB11A, RET, RNF6, RUFY3, SEMA3A, SEMA3D, SEMA3E, SEMA3F, SEMA4C, SEMA5A, SEMA6A, SEMA6B, SEMA6C, SEMA6D, SEMA7A, SLC12A7, SLC12A9, VAV2, WNT5A, XK]
GO:0090066	regulation of anatomical structure size	GO_BiologicalProcess	0.01	0.042	89	[ACTA2, ACTR3B, ADD2, ADM, ADRA1A, AGT, AGTR2, AKT1S1, ANXA7, ARPC1B, ARPC2, ARPC3, ATG5, BAG4, BMPR2, CDC42EP2, CDK5, CLCN5, CLN8, CORO1A, CPS1, CRP, DEPTOR, DMTN, EDN2, EDNRA, EDNRB, EPHA7, EVL, FER, FGB, FGG, GCLC, GCLM, GMFG, GOLGA4, GSK3B, GUCY1A3, HAX1, HCLS1, HP1BP3, IL7R, IQGAP2, LAMTOR4, LATS1, MAP1B, NCKAP1L, NEFL, NOS1, NRP1, P2RX4, PEX11G, PLEKHH2, PLXNA3, PLXND1, PRKCE, PRR16, RAB11A…
GO:0001958	endochondral ossification	GO_BiologicalProcess	0.011	0.044	11	[COL13A1, COL1A1, COL2A1, CSGALNACT1, MEF2C, MMP14, MMP16, NAB1, PEX7, RUNX2, SIK3]
GO:0002832	negative regulation of response to biotic stimulus	GO_BiologicalProcess	0.01	0.044	9	[IFIT1, MUL1, NFKBIL1, NLRX1, PRDM1, TARBP2, TKFC, TRIB1, TRIM38]
GO:2000273	positive regulation of receptor activity	GO_BiologicalProcess	0.01	0.044	9	[CDK5, FBXW7, GREM1, MED1, MED16, NCOA2, NLGN3, PARK7, PRKCE]
GO:0007569	cell aging	GO_BiologicalProcess	0.01	0.044	21	[BCL2, CDKN2A, CHEK2, CTC1, ERCC1, HRAS, KAT6A, MAPKAPK5, PDCD4, PML, PRMT6, ROMO1, SMC5, SMC6, TBX3, TERF2, TERT, TP53, VASH1, WRN, ZMIZ1]
GO:0042127	regulation of cell proliferation	GO_BiologicalProcess	0.011	0.044	244	[ADAM10, ADM, AGT, AHR, AIF1, AIMP2, AKT1, ALOX12, ALOX15B, ANGPT1, APC, APOD, AR, ASH2L, B4GALT1, BAD, BAMBI, BCL2, BDNF, BECN1, BID, BMPR1B, BMPR2, BTG2, BTK, CARD11, CASK, CASP3, CBLB, CCDC88A, CD37, CD47, CD74, CD80, CDC73, CDKN2A, CDKN2B, CDON, CHP2, CHST11, CLMN, CNBP, CNTFR, CORO1A, CRKL, CRLF1, CTC1, CTNNA1, CTNNB1, CTSV, CUL4A, CXCL13, CYP27B1, DAB2IP, DDR1, DGCR8, DHPS, DICER1, DMRTA2, …
GO:0070848	response to growth factor	GO_BiologicalProcess	0.01	0.044	99	[ACVR1, ADAMTSL2, AGT, AGTR2, AKT1, AKT1S1, AXIN1, BAG4, BAMBI, BCL9L, BMPER, BMPR1B, BMPR2, CASK, CASP3, CCBE1, CD19, CD44, CDKN2B, CHRDL2, CHST11, CLEC3B, COL1A2, COL2A1, CORO1A, CTGF, CTNNB1, CXCL13, DAB2IP, DSG4, EEF1A1, EGR1, EPHA2, FBN2, FBXL15, FER, FGF7, FGFR1, FGFR2, FLT1, FYN, GATA6, GNB2L1, GPC1, GPC3, GREM1, HAS2, HIF1A, HIPK2, HPGD, HTRA1, HTRA2, HTRA3, IL17F, ITGA8, ITGB5, KDR, LEF1…
GO:0016337	single organismal cell-cell adhesion	GO_BiologicalProcess	0.01	0.044	134	[ACTG1, ADAMTS18, AIF1, ALOX12, APBB1IP, APC, APOA1, B2M, BAD, BCL2, BLOC1S4, C1QTNF1, CARD11, CASP3, CBLB, CCL25, CD151, CD4, CD44, CD47, CD5, CD58, CD74, CD80, CD8A, COL13A1, CORO1A, CTNNA1, CTNNB1, CXCL13, DHPS, DMTN, DNAJB6, DOCK8, DSG4, DTX1, DUSP3, EBI3, EGR1, ELF4, EPHA7, ESAM, FER, FGB, FGG, FIBP, FKBP1B, FLT3, FNDC3A, FYN, FZD5, GLI3, GLMN, HAS2, IFNAR1, IGF1, IGF2, IGFBP2, IGSF5, IL12RB…
GO:0023061	signal release	GO_BiologicalProcess	0.01	0.044	66	[AGT, ANO1, ARHGEF7, ASIC1, ATP2A2, BAD, C1QTNF1, CACNA1B, CADPS, CAPN10, CCKAR, CFTR, CRY1, DEPTOR, DVL1, FAM3B, FAM3D, FFAR4, FGB, FGG, FKBP1B, GPR39, GRIK5, HIF1A, HNF4A, ICA1, INHBB, IP6K3, IRS1, LY6E, MCU, MYO5A, NF1, NLGN1, NLGN2, NRXN2, PCLO, PDE3B, PDZD11, PFKL, PRKCE, RAB11FIP5, RAPGEF4, RBP4, RFX3, SCG5, SCRIB, SELT, SFRP1, SLC16A1, SLC8B1, SMPD3, SNAP47, SNCA, SNCAIP, SNCG, STX1B, STX3…
GO:0007399	nervous system development	GO_BiologicalProcess	0.011	0.044	328	[ABR, ACAN, ACHE, ADM, AGRN, AGT, AKT1, ALG10, ANP32B, APC, APCDD1, APOA1, APOB, APOD, ARHGEF2, ARID1A, ASAP1, ASCL2, ATG7, ATL1, ATN1, ATXN10, AXIN1, BARX2, BCL2, BCR, BDNF, BECN1, BLOC1S1, BMPR1B, BMPR2, BPTF, BRSK1, BTG2, CADM1, CAPRIN1, CASP3, CBFA2T2, CCDC14, CCDC88A, CCKAR, CCR4, CDK5, CDON, CELSR1, CHD8, CHL1, CHN1, CHODL, CIT, CKB, CLDN11, CLMN, CLN8, CLSTN2, CNP, CNTNAP1, COL25A1, COL2A1…
GO:0007568	aging	GO_BiologicalProcess	0.011	0.045	30	[APOD, BCL2, CDKN2A, CHEK2, CLN8, COQ7, CTC1, ERCC1, HRAS, INPP5D, KAT6A, KRT14, MAPKAPK5, NDUFS6, PDCD4, PML, POLG, PRDM2, PRMT6, ROMO1, SEC63, SMC5, SMC6, TBX3, TERF2, TERT, TP53, VASH1, WRN, ZMIZ1]
GO:0042633	hair cycle	GO_BiologicalProcess	0.011	0.045	28	[APC, APCDD1, ARNTL, BCL2, CELSR1, CTNNB1, CTSV, DICER1, DSG4, FGF7, FGFR2, KRT14, LDB2, LGR5, LRP4, NGFR, NIPBL, PTCH2, RBPJ, SHH, SMO, SOX10, SOX21, TERT, TFAP2C, TNFRSF19, TRADD, VANGL2]
GO:0009991	response to extracellular stimulus	GO_BiologicalProcess	0.011	0.045	67	[AKT1, ALB, ASNS, ATG4B, ATG4D, ATG5, ATG7, BCAS3, BCL2, BECN1, BMPR2, CDKN2B, CHMP1A, CSNK2A2, CTTN, CYP27B1, DEPDC5, DNAJC15, FBXO22, FBXW7, FOSL1, FOXO1, FZD5, GABARAPL2, GAS2L1, GLUL, GPR39, HIF1A, IGF1, INHBB, ITGA6, KLF10, KYNU, LARP1, LRP11, MAP1LC3A, MED1, NPRL2, OMA1, PIM1, PINK1, PIP4K2B, QSOX1, RAB1B, RAB7A, RALB, RNF5, RPL28, SFRP1, SFRP2, SLC16A1, SLC38A3, SQSTM1, TCF4, TCF7L2, TNRC6…
GO:0010556	regulation of macromolecule biosynthetic process	GO_BiologicalProcess	0.011	0.045	603	[AAMDC, ACTR5, ACVR1, ADAR, AFAP1L2, AGRN, AGT, AGTR2, AHR, AJUBA, AKNA, AKT1, ANXA4, AR, ARHGEF2, ARID1A, ARNTL, ASCL2, ASF1B, ASH1L, ASH2L, ASXL1, ASXL3, ATN1, AXIN1, BACH2, BAHCC1, BAMBI, BARX2, BATF2, BAZ2A, BCAS3, BCL2, BCL9, BCL9L, BCOR, BHLHE41, BLM, BMP3, BMPER, BMPR1B, BMPR2, BPTF, BRD3, BRD4, BRWD1, BTG2, BTRC, CAPRIN1, CARD11, CARD14, CASK, CBFA2T2, CBX1, CBX5, CBX8, CC2D1A, CC2D1B, CC…
GO:0010033	response to organic substance	GO_BiologicalProcess	0.011	0.046	363	[ABR, ACKR2, ACKR3, ACVR1, ADAM10, ADAMTSL2, ADAR, ADCY6, ADH5, ADIPOR1, AGT, AGTR2, AIF1, AKT1, AKT1S1, AMFR, ANGPT1, ANO1, ANXA5, APOA1, AR, ARHGEF2, ASH2L, ASXL1, AUP1, AXIN1, B2M, BAD, BAG4, BAK1, BAMBI, BCAP31, BCAS3, BCL2, BCL9L, BCR, BLM, BMPER, BMPR1B, BMPR2, BTRC, CACNA1H, CAPN10, CARD14, CASK, CASP3, CCBE1, CCDC47, CCKAR, CCL25, CCR4, CD14, CD180, CD19, CD44, CD58, CD74, CD80, CDC34, CD…
GO:0034109	homotypic cell-cell adhesion	GO_BiologicalProcess	0.011	0.046	101	[ACTG1, ADAMTS18, AIF1, ALOX12, APBB1IP, APC, B2M, BAD, BCL2, BLOC1S4, C1QTNF1, CARD11, CASP3, CBLB, CD151, CD4, CD44, CD47, CD5, CD74, CD80, CD8A, CORO1A, CTNNB1, DHPS, DMTN, DOCK8, DTX1, DUSP3, EBI3, EGR1, ELF4, FGB, FGG, FIBP, FKBP1B, FLT3, FYN, FZD5, GLI3, GLMN, HAS2, IFNAR1, IGF1, IGF2, IGFBP2, IL12RB1, IL20RB, IL36B, IL7R, ITGAD, ITGAL, JAG2, L1CAM, LEF1, LGALS3, LGALS8, LIG4, LRRC32, LYN, …
GO:0090087	regulation of peptide transport	GO_BiologicalProcess	0.011	0.046	38	[ANO1, ARHGEF7, BAD, CAPN10, CCDC22, CD74, CFTR, FAF1, FAM3D, FGB, FGG, FKBP1B, GPR39, GREM1, HIF1A, HNF4A, ICA1, INHBB, IP6K3, IRS1, MCU, NLGN2, NOV, PDE3B, PFKL, PRKCE, RBP4, RFX3, S100A8, S100A9, SFRP1, SLC16A1, SLC8B1, SYT9, TCF4, TCF7L2, TLR3, TLR7]
GO:0006576	cellular biogenic amine metabolic process	GO_BiologicalProcess	0.011	0.047	21	[ACSL3, AMD1, APOA1, CHPT1, DHPS, ENPP2, GCDH, HDC, KYNU, LCAT, LPCAT2, MECP2, OAZ1, PAOX, PLA2G3, SCARB1, SMOX, SMPD3, SMPDL3B, SPTLC1, SRM]
GO:0010771	negative regulation of cell morphogenesis involved in differentiation	GO_BiologicalProcess	0.011	0.047	26	[CDK5, CIT, DAB2IP, DMTN, EPHA7, GORASP1, LRP4, NLGN1, NLGN3, NRP1, PLXNA3, RNF6, SEMA3A, SEMA3D, SEMA3E, SEMA3F, SEMA4C, SEMA5A, SEMA6A, SEMA6B, SEMA6C, SEMA6D, SEMA7A, SFRP1, SFRP2, WNT5A]
GO:0030073	insulin secretion	GO_BiologicalProcess	0.012	0.047	33	[ANO1, BAD, CAPN10, CFTR, DEPTOR, FAM3B, FAM3D, FKBP1B, GPR39, HIF1A, HNF4A, ICA1, INHBB, IP6K3, IRS1, MCU, MYO5A, NLGN2, PCLO, PDE3B, PFKL, PRKCE, RAB11FIP5, RAPGEF4, RBP4, RFX3, SELT, SFRP1, SLC16A1, SLC8B1, SYT9, TCF4, TCF7L2]
GO:0050769	positive regulation of neurogenesis	GO_BiologicalProcess	0.012	0.047	61	[BCL2, BDNF, BMPR2, CAPRIN1, CBFA2T2, CDON, CPNE5, CTNNB1, DAB2IP, DMRTA2, DVL1, EPHA3, FGFR1, FYN, GLI2, GLI3, GOLGA4, GSK3B, HIF1A, LIG4, LYN, MAP1B, MAP2K2, MEF2C, METRN, MOB2, MUL1, NCKIPSD, NDNF, NEFL, NRP1, NSMF, NTRK2, NUMB, OBSL1, PLXNB1, PRKCI, PTK7, RAB11A, RASAL1, RET, RUFY3, SEMA3A, SEMA6A, SEMA7A, SHH, SKIL, SMO, SOX10, SPEN, STK25, STMN2, SYT1, SYT3, TCF12, TCF3, TCF4, TCF7L2, TGIF2…
GO:0044772	mitotic cell cycle phase transition	GO_BiologicalProcess	0.012	0.048	61	[ACVR1, AIF1, AKT1, ANAPC11, ANAPC15, APC, ARPP19, BCL2, BID, BLM, BRD4, CDC14A, CDC26, CDC73, CDKN2A, CDKN2B, CENPF, CHEK2, CIT, CSNK2A2, CTC1, CTDSPL, CUL1, CUL4A, DYNC1LI1, ENSA, FBXL15, FOXO4, HINFP, HUS1, KCNH5, KIF14, LATS1, MEPCE, MYB, NEK6, NES, PHB2, PID1, PIM1, PKIA, PLK1, PLK2, PLK3, PLRG1, PML, PSME1, RAB11A, RBBP8, RHOU, SIRT7, SMC5, TCF3, TICRR, TP53, TPR, TPRA1, UBE2E2, VPS4B, XPC,…
GO:0048872	homeostasis of number of cells	GO_BiologicalProcess	0.012	0.048	54	[ADAR, AKT1, BAK1, BCL2, CASP3, CD74, CEBPG, COL14A1, CORO1A, DMTN, DNASE2, ETS1, EXOC6, FLVCR1, GAS2L1, GCNT4, HCLS1, HIF1A, IFT88, IL20RB, IL7R, INPP5D, IREB2, KITLG, LYN, MAFB, MECOM, MED1, MEF2C, MTHFD1, MYB, NCKAP1L, NCSTN, PIK3CD, PKN1, PRDX5, RAC1, RASSF2, RC3H2, RPA1, RPS19, SKIL, SLC39A3, SLC46A2, SMAD5, SMO, SOS1, SOS2, SOX10, SP1, SPTA1, TET2, UBAP2L, WDR48]
GO:0010638	positive regulation of organelle organization	GO_BiologicalProcess	0.012	0.048	97	[ACTR3B, ANAPC11, APC, APOA1, ARPC1B, ARPC2, ARPC3, ATG5, BAD, BAG4, BAP1, BCAS3, BECN1, BID, CDC42EP2, CORO1A, CSNK2A2, CTBP1, CTGF, CTNNB1, CTR9, CYB5R1, DDHD1, DNMT1, DNMT3B, EVL, FAM162A, FAM20B, FBXW7, FER, FUZ, FZD5, GMFG, GSK3B, HAX1, HIF1A, HRAS, HTRA2, IGF1, IGF2, IP6K3, IQGAP2, KMT2A, LMAN1, LOC615936, MIER1, MMP9, MTSS1, MUL1, MYB, NCKAP1L, NIPBL, NOS1, OGT, PDGFB, PHB2, PINK1, PIP4K2B…
GO:0048858	cell projection morphogenesis	GO_BiologicalProcess	0.012	0.048	149	[AKAP4, APC, ARHGEF7, ASAP1, ATG5, ATG7, ATL1, ATN1, ATXN10, BCL2, BDNF, BMPR1B, BMPR2, BRSK1, CAPRIN1, CCDC28B, CCKAR, CDC14A, CDK5, CHL1, CHN1, CIT, CNP, CNTNAP1, COL25A1, CPNE5, DAB2IP, DCLK1, DCX, DLG4, DNAH5, DPYSL5, DRC1, DVL1, ELAVL4, ENPP2, EPHA7, ETV1, ETV4, EXT1, FGFR2, FLRT2, FNBP1L, FUZ, FYN, GAP43, GJA1, GLI2, GLI3, GOLGA4, GORASP1, GPM6A, GSK3B, ICK, IFT57, IFT88, IQCB1, KIF5A, KIF5…
GO:0060135	maternal process involved in female pregnancy	GO_BiologicalProcess	0.012	0.049	12	[AKT1, AR, BMPR2, CYP27B1, JUNB, MED1, PRDM1, PRDX3, RXRA, RXRB, STOX2, WNT4]
GO:1903729	regulation of plasma membrane organization	GO_BiologicalProcess	0.013	0.049	20	[ACSL3, AKT1, AP2M1, CLIP3, DPP10, EPHA2, GNB2L1, LYPLAL1, NKD2, NUMB, PID1, PRKCI, RAMP3, S100A9, STX3, STX8, TMBIM1, TMEM59, VAMP4, WNK3]
GO:0009062	fatty acid catabolic process	GO_BiologicalProcess	0.013	0.049	20	[ACAD8, ACADS, ACADSB, ACOX1, AKT1, BDH2, CROT, DECR1, ECHS1, ETFA, GCDH, IRS1, IVD, LONP2, LPIN2, PEX2, PEX7, SLC25A17, SLC27A2, TYSND1]
GO:0071310	cellular response to organic substance	GO_BiologicalProcess	0.012	0.049	295	[ACKR2, ACKR3, ACVR1, ADAMTSL2, ADAR, ADCY6, ADIPOR1, AGT, AGTR2, AIF1, AKT1, AKT1S1, AMFR, ANGPT1, ANO1, APOA1, AR, ARHGEF2, AXIN1, BAD, BAG4, BAK1, BAMBI, BCAS3, BCL2, BCL9L, BLM, BMPER, BMPR1B, BMPR2, BTRC, CACNA1H, CAPN10, CARD14, CASK, CASP3, CCBE1, CCKAR, CCL25, CCR4, CD14, CD180, CD19, CD44, CD58, CD74, CD80, CDC34, CDC37, CDC73, CDKN2B, CFTR, CHRDL2, CHST11, CLEC3B, CMPK2, CNTFR, COL16A1,…
GO:0006024	glycosaminoglycan biosynthetic process	GO_BiologicalProcess	0.012	0.049	18	[ANGPT1, B3GALT6, CHST11, CHST2, CSGALNACT1, EXT1, HAS2, IGF1, LUM, OGN, PDGFB, SLC35D1, ST3GAL1, ST3GAL4, ST3GAL5, ST3GAL6, UGDH, XYLT1]
GO:0006839	mitochondrial transport	GO_BiologicalProcess	0.012	0.049	48	[ALKBH7, BAD, BAG4, BAK1, BAP1, BCL2, BID, CSNK2A2, CYB5R1, DNAJC15, EYA2, FAM20B, FBXW7, FLVCR1, FZD5, GSK3B, HTRA2, MCU, MFN2, MICU1, MPC1, MPC2, MRPL18, MTX1, MUL1, NAIF1, PINK1, PLAGL2, PMPCA, PSMD8, RHOT2, RHOU, RPL28, SAMM50, SLC8B1, STARD7, STOML2, TIMM21, TIMM50, TIMM9, TOMM40L, TP53, TST, UCP2, WDR46, WDR75, ZBTB17, ZDHHC8]
GO:0060548	negative regulation of cell death	GO_BiologicalProcess	0.012	0.049	151	[AAMDC, ACKR3, ACVR1, ADAMTS20, ADAR, ADNP, AGT, AKT1, ALB, ALOX12, ANGPT1, ANKRD9, APC, ASNS, ATG5, ATG7, AVEN, BAD, BCL2, BDNF, BECN1, BTBD10, CARD14, CASP3, CAST, CBL, CD44, CD74, CDK5, CHD8, CHL1, CHMP2A, CHST11, CLN8, CNTFR, COL2A1, CORO1A, CRLF1, CTGF, CTNNA1, CTNNB1, CTTN, CX3CR1, DHCR24, DNAJB6, DOCK8, EIF2AK2, EYA1, FFAR4, FGB, FGG, FOXO1, GABRA5, GATA6, GCLC, GCLM, GLI3, GNB2L1, GREM1, …
GO:0051961	negative regulation of nervous system development	GO_BiologicalProcess	0.012	0.049	51	[ARHGEF2, ASAP1, BDNF, CDK5, CIT, CTNNA1, CTNNB1, DICER1, DTX1, DYNLT1, EDNRB, EPHA7, F2, FAT3, FIG4, GLI3, GORASP1, GPR173, GSK3B, KLK8, LRP4, MED1, NF1, NGFR, NLGN1, NLGN3, NOTCH3, NRP1, OLFM1, PLXNA3, PRKCSH, RNF6, SEMA3A, SEMA3D, SEMA3E, SEMA3F, SEMA4C, SEMA5A, SEMA6A, SEMA6B, SEMA6C, SEMA6D, SEMA7A, SOX10, SPOCK1, STMN2, TP53, TRIM11, WNT5A, ZHX2, ZNF536]
GO:0010632	regulation of epithelial cell migration	GO_BiologicalProcess	0.012	0.049	36	[AAMP, AGT, AKT1, AMOT, ANGPT1, BCAS3, BMPER, BMPR2, CCBE1, CXCL13, DAB2IP, ENPP2, EPB41L4B, EPHA2, ETS1, EVL, FGF7, HDAC5, HDAC7, HIF1A, KDR, MMP9, NF1, PDGFB, PRKCE, PTPRG, PTPRR, RAB11A, ROCK2, SEMA3A, SH3BGRL3, SOX10, SRC, STC1, VASH1, WNT5A]
GO:0050796	regulation of insulin secretion	GO_BiologicalProcess	0.012	0.049	26	[ANO1, BAD, CAPN10, CFTR, FAM3D, FKBP1B, GPR39, HIF1A, HNF4A, ICA1, INHBB, IP6K3, IRS1, MCU, NLGN2, PDE3B, PFKL, PRKCE, RBP4, RFX3, SFRP1, SLC16A1, SLC8B1, SYT9, TCF4, TCF7L2]
GO:0004930	G-protein coupled receptor activity	GO_MolecularFunction	1.3e-58	2.4e-55	50	[ACKR2, ACKR3, ADCYAP1R1, ADIPOR1, ADRA1A, AGTR2, AGTRAP, APLNR, CCKAR, CCR4, CELSR1, CX3CR1, CYSLTR2, EDNRA, EDNRB, F2RL3, FFAR4, FZD5, GABBR1, GABBR2, GPR1, GPR162, GPR171, GPR173, GPR39, GPR63, GPRC5A, GRM7, HCRTR1, HPGD, LGR5, LPAR2, LPAR4, MCHR1, NPR3, NPY2R, P2RY1, P2RY12, P2RY13, P2RY6, PROKR1, PTGFR, PTH1R, RXFP1, S1PR2, SFRP1, SFRP2, SMO, TACR3, VIPR2]
GO:0004888	transmembrane signaling receptor activity	GO_MolecularFunction	7.9e-40	3.4e-37	112	[ACKR2, ACKR3, ACVR1, ADCYAP1R1, ADIPOR1, ADRA1A, AGTR2, AGTRAP, ANTXR1, APLNR, BMPR1B, CCKAR, CCR4, CD44, CD74, CD79A, CELSR1, CNTFR, CX3CR1, CYSLTR2, DDR1, EBI3, EDNRA, EDNRB, EPHA2, EPHA3, EPHA7, F2RL3, FCGRT, FFAR4, FGFR1, FGFR2, FLT1, FLT3, FZD5, GABBR1, GABBR2, GABRA3, GABRA5, GABRE, GPR1, GPR162, GPR171, GPR173, GPR39, GPR63, GPRC5A, GRIA3, GRIA4, GRID1, GRIK5, GRIN3A, GRM7, HCRTR1, HPGD, …
GO:0038023	signaling receptor activity	GO_MolecularFunction	3.1e-33	1e-30	137	[ACKR2, ACKR3, ACVR1, ADCYAP1R1, ADIPOR1, ADRA1A, AGTR2, AGTRAP, ANTXR1, APLNR, AR, BMPR1B, CASS4, CCKAR, CCR4, CD4, CD44, CD47, CD74, CD79A, CELSR1, CNTFR, CX3CR1, CYSLTR2, DDR1, EBI3, EDNRA, EDNRB, EPHA2, EPHA3, EPHA7, ESR2, ESRRA, F2, F2RL3, FCGRT, FFAR4, FGFR1, FGFR2, FLT1, FLT3, FZD5, GABBR1, GABBR2, GABRA3, GABRA5, GABRE, GPR1, GPR162, GPR171, GPR173, GPR39, GPR63, GPRC5A, GRIA3, GRIA4, GRI…
GO:0044822	poly(A) RNA binding	GO_MolecularFunction	5.2e-10	7.7e-08	273	[ADAR, ADARB2, AKAP1, ALG13, ALKBH5, ANXA11, ANXA7, APEH, ATXN2L, BAG4, BICC1, BOP1, CAPRIN1, CAST, CCDC124, CCDC47, CCT3, CDKN2A, CHCHD1, CHD3, CKAP4, CNBP, COL14A1, CORO1A, CPNE3, CPSF4, CPSF6, CPSF7, CRKL, CRNKL1, CSDE1, CSTF1, CSTF2T, CTNNA1, DCP1A, DDX23, DDX27, DDX28, DDX31, DDX54, DHX16, DHX32, DMGDH, DNM1, DQX1, DYNC1LI1, EDF1, EIF2AK2, EIF3D, EIF3E, EIF3G, EIF3H, EIF3L, EIF4A2, EIF4H, EI…
GO:0003723	RNA binding	GO_MolecularFunction	7e-09	8.8e-07	335	[AARS2, ADAD1, ADAR, ADARB2, AFF2, AKAP1, ALG13, ALKBH5, ANXA11, ANXA7, APEH, APTX, ATXN2L, BAG4, BAZ2A, BICC1, BOP1, CAPRIN1, CAST, CBX8, CCDC124, CCDC47, CCT3, CDKN2A, CHCHD1, CHD3, CKAP4, CNBP, CNP, COL14A1, CORO1A, CPNE3, CPSF4, CPSF6, CPSF7, CRKL, CRNKL1, CSDE1, CSTF1, CSTF2T, CTNNA1, DCP1A, DCP2, DDX23, DDX27, DDX28, DDX31, DDX54, DDX58, DGCR8, DHX16, DHX32, DICER1, DMGDH, DNM1, DNMT1, DQX1…
GO:0019899	enzyme binding	GO_MolecularFunction	1.4e-06	8.8e-05	317	[ACSL3, ACTA2, ACTG1, ADAM10, ADAMTSL4, ADIPOR1, AKAP5, AKT1, AKTIP, ALDOB, AMFR, ANAPC5, ANGPT1, ANKFY1, ANKIB1, ANP32B, AP1G1, APBA3, APC, APOA1, APOB, ARHGAP4, ARHGEF2, ARHGEF7, ARMT1, ARPP19, ATP1B2, ATP2A2, ATP6V0A4, AXIN1, BAD, BAG4, BCAS3, BCL2, BCOR, BECN1, BHLHE41, BICD2, BID, BRSK1, CAB39, CADPS, CBX1, CBX5, CCBE1, CCDC88A, CCNK, CCNYL1, CCT2, CD226, CD4, CD74, CDC25B, CDC34, CDC37, CDC…
GO:0019904	protein domain specific binding	GO_MolecularFunction	8.9e-06	0.00036	117	[ACOX1, ACSL3, ADAM10, ADAM15, AFAP1L2, AR, ARHGAP31, ATN1, AXIN1, BCL2, CADM1, CARD11, CARD14, CBL, CENPJ, CFTR, CHMP1A, CHMP2A, CHMP2B, CIT, CLCN5, CLEC3B, CRK, CTBP1, CTR9, CYBA, DAB2IP, DENND1A, DICER1, DNAJC6, DVL2, ELMO1, EPB41L2, ERCC1, ESRRA, ETV6, EVL, FAF1, GJA1, GNB2L1, GUSB, HCLS1, HGS, HOMER3, ICA1, ID3, IGF2R, IGSF5, INPP5A, INPP5D, KCNH2, KIF14, LAMP1, LANCL1, LBR, LDB2, LEF1, LOC5…
GO:0008134	transcription factor binding	GO_MolecularFunction	1.1e-05	0.00043	116	[AHR, ANXA4, ARNTL, ASXL1, ATG7, BCAS3, BCL2, BCOR, BHLHE41, BPTF, CBX5, CDKN2A, CEBPG, CENPF, CHCHD2, CHD6, COMMD6, COMMD7, CREG1, CRTC3, CRY1, CTBP1, CTNNB1, DACT2, DAXX, DGKQ, DNMT1, DOT1L, DRAP1, DUSP26, E2F5, ERCC1, FAF1, FOXO1, FOXO4, GABARAPL1, GAS2L1, GATA6, GSK3B, GTF2B, GTF2F1, HAND1, HCLS1, HDAC1, HDAC5, HDAC7, HIF1A, HIPK2, HNF4A, ID3, JUNB, KAT6A, KEAP1, LEF1, MAFB, MECP2, MED1, MED1…
GO:0019900	kinase binding	GO_MolecularFunction	1.2e-05	0.00043	122	[ACSL3, ACTA2, ADAM10, ADIPOR1, AKT1, ANGPT1, APC, ARHGEF7, AXIN1, BAD, BRSK1, CAB39, CADPS, CCDC88A, CCNK, CCNYL1, CD226, CD4, CDC25B, CDC37, CDKN2A, CDKN2B, CENPJ, CHEK2, CNPPD1, CRY1, CSPG4, CTNNB1, DAB2IP, DACT2, DAXX, DCX, DGKQ, DLG4, DNM1, DUSP3, DVL1, EEF1A2, FAF1, FZD5, GATA6, GCSAM, GNB2L1, GSK3B, HCLS1, HDAC5, HDAC7, HIF1A, IBTK, IL12RB2, IRS1, JAKMIP3, JTB, KIF14, KSR1, LATS1, LOC50538…
GO:0008047	enzyme activator activity	GO_MolecularFunction	2.4e-05	0.00066	88	[ABR, ACAP1, ADAP1, AFAP1L2, AGAP3, AHSA2, ALOX5AP, APOA1, ARFGAP2, ARHGAP15, ARHGAP21, ARHGAP25, ARHGAP26, ARHGAP31, ARHGAP33, ARHGAP36, ARHGAP4, ASAP1, ASAP2, ATP1B2, AXIN1, BAD, BCAS3, BCR, CAB39, CDC42EP2, CHN1, DAB2IP, DAXX, DCP1A, DEPDC5, DLG4, DNAJB6, DNAJC15, ELMOD3, FAM58A, GARNL3, GIT2, GNAQ, GNB2L1, GREM1, GTF2F1, IQGAP2, MALT1, MAP2K2, MAPK8IP2, MOB1B, NCKAP1L, NF1, NOXA1, NPRL2, OCRL…
GO:0046966	thyroid hormone receptor binding	GO_MolecularFunction	4.8e-05	0.001	11	[GAS2L1, GTF2B, MED1, MED12, MED13, MED16, MED24, NCOA6, TAF11, TAF7, TRIP12]
GO:0005096	GTPase activator activity	GO_MolecularFunction	5.9e-05	0.0012	55	[ABR, ACAP1, ADAP1, AGAP3, ARFGAP2, ARHGAP15, ARHGAP21, ARHGAP25, ARHGAP26, ARHGAP31, ARHGAP33, ARHGAP36, ARHGAP4, ASAP1, ASAP2, AXIN1, BCR, CDC42EP2, CHN1, DAB2IP, DEPDC5, DLG4, ELMOD3, GARNL3, GIT2, GNAQ, IQGAP2, NCKAP1L, NF1, NPRL2, OCRL, PGAM5, PREX2, RALGAPA1, RANGAP1, RASAL1, RASGRP3, RGS10, RGS11, RGS12, RGS13, RGS20, RGS4, RGS6, RGS9, RIC8B, SH3BGRL3, SIPA1, SIPA1L1, SIPA1L3, SRGAP1, SRGA…
GO:0016627	oxidoreductase activity, acting on the CH-CH group of donors	GO_MolecularFunction	0.00015	0.0022	22	[ACAD8, ACADS, ACADSB, ACOX1, BDH2, BLVRA, BLVRB, COX15, CPOX, DECR1, DECR2, DHCR24, DUS1L, DUS3L, ETFA, GCDH, IVD, LBR, PTGR1, SDHC, TECR, TM7SF2]
GO:0030695	GTPase regulator activity	GO_MolecularFunction	0.00016	0.0023	57	[ABR, ACAP1, ADAP1, AGAP3, ARFGAP2, ARHGAP15, ARHGAP21, ARHGAP25, ARHGAP26, ARHGAP31, ARHGAP33, ARHGAP36, ARHGAP4, ASAP1, ASAP2, AXIN1, BCR, CDC42EP2, CHN1, DAB2IP, DEPDC5, DLG4, ELMOD3, GARNL3, GIT2, GNAQ, IQGAP2, NCKAP1L, NF1, NPRL2, OCRL, PGAM5, PREX2, RALGAPA1, RANGAP1, RASAL1, RASGRP3, RGS10, RGS11, RGS12, RGS13, RGS20, RGS4, RGS6, RGS9, RIC8B, RTKN, SH3BGRL3, SH3BP4, SIPA1, SIPA1L1, SIPA1L3…
GO:0060589	nucleoside-triphosphatase regulator activity	GO_MolecularFunction	0.00017	0.0024	62	[ABR, ACAP1, ADAP1, AGAP3, AHSA2, ARFGAP2, ARHGAP15, ARHGAP21, ARHGAP25, ARHGAP26, ARHGAP31, ARHGAP33, ARHGAP36, ARHGAP4, ASAP1, ASAP2, ATP1B2, AXIN1, BCR, CDC42EP2, CHN1, DAB2IP, DEPDC5, DLG4, DNAJB6, DNAJC15, ELMOD3, GARNL3, GIT2, GNAQ, HSPBP1, IQGAP2, NCKAP1L, NF1, NPRL2, OCRL, PGAM5, PREX2, RALGAPA1, RANGAP1, RASAL1, RASGRP3, RGS10, RGS11, RGS12, RGS13, RGS20, RGS4, RGS6, RGS9, RIC8B, RTKN, S…
GO:0003676	nucleic acid binding	GO_MolecularFunction	0.00019	0.0026	691	[AARS2, ADAD1, ADAR, ADARB2, ADNP, AFF2, AHDC1, AHR, AIFM2, AKAP1, AKNA, ALB, ALG13, ALKBH5, ANXA11, ANXA7, APEH, APITD1, APTX, AR, ARID1A, ARID1B, ARNTL, ASCL2, ASH1L, ASH2L, ASXL1, ASXL3, ATN1, ATXN2L, BACH2, BAG4, BAHCC1, BANF1, BARX2, BATF2, BAZ2A, BCL2, BCOR, BHLHE41, BICC1, BLM, BOD1L1, BOP1, BPTF, BRD4, C18H19orf40, CAPRIN1, CAST, CBX8, CC2D1A, CC2D1B, CCDC124, CCDC47, CCT3, CDKN2A, CEBPG,…
GO:0030215	semaphorin receptor binding	GO_MolecularFunction	0.00022	0.0028	12	[SEMA3A, SEMA3D, SEMA3E, SEMA3F, SEMA4C, SEMA5A, SEMA6A, SEMA6B, SEMA6C, SEMA6D, SEMA7A, SH3BGRL3]
GO:0005125	cytokine activity	GO_MolecularFunction	0.00022	0.0029	17	[BMP3, BMPR1B, CCL25, CMTM8, CRLF1, CXCL13, CXCL16, GREM1, IL17F, IL36B, IL36G, INHBB, KITLG, LTB, TGFB3, TNFSF10, WNT5A]
GO:0017124	SH3 domain binding	GO_MolecularFunction	0.00024	0.003	23	[ADAM10, ADAM15, AFAP1L2, ARHGAP31, CBL, CYBA, DAB2IP, DENND1A, DNAJC6, ELMO1, EVL, GJA1, HCLS1, INPP5D, LANCL1, LYN, MICAL1, NCF1, NOXA1, OSTF1, PTPN12, SH3BP5L, WAS]
GO:0019901	protein kinase binding	GO_MolecularFunction	0.00061	0.0057	104	[ACSL3, ACTA2, ADAM10, ADIPOR1, AKT1, ANGPT1, APC, ARHGEF7, AXIN1, BAD, BRSK1, CADPS, CCDC88A, CCNK, CCNYL1, CD226, CD4, CDC25B, CDC37, CDKN2A, CDKN2B, CENPJ, CHEK2, CNPPD1, CRY1, CSPG4, DAB2IP, DACT2, DAXX, DCX, DLG4, DNM1, DUSP3, DVL1, EEF1A2, FAF1, FZD5, GATA6, GCSAM, GNB2L1, GSK3B, HCLS1, HDAC5, HDAC7, HIF1A, IBTK, IL12RB2, IRS1, JTB, KIF14, LATS1, LRP4, MAP2K7, MAP3K5, MAPK8IP1, MAPK8IP2, MA…
GO:0044389	ubiquitin-like protein ligase binding	GO_MolecularFunction	0.0007	0.0063	63	[ACTG1, AKTIP, AXIN1, BAG4, BCL2, BECN1, BID, CCT2, CDC34, CHEK2, CKB, CUL1, CUL4A, CUL5, DAXX, DDRGK1, DTX1, ERLIN2, FAF1, FBXW7, FOXO1, FZD5, GABARAPL1, GABARAPL2, GLMN, GSK3B, HIF1A, KCNH2, MAP1LC3A, MFN2, MUL1, NDUFS2, NEDD8, NGFR, NKD2, PIAS1, PINK1, PML, RALB, RNF8, SLC22A18, SMAD3, SMAD5, SNCAIP, SQSTM1, STUB1, STX8, SUMO1, TMBIM6, TMEM173, TP53, TRAF5, TRIB1, TRIB2, TRIM28, TUBB, UBE2G2, …
GO:0050839	cell adhesion molecule binding	GO_MolecularFunction	0.00076	0.0067	41	[ADAM15, ANXA7, CADM1, CADM2, CD151, CD200, CD226, COL16A1, CPE, CTGF, CTNNA1, CTNNAL1, CTNNB1, FGB, FGG, IGF1, ITGA4, ITGA6, ITGAL, ITGB5, ITGB6, ITGB7, KDR, L1CAM, LAMB1, NEO1, NLGN2, NOV, NPNT, NUMB, OLFM4, P2RX4, PKP3, POSTN, PROM1, S1PR2, SEMA7A, TGFBI, THBS4, VTN, WISP1]
GO:0019838	growth factor binding	GO_MolecularFunction	0.00084	0.0073	33	[ACVR1, COL1A1, COL1A2, COL2A1, COL6A1, CTGF, CXCL13, FGFR1, FGFR2, FIBP, FLT1, GPC1, HAX1, HTRA1, HTRA3, IGF2R, IGFBP2, KDR, LTBP3, NGFR, NKD2, NOV, NRP1, NTRK2, PCSK6, PDGFB, RHBDF1, RPS19, RPS2, TGFB3, TGFBR1, TGFBR3, WISP1]
GO:0003714	transcription corepressor activity	GO_MolecularFunction	0.00096	0.0081	40	[AJUBA, ASXL1, ATN1, BCOR, BHLHE41, CBFA2T2, CRYM, CTBP1, DAXX, DDX54, DMAP1, DNMT3B, DRAP1, ELK3, HDAC1, HDAC5, HDAC7, HIF3A, HIPK2, JAZF1, LIMD1, NCOR2, NFIB, PHF12, RBBP8, RERE, SAP30, SCAI, SIRT6, SKIL, SMYD1, SPEN, TCERG1, TCF4, TCF7L2, TRIM28, UXT, WNT4, ZFPM2, ZHX2]
GO:0051879	Hsp90 protein binding	GO_MolecularFunction	0.0011	0.0086	10	[AHR, ARNTL, CDC37, HIF1A, LOC524719, NPAS2, PPEF2, STUB1, UNC45A, USP19]
GO:0005504	fatty acid binding	GO_MolecularFunction	0.0011	0.0086	10	[ADH5, ALB, ALOX5AP, FABP3, FFAR4, HNF4A, S100A8, S100A9, SCP2, SNCA]
GO:0035257	nuclear hormone receptor binding	GO_MolecularFunction	0.0012	0.0094	35	[ASXL1, BCAS3, CRY1, CTNNB1, DAXX, DDX54, GAS2L1, GTF2B, HIF1A, LEF1, LOC540197, MED1, MED12, MED13, MED16, MED24, MMS19, NCOA2, NCOA6, NCOA7, NR1H2, NR1H4, PARK7, PKN1, PRPF6, RNF6, RXRA, TAF10, TAF11, TAF7, TCF21, TCF4, TCF7L2, TRIP12, WIPI2]
GO:0050544	arachidonic acid binding	GO_MolecularFunction	0.0013	0.01	4	[ALOX5AP, S100A8, S100A9, SNCA]
GO:0003682	chromatin binding	GO_MolecularFunction	0.0016	0.011	102	[ADNP, AJUBA, APITD1, APTX, ARID1A, ASH1L, ASH2L, ATN1, BAHCC1, BAP1, BARX2, BCAS3, BRD3, BRD4, C18H19orf40, CBX5, CHD8, COQ7, CTNNB1, DNMT1, DNMT3A, ELK4, ENY2, EYA3, FLI1, GATA6, GATAD2B, GLI1, GLI2, GLI3, HCFC1, HDAC1, HDAC7, HINFP, HIST1H1C, HIST1H1D, HIST1H1E, HP1BP3, ING5, KAT6A, KLHDC3, KMT2A, LEF1, LOC615936, MBD5, MECP2, MED1, MED12, MEF2C, MEIS3, MEOX1, NCOA2, NCOA6, NCOR2, NFATC2, NFIA…
GO:0003712	transcription cofactor activity	GO_MolecularFunction	0.0017	0.012	89	[AJUBA, ASXL1, ATN1, BCOR, BHLHE41, CBFA2T2, CRYM, CTBP1, CTNNB1, DAXX, DDX54, DMAP1, DNMT3B, DRAP1, EDF1, ELK3, ENY2, HCFC1, HDAC1, HDAC5, HDAC7, HIF3A, HINFP, HIPK2, ING4, JAZF1, JUNB, KAT6A, LIMD1, LOC540197, LPIN2, LPXN, MAGED1, MAML2, MED1, MED10, MED12, MED12L, MED13, MED14, MED16, MED19, MED24, MED31, MKL1, MMS19, NCOA2, NCOA6, NCOA7, NCOR2, NFIB, PARK7, PHF12, PHF21A, PIR, PKN1, PML, PPRC…
GO:0005126	cytokine receptor binding	GO_MolecularFunction	0.0019	0.013	29	[BDNF, BMP3, BMPR1B, CCL25, CRLF1, CXCL13, CXCL16, DAB2IP, EBI3, GREM1, IL12RB1, IL17F, IL36B, IL36G, INHBB, KITLG, LTB, SHC1, SMAD3, SPRED1, SPRED2, TGFB3, TGFBR1, TGFBR3, TLR5, TMBIM1, TNFSF10, TYK2, ZNF274]
GO:0008237	metallopeptidase activity	GO_MolecularFunction	0.002	0.013	48	[ACE2, ADAM10, ADAM11, ADAM15, ADAM19, ADAM23, ADAM32, ADAMTS18, ADAMTS19, ADAMTS20, ADAMTS6, ADAMTS9, ADAMTSL1, ADAMTSL2, ADAMTSL3, ADAMTSL4, AMZ2, ANPEP, BMP1, CPA4, CPA5, CPA6, CPD, CPE, CPM, CPQ, ENPEP, ERAP2, LTA4H, METAP1D, MMP11, MMP14, MMP16, MMP19, MMP28, MMP9, NPEPL1, NUDT16, OMA1, PAPPA2, PMPCA, RCE1, THSD4, TLL1, TRHDE, UQCRC1, XPNPEP1, YBEY]
GO:0036041	long-chain fatty acid binding	GO_MolecularFunction	0.0024	0.015	6	[ALOX5AP, FABP3, S100A8, S100A9, SCP2, SNCA]
GO:0016628	oxidoreductase activity, acting on the CH-CH group of donors, NAD or NADP as acceptor	GO_MolecularFunction	0.003	0.018	9	[BDH2, BLVRA, BLVRB, DECR1, DECR2, DHCR24, LBR, PTGR1, TM7SF2]
GO:0016881	acid-amino acid ligase activity	GO_MolecularFunction	0.0031	0.019	8	[CARNS1, FPGS, GCLC, GCLM, GSS, PPCS, TPGS1, UBE2M]
GO:0051427	hormone receptor binding	GO_MolecularFunction	0.0037	0.021	37	[ASXL1, BCAS3, CRY1, CTNNB1, DAXX, DDX54, GAS2L1, GTF2B, HIF1A, LEF1, LOC540197, MED1, MED12, MED13, MED16, MED24, MMS19, NCOA2, NCOA6, NCOA7, NR1H2, NR1H4, PARK7, PKN1, PRPF6, RNF6, RXRA, SRC, TAF10, TAF11, TAF7, TCF21, TCF4, TCF7L2, TRIP12, TYK2, WIPI2]
GO:0070011	peptidase activity, acting on L-amino acid peptides	GO_MolecularFunction	0.0038	0.021	131	[ACE2, ADAM10, ADAM11, ADAM15, ADAM19, ADAM23, ADAM32, ADAMTS18, ADAMTS19, ADAMTS20, ADAMTS6, ADAMTS9, ADAMTSL1, ADAMTSL2, ADAMTSL3, ADAMTSL4, AMZ2, ANPEP, APEH, ATG4B, ATG4D, BAP1, BMP1, CAPN10, CAPN11, CAPN6, CASP3, CASP4, CASP7, CFI, CLPP, COPS4, CPA4, CPA5, CPA6, CPD, CPE, CPM, CPQ, CTSA, CTSO, CTSS, CTSV, CTSW, DPP10, DPP3, DPP7, DPP9, ENPEP, ERAP2, F2, GGH, GZMA, GZMB, HTRA1, HTRA2, HTRA3, …
GO:0016849	phosphorus-oxygen lyase activity	GO_MolecularFunction	0.0044	0.023	10	[ADCY10, ADCY2, ADCY4, ADCY6, ADCY7, ADCY8, GUCY1A3, GUCY2C, NPR3, TKFC]
GO:0055106	ubiquitin-protein transferase regulator activity	GO_MolecularFunction	0.005	0.026	6	[AUP1, CBX8, FBXW7, GLMN, TRIB1, TRIB2]
GO:0008233	peptidase activity	GO_MolecularFunction	0.005	0.026	133	[ACE2, ADAM10, ADAM11, ADAM15, ADAM19, ADAM23, ADAM32, ADAMTS18, ADAMTS19, ADAMTS20, ADAMTS6, ADAMTS9, ADAMTSL1, ADAMTSL2, ADAMTSL3, ADAMTSL4, AMZ2, ANPEP, APEH, ATG4B, ATG4D, BAP1, BMP1, CAPN10, CAPN11, CAPN6, CASP3, CASP4, CASP7, CFI, CLPP, COPS4, CPA4, CPA5, CPA6, CPD, CPE, CPM, CPQ, CTSA, CTSO, CTSS, CTSV, CTSW, DPP10, DPP3, DPP7, DPP9, ENPEP, ERAP2, F2, GGH, GZMA, GZMB, HTRA1, HTRA2, HTRA3, …
GO:0032050	clathrin heavy chain binding	GO_MolecularFunction	0.0056	0.028	4	[CEMIP, CLTA, CLTB, GPR107]
GO:0008238	exopeptidase activity	GO_MolecularFunction	0.0062	0.03	28	[ACE2, ANPEP, APEH, CPA4, CPA5, CPA6, CPD, CPE, CPM, CPQ, CTSA, CTSV, DPP3, DPP7, ENPEP, ERAP2, GGH, JOSD2, LTA4H, METAP1D, NPEPL1, NUDT16, SCPEP1, SCRN1, SCRN3, TRHDE, UCHL1, XPNPEP1]
GO:0003697	single-stranded DNA binding	GO_MolecularFunction	0.0071	0.032	20	[BLM, CTC1, ERCC1, HNRNPA2B1, HNRNPDL, LONP1, MCM7, NABP2, NUP35, PMS2, POT1, RPA1, RTF1, SPEN, SSBP1, SSBP2, SSBP4, TDP2, XPC, YBX1]
GO:1990188	euchromatin binding	GO_MolecularFunction	0.007	0.032	3	[ASH2L, CTNNB1, SETD1A]
GO:0005173	stem cell factor receptor binding	GO_MolecularFunction	0.007	0.032	3	[KITLG, SPRED1, SPRED2]
GO:0042802	identical protein binding	GO_MolecularFunction	0.0073	0.033	208	[ABCG2, ACHE, ACTG1, ACVR1, ADAM10, ADD2, ADH5, ADIPOR1, AKT1, ALDH4A1, ALDOB, ANO1, ANXA4, ANXA7, APOA1, APOA1BP, ASNS, ASNSD1, ATG101, ATG7, ATL1, ATL3, AXIN1, B2M, B4GALT1, BAK1, BCL2, BHLHE41, BOK, BTK, C1QTNF6, CACYBP, CADM1, CADM2, CBX1, CBX5, CCDC88A, CCDC91, CD200, CD226, CD4, CD8A, CDA, CENPF, CEP72, CHEK2, CHMP1A, CLDN16, COL1A1, COL1A2, COL2A1, COQ9, CORO1A, CPOX, CPQ, CRYM, CTBP1, CUB…
GO:0030546	receptor activator activity	GO_MolecularFunction	0.0083	0.036	8	[CDK5, CXCL13, GREM1, MED1, MED16, NCOA2, PRKCE, SFRP2]
GO:0042043	neurexin family protein binding	GO_MolecularFunction	0.0085	0.037	5	[CASK, CPE, NLGN1, NLGN2, NLGN3]
GO:0004553	hydrolase activity, hydrolyzing O-glycosyl compounds	GO_MolecularFunction	0.0096	0.04	9	[ABHD10, AGL, CD44, CEMIP, CHID1, FUCA2, GLB1L, GNE, GUSB]
GO:0042169	SH2 domain binding	GO_MolecularFunction	0.0095	0.04	11	[AFAP1L2, CRK, CTR9, GNB2L1, SH3PXD2B, SIT1, SKAP1, SQSTM1, SRC, SYNGR3, SYP]
GO:0005044	scavenger receptor activity	GO_MolecularFunction	0.011	0.045	17	[ACKR2, ACKR3, CD5, CFI, CXCL16, DMBT1, ENPP2, LGALS3BP, PRG4, SBSPON, SSC5D, SUSD2, TMPRSS13, TMPRSS2, TMPRSS4, TMPRSS5, VTN]
GO:0004016	adenylate cyclase activity	GO_MolecularFunction	0.012	0.048	8	[ADCY2, ADCY4, ADCY6, ADCY7, ADCY8, GUCY1A3, GUCY2C, NPR3]

## Sheet: S7b_RUMEN KEGGS mRNAs
Table S7b: KEGG pathways enriched for rumen DE mRNAs
GOID	GOTerm	Term PValue	Term PValue Corrected with None	Associated Genes Found
GO:0003010	Ribosome	1e-05	1e-05	[FAU, MRPL1, MRPL10, MRPL11, MRPL14, MRPL16, MRPL18, MRPL20, MRPL21, MRPL24, MRPL27, MRPL28, MRPL36, MRPL4, MRPS11, MRPS16, MRPS2, MRPS5, MRPS7, RPL10A, RPL11, RPL12, RPL13, RPL14, RPL15, RPL18, RPL19, RPL24, RPL27, RPL28, RPL29, RPL34, RPL37A, RPL7A, RPL8, RPLP0, RPLP1, RPS10, RPS12, RPS15, RPS15A, RPS18, RPS19, RPS2, RPS20, RPS23, RPS3, RPS3A, RPS5, RPS7, RPS8, RPS9, RSL24D1]
GO:0005200	Pathways in cancer	0.00049	0.00049	[ADCY2, ADCY4, ADCY6, ADCY7, ADCY8, AKT1, AR, AXIN1, BAD, BCL2, BCR, BID, CASP3, CBL, CBLB, CDKN2A, CDKN2B, CKS2, COL4A3, COL4A4, COL4A5, COL4A6, CRK, CRKL, CSF2RA, CTBP1, CTNNA1, CTNNB1, DVL1, DVL2, DVL3, E2F3, EDNRA, EDNRB, EGLN1, EP300, ETS1, F2RL3, FGF11, FGF7, FGFR1, FGFR2, FLT3, FOXO1, FZD5, GLI1, GLI2, GLI3, GNAQ, GNB3, GNB5, GNG2, GNG4, GSK3B, HDAC1, HIF1A, HRAS, IGF1, ITGA2, ITGA6, KITLG…
GO:0004512	ECM-receptor interaction	0.0006	0.0006	[AGRN, CD44, CD47, COL1A1, COL1A2, COL2A1, COL4A3, COL4A4, COL4A5, COL4A6, COL6A1, COL9A3, ITGA2, ITGA4, ITGA6, ITGA8, ITGB5, ITGB6, ITGB7, ITGB8, LAMA1, LAMA2, LAMB1, LAMB3, LAMC2, SV2B, SV2C, THBS4, VTN]
GO:0005220	Chronic myeloid leukemia	0.0014	0.0014	[AKT1, BAD, BCR, CBL, CBLB, CDKN2A, CRK, CRKL, CTBP1, E2F3, HDAC1, HRAS, KRAS, MAP2K2, MECOM, PIK3CA, PIK3CD, SHC1, SHC2, SMAD3, SOS1, SOS2, TGFB3, TGFBR1, TP53]
GO:0005216	Thyroid cancer	0.0015	0.0015	[CTNNB1, HRAS, KRAS, LEF1, MAP2K2, NCOA4, RET, RXRA, RXRB, TCF7L1, TCF7L2, TP53, TPR]
GO:0004330	Notch signaling pathway	0.0029	0.0029	[CTBP1, DTX1, DTX3, DTX3L, DTX4, DVL1, DVL2, DVL3, EP300, HDAC1, JAG2, MAML2, NCOR2, NCSTN, NOTCH2, NOTCH3, NUMB, RBPJ]
GO:0005206	MicroRNAs in cancer	0.0043	0.0043	[BAK1, BCL2, BMPR2, CASP3, CD44, CDC25B, CDKN2A, CRK, CRKL, DICER1, DNMT1, DNMT3A, DNMT3B, E2F3, EP300, HDAC1, HRAS, IRS1, KRAS, MAP2K2, MARCKS, MDM4, MMP16, MMP9, NOTCH2, NOTCH3, PDCD4, PDGFB, PIK3CA, PIM1, PRKCE, RECK, SHC1, SOS1, SOS2, SPRY2, TP53, ZEB2, ZFPM2]
GO:0000072	Synthesis and degradation of ketone bodies	0.0053	0.0053	[ACAT1, ACAT2, BDH1, BDH2, HMGCL, HMGCS2]
GO:0004144	Endocytosis	0.0064	0.0064	[ACAP1, AGAP3, AP2B1, AP2M1, AP2S1, ARF3, ARFGAP2, ARPC1B, ARPC2, ARPC3, ASAP1, ASAP2, CBL, CBLB, CHMP1A, CHMP2A, CHMP2B, CHMP5, CHMP6, CHMP7, CLTA, CLTB, DNAJC6, DNM1, EHD3, EPN1, EPS15, EPS15L1, FGFR2, FLT1, GBF1, GIT2, GRK3, HGS, HRAS, IGF2R, IQSEC2, KDR, KIF5A, KIF5C, PARD3, PARD6G, PLD2, PML, PRKCI, RAB11A, RAB11FIP5, RAB5B, RAB7A, RET, RUFY1, SH3GLB2, SH3KBP1, SMAD3, SNF8, SRC, TGFB3, TGFBR…
GO:0004360	Axon guidance	0.0086	0.0086	[BMPR1B, BMPR2, BOC, CDK5, DPYSL5, EPHA2, EPHA3, EPHA7, EPHB2, FYN, GSK3B, HRAS, KRAS, L1CAM, NFATC2, NGEF, NRP1, NTNG1, PARD3, PARD6G, PIK3CA, PIK3CD, PLXNA3, PLXNB1, RAC1, ROCK2, SEMA3A, SEMA3D, SEMA3E, SEMA3F, SEMA4C, SEMA5A, SEMA6A, SEMA6B, SEMA6C, SEMA6D, SEMA7A, SHH, SMO, SRC, SRGAP1, SRGAP2, SRGAP3, SSH2, TRPC5, UNC5C, WNT4, WNT5A]
GO:0004919	Thyroid hormone signaling pathway	0.0088	0.0088	[ACTG1, AKT1, ATP1B2, ATP2A2, BAD, CTNNB1, EP300, FOXO1, GSK3B, HDAC1, HIF1A, HRAS, KRAS, MAP2K2, MED1, MED12, MED12L, MED13, MED14, MED16, MED24, NCOA1, NCOA2, NOTCH2, NOTCH3, PIK3CA, PIK3CD, PLCE1, RXRA, RXRB, SLC16A10, SRC, TP53, WNT4]
GO:0005217	Basal cell carcinoma	0.0089	0.0089	[AXIN1, CTNNB1, DVL1, DVL2, DVL3, FZD5, GLI1, GLI2, GLI3, GSK3B, LEF1, PTCH2, SHH, SMO, TCF7L1, TCF7L2, TP53, WNT4, WNT5A]
GO:0004662	B cell receptor signaling pathway	0.0093	0.0093	[AKT1, BTK, CARD11, CD19, CD22, CD79A, GSK3B, HRAS, IFITM1, INPP5D, KRAS, LYN, MALT1, MAP2K2, NFATC2, PIK3AP1, PIK3CA, PIK3CD, RAC1, RASGRP3, SOS1, SOS2, VAV2]
GO:0000533	Glycosaminoglycan biosynthesis	0.0096	0.0096	[B4GALT1, B4GALT2, B4GALT4, CHST2, CHST4, ST3GAL1, ST3GAL2]
GO:0000010	Glycolysis / Gluconeogenesis	0.011	0.011	[ACSS2, ADH5, ALDH3B2, ALDOB, PFKL]
GO:0000980	Metabolism of xenobiotics by cytochrome P450	0.011	0.011	[ADH5, AKR7A2, ALDH3B2, CBR3, CYP2S1, MGST3]
GO:0005100	Bacterial invasion of epithelial cells	0.012	0.012	[ACTG1, ARPC1B, ARPC2, ARPC3, CBL, CBLB, CLTA, CLTB, CRK, CRKL, CTNNA1, CTNNB1, CTTN, DNM1, ELMO1, HCLS1, PIK3CA, PIK3CD, RAC1, SHC1, SHC2, SRC, WAS, WASF2]
GO:0004120	Ubiquitin mediated proteolysis	0.015	0.015	[ANAPC1, ANAPC11, ANAPC2, ANAPC5, BTRC, CBL, CBLB, CDC26, CDC34, CUL1, CUL4A, CUL5, DET1, FBXW7, KEAP1, KLHL13, NHLRC1, PIAS1, PIAS2, PIAS3, PML, RCHY1, RNF7, SIAH1, STUB1, SYVN1, TRIM32, TRIP12, UBA2, UBA7, UBE2D1, UBE2E2, UBE2G2, UBE2K, UBE2M, UBE2N, UBE3C, UBR5]
GO:0005130	Pathogenic Escherichia coli infection	0.016	0.016	[ACTG1, ARHGEF2, ARPC1B, ARPC2, ARPC3, CD14, CTNNB1, CTTN, FYN, HCLS1, KRT18, ROCK2, TLR5, TUBA4A, TUBB, TUBB4B, WAS, YWHAZ]
GO:0005144	Malaria	0.016	0.016	[ITGAL, TGFB3, THBS4]
GO:0004510	Focal adhesion	0.017	0.017	[ACTG1, AKT1, BAD, BCL2, COL1A1, COL1A2, COL2A1, COL4A3, COL4A4, COL4A5, COL4A6, COL6A1, COL9A3, CRK, CRKL, CTNNB1, FLT1, FYN, GSK3B, HRAS, IGF1, ITGA2, ITGA4, ITGA6, ITGA8, ITGB5, ITGB6, ITGB7, ITGB8, KDR, LAMA1, LAMA2, LAMB1, LAMB3, LAMC2, MAPK10, PARVG, PDGFB, PGF, PIK3CA, PIK3CD, RAC1, ROCK2, SHC1, SHC2, SOS1, SOS2, SRC, THBS4, TLN2, VAV2, VTN]
GO:0005213	Endometrial cancer	0.017	0.017	[AKT1, AXIN1, BAD, CTNNA1, CTNNB1, GSK3B, HRAS, KRAS, LEF1, MAP2K2, PIK3CA, PIK3CD, SOS1, SOS2, TCF7L1, TCF7L2, TP53]
GO:0005215	Prostate cancer	0.019	0.019	[AKT1, AR, BAD, BCL2, CREB3L1, CREB3L2, CTNNB1, E2F3, EP300, FGFR1, FGFR2, FOXO1, GSK3B, HRAS, IGF1, KRAS, LEF1, MAP2K2, PDGFB, PIK3CA, PIK3CD, SOS1, SOS2, TCF7L1, TCF7L2, TP53]
GO:0005210	Colorectal cancer	0.02	0.02	[AKT1, AXIN1, BAD, BCL2, CASP3, CTNNB1, GSK3B, KRAS, LEF1, MAPK10, PIK3CA, PIK3CD, RAC1, SMAD3, TCF7L1, TCF7L2, TGFB3, TGFBR1, TP53]
GO:0004015	Rap1 signaling pathway	0.021	0.021	[ACTG1, ADCY2, ADCY4, ADCY6, ADCY7, ADCY8, AKT1, ANGPT1, APBB1IP, CALML4, CRK, CRKL, CTNNB1, EPHA2, F2RL3, FGF11, FGF7, FGFR1, FGFR2, FLT1, FYB, GNAQ, HRAS, IGF1, ITGAL, KDR, KITLG, KRAS, LPAR2, LPAR4, MAGI3, MAP2K2, NGFR, P2RY1, PARD3, PARD6G, PDGFB, PGF, PIK3CA, PIK3CD, PLCE1, PRKCI, PRKD3, RAC1, RALB, RAPGEF4, RASGRP3, SIPA1, SIPA1L1, SIPA1L3, SKAP1, SRC, TLN2, VAV2]
GO:0000280	Valine, leucine and isoleucine degradation	0.025	0.025	[ACAD8, ACADS, ACADSB, ACAT1, ACAT2, ACSF3, BCKDHA, BCKDHB, ECHS1, HADH, HIBADH, HMGCL, HMGCS2, IVD, MCEE, MUT]
GO:0004060	Cytokine-cytokine receptor interaction	0.027	0.027	[ACKR3, ACVR1, AMH, BMPR1B, BMPR2, CCL25, CCR4, CNTFR, CSF2RA, CX3CR1, CXCL13, CXCL16, EDA2R, FLT1, FLT3, IFNAR1, IFNGR2, IL12RB1, IL12RB2, IL13RA1, IL17F, IL17RA, IL1R1, IL20RB, IL21R, IL22RA1, IL7R, INHBB, KDR, KITLG, LTB, NGFR, PDGFB, TGFB3, TGFBR1, TNFRSF19, TNFSF10, TNFSF18]
GO:0004371	Apelin signaling pathway	0.029	0.029	[ACTA2, ADCY10, ADCY2, ADCY4, ADCY6, ADCY7, ADCY8, AKT1, APLNR, BECN1, CALML4, CTGF, EGR1, GABARAPL1, GABARAPL2, GNAQ, GNB3, GNB5, GNG2, GNG4, HDAC5, HRAS, ITPR2, JAG2, KRAS, MAP2K2, MEF2C, MYL4, NOS1, NOTCH3, NRF1, PDE3B, PIK3CG, PRKCE, SLC8A2, SMAD3, TGFBR1]
GO:0002010	ABC transporters	0.034	0.034	[ABCA12, ABCG2, CFTR]
GO:0004080	Neuroactive ligand-receptor interaction	0.036	0.036	[ADCYAP1R1, ADRA1A, AGTR2, APLNR, CCKAR, CYSLTR2, EDNRA, EDNRB, F2, F2RL3, GABBR1, GABBR2, GABRA3, GABRA5, GABRE, GRIA3, GRIA4, GRID1, GRIK5, GRIN3A, GRM7, GZMA, HCRTR1, LPAR2, LPAR4, MCHR1, NPY2R, NR3C1, P2RX3, P2RX4, P2RY1, P2RY13, P2RY6, PARD3, PTGFR, PTH1R, RXFP1, S1PR2, TACR3, VIPR2]
GO:0005222	Small cell lung cancer	0.037	0.037	[AKT1, BCL2, CDKN2B, CKS2, COL4A3, COL4A4, COL4A5, COL4A6, E2F3, ITGA2, ITGA6, LAMA1, LAMA2, LAMB1, LAMB3, LAMC2, PIAS2, PIK3CA, PIK3CD, RARB, RXRA, RXRB, TP53, TRAF5]
GO:0004727	GABAergic synapse	0.04	0.04	[ADCY2, ADCY4, ADCY6, ADCY7, ADCY8, CACNA1B, CACNA1D, GABARAPL1, GABARAPL2, GABBR1, GABBR2, GABRA3, GABRA5, GABRE, GLUL, GNB3, GNB5, GNG2, GNG4, NSF, PLCL1, SLC38A2, SLC38A3, SLC6A1, SRC]
GO:0000140	Steroid hormone biosynthesis	0.043	0.043	[AKR1D1, HSD17B6, HSD17B8, STS, SULT2B1]
GO:0000982	Drug metabolism	0.047	0.047	[ADH5, ALDH3B2, FMO2, FMO5, MAOA, MAOB, MGST3]
GO:0004215	Apoptosis	0.048	0.048	[BAK1, BCL2, BECN1, BID, BOK, CASP3, CASP7, DIABLO, HTRA2, MAPK10, NGFR]
GO:0005412	Arrhythmogenic right ventricular cardiomyopathy (ARVC)	0.049	0.049	[ACTG1, ATP2A2, CACNA1D, CACNB2, CACNB4, CTNNA1, CTNNB1, GJA1, ITGA2, ITGA4, ITGA6, ITGA8, ITGB5, ITGB6, ITGB7, ITGB8, LAMA2, LEF1, PKP2, TCF7L1, TCF7L2]

## Sheet: S7c_Ileum  GO mRNAs
Table S7c: GO terms enriched for iluem DE mRNAs
GOID	GOTerm	Ontology Source	Term PValue	Term PValue Corrected with Benjamini-Hochberg	Associated Genes in data set
GO:0050877	neurological system process	GO_BiologicalProcess	2.3e-46	2.2e-43	[AARS, ABCA7, ADCY5, ALG10, AP1S2, APLP2, APP, ATP1A2, AXIN1, BCR, BRAF, BTBD9, CACNB4, CCDC66, CDKN1B, CHRM3, CLN5, CLN8, CNGA3, COL1A1, CREB1, CRYM, DGCR2, DVL1, EIF2AK3, FBXO11, FGFR1, FOXS1, FZD2, GMFB, GNAS, GPR52, ITGA5, ITPR3, JAM3, KCNQ4, LAMB2, LEF1, LRIG2, MAP1A, MAPK3, MME, MTMR2, MYH14, MYO7A, NBN, NIPBL, NPTX2, OTOG, PAFAH1B1, PDE8B, PEX5, PGAP1, POMK, PPEF1, PPP1R1B, PRKAR2B, PTEN, …
GO:0003008	system process	GO_BiologicalProcess	3e-36	1.9e-33	[AARS, ABCA7, ABCG5, ABCG8, ACE, ACTA2, ACVRL1, ADCY5, ADRA2B, AKAP9, ALDOA, ALG10, AP1S2, APLP2, APP, ATP1A2, AXIN1, BCR, BRAF, BTBD9, BVES, CACNA1S, CACNB4, CCDC66, CCDC78, CD34, CDC42, CDKN1B, CHRM3, CLN5, CLN8, CNGA3, COL1A1, COL1A2, COL4A3BP, CPS1, CREB1, CRY2, CRYM, DGCR2, DLG1, DMPK, DNM1L, DVL1, EIF2AK3, F11R, FBXO11, FGFR1, FOXS1, FZD2, GAS6, GLRX3, GMFB, GNAS, GPR52, GSK3B, GTF2I, GTF2I…
GO:0032559	adenyl ribonucleotide binding	GO_BiologicalProcess	5.7e-25	2.7e-22	[AARS, ABCA7, ABL1, ACADM, ACE, ACTN1, ACTN4, ACVRL1, ADAMTS12, ADAMTS7, ADAR, ADRA2B, AEBP2, AFAP1L2, AGL, AGO3, AGRN, AHCTF1, AKAP9, AKIRIN2, AKT1, AKT3, ALG5, ALG6, ALKBH4, ALKBH8, ALPK3, ANAPC11, ANAPC16, ANAPC4, ANAPC7, ANKIB1, ANKRA2, ANKRD13C, AP5Z1, APC, APLP2, APP, AQR, ARFGEF1, ARID3A, ARID4A, ARID4B, ARID5B, ARIH1, ARL2BP, ARMT1, ARPP19, ASB14, ASH1L, ASZ1, ATAD2B, ATF1, ATF2, ATG12, A…
GO:0022613	ribonucleoprotein complex biogenesis	GO_BiologicalProcess	5.7e-20	1.5e-17	[ABCD3, ACAD9, ACP2, ACTA2, ACTN1, ACTN4, ACTR2, ACTR3, ACTR6, ADAMTS7, AEBP2, AFAP1, AGFG1, AHCTF1, AKT1, AKT3, ALKBH4, ALMS1, ANAPC11, ANAPC16, ANAPC4, ANKFY1, ANP32E, AP3B1, APC, ARAP1, ARFGEF1, ARHGEF10, ARHGEF17, ARID4A, ARID4B, ARL1, ARL13B, ARL6, ARPC2, ARPC3, ARPC5, ARPP19, ASH1L, ASZ1, ATAD2B, ATF2, ATG12, ATG14, ATG16L2, ATG2A, ATG3, ATG4C, ATG9A, ATL2, ATM, ATP2C1, ATP6V0D1, ATP6V1D, A…
GO:1902531	regulation of intracellular signal transduction	GO_BiologicalProcess	5.7e-20	1.5e-17	[ABCD3, ACAD9, ACP2, ACTA2, ACTN1, ACTN4, ACTR2, ACTR3, ACTR6, ADAMTS7, AEBP2, AFAP1, AGFG1, AHCTF1, AKT1, AKT3, ALKBH4, ALMS1, ANAPC11, ANAPC16, ANAPC4, ANKFY1, ANP32E, AP3B1, APC, ARAP1, ARFGEF1, ARHGEF10, ARHGEF17, ARID4A, ARID4B, ARL1, ARL13B, ARL6, ARPC2, ARPC3, ARPC5, ARPP19, ASH1L, ASZ1, ATAD2B, ATF2, ATG12, ATG14, ATG16L2, ATG2A, ATG3, ATG4C, ATG9A, ATL2, ATM, ATP2C1, ATP6V0D1, ATP6V1D, A…
GO:0032555	purine ribonucleotide binding	GO_BiologicalProcess	1.6e-19	3.8e-17	[AARS, ABCA7, ABL1, ACADM, ACE, ACTA2, ACTG2, ACTN1, ACTN4, ACVRL1, ADAM15, ADAM33, ADAMTS12, ADAMTS15, ADAMTS2, ADAMTS4, ADAMTS7, ADAMTS8, ADAMTS9, ADAR, ADRA2B, AEBP2, AEN, AFAP1L2, AGL, AGO3, AGRN, AHCTF1, AKAP9, AKIRIN2, AKT1, AKT3, ALG5, ALG6, ALKBH4, ALKBH8, ALPK3, ANAPC11, ANAPC16, ANAPC4, ANAPC7, ANKIB1, ANKRA2, ANKRD13C, ANPEP, AP2A1, AP5Z1, APC, APEH, APLP2, APP, AQR, ARFGEF1, ARID3A, A…
GO:0090178	regulation of establishment of planar polarity involved in neural tube closure	GO_BiologicalProcess	3.5e-18	7.4e-16	[AARS, ACTN1, ACTN4, ACVRL1, ADAR, AEBP2, AEN, AFAP1L2, AGO3, AGRN, AHCTF1, AKIRIN2, AKT1, ALKBH8, ANKRA2, AP5Z1, APP, AQR, ARID3A, ARID4A, ARID4B, ARID5B, ARL2BP, ASH1L, ASZ1, ATAD2B, ATF1, ATF2, ATG16L2, ATM, ATR, ATRX, ATXN1L, AXIN1, BAHCC1, BAZ1A, BBS7, BCL10, BCL2L12, BCL3, BCL9, BCLAF1, BDP1, BIRC2, BMP7, BOP1, BRWD1, BRWD3, C1D, CARF, CARM1, CARS, CC2D1A, CCAR1, CCDC59, CCNB1IP1, CCNC, CCN…
GO:0022007	convergent extension involved in neural plate elongation	GO_BiologicalProcess	5.6e-17	1e-14	[AARS, ACOT7, ACTN1, ACTN4, ACVRL1, ADAR, ADCY5, ADCY6, ADRA2B, ADSS, AEBP2, AEN, AFAP1L2, AGO3, AGRN, AHCTF1, AK1, AK6, AK9, AKAP12, AKIRIN2, AKT1, ALDOA, ALDOB, ALKBH8, AMD1, ANKRA2, AP5Z1, APP, APRT, AQR, ARID3A, ARID4A, ARID4B, ARID5B, ARL2BP, ASH1L, ASZ1, ATAD2B, ATF1, ATF2, ATG16L2, ATM, ATP1A2, ATP5D, ATP5S, ATP6V1A, ATP6V1B2, ATR, ATRX, ATXN1L, AXIN1, BAHCC1, BAZ1A, BBS7, BCL10, BCL2L12, …
GO:1901575	organic substance catabolic process	GO_BiologicalProcess	8.3e-17	1.4e-14	[AARS, ABCA7, ABL1, ACE, ACVRL1, ADAR, ADRA2B, AFAP1L2, AKAP9, AKT1, AKT3, ALG5, ALG6, ALKBH4, ALKBH8, ALPK3, ANAPC11, ANAPC16, ANAPC4, ANAPC7, ANKIB1, APC, APLP2, APP, ARFGEF1, ARID4A, ARID4B, ARIH1, ARL2BP, ARMT1, ARPP19, ASB14, ASH1L, ASZ1, ATF2, ATG12, ATG14, ATG3, ATG4C, ATM, ATR, AXIN1, AXL, B3GALT6, B3GNT3, B3GNT5, BAG6, BANK1, BCL10, BIRC2, BMP2K, BMP7, BNIP2, BRAF, BRPF3, CAB39, CACUL1, …
GO:0014020	primary neural tube formation	GO_BiologicalProcess	5.4e-16	8e-14	[AARS, ACOT7, ACTN1, ACTN4, ACVRL1, ADAR, ADCY5, ADCY6, ADRA2B, ADSS, AEBP2, AEN, AFAP1L2, AGO3, AGRN, AHCTF1, AK1, AK6, AK9, AKAP12, AKIRIN2, AKT1, ALAD, ALDH4A1, ALDOA, ALDOB, ALKBH8, AMD1, AMDHD1, ANKRA2, AP5Z1, APP, APRT, AQR, ARID3A, ARID4A, ARID4B, ARID5B, ARL2BP, ASH1L, ASZ1, ATAD2B, ATF1, ATF2, ATG16L2, ATM, ATP1A2, ATP5D, ATP5S, ATP6V1A, ATP6V1B2, ATR, ATRX, ATXN1L, AXIN1, BAHCC1, BAZ1A,…
GO:0006396	RNA processing	GO_BiologicalProcess	1.6e-15	2.2e-13	[AARS, ADAR, AGO3, ALKBH8, APP, AQR, BOP1, C1D, CCNL1, CCNT1, CDC40, CDC73, CDK9, CDKAL1, CLK1, CLK3, CLK4, CMTR1, CNOT7, CPSF2, CPSF3, CPSF4, CPSF6, CSTF3, CTR9, CTU2, CWC15, CWC22, DCAF13, DDX20, DDX46, DDX5, DHX29, DHX36, DHX40, DHX8, DIMT1, DIS3, DUS1L, DUS3L, DUS4L, DYRK1B, ELAC2, ERI2, EXOSC4, EXOSC8, FARS2, GCFC2, GTPBP3, HNRNPA2B1, HTATSF1, INTS1, INTS2, INTS6, INTS8, KRR1, LARP6, LARP7, …
GO:0051282	regulation of sequestering of calcium ion	GO_BiologicalProcess	1.6e-15	2.2e-13	[AARS, ADAR, AGO3, ALKBH8, APP, AQR, BOP1, C1D, CCNL1, CCNT1, CDC40, CDC73, CDK9, CDKAL1, CLK1, CLK3, CLK4, CMTR1, CNOT7, CPSF2, CPSF3, CPSF4, CPSF6, CSTF3, CTR9, CTU2, CWC15, CWC22, DCAF13, DDX20, DDX46, DDX5, DHX29, DHX36, DHX40, DHX8, DIMT1, DIS3, DUS1L, DUS3L, DUS4L, DYRK1B, ELAC2, ERI2, EXOSC4, EXOSC8, FARS2, GCFC2, GTPBP3, HNRNPA2B1, HTATSF1, INTS1, INTS2, INTS6, INTS8, KRR1, LARP6, LARP7, …
GO:0043535	regulation of blood vessel endothelial cell migration	GO_BiologicalProcess	1.6e-15	2.2e-13	[AARS, ADAR, AGO3, ALKBH8, APP, AQR, BOP1, C1D, CCNL1, CCNT1, CDC40, CDC73, CDK9, CDKAL1, CLK1, CLK3, CLK4, CMTR1, CNOT7, CPSF2, CPSF3, CPSF4, CPSF6, CSTF3, CTR9, CTU2, CWC15, CWC22, DCAF13, DDX20, DDX46, DDX5, DHX29, DHX36, DHX40, DHX8, DIMT1, DIS3, DUS1L, DUS3L, DUS4L, DYRK1B, ELAC2, ERI2, EXOSC4, EXOSC8, FARS2, GCFC2, GTPBP3, HNRNPA2B1, HTATSF1, INTS1, INTS2, INTS6, INTS8, KRR1, LARP6, LARP7, …
GO:0001510	RNA methylation	GO_BiologicalProcess	1.6e-15	2.2e-13	[AARS, ADAR, AGO3, ALKBH8, APP, AQR, BOP1, C1D, CCNL1, CCNT1, CDC40, CDC73, CDK9, CDKAL1, CLK1, CLK3, CLK4, CMTR1, CNOT7, CPSF2, CPSF3, CPSF4, CPSF6, CSTF3, CTR9, CTU2, CWC15, CWC22, DCAF13, DDX20, DDX46, DDX5, DHX29, DHX36, DHX40, DHX8, DIMT1, DIS3, DUS1L, DUS3L, DUS4L, DYRK1B, ELAC2, ERI2, EXOSC4, EXOSC8, FARS2, GCFC2, GTPBP3, HNRNPA2B1, HTATSF1, INTS1, INTS2, INTS6, INTS8, KRR1, LARP6, LARP7, …
GO:0014022	neural plate elongation	GO_BiologicalProcess	7.7e-15	9.2e-13	[AARS, ACOT7, ACTN1, ACTN4, ACVRL1, ADAR, ADCY5, ADCY6, ADRA2B, ADSS, AEBP2, AEN, AFAP1L2, AGO3, AGRN, AHCTF1, AK1, AK6, AK9, AKAP12, AKIRIN2, AKT1, ALAD, ALDOA, ALDOB, ALKBH8, AMD1, AMDHD1, ANKRA2, AP5Z1, APP, APRT, AQR, ARID3A, ARID4A, ARID4B, ARID5B, ARL2BP, ASH1L, ASZ1, ATAD2B, ATF1, ATF2, ATG16L2, ATM, ATP1A2, ATP5D, ATP5S, ATP6V1A, ATP6V1B2, ATR, ATRX, ATXN1L, AXIN1, BAHCC1, BAZ1A, BBS7, BC…
GO:0000075	cell cycle checkpoint	GO_BiologicalProcess	1.1e-14	1.3e-12	[ACTA2, ACTN1, ACTN4, ACTR2, ACTR3, ADAMTS7, AGFG1, ALKBH4, ALMS1, ANAPC11, ANAPC16, ANAPC4, ANKFY1, APC, ARAP1, ARFGEF1, ARHGEF10, ARHGEF17, ARID4A, ARID4B, ARL13B, ARL6, ARPC2, ARPC3, ARPC5, ARPP19, ASH1L, ASZ1, ATF2, ATG12, ATG14, ATG2A, ATG3, ATG4C, ATG9A, ATM, ATP2C1, ATP6V0D1, ATP6V1D, ATRX, AXIN1, BAG6, BBS7, BBS9, BCAR1, BCR, BICD2, BID, BIRC2, BMP7, BNIP2, BRAF, BRPF3, CA7, CAPZA1, CAPZA…
GO:0006793	phosphorus metabolic process	GO_BiologicalProcess	1.1e-14	1.3e-12	[ACTA2, ACTN1, ACTN4, ACTR2, ACTR3, ADAMTS7, AGFG1, ALKBH4, ALMS1, ANAPC11, ANAPC16, ANAPC4, ANKFY1, APC, ARAP1, ARFGEF1, ARHGEF10, ARHGEF17, ARID4A, ARID4B, ARL13B, ARL6, ARPC2, ARPC3, ARPC5, ARPP19, ASH1L, ASZ1, ATF2, ATG12, ATG14, ATG2A, ATG3, ATG4C, ATG9A, ATM, ATP2C1, ATP6V0D1, ATP6V1D, ATRX, AXIN1, BAG6, BBS7, BBS9, BCAR1, BCR, BICD2, BID, BIRC2, BMP7, BNIP2, BRAF, BRPF3, CA7, CAPZA1, CAPZA…
GO:0051253	negative regulation of RNA metabolic process	GO_BiologicalProcess	1.1e-14	1.3e-12	[ACTA2, ACTN1, ACTN4, ACTR2, ACTR3, ADAMTS7, AGFG1, ALKBH4, ALMS1, ANAPC11, ANAPC16, ANAPC4, ANKFY1, APC, ARAP1, ARFGEF1, ARHGEF10, ARHGEF17, ARID4A, ARID4B, ARL13B, ARL6, ARPC2, ARPC3, ARPC5, ARPP19, ASH1L, ASZ1, ATF2, ATG12, ATG14, ATG2A, ATG3, ATG4C, ATG9A, ATM, ATP2C1, ATP6V0D1, ATP6V1D, ATRX, AXIN1, BAG6, BBS7, BBS9, BCAR1, BCR, BICD2, BID, BIRC2, BMP7, BNIP2, BRAF, BRPF3, CA7, CAPZA1, CAPZA…
GO:0051173	positive regulation of nitrogen compound metabolic process	GO_BiologicalProcess	1.7e-14	1.8e-12	[ADAMTS12, ADAMTS7, AGO3, AKT1, ANAPC11, ANAPC4, ANKIB1, APC, ARIH1, ATM, AUP1, AXIN1, BAG6, BBS7, BCAP31, BIRC2, CACUL1, CCDC22, CD81, CDC27, CDC34, CENPE, CLN8, CLPP, CLPX, CNOT2, CNOT4, CNOT6, CNOT7, CSDE1, CTIF, CUL2, CUL3, CUL5, CUL7, CYLD, DCP2, DIS3, DNA2, DNAJC10, DVL1, DYNC1LI1, DZIP3, EIF3E, ERF, ERI2, ERLEC1, ETF1, EXOSC4, EXOSC8, FBXL15, FBXL3, FBXL4, FBXO18, FBXO22, FBXO4, FBXO8, FBX…
GO:0010256	endomembrane system organization	GO_BiologicalProcess	1.1e-13	7.8e-12	[AARS, ACTN1, ACTN4, ACVRL1, ADAR, AEBP2, AFAP1L2, AGO3, AGRN, AHCTF1, AKIRIN2, AKT1, ALKBH8, ANKRA2, APP, AQR, ARID3A, ARID4A, ARID4B, ARID5B, ARL2BP, ASH1L, ASZ1, ATAD2B, ATF1, ATF2, ATG16L2, ATM, ATRX, ATXN1L, AXIN1, BAHCC1, BBS7, BCL10, BCL2L12, BCL3, BCL9, BCLAF1, BDP1, BIRC2, BMP7, BOP1, BRWD1, BRWD3, C1D, CARF, CARM1, CARS, CC2D1A, CCAR1, CCDC59, CCNC, CCNL1, CCNT1, CCNT2, CCPG1, CD81, CDC…
GO:0009894	regulation of catabolic process	GO_BiologicalProcess	1.6e-13	1e-11	[ABCA7, ABL1, ACE, ACVRL1, ADAR, ADRA2B, AFAP1L2, AKAP9, AKT1, AKT3, ALG5, ALG6, ALKBH4, ALPK3, ANAPC11, ANAPC16, ANAPC4, ANAPC7, ANKIB1, APC, APLP2, APP, ARFGEF1, ARID4A, ARID4B, ARIH1, ARL2BP, ARMT1, ARPP19, ASB14, ASH1L, ATF2, ATG12, ATG14, ATG3, ATG4C, ATM, ATR, AXIN1, AXL, B3GALT6, B3GNT3, B3GNT5, BAG6, BANK1, BCL10, BIRC2, BMP2K, BMP7, BNIP2, BRAF, BRPF3, CAB39, CACUL1, CAMKK2, CARD9, CARM1…
GO:0044265	cellular macromolecule catabolic process	GO_BiologicalProcess	1.6e-13	1e-11	[ABCA7, ABL1, ACE, ACVRL1, ADAR, ADRA2B, AFAP1L2, AKAP9, AKT1, AKT3, ALG5, ALG6, ALKBH4, ALPK3, ANAPC11, ANAPC16, ANAPC4, ANAPC7, ANKIB1, APC, APLP2, APP, ARFGEF1, ARID4A, ARID4B, ARIH1, ARL2BP, ARMT1, ARPP19, ASB14, ASH1L, ATF2, ATG12, ATG14, ATG3, ATG4C, ATM, ATR, AXIN1, AXL, B3GALT6, B3GNT3, B3GNT5, BAG6, BANK1, BCL10, BIRC2, BMP2K, BMP7, BNIP2, BRAF, BRPF3, CAB39, CACUL1, CAMKK2, CARD9, CARM1…
GO:0031400	negative regulation of protein modification process	GO_BiologicalProcess	2.5e-13	1.4e-11	[AKT1, ANAPC11, ANAPC4, ANKIB1, APC, ARIH1, ATM, AUP1, AXIN1, BAG6, BBS7, BCAP31, BIRC2, CACUL1, CCDC22, CDC27, CDC34, CENPE, CUL2, CUL3, CUL5, CUL7, CYLD, DNAJC10, DVL1, DYNC1LI1, DZIP3, ERLEC1, EXOSC8, FBXL15, FBXL3, FBXL4, FBXO22, FBXO4, FBXO8, FBXW11, FBXW5, FZR1, GEN1, GLMN, GNA12, GSK3B, HACE1, HECTD1, HECTD3, HERC4, HERC5, HERC6, HFE, ISG15, KLHL20, KLHL21, KLHL28, MAD2L2, MDM2, NDFIP1, NK…
GO:0007098	centrosome cycle	GO_BiologicalProcess	2.4e-13	1.4e-11	[ADAMTS12, ADAMTS7, AKT1, ANAPC11, ANAPC4, ANKIB1, APC, ARIH1, ATM, AUP1, AXIN1, BAG6, BBS7, BCAP31, BIRC2, CACUL1, CCDC22, CDC27, CDC34, CENPE, CLPP, CLPX, CUL2, CUL3, CUL5, CUL7, CYLD, DNAJC10, DVL1, DYNC1LI1, DZIP3, ERLEC1, FBXL15, FBXL3, FBXL4, FBXO22, FBXO4, FBXO8, FBXW11, FBXW5, FZR1, GEN1, GLMN, GNA12, GSK3B, HACE1, HECTD1, HECTD3, HERC4, HERC5, HERC6, HFE, ISG15, KLHL20, KLHL21, KLHL28, L…
GO:0010557	positive regulation of macromolecule biosynthetic process	GO_BiologicalProcess	2.5e-13	1.4e-11	[AKT1, ANAPC11, ANAPC4, ANKIB1, APC, ARIH1, ATM, AUP1, AXIN1, BAG6, BBS7, BCAP31, BIRC2, CACUL1, CCDC22, CDC27, CDC34, CENPE, CUL2, CUL3, CUL5, CUL7, CYLD, DNAJC10, DVL1, DYNC1LI1, DZIP3, ERLEC1, EXOSC8, FBXL15, FBXL3, FBXL4, FBXO22, FBXO4, FBXO8, FBXW11, FBXW5, FZR1, GEN1, GLMN, GNA12, GSK3B, HACE1, HECTD1, HECTD3, HERC4, HERC5, HERC6, HFE, ISG15, KLHL20, KLHL21, KLHL28, MAD2L2, MDM2, NDFIP1, NK…
GO:0010629	negative regulation of gene expression	GO_BiologicalProcess	2.4e-13	1.4e-11	[ADAMTS12, ADAMTS7, AKT1, ANAPC11, ANAPC4, ANKIB1, APC, ARIH1, ATM, AUP1, AXIN1, BAG6, BBS7, BCAP31, BIRC2, CACUL1, CCDC22, CDC27, CDC34, CENPE, CLPP, CLPX, CUL2, CUL3, CUL5, CUL7, CYLD, DNAJC10, DVL1, DYNC1LI1, DZIP3, ERLEC1, FBXL15, FBXL3, FBXL4, FBXO22, FBXO4, FBXO8, FBXW11, FBXW5, FZR1, GEN1, GLMN, GNA12, GSK3B, HACE1, HECTD1, HECTD3, HERC4, HERC5, HERC6, HFE, ISG15, KLHL20, KLHL21, KLHL28, L…
GO:0042249	establishment of planar polarity of embryonic epithelium	GO_BiologicalProcess	3.2e-13	1.8e-11	[AARS, ABCA7, ACADM, ACOT7, ACSL3, ACTN1, ACTN4, ACVRL1, ADAR, ADCY5, ADCY6, ADRA2B, ADSS, AEBP2, AEN, AFAP1L2, AGO3, AGRN, AHCTF1, AK1, AK6, AK9, AKAP12, AKIRIN2, AKT1, ALAD, ALDOA, ALDOB, ALKBH8, AMD1, AMDHD1, ANKRA2, ANPEP, AP5Z1, APEH, APP, APRT, AQR, ARID3A, ARID4A, ARID4B, ARID5B, ARL2BP, ASH1L, ASNSD1, ASZ1, ATAD2B, ATF1, ATF2, ATG16L2, ATM, ATP1A2, ATP5D, ATP5S, ATP6V1A, ATP6V1B2, ATR, AT…
GO:0098534	centriole assembly	GO_BiologicalProcess	5.1e-13	2.7e-11	[ADAMTS12, ADAMTS7, AKT1, ANAPC11, ANAPC4, ANKIB1, APC, ARIH1, ATM, AUP1, AXIN1, BAG6, BBS7, BCAP31, BIRC2, CACUL1, CCDC22, CD81, CDC27, CDC34, CENPE, CLN8, CLPP, CLPX, CUL2, CUL3, CUL5, CUL7, CYLD, DNAJC10, DVL1, DYNC1LI1, DZIP3, ERLEC1, FBXL15, FBXL3, FBXL4, FBXO22, FBXO4, FBXO8, FBXW11, FBXW5, FZR1, GEN1, GLMN, GNA12, GSK3B, HACE1, HECTD1, HECTD3, HERC4, HERC5, HERC6, HFE, ISG15, KLHL20, KLHL2…
GO:0010558	negative regulation of macromolecule biosynthetic process	GO_BiologicalProcess	5.1e-13	2.7e-11	[ADAMTS12, ADAMTS7, AKT1, ANAPC11, ANAPC4, ANKIB1, APC, ARIH1, ATM, AUP1, AXIN1, BAG6, BBS7, BCAP31, BIRC2, CACUL1, CCDC22, CD81, CDC27, CDC34, CENPE, CLN8, CLPP, CLPX, CUL2, CUL3, CUL5, CUL7, CYLD, DNAJC10, DVL1, DYNC1LI1, DZIP3, ERLEC1, FBXL15, FBXL3, FBXL4, FBXO22, FBXO4, FBXO8, FBXW11, FBXW5, FZR1, GEN1, GLMN, GNA12, GSK3B, HACE1, HECTD1, HECTD3, HERC4, HERC5, HERC6, HFE, ISG15, KLHL20, KLHL2…
GO:0009057	macromolecule catabolic process	GO_BiologicalProcess	9.9e-13	5.2e-11	[AARS, ABCA7, ABL1, ACE, ACVRL1, ADAMTS12, ADAMTS7, ADAR, ADRA2B, AFAP1L2, AGO3, AKAP9, AKT1, AKT3, ALG5, ALG6, ALKBH4, ALPK3, ANAPC11, ANAPC16, ANAPC4, ANAPC7, ANKIB1, APC, APLP2, APP, ARFGEF1, ARID4A, ARID4B, ARIH1, ARL2BP, ARMT1, ARPP19, ASB14, ASH1L, ATF2, ATG12, ATG14, ATG3, ATG4C, ATM, ATR, AUP1, AXIN1, AXL, B3GALT6, B3GNT3, B3GNT5, BAG6, BANK1, BBS7, BCAP31, BCL10, BCL2L12, BCL3, BID, BIRC…
GO:0052192	movement in environment of other organism involved in symbiotic interaction	GO_BiologicalProcess	1e-12	5.5e-11	[ABCA7, ACSL3, ADAR, AGRN, AKAP12, AKT1, ANKRD13C, AP1B1, AP1G1, AP1S2, AP2A1, AP2S1, AP3B1, AP3D1, AP3S2, AP4E1, APPL1, ARHGEF16, ARL1, ARL2BP, ARL6, ATG4C, ATG9A, ATP10A, ATP6V1D, AUP1, AXIN1, B3GAT3, BAG6, BBS9, BCAP29, BCAP31, BCL3, BID, BMP7, BRAF, BSG, CCDC22, CD2AP, CD81, CDC42, CDK1, CELSR1, CEP290, CEP57, CHM, CLTC, CNEP1R1, COG3, COL1A1, COPB1, CRIPT, CRY2, CSE1L, CTDSPL2, CYLD, DAG1, D…
GO:0008156	negative regulation of DNA replication	GO_BiologicalProcess	1.7e-12	8.6e-11	[ABCA7, ACSL3, ADAR, AGRN, AKAP12, AKT1, ANKRD13C, AP1B1, AP1G1, AP1S2, AP2A1, AP2S1, AP3B1, AP3D1, AP3S2, AP4E1, APPL1, ARHGEF16, ARL1, ARL2BP, ARL6, ATG4C, ATG9A, ATP10A, ATP6V1D, AUP1, AXIN1, B3GAT3, BAG6, BBS9, BCAP29, BCAP31, BCL3, BID, BMP7, BRAF, BSG, CCDC22, CD2AP, CD81, CDC42, CDK1, CELSR1, CEP290, CEP57, CHM, CLTC, CNEP1R1, COG3, COL1A1, COPB1, CRIPT, CRY2, CSE1L, CTDSPL2, CYLD, DAG1, D…
GO:0010647	positive regulation of cell communication	GO_BiologicalProcess	2.8e-12	1.3e-10	[ADAMTS12, ADAMTS7, AGL, AGO3, AKT1, ANAPC11, ANAPC4, ANKIB1, APC, ARIH1, ATM, AUP1, AXIN1, AZIN1, BAG6, BBS7, BCAP31, BIRC2, CACUL1, CAPN1, CBLB, CCDC22, CD81, CDC27, CDC34, CDC42, CDKN1B, CENPE, CHID1, CLN8, CLPP, CLPX, CNOT2, CNOT4, CNOT6, CNOT7, CPS1, CSDE1, CTIF, CUL2, CUL3, CUL5, CUL7, CYLD, DCP2, DIS3, DNA2, DNAJC10, DVL1, DYNC1LI1, DZIP3, EIF3E, ERF, ERI2, ERLEC1, ETF1, EXOSC4, EXOSC8, FA…
GO:1902580	single-organism cellular localization	GO_BiologicalProcess	1.2e-11	5.2e-10	[ACSL3, ACTN4, ACTR2, ACTR3, ADAR, AGRN, AKT1, AP1S2, AP3B1, AP3D1, AP3S2, APPL1, ARHGEF16, ARL6, ATG4C, ATM, AXIN1, BAG6, BCL3, BID, BLOC1S6, BRAF, BSG, BTBD9, CCDC22, CCDC79, CENPE, CEP57, CHGA, CHM, CHMP1A, CHMP2A, CHMP6, CRIPT, CRY2, CSE1L, CUL3, CYLD, DAG1, DCTN1, DDX58, DLG1, DPH6, DVL1, ECT2, EHD2, EIF3A, F11R, FAF1, FBXW11, FES, FLNA, FLOT1, FOXF1, FYCO1, FZD1, FZD5, FZD7, GAS6, GDI1, GOL…
GO:0045910	negative regulation of DNA recombination	GO_BiologicalProcess	1.2e-11	5.2e-10	[ACSL3, ACTN4, ACTR2, ACTR3, ADAR, AGRN, AKT1, AP1S2, AP3B1, AP3D1, AP3S2, APPL1, ARHGEF16, ARL6, ATG4C, ATM, AXIN1, BAG6, BCL3, BID, BLOC1S6, BRAF, BSG, BTBD9, CCDC22, CCDC79, CENPE, CEP57, CHGA, CHM, CHMP1A, CHMP2A, CHMP6, CRIPT, CRY2, CSE1L, CUL3, CYLD, DAG1, DCTN1, DDX58, DLG1, DPH6, DVL1, ECT2, EHD2, EIF3A, F11R, FAF1, FBXW11, FES, FLNA, FLOT1, FOXF1, FYCO1, FZD1, FZD5, FZD7, GAS6, GDI1, GOL…
GO:0051252	regulation of RNA metabolic process	GO_BiologicalProcess	2.2e-11	8.7e-10	[ABCA7, ACAD9, ACE, ACOT13, ACSL3, ACTA2, ACTN1, ACTN4, ACTR2, ACTR3, ACVRL1, ADAR, AGFG1, AGO3, AGRN, AHCTF1, ALAD, ALDOB, ALMS1, AMIGO3, APC, ARAP1, ARFGEF1, ARHGEF10, ARL13B, ARL6, ARPC2, ARPC3, ARPC5, ATG12, ATG14, ATG16L2, ATG2A, ATG3, ATG4C, ATG9A, ATL2, ATP6V0D1, ATP6V1D, ATRX, AXIN1, BAG6, BAHCC1, BBS7, BBS9, BCL10, BCLAF1, BID, BIN3, BIRC2, BMP7, BRAF, BRIX1, C1QTNF6, CAPZA1, CAPZA2, CBR…
GO:0032269	negative regulation of cellular protein metabolic process	GO_BiologicalProcess	6e-11	2.2e-09	[ADAMTS12, ADAMTS7, AKT1, ANAPC11, ANAPC4, ANKIB1, APC, ARIH1, ATM, AUP1, AXIN1, AZIN1, BAG6, BBS7, BCAP31, BIRC2, CACUL1, CBLB, CCDC22, CD81, CDC27, CDC34, CDC42, CDKN1B, CENPE, CLN8, CLPP, CLPX, CUL2, CUL3, CUL5, CUL7, CYLD, DNAJC10, DVL1, DYNC1LI1, DZIP3, ERLEC1, FAF1, FBXL15, FBXL3, FBXL4, FBXO22, FBXO4, FBXO8, FBXW11, FBXW5, FLNA, FZR1, GEN1, GLMN, GNA12, GSK3B, HACE1, HECTD1, HECTD3, HERC4,…
GO:0044271	cellular nitrogen compound biosynthetic process	GO_BiologicalProcess	6e-11	2.2e-09	[ADAMTS12, ADAMTS7, AKT1, ANAPC11, ANAPC4, ANKIB1, APC, ARIH1, ATM, AUP1, AXIN1, AZIN1, BAG6, BBS7, BCAP31, BIRC2, CACUL1, CBLB, CCDC22, CD81, CDC27, CDC34, CDC42, CDKN1B, CENPE, CLN8, CLPP, CLPX, CUL2, CUL3, CUL5, CUL7, CYLD, DNAJC10, DVL1, DYNC1LI1, DZIP3, ERLEC1, FAF1, FBXL15, FBXL3, FBXL4, FBXO22, FBXO4, FBXO8, FBXW11, FBXW5, FLNA, FZR1, GEN1, GLMN, GNA12, GSK3B, HACE1, HECTD1, HECTD3, HERC4,…
GO:0016071	mRNA metabolic process	GO_BiologicalProcess	2.1e-10	7.6e-09	[ABCA7, ACAD9, ACOT13, ACSL3, ACTA2, ACTN1, ACTN4, ACTR2, ACTR3, ACTR6, ADAMTS2, ADAR, AEBP2, AGFG1, AGO3, AHCTF1, ALAD, ALDOB, ALMS1, ANP32E, APC, ARAP1, ARFGEF1, ARHGEF10, ARID4A, ARID4B, ARL6, ARPC2, ARPC3, ARPC5, ASH1L, ATAD2B, ATF2, ATL2, ATM, ATRX, AXIN1, BAHCC1, BCAR1, BCL10, BCLAF1, BID, BIRC2, BRAF, BRIX1, BRPF3, C1QTNF6, CAPZA1, CAPZA2, CARM1, CBR4, CCL21, CCNL1, CDC40, CDC42, CDC42EP1,…
GO:0032608	interferon-beta production	GO_BiologicalProcess	2.1e-10	7.6e-09	[ABCA7, ACAD9, ACOT13, ACSL3, ACTA2, ACTN1, ACTN4, ACTR2, ACTR3, ACTR6, ADAMTS2, ADAR, AEBP2, AGFG1, AGO3, AHCTF1, ALAD, ALDOB, ALMS1, ANP32E, APC, ARAP1, ARFGEF1, ARHGEF10, ARID4A, ARID4B, ARL6, ARPC2, ARPC3, ARPC5, ASH1L, ATAD2B, ATF2, ATL2, ATM, ATRX, AXIN1, BAHCC1, BCAR1, BCL10, BCLAF1, BID, BIRC2, BRAF, BRIX1, BRPF3, C1QTNF6, CAPZA1, CAPZA2, CARM1, CBR4, CCL21, CCNL1, CDC40, CDC42, CDC42EP1,…
GO:1902533	positive regulation of intracellular signal transduction	GO_BiologicalProcess	2.1e-10	7.6e-09	[ABCA7, ACAD9, ACOT13, ACSL3, ACTA2, ACTN1, ACTN4, ACTR2, ACTR3, ACTR6, ADAMTS2, ADAR, AEBP2, AGFG1, AGO3, AHCTF1, ALAD, ALDOB, ALMS1, ANP32E, APC, ARAP1, ARFGEF1, ARHGEF10, ARID4A, ARID4B, ARL6, ARPC2, ARPC3, ARPC5, ASH1L, ATAD2B, ATF2, ATL2, ATM, ATRX, AXIN1, BAHCC1, BCAR1, BCL10, BCLAF1, BID, BIRC2, BRAF, BRIX1, BRPF3, C1QTNF6, CAPZA1, CAPZA2, CARM1, CBR4, CCL21, CCNL1, CDC40, CDC42, CDC42EP1,…
GO:0043516	regulation of DNA damage response, signal transduction by p53 class mediator	GO_BiologicalProcess	6.7e-10	2.3e-08	[ACTR2, ACTR3, AHCTF1, AK1, AKT1, ALKBH4, ANAPC11, ANAPC16, ANAPC4, APC, ARHGEF10, ARPP19, ASZ1, ATF2, ATM, ATR, ATRX, BAG6, BID, BIRC2, BIRC6, BMP7, CACUL1, CCDC18, CCDC79, CCDC8, CCNB1IP1, CCNC, CCND3, CCNL1, CCNT1, CCNT2, CDC14B, CDC27, CDC42, CDC7, CDC73, CDK1, CDK9, CDKN1B, CENPC, CENPE, CENPH, CENPJ, CEP120, CEP135, CEP57, CEP76, CETN2, CHEK1, CHMP1A, CHMP2A, CHMP6, CHORDC1, CKS2, CLOCK, CS…
GO:0009059	macromolecule biosynthetic process	GO_BiologicalProcess	7.4e-10	2.5e-08	[ABCD2, ABCD3, ABHD10, ABHD12, ABHD5, ACAA1, ACAD8, ACAD9, ACADM, ACOT7, ACSF3, ADAMTS12, ADAMTS7, AGL, AGO3, AKT1, ALDH4A1, AMDHD1, AMDHD2, ANAPC11, ANAPC4, ANKIB1, ANPEP, APC, ARIH1, ATG14, ATM, AUP1, AXIN1, BAG6, BBS7, BCAP31, BIRC2, CACUL1, CAPN1, CCDC22, CD81, CDC27, CDC34, CENPE, CISD2, CLN8, CLPP, CLPX, CNOT2, CNOT4, CNOT6, CNOT7, CNP, CPS1, CRABP1, CSDE1, CTIF, CUL2, CUL3, CUL5, CUL7, CYL…
GO:0090177	establishment of planar polarity involved in neural tube closure	GO_BiologicalProcess	1.6e-09	5.3e-08	[AARS, ACE, ACTA2, ACTG2, ACVRL1, ADAMTS2, ADAR, AEBP2, AFAP1L2, AGO3, AGRN, AHCTF1, AKIRIN2, AKT1, ALKBH8, ANKRA2, APP, AQR, ARID3A, ARID4A, ARID4B, ARID5B, ASH1L, ASZ1, ATAD2B, ATF1, ATF2, ATG14, ATG4C, ATM, ATRX, ATXN1L, AXIN1, BAHCC1, BANK1, BBS7, BCL10, BCL2L12, BCL3, BCL9, BCLAF1, BDP1, BID, BIRC2, BMP7, BOK, BOP1, BRAF, BRWD1, BRWD3, C1D, CARF, CARM1, CARS, CASP8AP2, CC2D1A, CCAR1, CCDC59,…
GO:1903364	positive regulation of cellular protein catabolic process	GO_BiologicalProcess	4.6e-09	1.4e-07	[AARS, ABCA7, ABL1, ACKR2, ACTN1, ACTN4, ACVRL1, ADAM15, ADAMTS12, ADAR, ADCY5, ADCY6, ADIPOR1, ADRA2B, AEN, AFAP1, AFAP1L2, AGRN, AKAP11, AKAP12, AKAP9, AKT1, AKT3, AMOTL1, AMOTL2, ANGPTL1, ANO1, AOC1, APC, APLP2, APP, ARAP1, ARAP2, ARFGEF1, ARHGAP1, ARHGAP12, ARHGAP18, ARHGEF10, ARHGEF10L, ARHGEF16, ARHGEF17, ARID5B, ARL1, ARL10, ARL13B, ARL2BP, ARL4D, ARL5A, ARL6, ARL8A, ASB14, ASH1L, ATG12, A…
GO:0043537	negative regulation of blood vessel endothelial cell migration	GO_BiologicalProcess	7.5e-09	2.3e-07	[AGO3, APP, AQR, ATM, CCNT1, CDC40, CDC73, CDK9, CMTR1, CNOT2, CNOT4, CNOT6, CNOT7, CPSF2, CPSF3, CPSF4, CPSF6, CSDE1, CSTF3, CTIF, CTR9, CWC15, CWC22, DCP2, DDX20, DDX46, DDX5, DIS3, DYRK1B, EIF3E, ERF, ETF1, EXOSC4, EXOSC8, GCFC2, HNRNPA2B1, HTATSF1, KIAA1429, LSM1, LSM3, LSM5, LSM7, LUC7L3, MAGOH, MAGOHB, METTL14, MOV10, MTPAP, NCBP1, NOL3, NSRP1, PAPOLA, PAPOLG, PCF11, PNN, PNRC2, PPWD1, PRPF…
GO:0006614	SRP-dependent cotranslational protein targeting to membrane	GO_BiologicalProcess	9.3e-09	2.8e-07	[AKT1, ANAPC11, ANAPC4, ANKIB1, APC, ARIH1, ATM, AUP1, AXIN1, BAG6, BBS7, BCAP31, BIRC2, CDC27, CDC34, CENPE, CUL3, DNAJC10, DVL1, DYNC1LI1, DZIP3, ERLEC1, FBXL15, FBXL3, FBXL4, FBXO22, FBXO4, FBXW11, FBXW5, FZR1, GEN1, GLMN, GNA12, GSK3B, HECTD3, KLHL20, MAD2L2, MDM2, NKD2, NSMCE2, PCNP, PKD1, PML, PRPF19, PSMC6, PSMD1, PSMD12, PSMD14, PSMF1, PSMG2, PTEN, RAD23B, RB1, RBX1, RCHY1, RFWD2, RHBDF1,…
GO:0045934	negative regulation of nucleobase-containing compound metabolic process	GO_BiologicalProcess	9.3e-09	2.8e-07	[AKT1, ANAPC11, ANAPC4, ANKIB1, APC, ARIH1, ATM, AUP1, AXIN1, BAG6, BBS7, BCAP31, BIRC2, CDC27, CDC34, CENPE, CUL3, DNAJC10, DVL1, DYNC1LI1, DZIP3, ERLEC1, FBXL15, FBXL3, FBXL4, FBXO22, FBXO4, FBXW11, FBXW5, FZR1, GEN1, GLMN, GNA12, GSK3B, HECTD3, KLHL20, MAD2L2, MDM2, NKD2, NSMCE2, PCNP, PKD1, PML, PRPF19, PSMC6, PSMD1, PSMD12, PSMD14, PSMF1, PSMG2, PTEN, RAD23B, RB1, RBX1, RCHY1, RFWD2, RHBDF1,…
GO:0042176	regulation of protein catabolic process	GO_BiologicalProcess	1.1e-08	3.5e-07	[AKT1, ANAPC11, ANAPC4, ANKIB1, APC, ARIH1, ATM, AXIN1, AZIN1, BAG6, BBS7, BCAP31, CBLB, CCDC22, CD81, CDC42, CDKN1B, CENPE, CUL3, DVL1, DYNC1LI1, ERLEC1, FAF1, FBXO22, FLNA, FZR1, GEN1, GLMN, GNA12, GSK3B, HFE, MAD2L2, MDM2, MDM4, NDFIP1, NKD2, NSF, NSMCE2, PKD1, PML, PSMC6, PSMD1, PSMD14, PSMD3, PSMF1, PSMG2, PTEN, RAD23B, RB1, RCHY1, RDX, RELA, RFWD2, RGP1, RHBDD3, RHBDF1, RNF14, RNF19A, SGTA,…
GO:0009967	positive regulation of signal transduction	GO_BiologicalProcess	1.1e-08	3.5e-07	[AKT1, ANAPC11, ANAPC4, ANKIB1, APC, ARIH1, ATM, AXIN1, AZIN1, BAG6, BBS7, BCAP31, CBLB, CCDC22, CD81, CDC42, CDKN1B, CENPE, CUL3, DVL1, DYNC1LI1, ERLEC1, FAF1, FBXO22, FLNA, FZR1, GEN1, GLMN, GNA12, GSK3B, HFE, MAD2L2, MDM2, MDM4, NDFIP1, NKD2, NSF, NSMCE2, PKD1, PML, PSMC6, PSMD1, PSMD14, PSMD3, PSMF1, PSMG2, PTEN, RAD23B, RB1, RCHY1, RDX, RELA, RFWD2, RGP1, RHBDD3, RHBDF1, RNF14, RNF19A, SGTA,…
GO:0043123	positive regulation of I-kappaB kinase/NF-kappaB signaling	GO_BiologicalProcess	1.2e-08	3.6e-07	[ABCA7, ACAD9, ACOT13, ACSL3, ACTR2, ACTR3, ADAR, AGO3, AHCTF1, ALAD, ALDOB, APC, ARFGEF1, ARHGEF10, ARL6, ARPC2, ARPC3, ARPC5, ATL2, ATRX, AXIN1, BAHCC1, BCL10, BCLAF1, BID, BIRC2, BRIX1, C1QTNF6, CAPZA1, CAPZA2, CBR4, CCL21, CCNL1, CDC40, CDC42, CDC42EP1, CDC42EP2, CDKN1B, CENPC, CENPH, CENPJ, CENPP, CEP57, CHMP1A, CHMP2A, CNOT2, CNOT6, CNOT7, COL16A1, COL1A1, COL1A2, COL6A1, COL6A2, CPSF6, CUL…
GO:0006302	double-strand break repair	GO_BiologicalProcess	1.3e-08	3.8e-07	[ABCA7, ACSL3, AGFG1, AGRN, AKT1, AP3D1, APPL1, ARFGEF1, ARHGEF16, ARL1, ARV1, ATL2, ATP8B4, BAG6, BSG, CACNA1S, CDK1, COG3, COL4A3BP, COL5A1, CREB1, DLG1, DMPK, DNAJC13, DNAJC28, DNM2, DYSF, EHD2, EIF2AK3, F11R, FAM160A2, FLOT1, GAS6, GOLGA4, GOLGA5, HACE1, HECTD1, JUP, KIAA1033, KIAA1715, KIFC3, LAMA5, LDLRAP1, LEMD2, LIN7C, LMAN1, LMNA, MYL9, NKD2, NSF, NUP54, OSBPL8, PACS2, PACSIN2, PAFAH1B1,…
GO:0030029	actin filament-based process	GO_BiologicalProcess	1.8e-08	5.1e-07	[AARS, ABCA7, ABL1, ACKR2, ACTN4, ACVRL1, ADAM15, ADAMTS12, ADAR, ADCY5, ADCY6, ADIPOR1, ADRA2B, AEN, AFAP1, AFAP1L2, AGRN, AKAP11, AKAP12, AKAP9, AKT1, AKT3, AMOTL1, AMOTL2, ANGPTL1, APC, APLP2, APP, ARAP1, ARAP2, ARFGEF1, ARHGAP1, ARHGAP12, ARHGAP18, ARHGEF10, ARHGEF10L, ARHGEF16, ARHGEF17, ARID5B, ARL1, ARL10, ARL13B, ARL2BP, ARL4D, ARL5A, ARL6, ARL8A, ASB14, ASH1L, ATM, ATP2C1, ATR, ATRX, AXI…
GO:0010948	negative regulation of cell cycle process	GO_BiologicalProcess	2.9e-08	8e-07	[ACTA2, ACTN1, ACTN4, ACTR2, ACTR3, AFAP1, AGFG1, ALKBH4, ALMS1, APC, ARAP1, ARFGEF1, ARHGEF10, ARHGEF17, ARPC2, ARPC3, ARPC5, ATP2C1, AXIN1, BCAR1, BCR, BICD2, BIRC2, BNIP2, BRAF, BRWD1, BRWD3, CAPZA1, CAPZA2, CCDC18, CCDC8, CCL21, CCSER2, CD2AP, CDC42, CDC42BPB, CDC42EP1, CDC42EP2, CDKN1B, CELSR1, CENPE, CENPJ, CEP120, CEP135, CEP350, CEP57, CEP76, CETN2, CHEK1, CHMP1A, CHMP2A, CHORDC1, CLN8, C…
GO:0043517	positive regulation of DNA damage response, signal transduction by p53 class mediator	GO_BiologicalProcess	2.9e-08	8e-07	[ACTA2, ACTN1, ACTN4, ACTR2, ACTR3, AFAP1, AGFG1, ALKBH4, ALMS1, APC, ARAP1, ARFGEF1, ARHGEF10, ARHGEF17, ARPC2, ARPC3, ARPC5, ATP2C1, AXIN1, BCAR1, BCR, BICD2, BIRC2, BNIP2, BRAF, BRWD1, BRWD3, CAPZA1, CAPZA2, CCDC18, CCDC8, CCL21, CCSER2, CD2AP, CDC42, CDC42BPB, CDC42EP1, CDC42EP2, CDKN1B, CELSR1, CENPE, CENPJ, CEP120, CEP135, CEP350, CEP57, CEP76, CETN2, CHEK1, CHMP1A, CHMP2A, CHORDC1, CLN8, C…
GO:0043170	macromolecule metabolic process	GO_BiologicalProcess	2.9e-08	8e-07	[ACTA2, ACTN1, ACTN4, ACTR2, ACTR3, AFAP1, AGFG1, ALKBH4, ALMS1, APC, ARAP1, ARFGEF1, ARHGEF10, ARHGEF17, ARPC2, ARPC3, ARPC5, ATP2C1, AXIN1, BCAR1, BCR, BICD2, BIRC2, BNIP2, BRAF, BRWD1, BRWD3, CAPZA1, CAPZA2, CCDC18, CCDC8, CCL21, CCSER2, CD2AP, CDC42, CDC42BPB, CDC42EP1, CDC42EP2, CDKN1B, CELSR1, CENPE, CENPJ, CEP120, CEP135, CEP350, CEP57, CEP76, CETN2, CHEK1, CHMP1A, CHMP2A, CHORDC1, CLN8, C…
GO:0051254	positive regulation of RNA metabolic process	GO_BiologicalProcess	2.9e-08	8e-07	[ACTA2, ACTN1, ACTN4, ACTR2, ACTR3, AFAP1, AGFG1, ALKBH4, ALMS1, APC, ARAP1, ARFGEF1, ARHGEF10, ARHGEF17, ARPC2, ARPC3, ARPC5, ATP2C1, AXIN1, BCAR1, BCR, BICD2, BIRC2, BNIP2, BRAF, BRWD1, BRWD3, CAPZA1, CAPZA2, CCDC18, CCDC8, CCL21, CCSER2, CD2AP, CDC42, CDC42BPB, CDC42EP1, CDC42EP2, CDKN1B, CELSR1, CENPE, CENPJ, CEP120, CEP135, CEP350, CEP57, CEP76, CETN2, CHEK1, CHMP1A, CHMP2A, CHORDC1, CLN8, C…
GO:0030554	adenyl nucleotide binding	GO_BiologicalProcess	3.4e-08	9.1e-07	[AARS, ABCA7, ABL1, ACE, ACVRL1, ADAM15, ADAM33, ADAMTS12, ADAMTS15, ADAMTS2, ADAMTS4, ADAMTS7, ADAMTS8, ADAMTS9, ADAR, ADRA2B, AFAP1L2, AGO3, AKAP9, AKT1, AKT3, ALG5, ALG6, ALKBH4, ALPK3, ANAPC11, ANAPC16, ANAPC4, ANAPC7, ANKIB1, ANPEP, APC, APEH, APLP2, APP, ARFGEF1, ARID4A, ARID4B, ARIH1, ARL2BP, ARMT1, ARPP19, ASB14, ASH1L, ATF2, ATG12, ATG14, ATG3, ATG4C, ATM, ATR, AUP1, AXIN1, AXL, AZIN1, B…
GO:0009891	positive regulation of biosynthetic process	GO_BiologicalProcess	3.5e-08	9.3e-07	[ABCD2, ABCD3, ABHD10, ABHD12, ABHD5, ACAA1, ACAD8, ACAD9, ACADM, ACOT7, ACSF3, ADAMTS12, ADAMTS7, AGL, AGO3, AKT1, ALDH4A1, ALDOA, ALDOB, AMDHD1, AMDHD2, ANAPC11, ANAPC4, ANKIB1, ANPEP, APC, ARIH1, ATM, AUP1, AXIN1, AZIN1, BAG6, BBS7, BCAP31, BIRC2, BSCL2, CACUL1, CAPN1, CBLB, CCDC22, CD81, CDC27, CDC34, CDC42, CDKN1B, CENPE, CHID1, CLN8, CLPP, CLPX, CNOT2, CNOT4, CNOT6, CNOT7, CNP, CPS1, CRABP1…
GO:0031328	positive regulation of cellular biosynthetic process	GO_BiologicalProcess	7e-08	1.7e-06	[AKT1, ANAPC11, ANAPC4, ANKIB1, APC, ARIH1, ATM, AXIN1, BAG6, BBS7, BCAP31, CCDC22, CD81, CENPE, CUL3, DVL1, DYNC1LI1, FBXO22, GEN1, GLMN, GNA12, GSK3B, HFE, MAD2L2, MDM2, NKD2, NSMCE2, PKD1, PML, PSMC6, PSMD14, PSMF1, PSMG2, PTEN, RAD23B, RB1, RCHY1, RDX, RFWD2, RGP1, RHBDF1, RNF14, RNF19A, SGTA, SMC5, SOCS4, SOCS5, STUB1, TERF1, TLK2, TMF1, UBE2K, UBE3A, UBQLN1, UCHL5, UFL1, USP14, WAC, ZW10]
GO:1903362	regulation of cellular protein catabolic process	GO_BiologicalProcess	7.7e-08	1.9e-06	[AARS, ABCA7, ABCD2, ABHD5, ABL1, ACADM, ACAP2, ACAP3, ACE, ACSL3, ACTA2, ACTG2, ACTN1, ACTN4, ACVRL1, ADAR, ADIPOR1, ADRA2B, AEBP2, AFAP1L2, AGFG1, AGO3, AGRN, AHCTF1, AKAP12, AKAP9, AKIRIN2, AKT1, ALDOB, ANAPC11, ANAPC4, ANKIB1, ANKRA2, ANKRD13C, ANP32E, AP2A1, APC, APLP2, APP, ARAP1, ARAP2, ARFGAP2, ARFGEF1, ARHGAP1, ARHGEF10, ARHGEF10L, ARHGEF16, ARHGEF17, ARID3A, ARID4A, ARID4B, ARID5B, ARIH…
GO:0044248	cellular catabolic process	GO_BiologicalProcess	9.2e-08	2.3e-06	[AARS, ABCA7, ABCD2, ABHD5, ABL1, ACADM, ACE, ACSL3, ACTN1, ACTN4, ACVRL1, ADAR, ADIPOR1, ADRA2B, AEBP2, AFAP1L2, AGO3, AGRN, AHCTF1, AKAP12, AKAP9, AKIRIN2, AKT1, ANAPC11, ANAPC4, ANKIB1, ANKRA2, AP2A1, APC, APLP2, APP, ARFGEF1, ARID3A, ARID4A, ARID4B, ARID5B, ARIH1, ARL2BP, ARPP19, ARV1, ASH1L, ATAD2B, ATF1, ATF2, ATG14, ATM, ATR, ATRX, ATXN1L, AXIN1, AZIN1, BAG6, BAHCC1, BANK1, BBS7, BCAP31, B…
GO:0006461	protein complex assembly	GO_BiologicalProcess	9.2e-08	2.3e-06	[AARS, ABCA7, ABCD2, ABHD5, ABL1, ACADM, ACE, ACSL3, ACTN1, ACTN4, ACVRL1, ADAR, ADIPOR1, ADRA2B, AEBP2, AFAP1L2, AGO3, AGRN, AHCTF1, AKAP12, AKAP9, AKIRIN2, AKT1, ANAPC11, ANAPC4, ANKIB1, ANKRA2, AP2A1, APC, APLP2, APP, ARFGEF1, ARID3A, ARID4A, ARID4B, ARID5B, ARIH1, ARL2BP, ARPP19, ARV1, ASH1L, ATAD2B, ATF1, ATF2, ATG14, ATM, ATR, ATRX, ATXN1L, AXIN1, AZIN1, BAG6, BAHCC1, BANK1, BBS7, BCAP31, B…
GO:0005524	ATP binding	GO_BiologicalProcess	1.1e-07	2.9e-06	[AARS, ABCA7, ABL1, ACE, ACTA2, ACTG2, ACTN1, ACTN4, ACVRL1, ADAR, AEBP2, AFAP1L2, AGO3, AGRN, AHCTF1, AKAP9, AKIRIN2, AKT1, ANAPC11, ANAPC4, ANKIB1, ANKRA2, ANKRD13C, AP2A1, APC, APLP2, APP, ARFGEF1, ARID3A, ARID4A, ARID4B, ARID5B, ARIH1, ARL2BP, ARPP19, ASH1L, ASZ1, ATAD2B, ATF1, ATF2, ATG14, ATM, ATR, ATRX, ATXN1L, AXIN1, AZIN1, BAG6, BAHCC1, BANK1, BBS7, BCAP31, BCL10, BCL2L12, BCL3, BCL9, BC…
GO:0071822	protein complex subunit organization	GO_BiologicalProcess	1.1e-07	2.9e-06	[AARS, ABCA7, ABL1, ACE, ACTA2, ACTG2, ACTN1, ACTN4, ACVRL1, ADAR, AEBP2, AFAP1L2, AGO3, AGRN, AHCTF1, AKAP9, AKIRIN2, AKT1, ANAPC11, ANAPC4, ANKIB1, ANKRA2, ANKRD13C, AP2A1, APC, APLP2, APP, ARFGEF1, ARID3A, ARID4A, ARID4B, ARID5B, ARIH1, ARL2BP, ARPP19, ASH1L, ASZ1, ATAD2B, ATF1, ATF2, ATG14, ATM, ATR, ATRX, ATXN1L, AXIN1, AZIN1, BAG6, BAHCC1, BANK1, BBS7, BCAP31, BCL10, BCL2L12, BCL3, BCL9, BC…
GO:0034660	ncRNA metabolic process	GO_BiologicalProcess	1.4e-07	3.5e-06	[AARS, ADAR, AGO3, ALKBH8, ASZ1, BOP1, C1D, CARS, CDKAL1, CTU2, DARS, DCAF13, DIMT1, DIS3, DUS1L, DUS3L, DUS4L, ELAC2, ELL, EPRS, ERI2, EXOSC4, EXOSC8, FARS2, FARSB, GTPBP3, HENMT1, IARS, IARS2, ICE2, INTS1, INTS2, INTS6, INTS8, KRR1, LRRC47, MPHOSPH10, MPHOSPH6, NOL11, NOP58, NSUN3, OSGEPL1, PUS1, PUS7, QARS, RARS2, RBFA, RELA, RPAP2, RPF1, RPF2, RPP14, RPS28, SHQ1, SKIV2L2, SRFBP1, TAF1B, TARBP…
GO:1903671	negative regulation of sprouting angiogenesis	GO_BiologicalProcess	1.4e-07	3.5e-06	[AARS, ADAR, AGO3, ALKBH8, ASZ1, BOP1, C1D, CARS, CDKAL1, CTU2, DARS, DCAF13, DIMT1, DIS3, DUS1L, DUS3L, DUS4L, ELAC2, ELL, EPRS, ERI2, EXOSC4, EXOSC8, FARS2, FARSB, GTPBP3, HENMT1, IARS, IARS2, ICE2, INTS1, INTS2, INTS6, INTS8, KRR1, LRRC47, MPHOSPH10, MPHOSPH6, NOL11, NOP58, NSUN3, OSGEPL1, PUS1, PUS7, QARS, RARS2, RBFA, RELA, RPAP2, RPF1, RPF2, RPP14, RPS28, SHQ1, SKIV2L2, SRFBP1, TAF1B, TARBP…
GO:0031324	negative regulation of cellular metabolic process	GO_BiologicalProcess	1.4e-07	3.5e-06	[AARS, ADAR, AGO3, ALKBH8, ASZ1, BOP1, C1D, CARS, CDKAL1, CTU2, DARS, DCAF13, DIMT1, DIS3, DUS1L, DUS3L, DUS4L, ELAC2, ELL, EPRS, ERI2, EXOSC4, EXOSC8, FARS2, FARSB, GTPBP3, HENMT1, IARS, IARS2, ICE2, INTS1, INTS2, INTS6, INTS8, KRR1, LRRC47, MPHOSPH10, MPHOSPH6, NOL11, NOP58, NSUN3, OSGEPL1, PUS1, PUS7, QARS, RARS2, RBFA, RELA, RPAP2, RPF1, RPF2, RPP14, RPS28, SHQ1, SKIV2L2, SRFBP1, TAF1B, TARBP…
GO:0045732	positive regulation of protein catabolic process	GO_BiologicalProcess	2.5e-07	6e-06	[ABCA7, ABCD2, ABHD5, ABL1, ACAP2, ACAP3, ACE, ACSL3, ACTA2, ACTG2, ACTN4, ACTR2, ACTR3, ACVRL1, ADAMTS9, ADAR, AFAP1L2, AGFG1, AGGF1, AGRN, AKAP12, AKAP9, AKIRIN2, AKT1, ALDOB, AMIGO3, AMOTL1, ANAPC11, ANKFY1, ANKIB1, ANO1, AP1G1, AP3B1, AP3D1, APC, APP, ARAP1, ARAP2, ARFGAP2, ARFGEF1, ARHGAP1, ARHGEF10, ARHGEF10L, ARHGEF16, ARHGEF17, ARID3A, ARID4A, ARID4B, ARID5B, ARIH1, ARL1, ARL2BP, ARPC2, A…
GO:0043254	regulation of protein complex assembly	GO_BiologicalProcess	2.8e-07	6.6e-06	[AARS, ABCA7, ACTN1, ACTN4, ACVRL1, ADAR, AEBP2, AFAP1L2, AGO3, AGRN, AHCTF1, AKIRIN2, AKT1, ANKRA2, ANKRD13C, AP2A1, APP, ARFGEF1, ARID3A, ARID4A, ARID4B, ARID5B, ARL2BP, ASH1L, ATAD2B, ATF1, ATF2, ATR, ATRX, ATXN1L, AXIN1, BAHCC1, BANK1, BBS7, BCL10, BCL2L12, BCL3, BCL9, BCLAF1, BDP1, BIRC2, BMP7, BRWD1, BRWD3, C1D, CARD9, CARF, CARM1, CC2D1A, CCAR1, CCDC59, CCNC, CCNL1, CCNT1, CCNT2, CCPG1, CD…
GO:0009451	RNA modification	GO_BiologicalProcess	4.7e-07	1e-05	[AARS, ADAR, ALKBH8, CDKAL1, CMTR1, CTU2, DIMT1, DUS1L, DUS3L, DUS4L, GAR1, GTPBP3, HENMT1, KIAA1429, METTL14, NOP58, NSUN3, OSGEPL1, PUS1, PUS7, PUS7L, RNMT, TARBP1, TFB2M, TGS1, TRDMT1, TRIT1, TRMT1, TRMT10A, TRMT13, TRMT1L, TRMT2A, TRMT44, TRMT5, TRMT6, TRMT61A, TYW5]
GO:0010605	negative regulation of macromolecule metabolic process	GO_BiologicalProcess	4.7e-07	1e-05	[AARS, ADAR, ALKBH8, CDKAL1, CMTR1, CTU2, DIMT1, DUS1L, DUS3L, DUS4L, GAR1, GTPBP3, HENMT1, KIAA1429, METTL14, NOP58, NSUN3, OSGEPL1, PUS1, PUS7, PUS7L, RNMT, TARBP1, TFB2M, TGS1, TRDMT1, TRIT1, TRMT1, TRMT10A, TRMT13, TRMT1L, TRMT2A, TRMT44, TRMT5, TRMT6, TRMT61A, TYW5]
GO:0008092	cytoskeletal protein binding	GO_BiologicalProcess	5.7e-07	1.1e-05	[ABCA7, ABCD2, ABHD5, ABL1, ACE, ACSL3, ACTN4, ACTR2, ACTR3, ACVRL1, ADAMTS9, ADAR, AFAP1L2, AGGF1, AGRN, AKAP12, AKAP9, AKIRIN2, AKT1, AMIGO3, AMOTL1, ANAPC11, ANKFY1, ANKIB1, ANO1, AP1G1, AP3B1, AP3D1, APC, APP, ARAP1, ARFGEF1, ARHGEF10, ARHGEF16, ARID3A, ARID4A, ARID4B, ARID5B, ARIH1, ARL2BP, ARPC2, ARPC3, ARPC5, ASH1L, ATAD2B, ATF1, ATF2, ATG14, ATM, ATP11C, ATP2C1, ATR, ATRX, ATXN1L, AXIN1, …
GO:0070271	protein complex biogenesis	GO_BiologicalProcess	5.5e-07	1.1e-05	[AARS, ABCA7, ABCD2, ABHD5, ABL1, ACADM, ACE, ACSL3, ACTN1, ACTN4, ACVRL1, ADAR, ADIPOR1, ADRA2B, AEBP2, AFAP1L2, AGO3, AGRN, AHCTF1, AKAP12, AKAP9, AKIRIN2, AKT1, ANAPC11, ANAPC4, ANKIB1, ANKRA2, ANKRD13C, APC, APLP2, APP, ARFGEF1, ARID3A, ARID4A, ARID4B, ARID5B, ARIH1, ARL2BP, ARPP19, ASH1L, ATAD2B, ATF1, ATF2, ATG14, ATM, ATR, ATRX, ATXN1L, AXIN1, BAG6, BAHCC1, BANK1, BBS7, BCAP31, BCL10, BCL2…
GO:0006810	transport	GO_BiologicalProcess	5.3e-07	1.1e-05	[AARS, ABL1, ADAMTS7, AEN, ALKBH8, ANO1, AOC1, AP5Z1, APC, ARMT1, ATF2, ATG12, ATG14, ATG2A, ATG4C, ATM, ATR, ATRX, AUP1, AXIN1, BAG6, BCAP31, BCL2L12, BCL3, BCLAF1, BOK, BRAF, CA7, CARD9, CCL21, CD34, CD93, CDC14B, CDC7, CDK1, CDK9, CETN2, CHD1L, CHEK1, CHORDC1, CHST3, CLOCK, CLPB, COL4A3BP, CREB3L3, CTC1, DCLRE1A, DDX3X, DDX5, DEK, DLG1, DNA2, DNAAF2, DNAJC10, DNM1L, DUSP19, DVL2, DVL3, DYRK1B,…
GO:0044403	symbiosis, encompassing mutualism through parasitism	GO_BiologicalProcess	6.4e-07	1.2e-05	[ABCA7, ACSL3, AGRN, AKT1, ANKFY1, AP3D1, APPL1, ARHGEF16, ARL6, ARV1, ATF2, ATG4C, ATG9A, ATP10A, ATP11B, ATP11C, ATP8A1, ATP8B4, ATP9A, BAG6, BID, BRAF, BSG, CHM, CLN8, COL5A1, CRIPT, CUL3, DLG1, DMPK, DNM1L, DNM2, DVL1, DYSF, EEA1, EHD2, F11R, FLNA, FLOT1, GAS6, GDI1, GOLGA4, GSK3B, HECTD1, HGS, HPS6, ITGB1BP1, JUP, LAMA5, LDLRAP1, LEMD2, LIN7C, LIX1, LMNA, MADCAM1, MFN1, MFN2, MTCH2, MTCL1, M…
GO:0009966	regulation of signal transduction	GO_BiologicalProcess	6.7e-07	1.3e-05	[ABCD2, ABHD5, AKT1, ANAPC11, ANAPC4, ANKIB1, APC, ARIH1, ATG14, ATM, AXIN1, AZIN1, BAG6, BBS7, BCAP31, BSCL2, CBLB, CCDC22, CD81, CDC42, CDKN1B, CENPE, CISD2, CNOT7, CUL3, DNM1L, DVL1, DYNC1LI1, ERLEC1, FAF1, FBXO22, FLNA, FZD5, FZR1, GEN1, GLMN, GNA12, GSK3B, HFE, IRS1, IRS2, KAT2A, LONP2, LRPPRC, MAD2L2, MDM2, MDM4, MTCL1, MTDH, MTMR8, NDFIP1, NKD2, NLRP6, NPC1, NSF, NSMCE2, PAFAH1B2, PARL, PI…
GO:0065003	macromolecular complex assembly	GO_BiologicalProcess	8.1e-07	1.5e-05	[AARS, ABCA7, ACSL3, ACTN1, ACTN4, ACVRL1, ADAR, ADRA2B, AEBP2, AFAP1L2, AGO3, AGRN, AHCTF1, AKAP12, AKIRIN2, AKT1, ANKRA2, AP2A1, APC, APP, ARID3A, ARID4A, ARID4B, ARID5B, ARL2BP, ASH1L, ATAD2B, ATF1, ATF2, ATR, ATRX, ATXN1L, AXIN1, BAHCC1, BANK1, BBS7, BCL10, BCL2L12, BCL3, BCL9, BCLAF1, BDP1, BIRC2, BMP7, BRWD1, BRWD3, C1D, CARF, CARM1, CC2D1A, CCAR1, CCDC59, CCNC, CCNL1, CCNT1, CCNT2, CCPG1, …
GO:0043549	regulation of kinase activity	GO_BiologicalProcess	8.1e-07	1.5e-05	[ACAD9, ACOT13, ACTA2, ACTN1, ACTN4, ACTR2, ACTR3, ADAMTS2, AGFG1, AHCTF1, ALAD, ALDOB, ALMS1, ANP32E, APC, ARAP1, ARFGEF1, ARHGEF10, ARL6, ARPC2, ARPC3, ARPC5, ATL2, ATRX, AXIN1, BCAR1, BCL10, BCLAF1, BID, BIRC2, BRAF, C1QTNF6, CAPZA1, CAPZA2, CBR4, CCL21, CCNL1, CDC42, CDC42EP1, CDC42EP2, CDKN1B, CENPC, CENPH, CENPJ, CENPP, CEP120, CEP57, CHMP1A, CHMP2A, COL16A1, COL1A1, COL1A2, COL5A1, COL6A1,…
GO:0042770	signal transduction in response to DNA damage	GO_BiologicalProcess	1.1e-06	1.9e-05	[ACTR10, ACTR2, ACTR3, AP3B1, AP3D1, AP3S2, APC, APP, ARHGEF10, AXIN1, BICD2, BIRC2, BLOC1S6, BNIP2, CCDC18, CCDC78, CCDC8, CCSER2, CDC42, CDKN1B, CENPE, CENPJ, CEP120, CEP135, CEP350, CEP57, CEP76, CETN2, CHEK1, CHMP1A, CHMP2A, CHORDC1, CRIPT, CUL7, CYLD, DAG1, DCTN1, DLG1, DNAAF2, DNAH7, DOCK7, DVL1, DYNC1I1, DYNC1LI1, ECT2, EML2, ERBB2, FBXO5, FBXW5, FES, FLNA, FYCO1, GAS2L3, GEN1, GPSM2, GSK3…
GO:0051130	positive regulation of cellular component organization	GO_BiologicalProcess	1e-06	1.9e-05	[ABL1, AEN, ALKBH8, AP5Z1, APC, ARMT1, ATF2, ATM, ATR, ATRX, BAG6, BCL2L12, BCL3, BCLAF1, BOK, CDC14B, CDC7, CDK1, CDK9, CETN2, CHD1L, CHEK1, CLOCK, CTC1, DCLRE1A, DDX5, DEK, DNA2, DYRK1B, ERCC6L2, FANCL, FBXO18, FZR1, GEN1, GTF2H1, HLTF, HMGB1, INIP, INO80, KIN, LIG3, LIG4, MAD2L2, MAPK3, MAPKAPK2, MDM2, MDM4, MLH3, MNAT1, MPG, MSH3, NABP1, NBN, NEK1, NFATC4, NIPBL, NSMCE2, NSMCE4A, NTHL1, NUPR1…
GO:0051649	establishment of localization in cell	GO_BiologicalProcess	1e-06	1.9e-05	[ABL1, AEN, ALKBH8, AP5Z1, APC, ARMT1, ATF2, ATM, ATR, ATRX, BAG6, BCL2L12, BCL3, BCLAF1, BOK, CDC14B, CDC7, CDK1, CDK9, CETN2, CHD1L, CHEK1, CLOCK, CTC1, DCLRE1A, DDX5, DEK, DNA2, DYRK1B, ERCC6L2, FANCL, FBXO18, FZR1, GEN1, GTF2H1, HLTF, HMGB1, INIP, INO80, KIN, LIG3, LIG4, MAD2L2, MAPK3, MAPKAPK2, MDM2, MDM4, MLH3, MNAT1, MPG, MSH3, NABP1, NBN, NEK1, NFATC4, NIPBL, NSMCE2, NSMCE4A, NTHL1, NUPR1…
GO:0007249	I-kappaB kinase/NF-kappaB signaling	GO_BiologicalProcess	1.1e-06	1.9e-05	[ACTR10, ACTR2, ACTR3, AP3B1, AP3D1, AP3S2, APC, APP, ARHGEF10, AXIN1, BICD2, BIRC2, BLOC1S6, BNIP2, CCDC18, CCDC78, CCDC8, CCSER2, CDC42, CDKN1B, CENPE, CENPJ, CEP120, CEP135, CEP350, CEP57, CEP76, CETN2, CHEK1, CHMP1A, CHMP2A, CHORDC1, CRIPT, CUL7, CYLD, DAG1, DCTN1, DLG1, DNAAF2, DNAH7, DOCK7, DVL1, DYNC1I1, DYNC1LI1, ECT2, EML2, ERBB2, FBXO5, FBXW5, FES, FLNA, FYCO1, GAS2L3, GEN1, GPSM2, GSK3…
GO:0030071	regulation of mitotic metaphase/anaphase transition	GO_BiologicalProcess	1.3e-06	2.4e-05	[ABCA7, ACE, ACSL3, ACTN4, ACTR2, ACTR3, ACVRL1, ADAM15, AFAP1, AGRN, AKT1, ALDOA, ALMS1, AMIGO3, ANAPC11, ANAPC4, ANKFY1, APC, APPL1, ARAP1, ARFGEF1, ARHGEF10, ARHGEF16, ARPC2, ARPC3, ARPC5, ATAD2B, ATG3, ATM, ATRX, AXL, BCLAF1, BCR, BID, BIN3, BIRC2, BMP7, BRAF, BRWD1, BRWD3, BTBD9, BVES, CAPZA1, CAPZA2, CCDC8, CCL21, CD2AP, CDC27, CDC42, CDC42EP1, CDC42EP2, CDC42SE2, CDH13, CDK9, CDKN1B, CELSR…
GO:0019222	regulation of metabolic process	GO_BiologicalProcess	1.3e-06	2.4e-05	[ABCA7, ACE, ACSL3, ACTN4, ACTR2, ACTR3, ACVRL1, ADAM15, AFAP1, AGRN, AKT1, ALDOA, ALMS1, AMIGO3, ANAPC11, ANAPC4, ANKFY1, APC, APPL1, ARAP1, ARFGEF1, ARHGEF10, ARHGEF16, ARPC2, ARPC3, ARPC5, ATAD2B, ATG3, ATM, ATRX, AXL, BCLAF1, BCR, BID, BIN3, BIRC2, BMP7, BRAF, BRWD1, BRWD3, BTBD9, BVES, CAPZA1, CAPZA2, CCDC8, CCL21, CD2AP, CDC27, CDC42, CDC42EP1, CDC42EP2, CDC42SE2, CDH13, CDK9, CDKN1B, CELSR…
GO:0043122	regulation of I-kappaB kinase/NF-kappaB signaling	GO_BiologicalProcess	1.3e-06	2.4e-05	[ABCA7, ACE, ACSL3, ACTN4, ACTR2, ACTR3, ACVRL1, ADAM15, AFAP1, AGRN, AKT1, ALDOA, ALMS1, AMIGO3, ANAPC11, ANAPC4, ANKFY1, APC, APPL1, ARAP1, ARFGEF1, ARHGEF10, ARHGEF16, ARPC2, ARPC3, ARPC5, ATAD2B, ATG3, ATM, ATRX, AXL, BCLAF1, BCR, BID, BIN3, BIRC2, BMP7, BRAF, BRWD1, BRWD3, BTBD9, BVES, CAPZA1, CAPZA2, CCDC8, CCL21, CD2AP, CDC27, CDC42, CDC42EP1, CDC42EP2, CDC42SE2, CDH13, CDK9, CDKN1B, CELSR…
GO:0007268	synaptic transmission	GO_BiologicalProcess	1.8e-06	3.3e-05	[ACTN1, AGRN, BRAF, BTBD9, CA7, CACNB3, CACNB4, CHRM3, CLN8, DLG1, DMPK, DVL1, FLOT1, ITPR3, KCNMB1, LIN7C, PAFAH1B1, PINK1, PLCB3, PTEN, RAB5A, RAP1A, RAP1B, SLC12A4, SLC12A7, SNAP23, SNAP47, SRF, TACR2, USP14]
GO:0004842	ubiquitin-protein transferase activity	GO_BiologicalProcess	1.8e-06	3.3e-05	[ACTN1, AGRN, BRAF, BTBD9, CA7, CACNB3, CACNB4, CHRM3, CLN8, DLG1, DMPK, DVL1, FLOT1, ITPR3, KCNMB1, LIN7C, PAFAH1B1, PINK1, PLCB3, PTEN, RAB5A, RAP1A, RAP1B, SLC12A4, SLC12A7, SNAP23, SNAP47, SRF, TACR2, USP14]
GO:0006275	regulation of DNA replication	GO_BiologicalProcess	2.3e-06	3.9e-05	[ABCA7, ACSL3, AGRN, AKT1, ANKFY1, AP3D1, APPL1, ARHGEF16, ARL6, ARV1, ATF2, ATG4C, ATG9A, ATP10A, ATP11B, ATP11C, ATP8A1, ATP8B4, ATP9A, BAG6, BID, BLOC1S6, BRAF, BSG, CHM, CHMP2A, CHMP6, CLN8, COL5A1, CRIPT, CUL3, DLG1, DMPK, DNM1L, DNM2, DVL1, DYSF, EEA1, EHD2, F11R, FLNA, FLOT1, GAS6, GDI1, GOLGA4, GSK3B, HACE1, HECTD1, HGS, HPS6, ITGB1BP1, JUP, LAMA5, LDLRAP1, LEMD2, LIN7C, LIX1, LMNA, MADCA…
GO:0090150	establishment of protein localization to membrane	GO_BiologicalProcess	2.5e-06	4.2e-05	[AARS, ABCA7, ABL1, ACE, ACVRL1, ADAR, AFAP1L2, AGO3, AKAP9, AKT1, ANAPC11, ANAPC4, ANKIB1, APC, APLP2, APP, ARFGEF1, ARIH1, ARL2BP, ARPP19, ASH1L, ATG14, ATM, AXIN1, BAG6, BANK1, BBS7, BCAP31, BCL10, BCL2L12, BCL3, BID, BIRC2, BIRC6, BMP7, BNIP2, BOK, BRAF, CAB39, CACUL1, CARD9, CASP8AP2, CCDC22, CCDC8, CCL16, CCL21, CCNC, CCND3, CCNL1, CCNT1, CCNT2, CD81, CDC14B, CDC42, CDK9, CDKN1B, CENPE, CHE…
GO:0031329	regulation of cellular catabolic process	GO_BiologicalProcess	2.5e-06	4.2e-05	[AARS, ABCA7, ABL1, ACE, ACVRL1, ADAR, AFAP1L2, AGO3, AKAP9, AKT1, ANAPC11, ANAPC4, ANKIB1, APC, APLP2, APP, ARFGEF1, ARIH1, ARL2BP, ARPP19, ASH1L, ATG14, ATM, AXIN1, BAG6, BANK1, BBS7, BCAP31, BCL10, BCL2L12, BCL3, BID, BIRC2, BIRC6, BMP7, BNIP2, BOK, BRAF, CAB39, CACUL1, CARD9, CASP8AP2, CCDC22, CCDC8, CCL16, CCL21, CCNC, CCND3, CCNL1, CCNT1, CCNT2, CD81, CDC14B, CDC42, CDK9, CDKN1B, CENPE, CHE…
GO:0032774	RNA biosynthetic process	GO_BiologicalProcess	2.9e-06	4.8e-05	[ACAD9, ACOT13, ACTR2, ACTR3, AHCTF1, ALAD, ALDOB, APC, ARFGEF1, ARHGEF10, ARL6, ARPC2, ARPC3, ARPC5, ATL2, ATRX, AXIN1, BCL10, BCLAF1, BID, BIRC2, C1QTNF6, CAPZA1, CAPZA2, CBR4, CCL21, CCNL1, CDC42, CDC42EP1, CDC42EP2, CDKN1B, CENPC, CENPH, CENPJ, CENPP, CEP57, CHMP1A, CHMP2A, COL16A1, COL1A1, COL1A2, COL6A1, COL6A2, CPSF6, CUL3, CYLD, DCK, DDX3X, DLG1, DLG5, DNAAF2, DNAH7, DNAJC28, DNM1L, ECT2,…
GO:0033674	positive regulation of kinase activity	GO_BiologicalProcess	2.9e-06	4.8e-05	[ACAD9, ACOT13, ACTR2, ACTR3, AHCTF1, ALAD, ALDOB, APC, ARFGEF1, ARHGEF10, ARL6, ARPC2, ARPC3, ARPC5, ATL2, ATRX, AXIN1, BCL10, BCLAF1, BID, BIRC2, C1QTNF6, CAPZA1, CAPZA2, CBR4, CCL21, CCNL1, CDC42, CDC42EP1, CDC42EP2, CDKN1B, CENPC, CENPH, CENPJ, CENPP, CEP57, CHMP1A, CHMP2A, COL16A1, COL1A1, COL1A2, COL6A1, COL6A2, CPSF6, CUL3, CYLD, DCK, DDX3X, DLG1, DLG5, DNAAF2, DNAH7, DNAJC28, DNM1L, ECT2,…
GO:0072657	protein localization to membrane	GO_BiologicalProcess	3.8e-06	6.1e-05	[AARS, ABCA7, ABL1, ACE, ACVRL1, ADAR, AFAP1L2, AGO3, AKAP9, AKT1, ANAPC11, ANAPC4, ANKIB1, APC, APLP2, APP, ARFGEF1, ARIH1, ARL2BP, ARPP19, ASH1L, ATG14, ATM, AXIN1, AZIN1, BAG6, BANK1, BBS7, BCAP31, BCL10, BCL2L12, BCL3, BID, BIRC2, BIRC6, BMP7, BNIP2, BOK, BRAF, CAB39, CACUL1, CARD9, CASP8AP2, CBLB, CCDC22, CCDC8, CCL16, CCL21, CCNC, CCND3, CCNL1, CCNT1, CCNT2, CD81, CDC14B, CDC42, CDK9, CDKN1…
GO:0009896	positive regulation of catabolic process	GO_BiologicalProcess	3.8e-06	6.1e-05	[AARS, ABCA7, ABL1, ACE, ACVRL1, ADAR, AFAP1L2, AGO3, AKAP9, AKT1, ANAPC11, ANAPC4, ANKIB1, APC, APLP2, APP, ARFGEF1, ARIH1, ARL2BP, ARPP19, ASH1L, ATG14, ATM, AXIN1, AZIN1, BAG6, BANK1, BBS7, BCAP31, BCL10, BCL2L12, BCL3, BID, BIRC2, BIRC6, BMP7, BNIP2, BOK, BRAF, CAB39, CACUL1, CARD9, CASP8AP2, CBLB, CCDC22, CCDC8, CCL16, CCL21, CCNC, CCND3, CCNL1, CCNT1, CCNT2, CD81, CDC14B, CDC42, CDK9, CDKN1…
GO:0044712	single-organism catabolic process	GO_BiologicalProcess	4.5e-06	6.9e-05	[ABCA7, ABHD12, ABHD5, ABL1, ACE, ACOT7, ACP2, ACPT, ACSL3, ACVRL1, ADAR, ADCY5, ADCY6, ADRA2B, ADSS, AFAP1L2, AK1, AK6, AK9, AKAP12, AKAP9, AKT1, AKT3, ALDOA, ALDOB, ALG5, ALPK3, ALPL, ANKS3, APC, APLP2, APP, APRT, ARL2BP, ARPP19, ASH1L, ATG14, ATM, ATP1A2, ATP5D, ATP5S, ATP6V1A, ATP6V1B2, ATR, AXIN1, AXL, BANK1, BCL10, BMP2K, BMP7, BNIP2, BRAF, BTBD10, CAB39, CACNB4, CACUL1, CAMKK2, CARD9, CCDC…
GO:0007346	regulation of mitotic cell cycle	GO_BiologicalProcess	4.5e-06	6.9e-05	[ABCA7, ABHD12, ABHD5, ABL1, ACE, ACOT7, ACP2, ACPT, ACSL3, ACVRL1, ADAR, ADCY5, ADCY6, ADRA2B, ADSS, AFAP1L2, AK1, AK6, AK9, AKAP12, AKAP9, AKT1, AKT3, ALDOA, ALDOB, ALG5, ALPK3, ALPL, ANKS3, APC, APLP2, APP, APRT, ARL2BP, ARPP19, ASH1L, ATG14, ATM, ATP1A2, ATP5D, ATP5S, ATP6V1A, ATP6V1B2, ATR, AXIN1, AXL, BANK1, BCL10, BMP2K, BMP7, BNIP2, BRAF, BTBD10, CAB39, CACNB4, CACUL1, CAMKK2, CARD9, CCDC…
GO:0051640	organelle localization	GO_BiologicalProcess	5.6e-06	8.3e-05	[ACTN4, ACTR2, ACTR3, ANKFY1, AP1S2, AP3B1, AP3D1, AP3S2, ATM, BLOC1S6, BRAF, BTBD9, CCDC141, CCDC79, CDC42, CENPE, CEP120, CEP83, CHGA, CHMP1A, CHMP2A, CHMP6, CUL3, DCTN1, DLG1, EIF3A, FES, FOXF1, FYCO1, GPR143, GPSM2, IL4R, LLGL1, MAP4, MEF2A, MFN1, MFN2, MTM1, MUL1, MYH9, MYO7A, NDEL1, NMD3, NUMA1, PAFAH1B1, PCM1, PDCD10, PEX1, PEX13, PLD2, PTEN, PVRL2, RAB11B, RAB1A, RAB5A, RABGEF1, RAP1A, RA…
GO:0051303	establishment of chromosome localization	GO_BiologicalProcess	5.6e-06	8.3e-05	[ACTN4, ACTR2, ACTR3, ANKFY1, AP1S2, AP3B1, AP3D1, AP3S2, ATM, BLOC1S6, BRAF, BTBD9, CCDC141, CCDC79, CDC42, CENPE, CEP120, CEP83, CHGA, CHMP1A, CHMP2A, CHMP6, CUL3, DCTN1, DLG1, EIF3A, FES, FOXF1, FYCO1, GPR143, GPSM2, IL4R, LLGL1, MAP4, MEF2A, MFN1, MFN2, MTM1, MUL1, MYH9, MYO7A, NDEL1, NMD3, NUMA1, PAFAH1B1, PCM1, PDCD10, PEX1, PEX13, PLD2, PTEN, PVRL2, RAB11B, RAB1A, RAB5A, RABGEF1, RAP1A, RA…
GO:0046718	viral entry into host cell	GO_BiologicalProcess	6.3e-06	9.3e-05	[AKAP9, AKT1, ANO1, AOC1, ATP13A1, ATP13A3, ATP1A2, ATP2B4, ATP2C1, ATP5D, ATP6V0D1, ATP6V1A, ATP6V1B2, ATP6V1C1, ATP6V1G1, CACNA1H, CACNA1S, CACNB3, CACNB4, CLCN7, CNNM4, COX4I1, COX7A1, GAS6, GPR89, IKBKB, IRS2, ITPR3, JPH2, KCNH2, KCNK6, KCNMB1, KCNQ4, KCNT1, LRRC8A, MRS2, ORAI2, OXSR1, PIEZO1, PIEZO2, PKD1, PQLC2, SLC12A4, SLC12A7, SLC13A2, SLC1A1, SLC22A17, SLC22A4, SLC22A5, SLC24A3, SLC25A1…
GO:0007017	microtubule-based process	GO_BiologicalProcess	8.1e-06	0.00011	[AARS, ADAR, AGO3, AKT1, APP, BANK1, BCL3, CNOT2, CNOT7, CTIF, DAPK3, DDX3X, DDX6, EEF2, EEFSEC, EIF2A, EIF2AK2, EIF2AK3, EIF2S1, EIF3A, EIF3E, EIF3J, EIF4E, EIF4EBP1, EIF4G2, EIF5, EIF5A2, EPRS, ERBB2, ERF, ETF1, FMR1, GRB7, GUF1, IARS, IARS2, IMPACT, IREB2, LIMD1, LRPPRC, MAGOH, METTL14, MOV10, NCBP1, PINK1, PML, PUM1, RARA, RBMS3, RGS2, RPS6KB1, RXRA, SAMD4A, SOX4, SYNCRIP, TARBP2, TGFB1, TGFB…
GO:0009892	negative regulation of metabolic process	GO_BiologicalProcess	8.1e-06	0.00011	[ALKBH8, CMTR1, DIMT1, HENMT1, KIAA1429, METTL14, NSUN3, RNMT, TARBP1, TFB2M, TGS1, TRDMT1, TRMT1, TRMT10A, TRMT13, TRMT1L, TRMT2A, TRMT44, TRMT5, TRMT6, TRMT61A]
GO:0030036	actin cytoskeleton organization	GO_BiologicalProcess	8.2e-06	0.00011	[AARS, ACE, ACTA2, ACTG2, ACVRL1, ADAR, AEBP2, AFAP1L2, AGO3, AGRN, AHCTF1, AKIRIN2, AKT1, ANKRA2, APP, ARID3A, ARID4A, ARID4B, ARID5B, ASH1L, ASZ1, ATAD2B, ATF1, ATF2, ATG14, ATM, ATRX, ATXN1L, AXIN1, BAHCC1, BANK1, BBS7, BCL10, BCL2L12, BCL3, BCL9, BCLAF1, BDP1, BIRC2, BMP7, BRAF, BRWD1, BRWD3, C1D, CARF, CARM1, CC2D1A, CCAR1, CCDC59, CCNC, CCNL1, CCNT1, CCNT2, CCPG1, CD34, CD81, CDC42, CDC73, …
GO:0031334	positive regulation of protein complex assembly	GO_BiologicalProcess	8.9e-06	0.00012	[AARS, ABCA7, ACADM, ACSL3, ACTN1, ACTN4, ACVRL1, ADAR, ADRA2B, AEBP2, AFAP1L2, AGO3, AGRN, AHCTF1, AKAP12, AKIRIN2, AKT1, ANKRA2, APP, ARFGEF1, ARID3A, ARID4A, ARID4B, ARID5B, ARL2BP, ASH1L, ATAD2B, ATF1, ATF2, ATR, ATRX, ATXN1L, AXIN1, BAHCC1, BANK1, BBS7, BCL10, BCL2L12, BCL3, BCL9, BCLAF1, BDP1, BIRC2, BMP7, BRWD1, BRWD3, C1D, CARD9, CARF, CARM1, CC2D1A, CCAR1, CCDC59, CCNC, CCNL1, CCNT1, CCN…
GO:0000226	microtubule cytoskeleton organization	GO_BiologicalProcess	1.1e-05	0.00015	[APC, ARHGEF10, AXIN1, BICD2, BIRC2, BNIP2, CCDC18, CCDC8, CCSER2, CDC42, CDKN1B, CENPE, CENPJ, CEP120, CEP135, CEP350, CEP57, CEP76, CETN2, CHEK1, CHMP1A, CHMP2A, CHORDC1, CRIPT, CUL7, CYLD, DAG1, DLG1, DNAAF2, DNAH7, DOCK7, DVL1, ECT2, EML2, FBXO5, FBXW5, FES, FLNA, GAS2L3, GEN1, GPSM2, HAUS1, HAUS2, HAUS3, HAUS6, IFT88, INO80, KIAA0196, KIF2A, KIF3B, LLGL1, LMNA, LZTS2, MAP1A, MAP1S, MAP4, MAP…
GO:1901797	negative regulation of signal transduction by p53 class mediator	GO_BiologicalProcess	1.1e-05	0.00015	[APC, ARHGEF10, AXIN1, BICD2, BIRC2, BNIP2, CCDC18, CCDC8, CCSER2, CDC42, CDKN1B, CENPE, CENPJ, CEP120, CEP135, CEP350, CEP57, CEP76, CETN2, CHEK1, CHMP1A, CHMP2A, CHORDC1, CRIPT, CUL7, CYLD, DAG1, DLG1, DNAAF2, DNAH7, DOCK7, DVL1, ECT2, EML2, FBXO5, FBXW5, FES, FLNA, GAS2L3, GEN1, GPSM2, HAUS1, HAUS2, HAUS3, HAUS6, IFT88, INO80, KIAA0196, KIF2A, KIF3B, LLGL1, LMNA, LZTS2, MAP1A, MAP1S, MAP4, MAP…
GO:0022803	passive transmembrane transporter activity	GO_BiologicalProcess	1.1e-05	0.00015	[APC, ARHGEF10, AXIN1, BICD2, BIRC2, BNIP2, CCDC18, CCDC8, CCSER2, CDC42, CDKN1B, CENPE, CENPJ, CEP120, CEP135, CEP350, CEP57, CEP76, CETN2, CHEK1, CHMP1A, CHMP2A, CHORDC1, CRIPT, CUL7, CYLD, DAG1, DLG1, DNAAF2, DNAH7, DOCK7, DVL1, ECT2, EML2, FBXO5, FBXW5, FES, FLNA, GAS2L3, GEN1, GPSM2, HAUS1, HAUS2, HAUS3, HAUS6, IFT88, INO80, KIAA0196, KIF2A, KIF3B, LLGL1, LMNA, LZTS2, MAP1A, MAP1S, MAP4, MAP…
GO:0043903	regulation of symbiosis, encompassing mutualism through parasitism	GO_BiologicalProcess	1.1e-05	0.00015	[ACSL3, AKT1, APPL1, ARHGEF16, ARL6, ATG4C, BAG6, BID, BRAF, BSG, CHM, DLG1, F11R, FLOT1, GAS6, GDI1, GOLGA4, ITGB1BP1, JUP, LAMA5, LDLRAP1, MTCL1, MYL9, NKD2, NPC1, NSF, NUP54, PACS2, PALM, PDCD5, PKDCC, PKP3, PPP2R5A, RAB10, RAB11B, RAB3GAP2, RAB8B, RABGEF1, RAMP3, RDX, RHOG, RHOQ, RTP4, SEC62, SEC63, SLC9A3R1, SPTBN1, SRP14, SRP54, SRP68, SRP72, SRP9, TCAF2, TIMM9, TOMM22, TSPAN15, VAMP4, ZDHH…
GO:0006351	transcription, DNA-templated	GO_BiologicalProcess	1.1e-05	0.00015	[APC, ARHGEF10, AXIN1, BICD2, BIRC2, BNIP2, CCDC18, CCDC8, CCSER2, CDC42, CDKN1B, CENPE, CENPJ, CEP120, CEP135, CEP350, CEP57, CEP76, CETN2, CHEK1, CHMP1A, CHMP2A, CHORDC1, CRIPT, CUL7, CYLD, DAG1, DLG1, DNAAF2, DNAH7, DOCK7, DVL1, ECT2, EML2, FBXO5, FBXW5, FES, FLNA, GAS2L3, GEN1, GPSM2, HAUS1, HAUS2, HAUS3, HAUS6, IFT88, INO80, KIAA0196, KIF2A, KIF3B, LLGL1, LMNA, LZTS2, MAP1A, MAP1S, MAP4, MAP…
GO:0044089	positive regulation of cellular component biogenesis	GO_BiologicalProcess	1.2e-05	0.00016	[AARS, ABCA7, ACADM, ACSL3, ACTN1, ACTN4, ACVRL1, ADAR, ADRA2B, AEBP2, AFAP1L2, AGO3, AGRN, AHCTF1, AKAP12, AKIRIN2, AKT1, ANKRA2, ANKRD13C, AP2A1, APP, ARFGEF1, ARID3A, ARID4A, ARID4B, ARID5B, ARL2BP, ASH1L, ATAD2B, ATF1, ATF2, ATR, ATRX, ATXN1L, AXIN1, BAHCC1, BANK1, BBS7, BCL10, BCL2L12, BCL3, BCL9, BCLAF1, BDP1, BIRC2, BMP7, BRWD1, BRWD3, C1D, CARD9, CARF, CARM1, CC2D1A, CCAR1, CCDC59, CCNC, …
GO:0016197	endosomal transport	GO_BiologicalProcess	1.3e-05	0.00017	[ALMS1, ANKFY1, AP1G1, AP1S2, AP3D1, AP5M1, AP5Z1, ARL1, ATG14, BLOC1S6, BVES, DCTN1, DNAJC13, DPY30, EHD1, EHD2, EHD4, FAM160A2, FLNA, KIAA1033, KLHL20, LRBA, MICALL2, MTM1, PIK3C3, RAB10, RAB11B, RAB14, RAB5A, RDX, RGP1, SCYL2, SGSM3, SNX16, SNX2, SNX3, SNX33, SNX4, SRC, STX5, TBC1D10B, TBC1D17, TBC1D5, TGFBRAP1, UBE2O, VPS18, VPS25, VPS26A, VPS26B, VPS28, VPS4B, VPS51, VPS54, ZFYVE16]
GO:0034091	regulation of maintenance of sister chromatid cohesion	GO_BiologicalProcess	1.4e-05	0.00019	[ADAR, IFIT1, IFIT2, IFIT3, IFIT5, IRF3, IRF7, ISG15, MAVS, MUL1, TRIM56, UBE2K, ZBP1]
GO:0032550	purine ribonucleoside binding	GO_BiologicalProcess	1.4e-05	0.00019	[ABCA7, ABHD12, ABHD5, ABL1, ACE, ACOT7, ACP2, ACPT, ACSL3, ACVRL1, ADAR, ADCY5, ADCY6, ADRA2B, ADSS, AFAP1L2, AK1, AK6, AK9, AKAP12, AKAP9, AKT1, AKT3, ALDOA, ALDOB, ALG5, ALPK3, ALPL, ANKS3, APC, APLP2, APP, APRT, ARL2BP, ARPP19, ASH1L, ATG14, ATM, ATP1A2, ATP5D, ATP5S, ATP6V1A, ATP6V1B2, ATR, AXIN1, AXL, BANK1, BCL10, BMP2K, BMP7, BNIP2, BRAF, BTBD10, CAB39, CACNB4, CACUL1, CAMKK2, CARD9, CCDC…
GO:0051301	cell division	GO_BiologicalProcess	1.4e-05	0.00019	[ABCA7, ABHD12, ABHD5, ABL1, ACE, ACOT7, ACP2, ACPT, ACSL3, ACVRL1, ADAR, ADCY5, ADCY6, ADRA2B, ADSS, AFAP1L2, AK1, AK6, AK9, AKAP12, AKAP9, AKT1, AKT3, ALDOA, ALDOB, ALG5, ALPK3, ALPL, ANKS3, APC, APLP2, APP, APRT, ARL2BP, ARPP19, ASH1L, ATG14, ATM, ATP1A2, ATP5D, ATP5S, ATP6V1A, ATP6V1B2, ATR, AXIN1, AXL, BANK1, BCL10, BMP2K, BMP7, BNIP2, BRAF, BTBD10, CAB39, CACNB4, CACUL1, CAMKK2, CARD9, CCDC…
GO:0032606	type I interferon production	GO_BiologicalProcess	1.8e-05	0.00023	[ACTR2, ACTR3, ANAPC11, ANAPC4, APC, ATM, BAG6, CCDC79, CCNB1IP1, CDC27, CDC42, CENPC, CENPE, CEP57, CHMP1A, CHMP2A, CHMP6, CUL3, DDX3X, DYNC1LI1, ECT2, EHMT2, ESCO1, FAM96A, GEN1, INO80, LATS1, MIS12, MLH3, NAA50, NDEL1, NIPBL, NSMCE2, PDS5A, PDS5B, PHF13, PPP2R1A, PSMG2, PTEN, RB1, SENP6, SETDB2, SGOL2, SKA1, SKA2, SLF1, SMARCAD1, SMC3, SMC4, SMC5, SPICE1, SRPK1, STAG2, TERF1, TEX12, TEX15, TLK…
GO:0034248	regulation of cellular amide metabolic process	GO_BiologicalProcess	1.8e-05	0.00023	[ACTR2, ACTR3, ANAPC11, ANAPC4, APC, ATM, BAG6, CCDC79, CCNB1IP1, CDC27, CDC42, CENPC, CENPE, CEP57, CHMP1A, CHMP2A, CHMP6, CUL3, DDX3X, DYNC1LI1, ECT2, EHMT2, ESCO1, FAM96A, GEN1, INO80, LATS1, MIS12, MLH3, NAA50, NDEL1, NIPBL, NSMCE2, PDS5A, PDS5B, PHF13, PPP2R1A, PSMG2, PTEN, RB1, SENP6, SETDB2, SGOL2, SKA1, SKA2, SLF1, SMARCAD1, SMC3, SMC4, SMC5, SPICE1, SRPK1, STAG2, TERF1, TEX12, TEX15, TLK…
GO:0016032	viral process	GO_BiologicalProcess	2.3e-05	0.00029	[ACSL3, AGRN, AKT1, AP3D1, APPL1, ARHGEF16, ARL6, ATG4C, BAG6, BID, BRAF, BSG, CHM, CRIPT, DLG1, DVL1, EHD2, F11R, FLNA, FLOT1, GAS6, GDI1, GOLGA4, HECTD1, HGS, HPS6, ITGB1BP1, JUP, LAMA5, LDLRAP1, LIN7C, MADCAM1, MTCL1, MYL9, NKD2, NME7, NPC1, NSF, NUP54, OSBPL8, PACS2, PALM, PDCD5, PKDCC, PKP3, PPIL2, PPP2R5A, PRKCZ, RAB10, RAB11B, RAB3GAP2, RAB8A, RAB8B, RABGEF1, RAMP3, RDX, RHOG, RHOQ, RTP4, …
GO:0006417	regulation of translation	GO_BiologicalProcess	2.5e-05	0.0003	[ACTR2, ACTR3, ANAPC11, ANAPC4, APC, ATM, BAG6, CCDC79, CCNB1IP1, CDC27, CDC42, CENPE, CEP57, CHMP1A, CHMP2A, CHMP6, CUL3, DYNC1LI1, ECT2, EHMT2, ESCO1, GEN1, INO80, LATS1, MIS12, MLH3, NAA50, NIPBL, NSMCE2, PDS5A, PDS5B, PHF13, PPP2R1A, PSMG2, PTEN, RB1, SGOL2, SLF1, SMC3, SMC4, SMC5, SPICE1, STAG2, TERF1, TEX12, TEX15, TOP2B, UBE2B, VPS4B, ZW10]
GO:0006812	cation transport	GO_BiologicalProcess	2.5e-05	0.0003	[ACTR2, ACTR3, ANAPC11, ANAPC4, APC, ATM, BAG6, CCDC79, CCNB1IP1, CDC27, CDC42, CENPE, CEP57, CHMP1A, CHMP2A, CHMP6, CUL3, DYNC1LI1, ECT2, EHMT2, ESCO1, GEN1, INO80, LATS1, MIS12, MLH3, NAA50, NIPBL, NSMCE2, PDS5A, PDS5B, PHF13, PPP2R1A, PSMG2, PTEN, RB1, SGOL2, SLF1, SMC3, SMC4, SMC5, SPICE1, STAG2, TERF1, TEX12, TEX15, TOP2B, UBE2B, VPS4B, ZW10]
GO:0008047	enzyme activator activity	GO_BiologicalProcess	2.5e-05	0.00031	[AARS, ABCA7, ADAR, AGO3, AKT1, APP, BANK1, BCL3, CNOT2, CNOT7, CTIF, DAPK3, DDX3X, DDX6, EEF2, EEFSEC, EIF2A, EIF2AK2, EIF2AK3, EIF2S1, EIF3A, EIF3E, EIF3J, EIF4E, EIF4EBP1, EIF4G2, EIF5, EIF5A2, EPRS, ERBB2, ERF, ETF1, FMR1, GRB7, GSAP, GUF1, IARS, IARS2, IMPACT, IREB2, LIMD1, LRPPRC, MAGOH, METTL14, MOV10, NCBP1, PINK1, PML, PUM1, RARA, RBMS3, RGS2, RPS6KB1, RXRA, SAMD4A, SOX4, SYNCRIP, TARBP2…
GO:0051806	entry into cell of other organism involved in symbiotic interaction	GO_BiologicalProcess	2.6e-05	0.00032	[ABCA3, ABCA7, ABCB8, ABCD2, ABCD3, ABCG5, ABCG8, AKAP9, AKT1, ANO1, AOC1, ATP13A1, ATP13A3, ATP1A2, ATP2B4, ATP2C1, ATP5D, ATP6V0D1, ATP6V1A, ATP6V1B2, ATP6V1C1, ATP6V1D, ATP6V1G1, AZIN1, CACNA1H, CACNA1S, CACNB3, CACNB4, CLCN7, CNGA3, CNNM4, COX4I1, COX7A1, FLVCR1, GAS6, GPR89, IKBKB, IRS2, ITPR3, JPH2, KCNH2, KCNK6, KCNMB1, KCNQ4, KCNT1, LONP2, LRRC8A, MFSD1, MFSD8, MRS2, NUP35, ORAI2, OXSR1, …
GO:0022406	membrane docking	GO_BiologicalProcess	2.7e-05	0.00033	[BVES, CEP83, EXOC5, EXOC6, ICAM1, NCAM1, NSF, PEX13, PEX14, PEX5, RAB8A, RAB8B, ROCK1, SNX3, STX12, STX17, STX5, STXBP2, STXBP3, USO1, VPS33B, VPS45]
GO:0034446	substrate adhesion-dependent cell spreading	GO_BiologicalProcess	3.2e-05	0.00037	[ACTN1, ACTN4, ACVRL1, ADAM15, ADAMTS12, ARPC2, AXL, BCAM, BRAF, BVES, CCL21, CD34, CDC42, CDH13, COL16A1, COL1A1, COL3A1, COL5A3, DAPK3, DDR1, DMP1, EMILIN1, FBLN2, FLNA, FOXF1, FZD7, GAS6, GREM1, GSK3B, HPSE, ILK, ITGA5, ITGB1BP1, ITGB4, JAK2, JAM3, KANK1, LAMA5, LAMC1, MADCAM1, MICALL2, MKLN1, MSLN, NID1, NOTCH1, PIK3CB, PPARD, PREX1, PTEN, PXN, RAB1A, RASA1, ROCK1, RREB1, SMAD6, SPOCK1, SRC, …
GO:0051172	negative regulation of nitrogen compound metabolic process	GO_BiologicalProcess	3.3e-05	0.00038	[ABCD2, ABHD5, AKT1, ANAPC11, ANAPC4, ANKIB1, APC, ARIH1, ATG14, ATM, AXIN1, BAG6, BBS7, BCAP31, CCDC22, CD81, CENPE, CISD2, CNOT7, CUL3, DNM1L, DVL1, DYNC1LI1, FBXO22, FZD5, GEN1, GLMN, GNA12, GSK3B, HFE, IRS1, IRS2, KAT2A, LONP2, LRPPRC, MAD2L2, MDM2, MTCL1, MTDH, MTMR8, NKD2, NLRP6, NPC1, NSMCE2, PAFAH1B2, PARL, PINK1, PKD1, PML, PNPLA2, PSMC6, PSMD14, PSMF1, PSMG2, PTEN, RAB20, RAB3GAP2, RAD2…
GO:1903900	regulation of viral life cycle	GO_BiologicalProcess	3.5e-05	0.0004	[ABCA7, ABCD3, ABCG8, ACSL3, AKAP9, AKT1, ANO1, AOC1, ARMC1, ATP10A, ATP11B, ATP11C, ATP13A1, ATP13A3, ATP1A2, ATP2B4, ATP2C1, ATP5D, ATP5S, ATP6V0D1, ATP6V1A, ATP6V1B2, ATP6V1C1, ATP6V1D, ATP6V1G1, ATP8A1, ATP8B4, ATP9A, CA7, CACNA1H, CACNA1S, CACNB3, CACNB4, CCL21, CCS, CDKN1B, CLCN7, CLN8, CNGA3, CNNM4, COMMD3, COX4I1, COX7A1, DLG1, DMPK, DNM2, GAS6, GPR89, HFE, IBTK, IKBKB, IREB2, IRS2, ITPR3…
GO:0006508	proteolysis	GO_BiologicalProcess	4.2e-05	0.00047	[ABCA7, ABL1, ACE, ACVRL1, ADAR, ADRA2B, AFAP1L2, AK1, AK6, AK9, AKAP9, AKT1, AKT3, ALDOA, ALDOB, ALPK3, ANKS3, APC, APLP2, APP, ARL2BP, ASH1L, ATG14, ATM, ATR, AXIN1, AXL, BANK1, BCL10, BMP2K, BMP7, BNIP2, BRAF, BTBD10, CAB39, CACUL1, CAMKK2, CARD9, CCL16, CCL21, CCNC, CCND3, CCNL1, CCNT1, CCNT2, CD81, CDC42, CDC42BPB, CDC7, CDK1, CDK16, CDK17, CDK7, CDK9, CDKN1B, CENPE, CHEK1, CHORDC1, CHUK, CK…
GO:1901987	regulation of cell cycle phase transition	GO_BiologicalProcess	4.2e-05	0.00047	[ABCA7, ABL1, ACE, ACVRL1, ADAR, ADRA2B, AFAP1L2, AK1, AK6, AK9, AKAP9, AKT1, AKT3, ALDOA, ALDOB, ALPK3, ANKS3, APC, APLP2, APP, ARL2BP, ASH1L, ATG14, ATM, ATR, AXIN1, AXL, BANK1, BCL10, BMP2K, BMP7, BNIP2, BRAF, BTBD10, CAB39, CACUL1, CAMKK2, CARD9, CCL16, CCL21, CCNC, CCND3, CCNL1, CCNT1, CCNT2, CD81, CDC42, CDC42BPB, CDC7, CDK1, CDK16, CDK17, CDK7, CDK9, CDKN1B, CENPE, CHEK1, CHORDC1, CHUK, CK…
GO:0016573	histone acetylation	GO_BiologicalProcess	4.7e-05	0.00051	[ACTR6, AEBP2, ANAPC11, ANAPC4, ANP32E, APC, ARID4A, ARID4B, ASH1L, ATAD2B, ATF2, ATM, ATRX, BAG6, BAHCC1, BRPF3, CARM1, CCDC79, CCNB1IP1, CCNL1, CDC27, CDC73, CDK9, CENPC, CENPE, CENPH, CENPP, CEP57, CHD1, CHD1L, CHEK1, CHMP1A, CHMP2A, CHMP6, CLOCK, CTBP1, CTC1, CTR9, CUL3, DCK, DCLRE1A, DDX3X, DHX36, DNA2, DNAJC2, DPY30, DR1, DYNC1LI1, EHMT1, EHMT2, ESCO1, FBXO18, FBXO4, GEN1, HCFC1, HDAC2, HDA…
GO:0032647	regulation of interferon-alpha production	GO_BiologicalProcess	4.7e-05	0.00051	[ACTR6, AEBP2, ANAPC11, ANAPC4, ANP32E, APC, ARID4A, ARID4B, ASH1L, ATAD2B, ATF2, ATM, ATRX, BAG6, BAHCC1, BRPF3, CARM1, CCDC79, CCNB1IP1, CCNL1, CDC27, CDC73, CDK9, CENPC, CENPE, CENPH, CENPP, CEP57, CHD1, CHD1L, CHEK1, CHMP1A, CHMP2A, CHMP6, CLOCK, CTBP1, CTC1, CTR9, CUL3, DCK, DCLRE1A, DDX3X, DHX36, DNA2, DNAJC2, DPY30, DR1, DYNC1LI1, EHMT1, EHMT2, ESCO1, FBXO18, FBXO4, GEN1, HCFC1, HDAC2, HDA…
GO:0031401	positive regulation of protein modification process	GO_BiologicalProcess	4.7e-05	0.00051	[ACTR6, AEBP2, ANAPC11, ANAPC4, ANP32E, APC, ARID4A, ARID4B, ASH1L, ATAD2B, ATF2, ATM, ATRX, BAG6, BAHCC1, BRPF3, CARM1, CCDC79, CCNB1IP1, CCNL1, CDC27, CDC73, CDK9, CENPC, CENPE, CENPH, CENPP, CEP57, CHD1, CHD1L, CHEK1, CHMP1A, CHMP2A, CHMP6, CLOCK, CTBP1, CTC1, CTR9, CUL3, DCK, DCLRE1A, DDX3X, DHX36, DNA2, DNAJC2, DPY30, DR1, DYNC1LI1, EHMT1, EHMT2, ESCO1, FBXO18, FBXO4, GEN1, HCFC1, HDAC2, HDA…
GO:0007091	metaphase/anaphase transition of mitotic cell cycle	GO_BiologicalProcess	4.7e-05	0.00052	[ACE, ACTR2, ACTR3, ACVRL1, AGRN, ALMS1, AMIGO3, APC, ARAP1, ARFGEF1, ARHGEF10, ARPC2, ARPC3, ARPC5, ATG3, BCLAF1, BID, BIN3, BIRC2, BMP7, BRAF, CAPZA1, CAPZA2, CCL21, CDC42, CDC42EP1, CDC42EP2, CDKN1B, CENPJ, CEP76, CHGA, CHMP1A, CHMP2A, CNOT2, CNOT6, COL16A1, CYLD, DAG1, DAPK3, DDX3X, DLG1, DNM1L, EIF2AK2, ELN, EML2, EPHA7, EPS8L2, FAF1, FBLIM1, FES, FLOT1, FLRT2, FNIP1, FZD5, GMFB, GREM1, GSK3…
GO:0017038	protein import	GO_BiologicalProcess	4.7e-05	0.00052	[ADAR, ANPEP, ATG16L2, AXL, CCNT1, CHD1, CHMP2A, CHMP6, CREBL2, DAG1, DDX3X, DDX6, EIF2AK2, F11R, GAS6, HCFC1, ICAM1, IFIT1, ISG15, ISG20, JUN, LEF1, LGALS1, LOC538544, MAVS, NPC1, PARP10, PML, PVRL2, RAB1A, RSAD2, RSF1, RXRA, SMAD3, SNX3, SRPK1, TARBP2, TARDBP, TFAP4, TGFB1, THOC1, TRIM13, TRIM14, TRIM21, TRIM25, TRIM62, VAMP8, VPS18, VPS4B, VTA1, YTHDC2, ZNF639]
GO:0051347	positive regulation of transferase activity	GO_BiologicalProcess	4.7e-05	0.00052	[ACE, ACTR2, ACTR3, ACVRL1, AGRN, ALMS1, AMIGO3, APC, ARAP1, ARFGEF1, ARHGEF10, ARPC2, ARPC3, ARPC5, ATG3, BCLAF1, BID, BIN3, BIRC2, BMP7, BRAF, CAPZA1, CAPZA2, CCL21, CDC42, CDC42EP1, CDC42EP2, CDKN1B, CENPJ, CEP76, CHGA, CHMP1A, CHMP2A, CNOT2, CNOT6, COL16A1, CYLD, DAG1, DAPK3, DDX3X, DLG1, DNM1L, EIF2AK2, ELN, EML2, EPHA7, EPS8L2, FAF1, FBLIM1, FES, FLOT1, FLRT2, FNIP1, FZD5, GMFB, GREM1, GSK3…
GO:0045842	positive regulation of mitotic metaphase/anaphase transition	GO_BiologicalProcess	5e-05	0.00054	[ADAR, IFIT1, IFIT2, IFIT3, IFIT5, IRF3, IRF7, MAVS, MUL1, UBE2K, ZBP1]
GO:0044802	single-organism membrane organization	GO_BiologicalProcess	5e-05	0.00054	[ABCA7, ABL1, ACE, ACVRL1, ADAR, AEBP2, AGO3, AKT1, AP2A1, APC, APLP2, ARID4A, ARID5B, ASH1L, ASZ1, ATAD2B, ATG14, ATM, ATR, ATRX, ATXN1L, AXIN1, AZIN1, BAG6, BAHCC1, BANK1, BCL2L12, BCL3, BCLAF1, BIRC2, BIRC6, BMP7, C1D, CC2D1A, CCDC8, CCNT1, CD34, CDC42, CDC73, CDK9, CDKN1B, CHMP1A, CHORDC1, CLTC, CNOT2, CNOT7, COL6A3, COMMD6, CPAMD8, CREB1, CREBZF, CRYM, CSRNP2, CTBP1, CTDSP1, CTDSP2, CTR9, CU…
GO:0035455	response to interferon-alpha	GO_BiologicalProcess	5.6e-05	0.00059	[ADAR, AXL, EIF2AK2, GAS6, IFIT2, IFIT3, KLHL20, MX2]
GO:0050688	regulation of defense response to virus	GO_BiologicalProcess	7.2e-05	0.00073	[ABCD2, ABCD3, ACAA1, ACAD8, ACAD9, ACADM, ACOT7, AKT1, ETFA, ETFB, HADHA, HADHB, IRS1, IRS2, LONP2, LPIN2, LPIN3, PEX13, PEX5, PEX7, PPARD, SESN2, TWIST1]
GO:0048522	positive regulation of cellular process	GO_BiologicalProcess	7.1e-05	0.00073	[ACTN4, ALDOA, ARAP1, ARPC2, ATG3, BRAF, BRWD1, BRWD3, BVES, CDC42, CDC42EP1, CDC42EP2, CDC42SE2, COL1A1, CYLD, DAG1, DAPK3, DLG1, DNM2, EPHA7, FBLIM1, FES, FLNA, FMOD, GDI1, GNA12, GOLGA4, GORASP1, GREM1, GSK3B, IFRD1, ITGB1BP1, ITSN2, KANK1, LARP4, LEF1, LIMD1, LIMK1, MAD2L2, MAP2K2, MKLN1, MUL1, MYH9, MYL9, NFATC4, NOTCH1, PAFAH1B1, PALM, PALM2, PHIP, PHLDB1, PLXNB2, PPP2CA, PREX1, PRPF40A, PT…
GO:0051345	positive regulation of hydrolase activity	GO_BiologicalProcess	8.5e-05	0.00085	[AARS, ACE, ADAR, AGO3, AKT1, APP, ATG14, BANK1, BCL3, CNOT2, CNOT7, CTIF, DAPK3, DDX3X, DDX6, EEF2, EEFSEC, EIF2A, EIF2AK2, EIF2AK3, EIF2S1, EIF3A, EIF3E, EIF3J, EIF4E, EIF4EBP1, EIF4G2, EIF5, EIF5A2, EPRS, ERBB2, ERF, ETF1, FMR1, GRB7, GUF1, HNRNPU, IARS, IARS2, IMPACT, IREB2, LIMD1, LRPPRC, MAGOH, MAPKAPK2, METTL14, MOV10, NCBP1, PINK1, PML, PUM1, RARA, RBMS3, RGS2, RPS6KB1, RXRA, SAMD4A, SOX4…
GO:2000036	regulation of stem cell population maintenance	GO_BiologicalProcess	8.7e-05	0.00086	[ACTA2, ACTG2, ACTN1, ACTN4, ACTR2, ACTR3, ACVRL1, ADAM15, ADAMTS12, ADRA2B, AGFG1, AGGF1, ALCAM, ALDOA, ALPL, ANPEP, APC, APP, ARAP1, ARHGAP12, ARID5B, ARL13B, ARL6, ARPC2, ATF2, ATG3, ATM, ATP6V0D1, ATP6V1D, ATRX, AXIN1, AXL, BBS7, BBS9, BCL10, BCL3, BCR, BIN3, BMP7, BRAF, BRWD1, BRWD3, BTBD3, BVES, CACNA1S, CAPN1, CARM1, CCDC28B, CCDC66, CCNB1IP1, CD248, CD34, CDC42, CDC42EP1, CDC42EP2, CDC42S…
GO:0036211	protein modification process	GO_BiologicalProcess	8.7e-05	0.00086	[ACTA2, ACTG2, ACTN1, ACTN4, ACTR2, ACTR3, ACVRL1, ADAM15, ADAMTS12, ADRA2B, AGFG1, AGGF1, ALCAM, ALDOA, ALPL, ANPEP, APC, APP, ARAP1, ARHGAP12, ARID5B, ARL13B, ARL6, ARPC2, ATF2, ATG3, ATM, ATP6V0D1, ATP6V1D, ATRX, AXIN1, AXL, BBS7, BBS9, BCL10, BCL3, BCR, BIN3, BMP7, BRAF, BRWD1, BRWD3, BTBD3, BVES, CACNA1S, CAPN1, CARM1, CCDC28B, CCDC66, CCNB1IP1, CD248, CD34, CDC42, CDC42EP1, CDC42EP2, CDC42S…
GO:0017148	negative regulation of translation	GO_BiologicalProcess	9.1e-05	0.00089	[ANAPC11, ANAPC4, APC, ATM, CDC27, CENPE, CEP57, CHMP1A, CHMP2A, CHMP6, CUL3, DYNC1LI1, GEN1, INO80, MIS12, NAA50, NIPBL, NSMCE2, PDS5A, PDS5B, PHF13, PPP2R1A, PSMG2, PTEN, RB1, SLF1, SMC3, SMC4, SMC5, TERF1, VPS4B, ZW10]
GO:0051983	regulation of chromosome segregation	GO_BiologicalProcess	9.1e-05	0.00089	[ANAPC11, ANAPC4, APC, ATM, CDC27, CENPE, CEP57, CHMP1A, CHMP2A, CHMP6, CUL3, DYNC1LI1, GEN1, INO80, MIS12, NAA50, NIPBL, NSMCE2, PDS5A, PDS5B, PHF13, PPP2R1A, PSMG2, PTEN, RB1, SLF1, SMC3, SMC4, SMC5, TERF1, VPS4B, ZW10]
GO:0098655	cation transmembrane transport	GO_BiologicalProcess	9.8e-05	0.00095	[ANAPC11, ANAPC4, APC, ATM, CDC27, CENPE, CEP57, CHMP1A, CHMP2A, CHMP6, CUL3, DYNC1LI1, ESCO1, GEN1, INO80, LATS1, MIS12, NAA50, NIPBL, NSMCE2, PDS5A, PDS5B, PHF13, PPP2R1A, PSMG2, PTEN, RB1, SGOL2, SLF1, SMC3, SMC4, SMC5, STAG2, TERF1, TOP2B, VPS4B, ZW10]
GO:0043168	anion binding	GO_BiologicalProcess	0.0001	0.00097	[ABL1, APC, ATM, AXIN1, CDC14B, DCUN1D1, DCUN1D5, DYNC1LI1, FBXO5, FZR1, GEN1, LIMK1, MAD2L2, PSMG2, PTEN, RIPK3, STUB1, TERF1, TOPORS, UBE2N, XRCC4, ZW10]
GO:0006355	regulation of transcription, DNA-templated	GO_BiologicalProcess	0.00011	0.001	[ACTR2, ACTR3, APC, ARFGEF1, ARPC2, ARPC3, ARPC5, BCLAF1, BID, BIRC2, CAPZA1, CAPZA2, CCL21, CDC42, CDC42EP1, CDC42EP2, CDKN1B, CHMP1A, CHMP2A, DDX3X, DLG1, DNM1L, EIF2AK2, ELN, EML2, FAF1, FBLIM1, FES, FNIP1, GMFB, GSK3B, GTF2F2, HCFC1, HMGB1, HNF1B, IMPACT, JUN, KANK1, KIRREL, LATS1, LMOD1, MAP3K7, NCAM1, PEX14, PIEZO1, PINK1, PRKCZ, PSMC6, RASA1, RDX, RICTOR, RRN3, SELP, SENP6, SLF1, SMAD6, SR…
GO:0070925	organelle assembly	GO_BiologicalProcess	0.00013	0.0011	[ACTA2, ACTN1, ACTR2, AGFG1, ARHGEF10, ARL13B, ARL6, ATG12, ATG14, ATG16L2, ATG2A, ATG3, ATG4C, ATG9A, ATP6V0D1, ATP6V1D, BBS7, BBS9, BIRC2, BRIX1, CCDC18, CCDC28B, CCDC78, CD34, CENPC, CENPH, CENPJ, CEP135, CEP162, CEP290, CEP41, CEP76, CEP83, CETN2, CHMP1A, CHMP2A, CNOT2, CNOT6, CNOT7, CYLD, DDX3X, DDX6, DNAAF2, DNAH7, EHD1, EIF2A, EIF3A, FBXO5, FLNA, GRB7, HAUS1, HAUS2, HAUS3, HAUS6, IFT74, IF…
GO:0033127	regulation of histone phosphorylation	GO_BiologicalProcess	0.00012	0.0011	[CDK9, MAPK3, RPS6KA4, RPS6KA5, TWIST1, UBE2B]
GO:0071230	cellular response to amino acid stimulus	GO_BiologicalProcess	0.00013	0.0011	[COL16A1, COL1A1, COL1A2, COL3A1, COL4A1, COL4A6, COL5A2, COL6A1, LAMTOR3, LAMTOR4, PDGFC, RRAGB, RRAGC, SLC38A9, SOCS1, UBR1, UBR2]
GO:0044784	metaphase/anaphase transition of cell cycle	GO_BiologicalProcess	0.00012	0.0011	[ANAPC11, CUL3, NSMCE2, PTEN, RB1, SMC5]
GO:0051090	regulation of sequence-specific DNA binding transcription factor activity	GO_BiologicalProcess	0.00014	0.0012	[AKT1, ARID5B, ATF2, BCL10, COMMD6, CREBZF, CYLD, DVL2, EGLN1, EIF2AK2, ERBB2IP, FLNA, FOXS1, FZD1, FZD2, GAS6, GLIS2, GREM1, GTF2A2, HDAC2, HDAC5, IGF1R, IKBKB, JUP, LOC538544, LRP5, MAD2L2, MAPK3, MAVS, MBTPS2, MED13, MTDH, MYD88, MYOCD, PARP10, PEX14, PIAS4, PINK1, PRDX3, PTEN, PTGIS, RELA, RIPK2, RIPK3, RIPK4, RNF2, RPS6KA5, RWDD3, SAV1, SIRT1, SMO, SRF, TAF6, TAX1BP1, TNFRSF11A, TRAF2, TRIM1…
GO:0072662	protein localization to peroxisome	GO_BiologicalProcess	0.00013	0.0012	[ACVRL1, AXIN1, COL1A2, COL3A1, FBN2, FUT8, JUN, LEMD3, LTBP4, MAP3K7, MYOCD, NLK, PML, PXN, RNF111, SIRT1, SKIL, SMAD2, SMAD3, SMAD4, SMAD5, SMAD6, SRC, STK11, STRAP, TAB1, TGFB1, TGFB1I1, TGFB3, TRIM33, USP15, USP9Y, VASN, ZYX]
GO:0001882	nucleoside binding	GO_BiologicalProcess	0.00013	0.0012	[AKAP9, ANO1, ATP1A2, ATP2B4, ATP2C1, ATP5D, ATP6V0D1, ATP6V1A, ATP6V1B2, ATP6V1C1, ATP6V1G1, CACNA1H, CACNA1S, CACNB3, CACNB4, CNNM4, COX4I1, COX7A1, GAS6, ITPR3, JPH2, KCNH2, KCNK6, KCNMB1, KCNQ4, KCNT1, ORAI2, OXSR1, PKD1, SLC12A4, SLC12A7, SLC22A4, SLC22A5, SLC24A3, SLC26A6, SLC30A10, SLC30A5, SLC30A6, SLC30A7, SLC34A2, SLC39A1, SLC39A13, SLC39A7, SLC46A1, SLC4A2, SLC9A3R1, SLC9A9, STOML1, ST…
GO:2000114	regulation of establishment of cell polarity	GO_BiologicalProcess	0.00015	0.0013	[ACTR2, ACTR3, AMOTL1, ARFGEF1, CCL21, CDC42, CDH5, CEP290, DLG1, DLG5, DOCK7, FOXF1, FRMD4A, GPSM2, ILK, JAM3, KANK1, KRIT1, LIN7C, LLGL1, LMNA, MAP4, MTCL1, MYH9, NDEL1, NUMA1, PAFAH1B1, PARVA, PKD1, PTK7, RAB11FIP2, RAP1B, RICTOR, ROCK1, SLC9A3R1, STK11, VANGL2, WDR43, WNT11, ZW10]
GO:1903827	regulation of cellular protein localization	GO_BiologicalProcess	0.00014	0.0013	[ADAR, ANPEP, ATG16L2, AXL, CCNT1, CHD1, CHMP2A, CHMP6, CREBL2, DAG1, DDX3X, DDX6, EIF2AK2, EXOC7, F11R, GAS6, HCFC1, ICAM1, IFIT1, ISG15, ISG20, JUN, LEF1, LGALS1, LOC538544, MAVS, MYD88, NPC1, OSBP, PARP10, PML, PVRL2, RAB1A, RSAD2, RSF1, RXRA, SERPINB9, SLC22A5, SMAD3, SNX3, SRPK1, SUGT1, TARBP2, TARDBP, TFAP4, TGFB1, THOC1, TRIM13, TRIM14, TRIM21, TRIM25, TRIM62, VAMP8, VPS18, VPS4B, VTA1, YT…
GO:0043269	regulation of ion transport	GO_BiologicalProcess	0.00017	0.0014	[ABCA7, AKAP9, AKT1, CA7, CACNA1H, CACNA1S, CACNB3, CACNB4, CLCN7, DLG1, DMPK, GPR89, HFE, IKBKB, IRS2, JPH2, KCNH2, MYLK, OXSR1, PINK1, PML, RAB11B, REPIN1, SLC9A3R1, SNX4, STOML1, SUMO1, TCAF2, TGFB1, TNFRSF11A, TRIAP1, TRPC3, TWIST1, UBQLN1, VAMP8, WDR1, WNK2, YWHAE]
GO:0034765	regulation of ion transmembrane transport	GO_BiologicalProcess	0.00016	0.0014	[AKAP9, AKT1, CACNA1H, CACNA1S, CACNB3, CACNB4, CLCN7, GPR89, IKBKB, IRS2, JPH2, KCNH2, OXSR1, SLC9A3R1, STOML1, SUMO1, TCAF2, UBQLN1, WDR1, WNK2, YWHAE]
GO:1902589	single-organism organelle organization	GO_BiologicalProcess	0.00017	0.0014	[RAB10, RAB3GAP2, SEC61G, SEC62, SEC63, SPCS2, SRP14, SRP54, SRP68, SRP72, SRP9]
GO:0051246	regulation of protein metabolic process	GO_BiologicalProcess	0.00017	0.0014	[ALKBH8, TARBP1, TRDMT1, TRMT1, TRMT10A, TRMT13, TRMT1L, TRMT44, TRMT5, TRMT6, TRMT61A]
GO:0007099	centriole replication	GO_BiologicalProcess	0.00017	0.0014	[ABL1, ADAMTS12, ADAR, AP1G1, ARFGEF1, ARMT1, ASH1L, ATM, ATR, AXIN1, BAG6, BCAP31, BCL2L12, BCLAF1, BCR, BIRC2, BRAF, CA7, CARD9, CCL16, CCL21, CD34, CD93, CDK9, CHEK1, CHID1, CHORDC1, CHST3, CX3CL1, DDX5, DDX58, DEK, DHX58, DLG1, DNAAF2, DNM1L, DVL2, DVL3, DYRK1B, EIF2AK2, EIF2AK3, EIF2S1, ELMOD2, ENPP4, ERBB2IP, ERLEC1, FANCL, FBXO18, FLOT1, FLT4, FOXF1, FZD5, GPR37L1, GRINA, HERC5, HMGB1, HPS…
GO:0051493	regulation of cytoskeleton organization	GO_BiologicalProcess	0.00016	0.0014	[ABL1, ARMT1, ATM, ATR, BCL2L12, BCLAF1, CDK9, CHEK1, DDX5, DEK, DYRK1B, FBXO18, MDM2, NEK1, NSMCE4A, PGAP2, PIAS4, PML, POLQ, PPP4R2, RIF1, RINT1, SENP2, SIRT1, SKIL, SLF1, SPRED2, TEX15, THOC1, TRIAP1, TRIP12, TWIST1, UBE2N, USP1, USP47, ZNF385A]
GO:0051340	regulation of ligase activity	GO_BiologicalProcess	0.00017	0.0014	[NAA50, NIPBL, NSMCE2, PDS5A, PDS5B, RB1, SLF1, SMC3, SMC5]
GO:0008104	protein localization	GO_BiologicalProcess	0.00017	0.0014	[ABL1, ADAMTS12, ADAR, AP1G1, ARFGEF1, ARMT1, ASH1L, ATM, ATR, AXIN1, BAG6, BCAP31, BCL2L12, BCLAF1, BCR, BIRC2, BRAF, CA7, CARD9, CCL16, CCL21, CD34, CD93, CDK9, CHEK1, CHID1, CHORDC1, CHST3, CX3CL1, DDX5, DDX58, DEK, DHX58, DLG1, DNAAF2, DNM1L, DVL2, DVL3, DYRK1B, EIF2AK2, EIF2AK3, EIF2S1, ELMOD2, ENPP4, ERBB2IP, ERLEC1, FANCL, FBXO18, FLOT1, FLT4, FOXF1, FZD5, GPR37L1, GRINA, HERC5, HMGB1, HPS…
GO:0060341	regulation of cellular localization	GO_BiologicalProcess	0.00016	0.0014	[ABL1, ARMT1, ATM, ATR, BCL2L12, BCLAF1, CDK9, CHEK1, DDX5, DEK, DYRK1B, FBXO18, MDM2, NEK1, NSMCE4A, PGAP2, PIAS4, PML, POLQ, PPP4R2, RIF1, RINT1, SENP2, SIRT1, SKIL, SLF1, SPRED2, TEX15, THOC1, TRIAP1, TRIP12, TWIST1, UBE2N, USP1, USP47, ZNF385A]
GO:0006997	nucleus organization	GO_BiologicalProcess	0.00018	0.0015	[AGFG1, AHCTF1, CHMP1A, CHMP2A, CHMP6, DMPK, IFT88, LEMD2, LEMD3, LMNA, NUP107, NUP35, NUP54, OSBPL8, PAFAH1B1, PML, PVRL2, PYGO1, REEP3, RRN3, TARDBP, TBPL1, TMEM43, TMF1, UBXN2A, USPL1, VPS4B, ZMPSTE24]
GO:0051438	regulation of ubiquitin-protein transferase activity	GO_BiologicalProcess	0.00018	0.0015	[ACTN4, ACVRL1, ADAMTS12, AGGF1, ALDOA, APC, ARAP1, ARPC2, ATG3, BCR, BMP7, BRAF, BRWD1, BRWD3, BVES, CARM1, CD34, CDC42, CDC42EP1, CDC42EP2, CDC42SE2, CELSR1, CHGA, COL1A1, COL4A2, COL5A1, COL5A2, CX3CL1, CYLD, DAG1, DAPK3, DDHD2, DLG1, DLL4, DNM1L, DNM2, DVL1, DVL2, DVL3, EGLN1, EHD1, EHD2, EPHA7, FBLIM1, FES, FGFR1, FLNA, FLOT1, FLT4, FMOD, FZD1, FZD2, FZD7, GDI1, GNA12, GOLGA4, GORASP1, GREM1…
GO:0048518	positive regulation of biological process	GO_BiologicalProcess	0.00018	0.0015	[ACTN4, ACVRL1, ADAMTS12, AGGF1, ALDOA, APC, ARAP1, ARPC2, ATG3, BCR, BMP7, BRAF, BRWD1, BRWD3, BVES, CARM1, CD34, CDC42, CDC42EP1, CDC42EP2, CDC42SE2, CELSR1, CHGA, COL1A1, COL4A2, COL5A1, COL5A2, CX3CL1, CYLD, DAG1, DAPK3, DDHD2, DLG1, DLL4, DNM1L, DNM2, DVL1, DVL2, DVL3, EGLN1, EHD1, EHD2, EPHA7, FBLIM1, FES, FGFR1, FLNA, FLOT1, FLT4, FMOD, FZD1, FZD2, FZD7, GDI1, GNA12, GOLGA4, GORASP1, GREM1…
GO:0006886	intracellular protein transport	GO_BiologicalProcess	0.00018	0.0015	[ADAR, ANPEP, ATG16L2, AXL, CHD1, CHMP2A, CHMP6, DDX3X, DDX6, EIF2AK2, GAS6, ICAM1, IFIT1, ISG15, ISG20, JUN, LEF1, LGALS1, LOC538544, MAVS, NPC1, PARP10, PML, PVRL2, RAB1A, RSAD2, RSF1, SNX3, SRPK1, TARBP2, TARDBP, TFAP4, THOC1, TRIM13, TRIM14, TRIM21, TRIM25, TRIM62, VAMP8, VPS18, VPS4B, VTA1, YTHDC2, ZNF639]
GO:0051247	positive regulation of protein metabolic process	GO_BiologicalProcess	0.00019	0.0016	[AKT1, ANAPC11, ANKIB1, ARIH1, AXIN1, BBS7, BCAP31, CCDC22, CD81, CUL3, DVL1, FBXO22, GSK3B, MDM2, NKD2, NSMCE2, PSMC6, PTEN, RB1, RCHY1, RDX, RFWD2, RNF14, RNF19A, SGTA, SMC5, SOCS4, SOCS5, STUB1, UBQLN1]
GO:0007154	cell communication	GO_BiologicalProcess	0.0002	0.0017	[ACADM, ACTA2, ACVRL1, ADAM15, ADRA2B, AGGF1, AKT1, ALPK3, ANPEP, ARL13B, ATF2, ATM, BBS7, BMP7, BVES, CD34, CDC42, CDH13, CDH5, CHGA, CHM, COL18A1, COL1A1, COL1A2, COL3A1, COL4A1, COL4A2, COL4A3BP, COL5A1, CUL7, CX3CL1, DCHS1, DLL4, DVL2, DVL3, EGLN1, EIF2AK3, EPHB4, ERBB2, ERBB3, FBN1, FBXW8, FGFR1, FLT4, FLVCR1, FOXF1, FOXS1, FZD1, FZD2, FZD5, GATA5, GJA4, GLI2, GLMN, GNA11, GREM1, GTF2I, GYS1…
GO:0048523	negative regulation of cellular process	GO_BiologicalProcess	0.0002	0.0017	[ACADM, ACTA2, ACVRL1, ADAM15, ADRA2B, AGGF1, AKT1, ALPK3, ANPEP, ARL13B, ATF2, ATM, BBS7, BMP7, BVES, CD34, CDC42, CDH13, CDH5, CHGA, CHM, COL18A1, COL1A1, COL1A2, COL3A1, COL4A1, COL4A2, COL4A3BP, COL5A1, CUL7, CX3CL1, DCHS1, DLL4, DVL2, DVL3, EGLN1, EIF2AK3, EPHB4, ERBB2, ERBB3, FBN1, FBXW8, FGFR1, FLT4, FLVCR1, FOXF1, FOXS1, FZD1, FZD2, FZD5, GATA5, GJA4, GLI2, GLMN, GNA11, GREM1, GTF2I, GYS1…
GO:0051051	negative regulation of transport	GO_BiologicalProcess	0.00021	0.0017	[ACVRL1, AP5Z1, ASZ1, ATM, ATR, ATRX, BAZ1A, CCNB1IP1, CCNL1, CD40LG, CDC7, CDK9, CETN2, CHD1L, CHEK1, CTC1, DCLRE1A, DEK, DHX36, DNA2, DNAJC2, E4F1, EHMT1, EHMT2, ERCC6L2, ERI2, ESCO1, EXOSC4, FANCL, FBXO18, FBXO4, GEN1, GIN1, GLI2, GNAS, GREM1, GSK3B, GTF2H1, GTPBP4, HELLS, HLTF, HMGB1, HMGB3, IGF1R, INIP, INO80, ISG20, KDM1B, KIN, LEF1, LIG3, LIG4, MAD2L2, MCMDC2, MLH3, MNAT1, MPG, MSH3, NABP1…
GO:0045930	negative regulation of mitotic cell cycle	GO_BiologicalProcess	0.00022	0.0018	[ACTR2, ACTR3, AFAP1, AKT1, ALMS1, ANAPC11, ANAPC4, APC, ARAP1, ARFGEF1, ARHGEF10, ARPC2, ARPC3, ARPC5, ATAD2B, ATG3, ATM, ATRX, BID, BMP7, BRAF, CAPZA1, CAPZA2, CCDC8, CCL21, CD2AP, CDC27, CDC42, CDC42EP1, CDC42EP2, CDK9, CDKN1B, CELSR1, CENPE, CENPJ, CEP76, CHEK1, CHMP1A, CHMP2A, CHORDC1, CIDEB, CNOT2, CNOT6, CTBP1, CTR9, CUL3, CUL7, CYLD, DAPK3, DDHD2, DHX36, DLG1, DNM1L, DPH6, DYNC1LI1, ECT2,…
GO:0034613	cellular protein localization	GO_BiologicalProcess	0.00022	0.0018	[ABCA7, ABL1, ACVRL1, ADAR, ADRA2B, AEBP2, AGO3, AKT1, APC, APLP2, ARID4A, ARID5B, ASH1L, ATAD2B, ATG14, ATM, ATR, ATRX, ATXN1L, AXIN1, BAG6, BAHCC1, BANK1, BCL2L12, BCL3, BCLAF1, BIRC2, BIRC6, BMP7, C1D, CC2D1A, CCDC8, CCNT1, CD34, CDC73, CDK9, CDKN1B, CHMP1A, CHORDC1, CNOT2, CNOT7, COL6A3, COMMD6, CPAMD8, CREB1, CREBZF, CRYM, CSRNP2, CTBP1, CTDSP1, CTDSP2, CTR9, CUL3, CYLD, DAG1, DAPK3, DDX20, …
GO:0060255	regulation of macromolecule metabolic process	GO_BiologicalProcess	0.00022	0.0018	[ACTR2, ACTR3, AFAP1, AKT1, ALMS1, ANAPC11, ANAPC4, APC, ARAP1, ARFGEF1, ARHGEF10, ARPC2, ARPC3, ARPC5, ATAD2B, ATG3, ATM, ATRX, BID, BMP7, BRAF, CAPZA1, CAPZA2, CCDC8, CCL21, CD2AP, CDC27, CDC42, CDC42EP1, CDC42EP2, CDK9, CDKN1B, CELSR1, CENPE, CENPJ, CEP76, CHEK1, CHMP1A, CHMP2A, CHORDC1, CIDEB, CNOT2, CNOT6, CTBP1, CTR9, CUL3, CUL7, CYLD, DAPK3, DDHD2, DHX36, DLG1, DNM1L, DPH6, DYNC1LI1, ECT2,…
GO:1902680	positive regulation of RNA biosynthetic process	GO_BiologicalProcess	0.00022	0.0018	[ACTR2, ACTR3, AFAP1, AKT1, ALMS1, ANAPC11, ANAPC4, APC, ARAP1, ARFGEF1, ARHGEF10, ARPC2, ARPC3, ARPC5, ATAD2B, ATG3, ATM, ATRX, BID, BMP7, BRAF, CAPZA1, CAPZA2, CCDC8, CCL21, CD2AP, CDC27, CDC42, CDC42EP1, CDC42EP2, CDK9, CDKN1B, CELSR1, CENPE, CENPJ, CEP76, CHEK1, CHMP1A, CHMP2A, CHORDC1, CIDEB, CNOT2, CNOT6, CTBP1, CTR9, CUL3, CUL7, CYLD, DAPK3, DDHD2, DHX36, DLG1, DNM1L, DPH6, DYNC1LI1, ECT2,…
GO:0035329	hippo signaling	GO_BiologicalProcess	0.00025	0.002	[DCHS1, DMPK, LATS1, LIMD1, MOB1A, NEK8, SAV1, TEAD2, TEAD3, TEAD4, WTIP, WWC2]
GO:0016570	histone modification	GO_BiologicalProcess	0.00025	0.002	[ANAPC11, ATRX, CDK9, CTBP1, CTR9, CUL3, DHX36, MAPK3, MIER1, MTF2, NIPBL, NSMCE2, PAXBP1, PML, PTEN, RB1, RNF40, RPS6KA4, RPS6KA5, SIRT1, SLF1, SMAD4, SMC5, TAL1, TGFB1, UBE2N, WBP2]
GO:0032387	negative regulation of intracellular transport	GO_BiologicalProcess	0.00029	0.0023	[ATR, ATRX, CDC7, CTC1, DNA2, ESCO1, GLI2, GREM1, GTPBP4, IGF1R, INO80, LIG3, PDGFC, PDS5A, PML, RAD17, SENP2, SMC3, STAG2, STOML2, TERF1, TGFB1, TGFB3, TIPIN, WIZ, WRNIP1, ZRANB3]
GO:0051053	negative regulation of DNA metabolic process	GO_BiologicalProcess	0.00032	0.0025	[CELSR1, DVL1, DVL2, DVL3, FZD1, FZD2, PTK7, VANGL2]
GO:0006607	NLS-bearing protein import into nucleus	GO_BiologicalProcess	0.00033	0.0026	[DAG1, KPNA1, KPNA3, KPNA4, KPNA5, NUP35, NUP54, TNPO1, TNPO2]
GO:0045920	negative regulation of exocytosis	GO_BiologicalProcess	0.00033	0.0026	[BCR, BRAF, FOXF1, NOTCH1, RABGEF1, RAP1A, RAP1B, STXBP3, VPS4B]
GO:0031570	DNA integrity checkpoint	GO_BiologicalProcess	0.00033	0.0026	[ADAR, AGO3, BMS1, BOP1, BRIX1, C1D, CDC40, CNOT2, CNOT6, CNOT7, DCAF13, DDX20, DDX3X, DDX6, DIMT1, DIS3, EIF2A, EIF3A, EIF3E, EIF3J, ERI2, EXOSC4, EXOSC8, GAR1, GCFC2, GRB7, GTPBP10, GTPBP4, KRR1, LIMD1, LSM3, LUC7L3, MPHOSPH10, MPHOSPH6, NIP7, NMD3, NOL11, NOL3, NOP58, NSUN3, PRPF19, PRPF39, PRPF6, PSIP1, PTBP2, PTEN, RBFA, RBM22, RPF1, RPF2, RPS28, RRN3, RSL24D1, SCAF11, SF3A2, SF3B1, SHQ1, SK…
GO:0016741	transferase activity, transferring one-carbon groups	GO_BiologicalProcess	0.00033	0.0026	[ADAR, AGO3, BMS1, BOP1, BRIX1, C1D, CDC40, CNOT2, CNOT6, CNOT7, DCAF13, DDX20, DDX3X, DDX6, DIMT1, DIS3, EIF2A, EIF3A, EIF3E, EIF3J, ERI2, EXOSC4, EXOSC8, GAR1, GCFC2, GRB7, GTPBP10, GTPBP4, KRR1, LIMD1, LSM3, LUC7L3, MPHOSPH10, MPHOSPH6, NIP7, NMD3, NOL11, NOL3, NOP58, NSUN3, PRPF19, PRPF39, PRPF6, PSIP1, PTBP2, PTEN, RBFA, RBM22, RPF1, RPF2, RPS28, RRN3, RSL24D1, SCAF11, SF3A2, SF3B1, SHQ1, SK…
GO:0071357	cellular response to type I interferon	GO_BiologicalProcess	0.00033	0.0026	[ABCA7, ABHD5, ABL1, ACAP2, ACAP3, ACE, AFAP1L2, AGFG1, AKAP9, AKT1, ALDOB, ARAP1, ARAP2, ARFGAP2, ARFGEF1, ARHGAP1, ARHGEF10, ARHGEF10L, ARHGEF16, ARHGEF17, ARID5B, ARL1, ATF2, ATG14, AXIN1, AZIN1, B3GAT3, BCAP31, BCAR3, BCL10, BCR, BID, BOK, CAB39, CACUL1, CASP8AP2, CCL16, CCL21, CCNC, CCND3, CCNL1, CCNT1, CCNT2, CCS, CD81, CDC14B, CDC42, CDC42EP1, CDC42EP2, CDK9, CDKN1B, CENPE, CHRM3, CIDEB, C…
GO:0006259	DNA metabolic process	GO_BiologicalProcess	0.00033	0.0026	[CELSR1, DVL1, DVL2, DVL3, FZD1, FZD2, PAFAH1B1, PTK7, VANGL2]
GO:0032549	ribonucleoside binding	GO_BiologicalProcess	0.00034	0.0026	[ANAPC11, ANAPC4, APC, ATM, CDC27, CENPE, CUL3, DYNC1LI1, GEN1, NSMCE2, PSMG2, PTEN, RB1, SMC5, TERF1, ZW10]
GO:0032553	ribonucleotide binding	GO_BiologicalProcess	0.00034	0.0026	[ANAPC11, ANAPC4, APC, ATM, CDC27, CENPE, CUL3, DYNC1LI1, GEN1, NSMCE2, PSMG2, PTEN, RB1, SMC5, TERF1, ZW10]
GO:0007267	cell-cell signaling	GO_BiologicalProcess	0.00035	0.0027	[ACTN1, ADRA2B, AGRN, ANO1, BRAF, BTBD9, CA7, CACNB3, CACNB4, CD34, CDC42, CDK16, CHGA, CHRM3, CLN8, CREB1, CRY2, CYB5R4, DLG1, DMPK, DVL1, FGFR1, FLOT1, FZD1, FZD2, GLI2, GREM1, HFE, HNF1B, HNF4A, IRS1, IRS2, ITPR3, KCNMB1, LIN7C, LRP5, LTBP4, LY6E, PAFAH1B1, PFKL, PFKM, PIM3, PINK1, PLCB3, PPY, PTEN, PTPN11, PYY, RAB11B, RAB11FIP1, RAB11FIP2, RAB1A, RAB5A, RAP1A, RAP1B, SELT, SLC12A4, SLC12A7, …
GO:0090002	establishment of protein localization to plasma membrane	GO_BiologicalProcess	0.00036	0.0028	[ABCA7, ABL1, ACE, ACVRL1, ADAR, AFAP1L2, AKAP9, AKT1, APC, APLP2, APP, ARFGEF1, ARL2BP, ARPP19, ASH1L, ATG14, ATM, AXIN1, BANK1, BCL10, BIRC2, BMP7, BNIP2, BRAF, CAB39, CACUL1, CARD9, CCDC22, CCDC8, CCL16, CCL21, CCNC, CCND3, CCNL1, CCNT1, CCNT2, CD81, CDC14B, CDC42, CDK9, CDKN1B, CENPE, CHEK1, CHORDC1, CKS2, CNEP1R1, CREBL2, CSPG4, CSRNP2, CTBP1, CTDSP1, CTDSP2, CTR9, CUL3, CX3CL1, DAG1, DCUN1D…
GO:0031331	positive regulation of cellular catabolic process	GO_BiologicalProcess	0.00036	0.0028	[ABCA7, ABL1, ACE, ACVRL1, ADAR, AFAP1L2, AKAP9, AKT1, APC, APLP2, APP, ARFGEF1, ARL2BP, ARPP19, ASH1L, ATG14, ATM, AXIN1, BANK1, BCL10, BIRC2, BMP7, BNIP2, BRAF, CAB39, CACUL1, CARD9, CCDC22, CCDC8, CCL16, CCL21, CCNC, CCND3, CCNL1, CCNT1, CCNT2, CD81, CDC14B, CDC42, CDK9, CDKN1B, CENPE, CHEK1, CHORDC1, CKS2, CNEP1R1, CREBL2, CSPG4, CSRNP2, CTBP1, CTDSP1, CTDSP2, CTR9, CUL3, CX3CL1, DAG1, DCUN1D…
GO:0033047	regulation of mitotic sister chromatid segregation	GO_BiologicalProcess	0.00041	0.0031	[ANAPC11, CUL3, NSMCE2, PTEN, RB1, SMC5]
GO:0022604	regulation of cell morphogenesis	GO_BiologicalProcess	0.00043	0.0032	[ABL1, ATM, ATR, ATRX, BCL3, DDX5, DYRK1B, MAD2L2, MDM2, MDM4, PGAP2, PML, PRPF19, RINT1, RPS6KA6, SENP2, SIRT1, SOX4, SPRED2, TFAP4, TRIAP1, TWIST1, ZNF385A]
GO:0070727	cellular macromolecule localization	GO_BiologicalProcess	0.00042	0.0032	[ABCA7, ABL1, ACE, ACVRL1, ADAR, ADRA2B, AEBP2, AGO3, AKT1, ANP32E, AP2A1, APC, APLP2, ARFGEF1, ARID4A, ARID5B, ARPP19, ASH1L, ASZ1, ATAD2B, ATG14, ATM, ATR, ATRX, ATXN1L, AXIN1, AZIN1, BAG6, BAHCC1, BANK1, BCL2L12, BCL3, BCLAF1, BIRC2, BIRC6, BMP7, BSCL2, C1D, CC2D1A, CCDC8, CCNT1, CD34, CDC42, CDC73, CDK9, CDKN1B, CHMP1A, CHORDC1, CLTC, CNOT2, CNOT7, COL6A3, COMMD6, CPAMD8, CREB1, CREBZF, CRYM,…
GO:0034762	regulation of transmembrane transport	GO_BiologicalProcess	0.00045	0.0033	[AKAP9, AKT1, AZIN1, CACNA1H, CACNA1S, CACNB3, CACNB4, CLCN7, GPR89, IKBKB, IRS2, JPH2, KCNH2, OXSR1, PDCD5, SLC9A3R1, STOML1, SUMO1, TCAF2, TWIST1, UBQLN1, WDR1, WNK2, YWHAE]
GO:0051603	proteolysis involved in cellular protein catabolic process	GO_BiologicalProcess	0.00044	0.0033	[BMP7, CNOT2, COL1A1, DAG1, EIF2AK2, GREM1, GSK3B, HNF1B, LEF1, LTBP3, MAD2L2, NOTCH1, PHLDB1, PPP2CA, SAV1, SMAD2, SMAD3, SMAD4, SMO, STRAP, TAL1, TCF7L1, TEAD2, TEAD3, TGFB1, TGFB1I1, TGFB3, TRIM62, TWIST1, VASN]
GO:0002011	morphogenesis of an epithelial sheet	GO_BiologicalProcess	0.00047	0.0034	[ACVRL1, ARHGAP12, CHUK, COL5A1, DAG1, DLL4, DVL1, DVL2, ITGA5, LIN7C, NOTCH1, PDCD10, RHOC, RREB1, SRF, VANGL2]
GO:0043631	RNA polyadenylation	GO_BiologicalProcess	0.00048	0.0035	[APP, CCNT1, CDC73, CDK9, CPSF2, CPSF6, CTR9, MTPAP, PAPOLA, PAPOLG, PCF11, RNF40, SYMPK]
GO:0034641	cellular nitrogen compound metabolic process	GO_BiologicalProcess	0.00051	0.0037	[ARHGEF10, BNIP2, CCDC18, CENPJ, CEP135, CEP76, CETN2, CHEK1, CHMP1A, CHMP2A, CHORDC1, FBXW5, FES, GEN1, HAUS1, HAUS2, HAUS3, HAUS6, NDEL1, PAFAH1B1, PCM1, PPP1R12A, SPICE1, TMEM67, TRIM37, TUBGCP5, USP33, VPS4B, WDR43, XPO1]
GO:0015075	ion transmembrane transporter activity	GO_BiologicalProcess	0.00051	0.0037	[ARHGEF10, BNIP2, CCDC18, CENPJ, CEP135, CEP76, CETN2, CHEK1, CHMP1A, CHMP2A, CHORDC1, FBXW5, FES, GEN1, HAUS1, HAUS2, HAUS3, HAUS6, NDEL1, PAFAH1B1, PCM1, PPP1R12A, SPICE1, TMEM67, TRIM37, TUBGCP5, USP33, VPS4B, WDR43, XPO1]
GO:0019827	stem cell population maintenance	GO_BiologicalProcess	0.00053	0.0038	[APC, BCL9, BMP7, BRAF, CDC73, CNOT2, CTR9, DDX6, EIF4E, FGFR3, FZD7, HNF1B, LDB1, LIG4, LRP5, LSM1, MED15, MED17, MED7, METTL14, MTF2, NIPBL, NKAP, NOTCH1, PCM1, RBPJ, RIF1, SALL1, SAV1, SMC3, SMO, SOX4, STAG2, TAL1, TCF7L1, TEAD3, VANGL2]
GO:0001675	acrosome assembly	GO_BiologicalProcess	0.00059	0.0042	[AGFG1, PAFAH1B1, PVRL2, SEC23IP, TBPL1, TMF1, ZPBP2]
GO:0044093	positive regulation of molecular function	GO_BiologicalProcess	0.00058	0.0042	[ABCA7, ADAR, AGO3, BANK1, CNOT2, CNOT7, DAPK3, DDX3X, EIF2AK2, EIF2AK3, EIF2S1, EIF4E, EIF4EBP1, EPRS, FMR1, GRB7, IREB2, LIMD1, METTL14, MOV10, PML, PUM1, RARA, SAMD4A, SYNCRIP, TARBP2, TGFB1, TIA1, WTIP, ZFP36]
GO:0007165	signal transduction	GO_BiologicalProcess	0.00058	0.0042	[ALDOA, ARAP1, BRWD1, BRWD3, BVES, CDC42EP1, CDC42EP2, CDC42SE2, DAPK3, DLG1, FBLIM1, FES, GNA12, LIMD1, MKLN1, MYH9, MYL9, PALM, PALM2, PHIP, PLXNB2, PRPF40A, PXN, RDX, RHOJ, RHOQ, SHROOM3, SLC9A3R1, TAOK2, WIPF1]
GO:0016192	vesicle-mediated transport	GO_BiologicalProcess	0.00058	0.0042	[AP5Z1, ATM, ATR, CDC7, CDK9, CETN2, CHD1L, CHEK1, DCLRE1A, DEK, DNA2, ERCC6L2, FANCL, GEN1, GTF2H1, HLTF, HMGB1, INIP, INO80, LIG3, LIG4, MAD2L2, MLH3, MNAT1, MPG, MSH3, NABP1, NBN, NSMCE2, NSMCE4A, NTHL1, PML, PMS1, PNKP, POLG, POLH, POLI, POLQ, PPP4R2, PRPF19, PSMD14, RAD1, RAD17, RAD18, RAD23B, RAD50, RAD51D, RAD54B, REV3L, RIF1, SFR1, SHFM1, SIRT1, SLF1, SMARCA5, SMARCAD1, SMC3, SMC5, TDG, T…
GO:0007218	neuropeptide signaling pathway	GO_BiologicalProcess	0.00061	0.0043	[GPR143, PPY, PYY, TACR2]
GO:0007010	cytoskeleton organization	GO_BiologicalProcess	0.00061	0.0043	[SEC61G, SEC62, SEC63, SPCS2, SRP14, SRP54, SRP68, SRP72, SRP9]
GO:0008173	RNA methyltransferase activity	GO_BiologicalProcess	0.00061	0.0043	[ACAD9, ACTR2, ACTR3, ADAR, AGO3, AHCTF1, ALDOB, APC, ARFGEF1, ARL6, ARPC2, ARPC3, ARPC5, ATRX, AXIN1, BRIX1, CAPZA1, CAPZA2, CCL21, CCNL1, CDC40, CDC42EP1, CDC42EP2, CDKN1B, CENPC, CENPH, CENPJ, CENPP, CHMP2A, CNOT2, CNOT6, CNOT7, DCK, DDX20, DDX3X, DDX6, DLG1, DNAAF2, DNAH7, DNAJC28, DNM1L, EIF2A, EIF2AK2, EIF3A, EIF3E, EIF3J, ELN, EML2, FBXO5, FES, GCFC2, GMFB, GRB7, GREM1, GTF2A2, HELLS, HIRA…
GO:0016462	pyrophosphatase activity	GO_BiologicalProcess	0.00061	0.0043	[ANAPC11, ANAPC4, APC, ATM, CENPE, CUL3, DYNC1LI1, GEN1, NSMCE2, PSMG2, PTEN, RB1, SMC5, TERF1, ZW10]
GO:0000070	mitotic sister chromatid segregation	GO_BiologicalProcess	0.00064	0.0044	[ACVRL1, AXIN1, CLEC3B, COL1A2, COL3A1, COL4A2, FBN2, FUT8, JUN, LEMD3, LTBP4, MAP3K7, MAPK7, MYOCD, NLK, PDCD5, PML, PXN, RNF111, SIRT1, SKIL, SMAD2, SMAD3, SMAD4, SMAD5, SMAD6, SRC, STK11, STRAP, TAB1, TGFB1, TGFB1I1, TGFB3, TRIM33, USP15, USP9Y, VASN, ZYX]
GO:0022615	protein to membrane docking	GO_BiologicalProcess	0.00064	0.0044	[ACVRL1, AXIN1, CLEC3B, COL1A2, COL3A1, COL4A2, FBN2, FUT8, JUN, LEMD3, LTBP4, MAP3K7, MAPK7, MYOCD, NLK, PDCD5, PML, PXN, RNF111, SIRT1, SKIL, SMAD2, SMAD3, SMAD4, SMAD5, SMAD6, SRC, STK11, STRAP, TAB1, TGFB1, TGFB1I1, TGFB3, TRIM33, USP15, USP9Y, VASN, ZYX]
GO:0030488	tRNA methylation	GO_BiologicalProcess	0.00064	0.0044	[GCFC2, LUC7L3, NOL3, PRPF19, PRPF39, PSIP1, PTBP2, SCAF11, SF3A2, SF3B1, SLU7, SMNDC1, SRSF10, SRSF6, U2AF2, YTHDC1]
GO:0006310	DNA recombination	GO_BiologicalProcess	0.00064	0.0044	[CELSR1, DVL1, DVL2, DVL3, FZD1, FZD2, PTK7, VANGL2]
GO:1900180	regulation of protein localization to nucleus	GO_BiologicalProcess	0.00063	0.0044	[ADAR, EIF2AK2, IFIT1, ISG15, ISG20, JUN, LOC538544, MAVS, PARP10, PML, RSAD2, SNX3, SRPK1, TARDBP, TFAP4, TRIM13, TRIM14, TRIM21, TRIM25, TRIM62, ZNF639]
GO:0008585	female gonad development	GO_BiologicalProcess	0.00071	0.0049	[AKAP9, ARID4A, ARID4B, ARID5B, ATRX, FNDC3A, NUPR1, RARA, SALL1, SIRT1, TMF1]
GO:0006959	humoral immune response	GO_BiologicalProcess	0.00073	0.005	[BCL3, C1R, C4A, NOTCH1, PLA2G6, RBPJ, SPON2]
GO:0033129	positive regulation of histone phosphorylation	GO_BiologicalProcess	0.00074	0.005	[CDK9, MAPK3, RPS6KA4, RPS6KA5]
GO:0002042	cell migration involved in sprouting angiogenesis	GO_BiologicalProcess	0.00074	0.005	[ABCA7, LRPAP1, MYOCD, SRF]
GO:0003256	regulation of transcription from RNA polymerase II promoter involved in myocardial precursor cell differentiation	GO_BiologicalProcess	0.00074	0.005	[ABCA7, LRPAP1, MYOCD, SRF]
GO:0046907	intracellular transport	GO_BiologicalProcess	0.00075	0.0051	[ACVRL1, ATR, ATRX, CDC7, CDK9, CHEK1, CTC1, DEK, DHX36, DNA2, DNAJC2, ESCO1, GLI2, GREM1, GSK3B, GTPBP4, IGF1R, INO80, KDM1B, LIG3, MSH3, NDFIP1, PDGFC, PDS5A, PIK3CA, PML, POLQ, PPP4R2, RAD17, RAD18, RAD50, RIF1, SENP2, SIRT1, SLF1, SMARCAD1, SMC3, STAG2, STAT6, STOML2, TERF1, TEX15, TGFB1, TGFB3, THOC1, TIPIN, TRIP12, TWIST1, UBE2B, UBE2N, USP1, WIZ, WRNIP1, ZRANB3]
GO:0072132	mesenchyme morphogenesis	GO_BiologicalProcess	0.00077	0.0052	[ACTA2, ACTN1, ACTR2, ACVRL1, ADRA2B, AGFG1, AGGF1, ANPEP, ARL13B, ARL6, ATG3, ATM, ATP6V0D1, ATP6V1D, AXIN1, BBS7, BBS9, BCL10, BCL3, BMP7, CACNA1S, CCDC28B, CCNB1IP1, CD34, CDC42, CDC73, CDH13, CELSR1, CEP162, CEP290, CEP41, CEP83, CHGA, CNNM4, CNOT2, COL18A1, COL1A1, COL4A1, COL4A2, COL5A1, COL5A2, COL6A1, CTR9, CUL3, CX3CL1, CYLD, DAG1, DLL4, DNAAF2, DNAH7, DVL1, DVL2, DVL3, DYRK1B, EGLN1, EH…
GO:0022402	cell cycle process	GO_BiologicalProcess	0.00078	0.0052	[ADAR, AGO3, BANK1, CNOT2, CNOT7, DAPK3, DDX3X, EIF2AK2, EIF2AK3, EIF2S1, EIF4E, EIF4EBP1, EPRS, FMR1, GRB7, IREB2, LIMD1, METTL14, MOV10, PML, PUM1, RARA, SAMD4A, SYNCRIP, TARBP2, TGFB1, TIA1, WTIP, ZFP36]
GO:0016310	phosphorylation	GO_BiologicalProcess	0.00077	0.0052	[ACTA2, ACTN1, ACTR2, ACVRL1, ADRA2B, AGFG1, AGGF1, ANPEP, ARL13B, ARL6, ATG3, ATM, ATP6V0D1, ATP6V1D, AXIN1, BBS7, BBS9, BCL10, BCL3, BMP7, CACNA1S, CCDC28B, CCNB1IP1, CD34, CDC42, CDC73, CDH13, CELSR1, CEP162, CEP290, CEP41, CEP83, CHGA, CNNM4, CNOT2, COL18A1, COL1A1, COL4A1, COL4A2, COL5A1, COL5A2, COL6A1, CTR9, CUL3, CX3CL1, CYLD, DAG1, DLL4, DNAAF2, DNAH7, DVL1, DVL2, DVL3, DYRK1B, EGLN1, EH…
GO:0016773	phosphotransferase activity, alcohol group as acceptor	GO_BiologicalProcess	0.00079	0.0052	[ANAPC11, ANAPC4, APC, ATM, CDC27, CENPE, CUL3, DYNC1LI1, GEN1, NSMCE2, PSMG2, PTEN, RB1, SLF1, SMC5, TERF1, ZW10]
GO:0016818	hydrolase activity, acting on acid anhydrides, in phosphorus-containing anhydrides	GO_BiologicalProcess	0.00079	0.0052	[ANAPC11, ANAPC4, APC, ATM, CDC27, CENPE, CUL3, DYNC1LI1, GEN1, NSMCE2, PPP2R1A, PSMG2, PTEN, RB1, SMC5, TERF1, ZW10]
GO:0016055	Wnt signaling pathway	GO_BiologicalProcess	0.00081	0.0054	[AMOTL1, AMOTL2, APC, ARL6, AXIN1, BCL9, CDC42, CDC73, CELSR1, COL1A1, CSNK1G3, CUL3, CYLD, DAPK3, DKK2, DKK3, DVL1, DVL2, DVL3, FGFR3, FZD1, FZD2, FZD5, FZD7, GREM1, GSK3B, HNF1B, IFT80, ILK, INVS, KANK1, KDM6A, LATS1, LDB1, LEF1, LIMD1, LRP5, LZTS2, MAD2L2, NDRG2, NKD2, NLK, NOTCH1, NXN, PTEN, PTK7, PYGO1, RAB5A, RBPJ, RNF138, ROR2, SALL1, SCYL2, SLC9A3R1, SMAD3, SMO, SNX3, SOSTDC1, SOX4, SRC, …
GO:0033363	secretory granule organization	GO_BiologicalProcess	0.00089	0.0058	[AGFG1, CREB1, PAFAH1B1, PVRL2, SEC23IP, TBPL1, TMF1, VPS33B, ZNF385A, ZPBP2]
GO:1901362	organic cyclic compound biosynthetic process	GO_BiologicalProcess	0.00088	0.0058	[ABCD2, ABHD5, AKT1, ANAPC11, ANKIB1, ARIH1, ATG14, AXIN1, BBS7, BCAP31, CCDC22, CD81, CNOT7, CUL3, DVL1, FBXO22, GSK3B, IRS1, IRS2, MDM2, MTDH, NKD2, NSMCE2, PAFAH1B2, PINK1, PNPLA2, PSMC6, PTEN, RAB3GAP2, RB1, RCHY1, RDX, RFWD2, RNF14, RNF19A, SGTA, SIRT1, SMC5, SNX33, SOCS4, SOCS5, STUB1, TBC1D5, TBK1, TRIM13, TRIM21, TWIST1, UBQLN1, WAC, ZFP36]
GO:0051297	centrosome organization	GO_BiologicalProcess	0.0009	0.0059	[ARHGEF10, BNIP2, CCDC18, CENPJ, CEP135, CEP76, CETN2, CHEK1, CHMP1A, CHMP2A, CHORDC1, FBXW5, FES, GEN1, HAUS1, HAUS2, HAUS3, HAUS6, NDEL1, PCM1, PPP1R12A, SPICE1, TMEM67, TRIM37, TUBGCP5, USP33, VPS4B, XPO1]
GO:0046483	heterocycle metabolic process	GO_BiologicalProcess	0.0009	0.0059	[ARHGEF10, BNIP2, CCDC18, CENPJ, CEP135, CEP76, CETN2, CHEK1, CHMP1A, CHMP2A, CHORDC1, FBXW5, FES, GEN1, HAUS1, HAUS2, HAUS3, HAUS6, NDEL1, PCM1, PPP1R12A, SPICE1, TMEM67, TRIM37, TUBGCP5, USP33, VPS4B, XPO1]
GO:0006811	ion transport	GO_BiologicalProcess	0.0009	0.0059	[ARHGEF10, BNIP2, CCDC18, CENPJ, CEP135, CEP76, CETN2, CHEK1, CHMP1A, CHMP2A, CHORDC1, FBXW5, FES, GEN1, HAUS1, HAUS2, HAUS3, HAUS6, NDEL1, PCM1, PPP1R12A, SPICE1, TMEM67, TRIM37, TUBGCP5, USP33, VPS4B, XPO1]
GO:0044744	protein targeting to nucleus	GO_BiologicalProcess	0.00092	0.0059	[ADAR, CHD1, CHMP2A, DDX3X, EIF2AK2, IFIT1, ISG15, ISG20, JUN, LEF1, LGALS1, LOC538544, MAVS, PARP10, PML, PVRL2, RSAD2, RSF1, SNX3, SRPK1, TARBP2, TARDBP, TFAP4, TRIM13, TRIM14, TRIM21, TRIM25, TRIM62, VPS4B, YTHDC2, ZNF639]
GO:0061630	ubiquitin protein ligase activity	GO_BiologicalProcess	0.00093	0.006	[CA7, CACNB4, FLOT1, PINK1, PTEN]
GO:0005072	transforming growth factor beta receptor, cytoplasmic mediator activity	GO_BiologicalProcess	0.00095	0.0061	[AKAP9, ARID4A, ARID4B, ARID5B, ATRX, FNDC3A, NUPR1, RARA, SALL1, SIRT1, TMF1]
GO:1900181	negative regulation of protein localization to nucleus	GO_BiologicalProcess	0.00096	0.0061	[ADAR, EIF2AK2, IFIT1, ISG15, ISG20, JUN, LOC538544, MAVS, PARP10, PML, RSAD2, SNX3, SRPK1, TARDBP, TFAP4, TRIM13, TRIM14, TRIM21, TRIM25, TRIM62, ZNF639]
GO:1902679	negative regulation of RNA biosynthetic process	GO_BiologicalProcess	0.00096	0.0061	[ACTA2, ACTN1, ACTN4, ACTR2, ACTR3, ALKBH4, ALMS1, ARAP1, ARFGEF1, ARHGEF10, ARHGEF17, ARPC2, ARPC3, ARPC5, ATP2C1, BCAR1, BCR, BRAF, CAPZA1, CAPZA2, CCL21, CD2AP, CDC42, CDC42BPB, CDC42EP1, CDC42EP2, CELSR1, CNN1, CUL3, DAAM2, DAPK3, DBN1, DLG1, EHD2, ELN, EPB41L1, F11R, FES, FHL3, FLII, FLNA, FLNB, GAS2L3, GMFB, ITGB1BP1, JAM3, KANK1, KIRREL, LATS1, LIMK1, LLGL1, LMOD1, MAD2L2, MEF2A, MICAL2, M…
GO:0060759	regulation of response to cytokine stimulus	GO_BiologicalProcess	0.001	0.0067	[ABCD2, AKT1, IRS1, IRS2, LONP2, TWIST1]
GO:0035639	purine ribonucleoside triphosphate binding	GO_BiologicalProcess	0.0011	0.0071	[ABL1, APC, ATM, AXIN1, CDC14B, DCUN1D1, DCUN1D5, DYNC1LI1, FBXO5, FZR1, GEN1, LIMK1, MAD2L2, PSMG2, PTEN, STUB1, TERF1, TOPORS, UBE2N, ZW10]
GO:0007005	mitochondrion organization	GO_BiologicalProcess	0.0012	0.0076	[COL1A1, DAG1, GREM1, LEF1, MAD2L2, NOTCH1, PHLDB1, PPP2CA, SMAD2, SMAD3, SMAD4, STRAP, TGFB1, TGFB1I1, TGFB3, TRIM62, TWIST1, VASN]
GO:0022838	substrate-specific channel activity	GO_BiologicalProcess	0.0012	0.0076	[ARHGEF10, CCDC18, CENPJ, CEP135, CEP76, CETN2, CHMP1A, CHMP2A, CHORDC1, FBXW5, GEN1, SPICE1, TMEM67, TRIM37, TUBGCP5, USP33, VPS4B, XPO1]
GO:0046332	SMAD binding	GO_BiologicalProcess	0.0012	0.0077	[ARID5B, AXL, NUPR1, SIRT1]
GO:0043623	cellular protein complex assembly	GO_BiologicalProcess	0.0012	0.0078	[ABCA7, ABL1, ACTN4, ACVRL1, ADAMTS12, ADAR, ADRA2B, AFAP1, AFAP1L2, AGRN, AKAP11, AKAP12, AKT1, ANO1, AP1G1, APC, APLP2, APP, ARFGEF1, ARHGEF10, ARHGEF10L, ARHGEF16, ARHGEF17, ARL2BP, ARL6, ARMT1, ASH1L, ATM, ATP2C1, ATR, AXIN1, AXL, BAG6, BANK1, BCAP31, BCAR1, BCL10, BCL2L12, BCL3, BCLAF1, BCR, BID, BIRC2, BIRC6, BMP7, BNIP2, BRAF, C1R, C4A, CA7, CACNB3, CACNB4, CARD9, CARM1, CBLB, CC2D1A, CCDC…
GO:0048278	vesicle docking	GO_BiologicalProcess	0.0012	0.0079	[BVES, CEP83, EXOC5, EXOC6, NCAM1, NSF, RAB8A, RAB8B, STX12, STX17, STX5, STXBP2, STXBP3, USO1, VPS33B, VPS45]
GO:0051898	negative regulation of protein kinase B signaling	GO_BiologicalProcess	0.0013	0.0079	[BANK1, DAG1, DLG1, IGF1R, LEMD2, LMBRD1, MUL1, PHLPP1, PRKCDBP, PTEN, SIRT1, SLC9A3R1]
GO:0007163	establishment or maintenance of cell polarity	GO_BiologicalProcess	0.0013	0.0079	[ACTR6, AEBP2, ANP32E, ARID4A, ARID4B, ASH1L, ATAD2B, ATF2, ATM, ATRX, BAHCC1, BRPF3, CARM1, CDC73, CDK9, CENPP, CHD1, CHD1L, CHEK1, CLOCK, CTBP1, CTR9, DNAJC2, DPY30, DR1, EHMT1, EHMT2, HCFC1, HDAC2, HDAC5, HELLS, HIRA, HMGB1, INO80, ITGB3BP, JAK2, KAT2A, KDM1B, KDM5C, KDM6A, LDB1, LEF1, MAP3K7, MAPK3, MBD1, MBIP, MIER1, MIS18BP1, MSL1, MSL3, MTF2, MYOCD, MYSM1, NAA50, NIPBL, PAXBP1, PCGF2, PKN1…
GO:0032727	positive regulation of interferon-alpha production	GO_BiologicalProcess	0.0013	0.0079	[ACTR6, AEBP2, ANP32E, ARID4A, ARID4B, ASH1L, ATAD2B, ATF2, ATM, ATRX, BAHCC1, BRPF3, CARM1, CDC73, CDK9, CENPP, CHD1, CHD1L, CHEK1, CLOCK, CTBP1, CTR9, DNAJC2, DPY30, DR1, EHMT1, EHMT2, HCFC1, HDAC2, HDAC5, HELLS, HIRA, HMGB1, INO80, ITGB3BP, JAK2, KAT2A, KDM1B, KDM5C, KDM6A, LDB1, LEF1, MAP3K7, MAPK3, MBD1, MBIP, MIER1, MIS18BP1, MSL1, MSL3, MTF2, MYOCD, MYSM1, NAA50, NIPBL, PAXBP1, PCGF2, PKN1…
GO:0050691	regulation of defense response to virus by host	GO_BiologicalProcess	0.0013	0.0079	[ABCD2, ABCD3, ACAA1, ACAD8, ACAD9, ACADM, ADIPOR1, AKT1, CYP4V2, ETFA, ETFB, HADHA, HADHB, IRS1, IRS2, LONP2, PEX13, PEX5, PEX7, PPARD, SESN2, TWIST1]
GO:0010498	proteasomal protein catabolic process	GO_BiologicalProcess	0.0013	0.008	[BRAF, ITPR3, PTEN, SNAP47, SRF]
GO:0071363	cellular response to growth factor stimulus	GO_BiologicalProcess	0.0013	0.008	[APC, ATM, BMP7, CDC73, CDK1, CDK9, CHEK1, CHMP2A, CTDSP1, CTDSP2, DYNC1LI1, FBXO5, FGFR3, GEN1, HMGN5, KANK2, MDM2, MDM4, MTBP, NAE1, NBN, PML, PRPF19, PSMG2, PTEN, RAD1, RB1, RINT1, SMC3, SOX4, STAG2, TERF1, TFAP4, THOC1, TMEM67, TPRA1, TRIM37, USP47, ZW10]
GO:0019058	viral life cycle	GO_BiologicalProcess	0.0013	0.008	[ARL6, ATG4C, BSG, CHM, GAS6, GDI1, ITGB1BP1, MTCL1, MYL9, NKD2, NUP54, PACS2, PALM, RAB8B, RABGEF1, RTP4, SEC62, SEC63, SPTBN1, SRP14, SRP54, SRP68, SRP72, SRP9, TCAF2, ZDHHC1, ZDHHC6]
GO:0051169	nuclear transport	GO_BiologicalProcess	0.0013	0.008	[ANPEP, AXL, DAG1, EXOC7, GAS6, IFIT1, LGALS1, LOC538544, NPC1, PVRL2, RXRA, SERPINB9, SLC22A5, SMAD3, SNX3, SUGT1, TGFB1, TRIM21, TRIM25, TRIM62, VAMP8, VPS18, ZNF639]
GO:0031268	pseudopodium organization	GO_BiologicalProcess	0.0014	0.0085	[AMOTL1, ARFGEF1, CCL21, CDH5, DOCK7, FOXF1, FRMD4A, GPSM2, JAM3, KANK1, KRIT1, LLGL1, MAP4, MYH9, NDEL1, NUMA1, PAFAH1B1, PKD1, PTK7, RAB11FIP2, RAP1B, RICTOR, ROCK1, SLC9A3R1, STK11, WDR43, ZW10]
GO:0008168	methyltransferase activity	GO_BiologicalProcess	0.0014	0.0085	[ADAR, AGO3, BRIX1, CDC40, CNOT2, CNOT6, CNOT7, DDX20, DDX3X, DDX6, EIF2A, EIF3A, EIF3E, EIF3J, GCFC2, GFM2, GRB7, HBS1L, LIMD1, LSM3, LUC7L3, NIP7, NOL3, PRPF19, PRPF39, PRPF6, PSIP1, PTBP2, RBM22, RPF1, RPF2, RSL24D1, SCAF11, SF3A2, SF3B1, SHQ1, SLU7, SMNDC1, SRSF10, SRSF6, STRAP, TARBP2, TFIP11, U2AF2, XAB2, YTHDC1]
GO:2001141	regulation of RNA biosynthetic process	GO_BiologicalProcess	0.0014	0.0085	[ADAR, AGO3, BRIX1, CDC40, CNOT2, CNOT6, CNOT7, DDX20, DDX3X, DDX6, EIF2A, EIF3A, EIF3E, EIF3J, GCFC2, GFM2, GRB7, HBS1L, LIMD1, LSM3, LUC7L3, NIP7, NOL3, PRPF19, PRPF39, PRPF6, PSIP1, PTBP2, RBM22, RPF1, RPF2, RSL24D1, SCAF11, SF3A2, SF3B1, SHQ1, SLU7, SMNDC1, SRSF10, SRSF6, STRAP, TARBP2, TFIP11, U2AF2, XAB2, YTHDC1]
GO:0000723	telomere maintenance	GO_BiologicalProcess	0.0015	0.0088	[ATM, ATRX, CTC1, DCLRE1A, DHX36, FBXO4, NBN, NSMCE2, PML, RAD50, RAD51D, RIF1, SMC5, SMC6, TERF1, WRN]
GO:0051100	negative regulation of binding	GO_BiologicalProcess	0.0015	0.0088	[ACE, ADAM15, BTAF1, CARM1, DVL1, FBXO18, GSK3B, GTPBP4, HFE, IFIT1, IFIT2, ITGB1BP1, JAK2, JUN, LEF1, LRPAP1, MAD2L2, MAPK3, NFATC4, PEX14, ROCK1, RSF1, SENP2, SMO, STUB1, TDG, TFAP4, TWIST2, USP33]
GO:0070410	co-SMAD binding	GO_BiologicalProcess	0.0015	0.0088	[ARID5B, NUPR1, SIRT1]
GO:1901990	regulation of mitotic cell cycle phase transition	GO_BiologicalProcess	0.0015	0.0088	[AARS, ABCA7, ABCG5, ABCG8, ABHD5, ABL1, ACE, ACTN1, ACTN4, ACVRL1, ADAM15, ADAMTS12, ADAMTS7, ADAR, ADRA2B, AEBP2, AGO3, AK1, AKT1, ANKRD9, ANP32E, AP2A1, APC, API5, APLP2, ARAP1, ARFGEF1, ARID4A, ARID5B, ARPP19, ASH1L, ASZ1, ATAD2B, ATF2, ATG14, ATG9A, ATM, ATP1A2, ATR, ATRX, ATXN1L, AXIN1, AXL, AZIN1, BAG6, BAHCC1, BANK1, BCL10, BCL2L12, BCL3, BCLAF1, BCR, BIRC2, BIRC6, BMP7, BRAF, BSCL2, BTBD…
GO:0031325	positive regulation of cellular metabolic process	GO_BiologicalProcess	0.0015	0.0088	[ACE, ADAM15, ADAM33, ADAMTS12, ADAMTS15, ADAMTS2, ADAMTS4, ADAMTS7, ADAMTS8, ADAMTS9, AKT1, ANAPC11, ANAPC4, ANKIB1, ANPEP, APC, APEH, APLP2, ARIH1, ATG4C, ATM, AUP1, AXIN1, BAG6, BBS7, BCAP31, BCL10, BCL2L12, BID, BIRC2, BIRC6, BOK, C1R, CACUL1, CAPN1, CAPN15, CAPN5, CAPN7, CASP8AP2, CCDC22, CDC27, CDC34, CDKN1B, CENPE, CIDEB, CLEC3B, CLN5, CLPP, CLPX, CNDP2, COL6A3, COPS2, COPS7A, CPAMD8, CUL2…
GO:0051656	establishment of organelle localization	GO_BiologicalProcess	0.0015	0.0091	[ACTN4, ACTR2, ACTR3, AP1S2, AP3B1, AP3D1, AP3S2, ATM, BLOC1S6, BRAF, BTBD9, CCDC79, CDC42, CENPE, CEP83, CHMP1A, CHMP2A, CHMP6, CUL3, DCTN1, DLG1, EIF3A, FYCO1, GPR143, GPSM2, LLGL1, MAP4, MYH9, MYO7A, NDEL1, NMD3, NUMA1, PAFAH1B1, PDCD10, PLD2, PVRL2, RAB11B, RAB1A, RAB5A, RAP1A, RAP1B, RB1, RHOT1, RHOT2, SLC9A3R1, SNAP23, SNAP47, SPICE1, TERF1, UBE2B, VPS4B, WDR43, XPO1, ZW10]
GO:0051984	positive regulation of chromosome segregation	GO_BiologicalProcess	0.0015	0.0091	[ACTN4, ACTR2, ACTR3, AP1S2, AP3B1, AP3D1, AP3S2, ATM, BLOC1S6, BRAF, BTBD9, CCDC79, CDC42, CENPE, CEP83, CHMP1A, CHMP2A, CHMP6, CUL3, DCTN1, DLG1, EIF3A, FYCO1, GPR143, GPSM2, LLGL1, MAP4, MYH9, MYO7A, NDEL1, NMD3, NUMA1, PAFAH1B1, PDCD10, PLD2, PVRL2, RAB11B, RAB1A, RAB5A, RAP1A, RAP1B, RB1, RHOT1, RHOT2, SLC9A3R1, SNAP23, SNAP47, SPICE1, TERF1, UBE2B, VPS4B, WDR43, XPO1, ZW10]
GO:0034249	negative regulation of cellular amide metabolic process	GO_BiologicalProcess	0.0015	0.0091	[ACTN4, ACTR2, ACTR3, AP1S2, AP3B1, AP3D1, AP3S2, ATM, BLOC1S6, BRAF, BTBD9, CCDC79, CDC42, CENPE, CEP83, CHMP1A, CHMP2A, CHMP6, CUL3, DCTN1, DLG1, EIF3A, FYCO1, GPR143, GPSM2, LLGL1, MAP4, MYH9, MYO7A, NDEL1, NMD3, NUMA1, PAFAH1B1, PDCD10, PLD2, PVRL2, RAB11B, RAB1A, RAB5A, RAP1A, RAP1B, RB1, RHOT1, RHOT2, SLC9A3R1, SNAP23, SNAP47, SPICE1, TERF1, UBE2B, VPS4B, WDR43, XPO1, ZW10]
GO:0031347	regulation of defense response	GO_BiologicalProcess	0.0016	0.0092	[ABCD2, ABCD3, ACAA1, ACAD8, ACAD9, ACADM, ADIPOR1, AKT1, CYP4V2, ETFA, ETFB, HADHA, HADHB, IRS1, IRS2, LONP2, PEX13, PEX5, PEX7, PPARD, SESN2, TWIST1]
GO:1903729	regulation of plasma membrane organization	GO_BiologicalProcess	0.0016	0.0092	[ABCA7, ABL1, ADAR, AGO3, AKT1, APC, APLP2, ASH1L, ATG14, ATM, AXIN1, AZIN1, BAG6, BANK1, BCL2L12, BCL3, BIRC2, BIRC6, BMP7, CCDC8, CDKN1B, CHORDC1, CNOT2, CNOT7, COL6A3, CPAMD8, CSRNP2, CTBP1, CTDSP1, CTDSP2, CUL3, DAG1, DAPK3, DDX3X, DLG1, DNAJC10, DUSP19, DUSP26, DVL1, DYNC1LI1, EIF2AK2, EIF2AK3, EIF2S1, EIF4E, EIF4EBP1, ELL, EPRS, ERLEC1, FBXO5, FLNA, FMR1, FNIP1, GAS1, GAS6, GEN1, GLMN, GPAT…
GO:0019219	regulation of nucleobase-containing compound metabolic process	GO_BiologicalProcess	0.0016	0.0092	[ABCA7, ABL1, ADAR, AGO3, AKT1, APC, APLP2, ASH1L, ATG14, ATM, AXIN1, AZIN1, BAG6, BANK1, BCL2L12, BCL3, BIRC2, BIRC6, BMP7, CCDC8, CDKN1B, CHORDC1, CNOT2, CNOT7, COL6A3, CPAMD8, CSRNP2, CTBP1, CTDSP1, CTDSP2, CUL3, DAG1, DAPK3, DDX3X, DLG1, DNAJC10, DUSP19, DUSP26, DVL1, DYNC1LI1, EIF2AK2, EIF2AK3, EIF2S1, EIF4E, EIF4EBP1, ELL, EPRS, ERLEC1, FBXO5, FLNA, FMR1, FNIP1, GAS1, GAS6, GEN1, GLMN, GPAT…
GO:0022607	cellular component assembly	GO_BiologicalProcess	0.0016	0.0095	[AARS, ABCA7, ABL1, ACE, ACTN1, ACTN4, ACVRL1, ADAM15, ADAMTS12, ADAMTS7, ADAR, ADRA2B, AEBP2, AGO3, AK1, AKT1, ANKRD9, APC, API5, APLP2, ARAP1, ARFGEF1, ARID4A, ARID5B, ASH1L, ATAD2B, ATF2, ATG14, ATM, ATR, ATRX, ATXN1L, AXIN1, AXL, BAG6, BAHCC1, BANK1, BCL10, BCL2L12, BCL3, BCLAF1, BCR, BIRC2, BIRC6, BMP7, BRAF, BTBD10, C1D, CAPZA1, CAPZA2, CBLB, CC2D1A, CCDC22, CCDC8, CCL21, CCNT1, CD34, CD40L…
GO:0001961	positive regulation of cytokine-mediated signaling pathway	GO_BiologicalProcess	0.0016	0.0096	[ABCA7, ABHD5, ABL1, ACAP2, ACAP3, ACE, AFAP1L2, AGFG1, AKT1, ALDOB, ARAP1, ARAP2, ARFGAP2, ARFGEF1, ARHGAP1, ARHGEF10, ARHGEF10L, ARHGEF16, ARHGEF17, ARL1, ATG14, AXIN1, AZIN1, B3GAT3, BCAP31, BCAR3, BCL10, BCR, BID, BOK, CAB39, CACUL1, CASP8AP2, CCL16, CCL21, CCNC, CCND3, CCNL1, CCNT1, CCNT2, CCS, CD81, CDC14B, CDC42, CDC42EP1, CDC42EP2, CDKN1B, CENPE, CHRM3, CIDEB, CLPX, CSPG4, CX3CL1, DCUN1D1…
GO:0016572	histone phosphorylation	GO_BiologicalProcess	0.0018	0.01	[ATM, CDK9, CHEK1, JAK2, MAPK3, PKN1, PRKCA, RPS6KA4, RPS6KA5, TWIST1, UBE2B, VRK1]
GO:0048167	regulation of synaptic plasticity	GO_BiologicalProcess	0.0019	0.01	[GREM1, MYOCD, NOTCH1, RBPJ, SRF]
GO:0071560	cellular response to transforming growth factor beta stimulus	GO_BiologicalProcess	0.0019	0.01	[APC, ATF2, ATM, BMP7, CDC73, CDK1, CDKN1B, CHEK1, CTDSP1, CTDSP2, DLG1, DYNC1LI1, FGFR3, GAS1, GEN1, KANK2, MDM2, MTBP, NABP1, NAE1, NBN, PML, PSMG2, PTEN, RAD17, RB1, RINT1, SLC9A3R1, SMAD3, SOX4, TERF1, TGFB1, TIPIN, TOP2B, TPRA1, USP47, ZW10, ZWILCH]
GO:0002688	regulation of leukocyte chemotaxis	GO_BiologicalProcess	0.0019	0.01	[GREM1, MYOCD, NOTCH1, RBPJ, SRF]
GO:0000902	cell morphogenesis	GO_BiologicalProcess	0.0018	0.01	[ABL1, ARMT1, ATM, ATR, AXIN1, BAG6, BCAP31, BCL2L12, BCLAF1, BRAF, CARD9, CCL21, CD34, CDK9, CHEK1, CHORDC1, DDX5, DEK, DLG1, DNM1L, DVL2, DVL3, DYRK1B, EIF2AK2, EIF2AK3, ERLEC1, FBXO18, FLT4, FZD5, GPR37L1, GRINA, HSPB1, IGF1R, IMPACT, KAT2A, MAP2K2, MAP3K11, MAP3K7, MAPK7, MDM2, MUL1, MYD88, NEK1, NOL3, NPC1, NSMCE4A, PAFAH1B1, PAFAH1B2, PARL, PDCD10, PGAP2, PHLPP1, PIAS4, PINK1, PML, POLQ, PP…
GO:0006612	protein targeting to membrane	GO_BiologicalProcess	0.0017	0.01	[ABL1, ADAR, APC, ASH1L, ATG14, ATM, BMP7, CCDC8, CDKN1B, CHORDC1, CSRNP2, CTBP1, CTDSP1, CTDSP2, CUL3, DAG1, DLG1, DNAJC10, DUSP19, DUSP26, DVL1, DYNC1LI1, ELL, FBXO5, GEN1, GLMN, GPATCH2, GREM1, GTPBP4, HFE, HSPB1, IBTK, IGF1R, IMPACT, ISG15, ITGB1BP1, JUN, KIRREL, LATS1, LEMD2, LIMK1, LRP5, MAD2L2, MPHOSPH10, MTF2, MYOCD, NDRG2, NIFK, NLRP6, NXN, PAFAH1B1, PARP10, PKIB, PKN1, PML, PPP1R1B, PPP…
GO:0008509	anion transmembrane transporter activity	GO_BiologicalProcess	0.0018	0.01	[CENPJ, CEP76, CHEK1, CHMP1A, CHMP2A, CHORDC1, GEN1, SPICE1, TMEM67, TRIM37, VPS4B, XPO1]
GO:0051304	chromosome separation	GO_BiologicalProcess	0.0019	0.01	[NIPBL, NSMCE2, RB1, SLF1, SMC5]
GO:0051351	positive regulation of ligase activity	GO_BiologicalProcess	0.0019	0.01	[NIPBL, NSMCE2, RB1, SLF1, SMC5]
GO:0031326	regulation of cellular biosynthetic process	GO_BiologicalProcess	0.0019	0.01	[BCL10, CELSR1, DVL1, DVL2, DVL3, FZD1, FZD2, GLMN, HECTD1, KAT2A, KDM6A, LIAS, OPA1, PLXNB2, PRKACB, PTK7, RARA, RGMA, SALL1, SDC4, SEMA4C, SHROOM3, ST14, TEAD2, TWIST1, VANGL2]
GO:0006260	DNA replication	GO_BiologicalProcess	0.0019	0.01	[BCL10, CELSR1, DVL1, DVL2, DVL3, FZD1, FZD2, GLMN, HECTD1, KAT2A, KDM6A, LIAS, OPA1, PLXNB2, PRKACB, PTK7, RARA, RGMA, SALL1, SDC4, SEMA4C, SHROOM3, ST14, TEAD2, TWIST1, VANGL2]
GO:0032880	regulation of protein localization	GO_BiologicalProcess	0.0018	0.01	[ABL1, ARMT1, ATM, ATR, AXIN1, BAG6, BCAP31, BCL2L12, BCLAF1, BRAF, CARD9, CCL21, CD34, CDK9, CHEK1, CHORDC1, DDX5, DEK, DLG1, DNM1L, DVL2, DVL3, DYRK1B, EIF2AK2, EIF2AK3, ERLEC1, FBXO18, FLT4, FZD5, GPR37L1, GRINA, HSPB1, IGF1R, IMPACT, KAT2A, MAP2K2, MAP3K11, MAP3K7, MAPK7, MDM2, MUL1, MYD88, NEK1, NOL3, NPC1, NSMCE4A, PAFAH1B1, PAFAH1B2, PARL, PDCD10, PGAP2, PHLPP1, PIAS4, PINK1, PML, POLQ, PP…
GO:0015031	protein transport	GO_BiologicalProcess	0.0018	0.01	[ACVRL1, ATR, DNAJC2, GTPBP4, LIG3, MSH3, NDFIP1, PDS5A, PML, POLQ, RAD17, RAD18, SMC3, STAG2, TERF1, TGFB1, TGFB3, THOC1, TIPIN, TRIP12, TWIST1, ZRANB3]
GO:0070201	regulation of establishment of protein localization	GO_BiologicalProcess	0.0019	0.01	[ATR, GTPBP4, LIG3, PDS5A, PML, RAD17, SMC3, STAG2, TERF1, TGFB1, TGFB3, TIPIN, ZRANB3]
GO:0034330	cell junction organization	GO_BiologicalProcess	0.0021	0.011	[ACE, ACTN1, ACTN4, ACVRL1, CDC42, COL16A1, DAPK3, DLG1, DLG5, ECT2, FLOT1, FZD5, GREM1, ITGA5, ITGB1BP1, ITGB4, JUP, KIFC3, LAMC1, LIMS2, MICALL2, PKP3, PLEKHA7, PRKCA, PTEN, PVRL1, PXN, RAP1A, RAP1B, RDX, RHOC, ROCK1, SMAD3, SRF, TAOK2, TGFB1, TGFB3, TLN1, VCL, WNT11]
GO:0046486	glycerolipid metabolic process	GO_BiologicalProcess	0.002	0.011	[ABHD12, ABHD5, ACSL3, AGPAT5, ALG5, ATG14, ATM, CD81, CNEP1R1, CPS1, CRLS1, DPM1, FABP5, FAR1, GPAM, GPCPD1, INPP5E, INSIG2, IP6K1, LPIN2, LPIN3, MTM1, MTMR2, MTMR8, NR1H2, PAFAH1B1, PANK2, PDGFRB, PGAP1, PGAP2, PGS1, PI4KB, PIGA, PIGF, PIGK, PIGN, PIGQ, PIGT, PIK3C3, PIK3CA, PIK3CB, PIK3R6, PLA2G6, PLD2, PNPLA2, PNPLA6, PNPLA8, PTEN, PTPN11, SACM1L, SIRT1, SLC22A4, STOML2, TBL1XR1, TNXB]
GO:0016050	vesicle organization	GO_BiologicalProcess	0.002	0.011	[AGFG1, ANKFY1, AP3B1, CD34, CHMP2A, CHMP6, CREB1, CUL3, DYSF, EEA1, FBXO5, GPR143, MYO7A, NKD2, PAFAH1B1, PVRL2, RAB14, RAB1A, RAB20, RAB8A, SDC4, SEC23IP, SNAP23, SNAP47, SNX10, SNX19, SNX2, SNX3, SNX33, SNX4, SNX6, STX12, STX17, STX5, TBPL1, TGFBRAP1, TMF1, VAMP4, VAMP8, VPS33B, VPS4B, VPS8, VTA1, ZNF385A, ZPBP2]
GO:0043200	response to amino acid	GO_BiologicalProcess	0.0021	0.011	[AARS, COL16A1, COL1A1, COL1A2, COL3A1, COL4A1, COL4A6, COL5A2, COL6A1, LAMTOR3, LAMTOR4, PDGFC, RRAGB, RRAGC, SLC38A9, SOCS1, UBR1, UBR2, UFL1]
GO:0016568	chromatin modification	GO_BiologicalProcess	0.0021	0.011	[ANAPC11, ANAPC4, APC, ATAD2B, ATM, ATRX, CDC27, CDK9, CENPE, CHEK1, CTBP1, CTR9, CUL3, DHX36, DYNC1LI1, GEN1, MAP1S, MAPK3, MIER1, MTF2, MYOCD, NIPBL, NSMCE2, PARP10, PAXBP1, PML, PSMG2, PTEN, RB1, RNF40, RPS6KA4, RPS6KA5, SENP6, SIRT1, SLF1, SMAD4, SMC5, TAF7, TAL1, TERF1, TGFB1, TLK2, TRIP12, TWIST1, UBE2B, UBE2N, WBP2, ZW10]
GO:0060340	positive regulation of type I interferon-mediated signaling pathway	GO_BiologicalProcess	0.0021	0.011	[ANAPC11, ANAPC4, APC, ATAD2B, ATM, ATRX, CDC27, CDK9, CENPE, CHEK1, CTBP1, CTR9, CUL3, DHX36, DYNC1LI1, GEN1, MAP1S, MAPK3, MIER1, MTF2, MYOCD, NIPBL, NSMCE2, PARP10, PAXBP1, PML, PSMG2, PTEN, RB1, RNF40, RPS6KA4, RPS6KA5, SENP6, SIRT1, SLF1, SMAD4, SMC5, TAF7, TAL1, TERF1, TGFB1, TLK2, TRIP12, TWIST1, UBE2B, UBE2N, WBP2, ZW10]
GO:0006796	phosphate-containing compound metabolic process	GO_BiologicalProcess	0.0021	0.011	[ANAPC11, ANAPC4, APC, ATAD2B, ATM, ATRX, CDC27, CDK9, CENPE, CHEK1, CTBP1, CTR9, CUL3, DHX36, DYNC1LI1, GEN1, MAP1S, MAPK3, MIER1, MTF2, MYOCD, NIPBL, NSMCE2, PARP10, PAXBP1, PML, PSMG2, PTEN, RB1, RNF40, RPS6KA4, RPS6KA5, SENP6, SIRT1, SLF1, SMAD4, SMC5, TAF7, TAL1, TERF1, TGFB1, TLK2, TRIP12, TWIST1, UBE2B, UBE2N, WBP2, ZW10]
GO:0032386	regulation of intracellular transport	GO_BiologicalProcess	0.002	0.011	[AP5Z1, ATM, CDC7, CHEK1, DCLRE1A, DEK, DNA2, GEN1, INO80, LIG3, LIG4, MAD2L2, NABP1, NBN, NSMCE2, PML, POLQ, PPP4R2, PRPF19, PSMD14, RAD50, RAD51D, RAD54B, RIF1, SFR1, SHFM1, SLF1, SMARCA5, SMARCAD1, SMC5, TDP2, TEX15, TRIP12, TWIST1, UBE2N, UBE2V2, WRN, XRCC4]
GO:0010628	positive regulation of gene expression	GO_BiologicalProcess	0.0022	0.011	[AKT1, ANAPC11, ANKIB1, APC, ARIH1, AXIN1, BAG6, BBS7, BCAP31, CBLB, CCDC22, CD81, CDKN1B, CUL3, DVL1, FBXO22, FZR1, GSK3B, MDM2, NDFIP1, NKD2, NSF, NSMCE2, PSMC6, PTEN, RB1, RCHY1, RDX, RFWD2, RHBDD3, RNF14, RNF19A, SGTA, SMC5, SNX33, SOCS4, SOCS5, STUB1, STX5, UBQLN1, VPS28]
GO:0050821	protein stabilization	GO_BiologicalProcess	0.0024	0.012	[BAG6, CDC37L1, COG3, CREB1, CREBL2, FLNA, GTPBP4, HCFC1, MDM4, MUL1, NAA15, NAA16, NLK, PDCD10, PINK1, PML, PTEN, SAV1, SMAD3, SMO, SOX4, STX12, TNIP2, UBE2B, USP33, WIZ]
GO:0032200	telomere organization	GO_BiologicalProcess	0.0022	0.012	[ATM, ATRX, CTC1, DCLRE1A, DHX36, FBXO4, NBN, NSMCE2, PML, RAD50, RAD51D, RIF1, SMC5, SMC6, TERF1, WRN]
GO:0051098	regulation of binding	GO_BiologicalProcess	0.0022	0.012	[ACE, ADAM15, APLP2, ATR, BCL3, BTAF1, CARM1, CDC42, CDK9, DPH3, DVL1, EDF1, EIF2AK3, FBXO18, FLOT1, GSK3B, GTPBP4, HDAC5, HFE, IFIT1, IFIT2, ITGB1BP1, JAK2, JUN, KRIT1, LDLRAP1, LEF1, LRPAP1, MAD2L2, MAPK3, MYOCD, NFATC4, PEX14, PKD1, RARA, ROCK1, RSF1, SENP2, SMAD2, SMAD3, SMAD4, SMO, SPPL3, SRC, STUB1, TDG, TFAP4, TGFB1, TRAF2, TRAF4, TWIST1, TWIST2, USP33]
GO:0042177	negative regulation of protein catabolic process	GO_BiologicalProcess	0.0022	0.012	[APC, ATM, AZIN1, BAG6, DYNC1LI1, ERLEC1, FLNA, GEN1, HFE, MAD2L2, MDM4, PML, PSMF1, PSMG2, RELA, RGP1, SMAD3, SMAD4, SNX3, TERF1, TIMP1, TIMP2, TLK2, TRIM40, UBE2J1, USP14, WAC, ZW10]
GO:0010959	regulation of metal ion transport	GO_BiologicalProcess	0.0023	0.012	[AKAP9, CACNB3, CACNB4, DLG1, DMPK, HFE, IKBKB, JPH2, KCNH2, MYLK, OXSR1, PML, SLC9A3R1, STOML1, SUMO1, TGFB1, TRPC3, UBQLN1, WNK2, YWHAE]
GO:0045063	T-helper 1 cell differentiation	GO_BiologicalProcess	0.0022	0.012	[HLX, IL4R, LEF1, RELB, RIPK2, SOCS5, STAT6]
GO:0033043	regulation of organelle organization	GO_BiologicalProcess	0.0023	0.012	[SEC63, SRP14, SRP54, SRP68, SRP72, SRP9]
GO:0007179	transforming growth factor beta receptor signaling pathway	GO_BiologicalProcess	0.0022	0.012	[ATF2, ATM, ATR, CDC14B, CDK1, CHEK1, CLOCK, DNA2, FZR1, MAPKAPK2, MDM2, NAE1, NBN, NEK1, PML, PRPF19, PTPN11, RAD1, RAD17, RINT1, SOX4, TAOK1, TAOK2, THOC1, TIPIN, TIPRL, TOP2B, WAC]
GO:0006625	protein targeting to peroxisome	GO_BiologicalProcess	0.0023	0.012	[CCL16, CCL21, CHGA, CX3CL1, GAS6, HMGB1, JAM3, PREX1, PRKCA, RARRES2]
GO:0022836	gated channel activity	GO_BiologicalProcess	0.0024	0.012	[CENPJ, CEP76, CHMP1A, CHMP2A, CHORDC1, GEN1, SPICE1, TMEM67, TRIM37, VPS4B, XPO1]
GO:0016301	kinase activity	GO_BiologicalProcess	0.0022	0.012	[APC, ATM, AZIN1, BAG6, DYNC1LI1, ERLEC1, FLNA, GEN1, HFE, MAD2L2, MDM4, PML, PSMF1, PSMG2, RELA, RGP1, SMAD3, SMAD4, SNX3, TERF1, TIMP1, TIMP2, TLK2, TRIM40, UBE2J1, USP14, WAC, ZW10]
GO:0051338	regulation of transferase activity	GO_BiologicalProcess	0.0022	0.012	[APC, ATM, AZIN1, BAG6, DYNC1LI1, ERLEC1, FLNA, GEN1, HFE, MAD2L2, MDM4, PML, PSMF1, PSMG2, RELA, RGP1, SMAD3, SMAD4, SNX3, TERF1, TIMP1, TIMP2, TLK2, TRIM40, UBE2J1, USP14, WAC, ZW10]
GO:0045727	positive regulation of translation	GO_BiologicalProcess	0.0025	0.013	[ABCD3, DNM1L, LONP2, MAVS, PEX1, PEX13, PEX14, PEX5, PEX7, PIK3C3, RAB8B, SCP2]
GO:0072659	protein localization to plasma membrane	GO_BiologicalProcess	0.0025	0.013	[ABL1, ADAR, AGO3, AKT1, APC, APLP2, ASH1L, ATG14, ATM, BAG6, BANK1, BCL2L12, BIRC2, BIRC6, BMP7, CCDC8, CDKN1B, CHORDC1, CNOT2, CNOT7, COL6A3, CPAMD8, CSRNP2, CTBP1, CTDSP1, CTDSP2, CUL3, DAG1, DAPK3, DDX3X, DLG1, DNAJC10, DUSP19, DUSP26, DVL1, DYNC1LI1, EIF2AK2, EIF2AK3, EIF2S1, EIF4E, EIF4EBP1, ELL, EPRS, FBXO5, FMR1, FNIP1, GAS1, GAS6, GEN1, GLMN, GPATCH2, GRB7, GREM1, GTPBP4, HFE, HSPB1, IBT…
GO:0043412	macromolecule modification	GO_BiologicalProcess	0.0025	0.013	[ACTR2, ACTR3, AFAP1, ALMS1, APC, ARAP1, ARFGEF1, ARHGEF10, ARPC2, ARPC3, ARPC5, BRAF, CAPZA1, CAPZA2, CCL21, CD2AP, CDC42, CDC42EP1, CDC42EP2, CDKN1B, CELSR1, CENPJ, CEP76, CHEK1, CHMP1A, CHMP2A, CHORDC1, CYLD, DAPK3, DLG1, ECT2, ELN, EML2, F11R, FES, GEN1, GMFB, ITGB1BP1, JAM3, KANK1, KIRREL, LATS1, LIMK1, LMOD1, PAFAH1B1, PHLDB1, PHPT1, PKD1, RAPGEF3, RASA1, RDX, RICTOR, ROCK1, SENP6, SH3BGRL3…
GO:0046823	negative regulation of nucleocytoplasmic transport	GO_BiologicalProcess	0.0025	0.013	[CHD1, JUN, LEF1, RSF1, TARBP2, TARDBP, TFAP4, TRIM13, TRIM14, TRIM21, TRIM62, ZNF639]
GO:0018130	heterocycle biosynthetic process	GO_BiologicalProcess	0.0025	0.013	[ABCD2, ABHD5, AKT1, ANAPC11, ANKIB1, APC, ARIH1, ATG14, AXIN1, BAG6, BBS7, BCAP31, CBLB, CCDC22, CD81, CDKN1B, CNOT7, CUL3, DVL1, FBXO22, FZR1, GSK3B, IRS1, IRS2, MDM2, MTDH, NDFIP1, NKD2, NSF, NSMCE2, PAFAH1B2, PINK1, PNPLA2, PSMC6, PTEN, RAB3GAP2, RB1, RCHY1, RDX, RFWD2, RHBDD3, RNF14, RNF19A, SGTA, SIRT1, SMC5, SNX33, SOCS4, SOCS5, STUB1, STX5, TBC1D5, TBK1, TRIM13, TRIM21, TWIST1, UBQLN1, VP…
GO:0035556	intracellular signal transduction	GO_BiologicalProcess	0.0025	0.013	[ABL1, ADAR, AGO3, AKT1, APC, APLP2, ASH1L, ATG14, ATM, BAG6, BANK1, BCL2L12, BIRC2, BIRC6, BMP7, CCDC8, CDKN1B, CHORDC1, CNOT2, CNOT7, COL6A3, CPAMD8, CSRNP2, CTBP1, CTDSP1, CTDSP2, CUL3, DAG1, DAPK3, DDX3X, DLG1, DNAJC10, DUSP19, DUSP26, DVL1, DYNC1LI1, EIF2AK2, EIF2AK3, EIF2S1, EIF4E, EIF4EBP1, ELL, EPRS, FBXO5, FMR1, FNIP1, GAS1, GAS6, GEN1, GLMN, GPATCH2, GRB7, GREM1, GTPBP4, HFE, HSPB1, IBT…
GO:0007030	Golgi organization	GO_BiologicalProcess	0.0028	0.014	[ARFGEF1, ARL1, ATL2, ATP8B4, CDK1, COG3, DNAJC28, GOLGA5, HACE1, KIFC3, LMAN1, PDCD10, RAB1A, RAB2A, STX17, STX5, TMED5, UBXN2A, VAMP4, VRK1, ZW10]
GO:0034440	lipid oxidation	GO_BiologicalProcess	0.0027	0.014	[ATG9A, DDX58, DHX58, FLOT1, HMGB1, IRF3, IRF7, IRF9, MAVS, MYD88, POLR3B, POLR3F, PPM1B, RELB, TBK1, TRIM56]
GO:0090304	nucleic acid metabolic process	GO_BiologicalProcess	0.0028	0.014	[ALKBH8, ARID4A, ARID4B, ARMT1, ASH1L, ASZ1, CARM1, CMTR1, CTR9, DIMT1, DPY30, EHMT1, EHMT2, ERF, ETF1, FBXO11, GNAS, GSK3B, GSPT1, HELLS, HEMK1, HENMT1, KDM1B, KIAA1429, METTL14, MTF2, NSUN3, PAXBP1, PCMTD1, PCMTD2, PIK3CA, PRMT3, RNMT, SETDB2, SIRT1, SMAD4, SUV39H2, SUZ12, TARBP1, TFB2M, TGS1, TRDMT1, TRMT1, TRMT10A, TRMT13, TRMT1L, TRMT2A, TRMT44, TRMT5, TRMT6, TRMT61A, VCPKMT]
GO:0015267	channel activity	GO_BiologicalProcess	0.0028	0.014	[ARHGEF10, CCDC18, CENPJ, CEP135, CEP76, CETN2, CHEK1, CHMP1A, CHMP2A, CHORDC1, FBXW5, GEN1, NDEL1, SPICE1, TMEM67, TRIM37, TUBGCP5, USP33, VPS4B, XPO1]
GO:0052126	movement in host environment	GO_BiologicalProcess	0.0028	0.014	[ACSL3, AKT1, APPL1, ARHGEF16, BSG, DLG1, F11R, FLOT1, GAS6, GOLGA4, JUP, LAMA5, LDLRAP1, MYL9, NKD2, NSF, PACS2, PALM, PKDCC, PKP3, PPP2R5A, RAMP3, RDX, RHOG, RHOQ, SLC9A3R1, SPTBN1, TSPAN15, VAMP4]
GO:0010571	positive regulation of nuclear cell cycle DNA replication	GO_BiologicalProcess	0.0032	0.015	[ATRX, CDC7, INO80, WIZ]
GO:0007034	vacuolar transport	GO_BiologicalProcess	0.0031	0.015	[ANKFY1, AP1G1, AP3B1, ATG14, CHMP1A, CHMP2A, CHMP6, FAM160A2, HGS, MTM1, NDFIP1, NPC1, SCYL2, SNX16, TGFBRAP1, VPS18, VPS25, VPS28, VPS54, ZFYVE16]
GO:0018958	phenol-containing compound metabolic process	GO_BiologicalProcess	0.0031	0.015	[BTBD9, CRYM, LY6E]
GO:0031647	regulation of protein stability	GO_BiologicalProcess	0.0029	0.015	[BAG6, CD81, CDC37L1, CDC42, CDC73, COG3, CREB1, CREBL2, DPH6, FBXL3, FBXW11, FLNA, GTPBP4, HCFC1, KAT2A, MDM2, MDM4, MUL1, NAA15, NAA16, NLK, PDCD10, PINK1, PML, PTEN, SAV1, SENP2, SMAD3, SMO, SOX4, SRC, STX12, SUGT1, TMEM147, TNIP2, TRIM21, UBE2B, USP3, USP33, WIZ]
GO:0050804	modulation of synaptic transmission	GO_BiologicalProcess	0.0031	0.015	[ACTN1, BRAF, BTBD9, CA7, DMPK, FLOT1, ITPR3, PINK1, PTEN, RAB5A, RAP1A, RAP1B, SNAP47, SRF]
GO:0010171	body morphogenesis	GO_BiologicalProcess	0.0032	0.015	[ARID5B, BRAF, COL1A1, CRISPLD2, CSRNP1, DAG1, FLVCR1, GNAS, LEF1, MAB21L2, NIPBL, PHLDB1, PTPN11, RRAS, TGFB1, TGFB3, TWIST2]
GO:0046660	female sex differentiation	GO_BiologicalProcess	0.0031	0.015	[ACTN4, ARPC2, AXL, BRAF, BVES, CDC42, FLNA, FZD7, ILK, ITGB1BP1, KANK1, LAMA5, LAMC1, MICALL2, PREX1, PXN, RAB1A, RREB1, SRC, TRIOBP]
GO:0061659	ubiquitin-like protein ligase activity	GO_BiologicalProcess	0.0031	0.015	[ACTN1, BRAF, BTBD9, CA7, DMPK, FLOT1, ITPR3, PINK1, PTEN, RAB5A, RAP1A, RAP1B, SNAP47, SRF]
GO:0022891	substrate-specific transmembrane transporter activity	GO_BiologicalProcess	0.003	0.015	[CCDC18, CCDC78, CENPJ, CEP135, CEP76, CETN2, CHMP2A, SPICE1, TRIM37, VPS4B]
GO:0019538	protein metabolic process	GO_BiologicalProcess	0.0029	0.015	[ABCA7, ACSL3, ACTN4, ACTR2, ACTR3, AKT1, AMIGO3, ANAPC11, ANKFY1, APC, ARAP1, ARHGEF10, ARHGEF16, ARPC2, ARPC3, ARPC5, ATRX, AXL, BCLAF1, BCR, BID, BMP7, BRAF, CCL21, CDC42, CDC42EP1, CDC42EP2, CDK9, CDKN1B, CIDEB, CNOT2, CNOT6, COL16A1, COL1A1, CTBP1, CTR9, CUL3, DAG1, DDHD2, DHX36, DLG1, DNM1L, DPH6, DVL1, EHD1, EHD2, EIF5A2, EPS8L2, FAF1, FES, FGFR1, FLNA, FLOT1, FLRT2, FNIP1, FZD5, GAS6, GMF…
GO:0051223	regulation of protein transport	GO_BiologicalProcess	0.0029	0.015	[ADAR, CHD1, CHMP2A, DDX3X, EIF2AK2, IFIT1, ISG15, ISG20, JUN, LEF1, LGALS1, LOC538544, MAVS, PARP10, PML, PVRL2, RSAD2, RSF1, SNX3, SRPK1, TARBP2, TARDBP, TFAP4, TRIM13, TRIM14, TRIM21, TRIM25, TRIM62, VPS4B, YTHDC2, ZNF639]
GO:2000113	negative regulation of cellular macromolecule biosynthetic process	GO_BiologicalProcess	0.0029	0.015	[ABCA7, ACSL3, ACTN4, ACTR2, ACTR3, AKT1, AMIGO3, ANAPC11, ANKFY1, APC, ARAP1, ARHGEF10, ARHGEF16, ARPC2, ARPC3, ARPC5, ATRX, AXL, BCLAF1, BCR, BID, BMP7, BRAF, CCL21, CDC42, CDC42EP1, CDC42EP2, CDK9, CDKN1B, CIDEB, CNOT2, CNOT6, COL16A1, COL1A1, CTBP1, CTR9, CUL3, DAG1, DDHD2, DHX36, DLG1, DNM1L, DPH6, DVL1, EHD1, EHD2, EIF5A2, EPS8L2, FAF1, FES, FGFR1, FLNA, FLOT1, FLRT2, FNIP1, FZD5, GAS6, GMF…
GO:0043414	macromolecule methylation	GO_BiologicalProcess	0.0032	0.016	[ADAR, AGO3, BRIX1, CDC40, CNOT2, CNOT6, CNOT7, DDX20, DDX3X, DDX6, EIF2A, EIF3A, EIF3E, EIF3J, GCFC2, GRB7, LIMD1, LSM3, LUC7L3, NIP7, NOL3, PRPF19, PRPF39, PRPF6, PSIP1, PTBP2, RBM22, RPF1, RPF2, RSL24D1, SCAF11, SF3A2, SF3B1, SHQ1, SLU7, SMNDC1, SRSF10, SRSF6, STRAP, TARBP2, U2AF2, XAB2, YTHDC1]
GO:0044257	cellular protein catabolic process	GO_BiologicalProcess	0.0032	0.016	[BMP7, CNOT2, HNF1B, SAV1, SMO, TAL1, TCF7L1, TEAD3]
GO:0032897	negative regulation of viral transcription	GO_BiologicalProcess	0.0033	0.016	[AKAP9, ANO1, AOC1, ARMC1, ATP13A1, ATP13A3, ATP1A2, ATP2B4, ATP2C1, ATP5D, ATP5S, ATP6V0D1, ATP6V1A, ATP6V1B2, ATP6V1C1, ATP6V1D, ATP6V1G1, CACNA1H, CACNA1S, CACNB3, CACNB4, CCL21, CCS, CDKN1B, CNGA3, CNNM4, COMMD3, COX4I1, COX7A1, DLG1, DMPK, DNM2, GAS6, HFE, IBTK, IKBKB, IREB2, ITPR3, JPH2, KCNH2, KCNK6, KCNMB1, KCNQ4, KCNT1, LOC514194, MCUR1, MICU2, MRS2, MYLK, NDFIP1, NOL3, NSF, ORAI2, OXSR1…
GO:1901265	nucleoside phosphate binding	GO_BiologicalProcess	0.0033	0.016	[AXIN1, CDC14B, DCUN1D1, DCUN1D5, FZR1, PTEN, RIPK3, STUB1, TOPORS, UBE2N, XRCC4]
GO:0051220	cytoplasmic sequestering of protein	GO_BiologicalProcess	0.0035	0.016	[CHD1, JUN, LEF1, RSF1, TARBP2, TARDBP, TFAP4, TRIM13, TRIM14, TRIM21, TRIM62, ZNF639]
GO:1904590	negative regulation of protein import	GO_BiologicalProcess	0.0035	0.016	[CHD1, JUN, LEF1, RSF1, TARBP2, TARDBP, TFAP4, TRIM13, TRIM14, TRIM21, TRIM62, ZNF639]
GO:0045893	positive regulation of transcription, DNA-templated	GO_BiologicalProcess	0.0032	0.016	[ADAR, AGO3, BRIX1, CDC40, CNOT2, CNOT6, CNOT7, DDX20, DDX3X, DDX6, EIF2A, EIF3A, EIF3E, EIF3J, GCFC2, GRB7, LIMD1, LSM3, LUC7L3, NIP7, NOL3, PRPF19, PRPF39, PRPF6, PSIP1, PTBP2, RBM22, RPF1, RPF2, RSL24D1, SCAF11, SF3A2, SF3B1, SHQ1, SLU7, SMNDC1, SRSF10, SRSF6, STRAP, TARBP2, U2AF2, XAB2, YTHDC1]
GO:0042391	regulation of membrane potential	GO_BiologicalProcess	0.0037	0.017	[AKAP9, ANO1, BVES, CACNA1H, CACNA1S, CACNB4, CNGA3, DLD, DLG1, DMPK, GNA11, IFI6, JUP, KCNH2, KCNK6, MUL1, MYH14, NDUFS1, PANK2, PIEZO1, PIEZO2, PINK1, POPDC2, PRDX3, PTEN, SLC26A6, SRC, STOML2, SUMO1, UCP2, WDR1, YWHAE]
GO:0072331	signal transduction by p53 class mediator	GO_BiologicalProcess	0.0035	0.017	[AEN, ATM, ATR, ATRX, BAG6, BCL2L12, BCL3, BOK, DDX5, DYRK1B, MDM2, MDM4, NUPR1, PGAP2, PML, RPS6KA6, RRN3, SENP2, SHISA5, SIRT1, SOX4, SPRED2, STK11, TFAP4, TMEM109, TOPORS, TRIAP1, TWIST1, ZNF385A]
GO:0051653	spindle localization	GO_BiologicalProcess	0.0036	0.017	[ATF2, BRPF3, CHEK1, CLOCK, CTBP1, DR1, HCFC1, KAT2A, LDB1, LEF1, MAP3K7, MAPK3, MBIP, MSL1, MSL3, MYOCD, NAA50, PCGF2, RPS6KA4, RPS6KA5, SIRT1, SMAD4, TADA1, TAF10, TAF5, TAF7, TEX30, TGFB1, TWIST1, WBP2, WDR75, YEATS4]
GO:2000736	regulation of stem cell differentiation	GO_BiologicalProcess	0.0035	0.017	[AARS, ACADM, ACTA2, ACTG2, ACTN1, ACVRL1, ADAM15, ADAMTS12, ADAMTS7, ADAMTS9, AKAP9, AKT1, ALG10, ALPL, AP1S2, APC, ARHGAP12, ARID4A, ARID4B, ARID5B, ARL13B, ARL6, ATF2, ATM, ATP2C1, ATRX, AXIN1, BCL10, BCL9, BIN3, BIRC6, BLOC1S6, BMP7, BVES, CACNA1S, CACNB4, CARM1, CCDC66, CD34, CDC42, CDC73, CDK1, CELSR1, CHUK, CLDN3, CLEC3B, CNGA3, CNNM4, COL18A1, COL1A1, COL3A1, COL4A1, COL4A2, COL5A1, COL5A…
GO:0080134	regulation of response to stress	GO_BiologicalProcess	0.0036	0.017	[ADAM15, COL1A1, CUL7, DAG1, FLNA, GREM1, GSK3B, LEF1, MAD2L2, NOTCH1, PHLDB1, PPP2CA, RBPJ, RTN4, SMAD2, SMAD3, SMAD4, STRAP, TGFB1, TGFB1I1, TGFB3, TRIM62, TWIST1, VASN, WNT11]
GO:0072358	cardiovascular system development	GO_BiologicalProcess	0.0035	0.017	[AEN, ATM, ATR, ATRX, BAG6, BCL2L12, BCL3, BOK, DDX5, DYRK1B, MDM2, MDM4, NUPR1, PGAP2, PML, RPS6KA6, RRN3, SENP2, SHISA5, SIRT1, SOX4, SPRED2, STK11, TFAP4, TMEM109, TOPORS, TRIAP1, TWIST1, ZNF385A]
GO:0044267	cellular protein metabolic process	GO_BiologicalProcess	0.0035	0.017	[AARS, ACADM, ACTA2, ACTG2, ACTN1, ACVRL1, ADAM15, ADAMTS12, ADAMTS7, ADAMTS9, AKAP9, AKT1, ALG10, ALPL, AP1S2, APC, ARHGAP12, ARID4A, ARID4B, ARID5B, ARL13B, ARL6, ATF2, ATM, ATP2C1, ATRX, AXIN1, BCL10, BCL9, BIN3, BIRC6, BLOC1S6, BMP7, BVES, CACNA1S, CACNB4, CARM1, CCDC66, CD34, CDC42, CDC73, CDK1, CELSR1, CHUK, CLDN3, CLEC3B, CNGA3, CNNM4, COL18A1, COL1A1, COL3A1, COL4A1, COL4A2, COL5A1, COL5A…
GO:0010468	regulation of gene expression	GO_BiologicalProcess	0.0037	0.017	[CELSR1, DLG5, DVL1, DVL2, DVL3, FOXF1, FZD1, FZD2, LAMA5, PAFAH1B1, PTK7, ROR2, SLC9A3R1, VANGL2, WNT11]
GO:0050434	positive regulation of viral transcription	GO_BiologicalProcess	0.0035	0.017	[AKAP9, ANO1, AOC1, ATP13A1, ATP13A3, ATP1A2, ATP2B4, ATP2C1, ATP5D, ATP6V0D1, ATP6V1A, ATP6V1B2, ATP6V1C1, ATP6V1G1, CACNA1H, CACNA1S, CACNB3, CACNB4, CNNM4, COX4I1, COX7A1, GAS6, IKBKB, ITPR3, JPH2, KCNH2, KCNK6, KCNMB1, KCNQ4, KCNT1, MRS2, ORAI2, OXSR1, PIEZO1, PIEZO2, PKD1, PQLC2, SLC12A4, SLC12A7, SLC1A1, SLC22A4, SLC22A5, SLC24A3, SLC30A10, SLC30A5, SLC30A6, SLC30A7, SLC30A9, SLC34A2, SLC39…
GO:0001883	purine nucleoside binding	GO_BiologicalProcess	0.0035	0.017	[ANAPC11, ANAPC4, APC, ATM, CDC27, CENPE, CUL3, DYNC1LI1, GEN1, NSMCE2, PSMG2, PTEN, RB1, SLF1, SMC5, TERF1, ZW10]
GO:0016482	cytoplasmic transport	GO_BiologicalProcess	0.0037	0.017	[ANPEP, AXL, EXOC7, GAS6, LGALS1, LOC538544, NPC1, PVRL2, SNX3, TRIM21, TRIM25, TRIM62, VAMP8, VPS18, ZNF639]
GO:0051224	negative regulation of protein transport	GO_BiologicalProcess	0.0037	0.017	[ANPEP, AXL, EXOC7, GAS6, LGALS1, LOC538544, NPC1, PVRL2, SNX3, TRIM21, TRIM25, TRIM62, VAMP8, VPS18, ZNF639]
GO:0072594	establishment of protein localization to organelle	GO_BiologicalProcess	0.0037	0.017	[ANPEP, AXL, EXOC7, GAS6, LGALS1, LOC538544, NPC1, PVRL2, SNX3, TRIM21, TRIM25, TRIM62, VAMP8, VPS18, ZNF639]
GO:0006605	protein targeting	GO_BiologicalProcess	0.0037	0.017	[ANPEP, AXL, EXOC7, GAS6, LGALS1, LOC538544, NPC1, PVRL2, SNX3, TRIM21, TRIM25, TRIM62, VAMP8, VPS18, ZNF639]
GO:0033157	regulation of intracellular protein transport	GO_BiologicalProcess	0.0037	0.017	[ANPEP, AXL, EXOC7, GAS6, LGALS1, LOC538544, NPC1, PVRL2, SNX3, TRIM21, TRIM25, TRIM62, VAMP8, VPS18, ZNF639]
GO:1902593	single-organism nuclear import	GO_BiologicalProcess	0.0037	0.017	[ANPEP, AXL, EXOC7, GAS6, LGALS1, LOC538544, NPC1, PVRL2, SNX3, TRIM21, TRIM25, TRIM62, VAMP8, VPS18, ZNF639]
GO:0090136	epithelial cell-cell adhesion	GO_BiologicalProcess	0.0038	0.018	[BVES, CDC42, JUP, KIFC3, PLEKHA7, SRF, VCL]
GO:0031998	regulation of fatty acid beta-oxidation	GO_BiologicalProcess	0.0038	0.018	[ADAR, IRF3, IRF7, MAVS, MUL1, UBE2K, ZBP1]
GO:0010824	regulation of centrosome duplication	GO_BiologicalProcess	0.004	0.018	[ACP2, ATG12, ATG14, ATG16L2, ATG2A, ATG3, ATG4C, ATG9A, CLN5, CLN8, FAM160A2, LIX1, MAN2A1, MAP1LC3A, MFSD8, MTM1, MYO7A, PACS2, PIK3C3, PINK1, RAB14, RAB1A, RAB20, RAB3GAP2, SNX14, STX17, TBC1D25, TMEM165, TPP1, UBQLN1, UBXN2A, VAMP8, VPS18, VPS4B]
GO:0032989	cellular component morphogenesis	GO_BiologicalProcess	0.0038	0.018	[ADAR, IRF3, IRF7, MAVS, MUL1, UBE2K, ZBP1]
GO:0051443	positive regulation of ubiquitin-protein transferase activity	GO_BiologicalProcess	0.004	0.018	[ACTA2, ACTN1, ACTN4, ACTR2, ACTR3, ADAM15, AGFG1, ALCAM, ALDOA, APC, APP, ARAP1, ARL13B, ARL6, ARPC2, ATG3, ATP6V0D1, ATP6V1D, AXL, BBS7, BBS9, BIN3, BMP7, BRAF, BRWD1, BRWD3, BTBD3, BVES, CCDC28B, CDC42, CDC42EP1, CDC42EP2, CDC42SE2, CDH11, CEP162, CEP290, CEP41, CEP83, CLDN3, CNP, COL18A1, COL1A1, COL4A3BP, CREB1, CUL3, CUL7, CYLD, DAG1, DAPK3, DLG1, DNAAF2, DNAH7, DNM1L, DNM2, DOCK7, DVL1, EC…
GO:0048519	negative regulation of biological process	GO_BiologicalProcess	0.004	0.018	[ACTA2, ACTN1, ACTN4, ACTR2, ACTR3, ADAM15, AGFG1, ALCAM, ALDOA, APC, APP, ARAP1, ARL13B, ARL6, ARPC2, ATG3, ATP6V0D1, ATP6V1D, AXL, BBS7, BBS9, BIN3, BMP7, BRAF, BRWD1, BRWD3, BTBD3, BVES, CCDC28B, CDC42, CDC42EP1, CDC42EP2, CDC42SE2, CDH11, CEP162, CEP290, CEP41, CEP83, CLDN3, CNP, COL18A1, COL1A1, COL4A3BP, CREB1, CUL3, CUL7, CYLD, DAG1, DAPK3, DLG1, DNAAF2, DNAH7, DNM1L, DNM2, DOCK7, DVL1, EC…
GO:0016772	transferase activity, transferring phosphorus-containing groups	GO_BiologicalProcess	0.0039	0.018	[ANAPC11, ANAPC4, APC, ATM, CDC27, CDC42, CENPE, CUL3, DYNC1LI1, ECT2, GEN1, NSMCE2, PSMG2, PTEN, RB1, SENP6, SLF1, SMC5, TERF1, ZW10]
GO:1903828	negative regulation of cellular protein localization	GO_BiologicalProcess	0.0038	0.018	[AP5Z1, ATM, CCNB1IP1, CD40LG, CDC7, CHEK1, GEN1, HMGB1, HMGB3, INO80, LEF1, LIG3, LIG4, MLH3, MSH3, NABP1, NBN, NDFIP1, NSMCE2, NSMCE4A, POLQ, PPP4R2, PSMD14, RAD18, RAD50, RAD51D, RAD54B, RECQL, SFR1, SHFM1, SMARCAD1, SMC5, SMC6, STAT6, TEX15, TGFB1, THOC1, TOP2B, UBE2B, UBE2N, UCHL5, WRN, XRCC4, ZRANB3]
GO:0007051	spindle organization	GO_BiologicalProcess	0.0042	0.019	[ARHGEF10, BIRC2, CEP120, CHMP1A, CHMP2A, DLG1, FBXO5, FLNA, HAUS1, HAUS2, HAUS3, HAUS6, INO80, KIAA0196, KIF2A, KIF3B, LZTS2, MAP4, MAP9, MIS12, MYH9, PKD1, PPP2R1A, PPP2R4, SENP6, SMC3, SPICE1, TACC2, TUBGCP5, VPS4B]
GO:0043550	regulation of lipid kinase activity	GO_BiologicalProcess	0.0042	0.019	[ATG14, CCL21, CD81, CDC42, FGFR3, IRS1, PDGFRB, PIK3R6, PPP2R5A, RB1, RBL1, RBL2, TGFB1, VAV2]
GO:0019787	ubiquitin-like protein transferase activity	GO_BiologicalProcess	0.0041	0.019	[AGRN, AMIGO3, APP, BRAF, CRIPT, DMPK, EPHA7, FLRT2, ITPR3, NFATC4, PTEN, SNAP47, SRF, SRPX2]
GO:0006725	cellular aromatic compound metabolic process	GO_BiologicalProcess	0.0042	0.019	[ARHGEF10, BIRC2, CEP120, CHMP1A, CHMP2A, DLG1, FBXO5, FLNA, HAUS1, HAUS2, HAUS3, HAUS6, INO80, KIAA0196, KIF2A, KIF3B, LZTS2, MAP4, MAP9, MIS12, MYH9, PKD1, PPP2R1A, PPP2R4, SENP6, SMC3, SPICE1, TACC2, TUBGCP5, VPS4B]
GO:0035562	negative regulation of chromatin binding	GO_BiologicalProcess	0.0044	0.02	[BTAF1, FBXO18, NFATC4, SENP2, TDG]
GO:0050689	negative regulation of defense response to virus by host	GO_BiologicalProcess	0.0045	0.02	[IFIT1, MUL1, TARBP2]
GO:1900126	negative regulation of hyaluronan biosynthetic process	GO_BiologicalProcess	0.0045	0.02	[AP2A1, CLTC, TGFB1]
GO:0032365	intracellular lipid transport	GO_BiologicalProcess	0.0043	0.02	[ARV1, COL4A3BP, LDLRAP1, NUS1, PLEKHA8, SCP2]
GO:0009566	fertilization	GO_BiologicalProcess	0.0045	0.02	[CACNA1H, EHMT2, FNDC3A, PVRL2, SEC23IP, SPA17, TARBP2, TEX15, ZPBP2]
GO:2000574	regulation of microtubule motor activity	GO_BiologicalProcess	0.0045	0.02	[MTCL1, PAFAH1B1, WDR43]
GO:0006998	nuclear envelope organization	GO_BiologicalProcess	0.0046	0.02	[DMPK, LEMD2, LMNA, NUP54, OSBPL8, PAFAH1B1, REEP3, TARDBP, TMEM43, UBXN2A, ZMPSTE24]
GO:0033182	regulation of histone ubiquitination	GO_BiologicalProcess	0.0044	0.02	[CDK9, CTR9, RNF40, TRIP12, UBE2N]
GO:0006991	response to sterol depletion	GO_BiologicalProcess	0.0044	0.02	[EIF2A, EIF2AK3, INSIG2, LMNA, SCAP]
GO:0071501	cellular response to sterol depletion	GO_BiologicalProcess	0.0044	0.02	[EIF2A, EIF2AK3, INSIG2, LMNA, SCAP]
GO:0032933	SREBP signaling pathway	GO_BiologicalProcess	0.0044	0.02	[EIF2A, EIF2AK3, INSIG2, LMNA, SCAP]
GO:1902804	negative regulation of synaptic vesicle transport	GO_BiologicalProcess	0.0045	0.02	[BRAF, RAP1A, RAP1B]
GO:0045955	negative regulation of calcium ion-dependent exocytosis	GO_BiologicalProcess	0.0045	0.02	[NOTCH1, RAP1B, STXBP3]
GO:2000301	negative regulation of synaptic vesicle exocytosis	GO_BiologicalProcess	0.0045	0.02	[BRAF, RAP1A, RAP1B]
GO:0051209	release of sequestered calcium ion into cytosol	GO_BiologicalProcess	0.0045	0.02	[CCL21, IBTK, NOL3]
GO:0002441	histamine secretion involved in inflammatory response	GO_BiologicalProcess	0.0045	0.02	[SNAP23, SNX4, VAMP8]
GO:0097242	beta-amyloid clearance	GO_BiologicalProcess	0.0045	0.02	[SNAP23, SNX4, VAMP8]
GO:1900221	regulation of beta-amyloid clearance	GO_BiologicalProcess	0.0045	0.02	[SNAP23, SNX4, VAMP8]
GO:1900222	negative regulation of beta-amyloid clearance	GO_BiologicalProcess	0.0045	0.02	[SNAP23, SNX4, VAMP8]
GO:0050803	regulation of synapse structure or activity	GO_BiologicalProcess	0.0045	0.02	[LRPAP1, MYOCD, SRF]
GO:0002690	positive regulation of leukocyte chemotaxis	GO_BiologicalProcess	0.0044	0.02	[DLL4, HDAC5, ITGB1BP1, NOTCH1, PDCD10]
GO:0071826	ribonucleoprotein complex subunit organization	GO_BiologicalProcess	0.0044	0.02	[PEX13, PEX14, PEX5, SNX3, STXBP3]
GO:0051298	centrosome duplication	GO_BiologicalProcess	0.0046	0.02	[ADAMTS7, ATG12, ATG14, ATG16L2, ATG2A, ATG3, ATG4C, ATG9A, CA7, CD93, CHST3, DNAAF2, DNM1L, EIF2S1, FZD5, ITPKC, KAT2A, KRCC1, LARP1B, LIX1, MAP1A, MAP1LC3A, MRPS10, MRPS2, MYLK, NPC1, NTHL1, PACS2, PAFAH1B2, PARL, PDK1, PEX13, PIK3C3, PIK3CA, PINK1, PLOD2, PPY, RAB1A, RAB20, RAB3GAP2, SIRT1, SLC35B3, SNX14, STAT2, STX17, TBC1D25, TBC1D5, TBK1, TRIM13, U2AF2, UBQLN1, UBXN2A, VAMP8, WAC, WDR75, Z…
GO:1901970	positive regulation of mitotic sister chromatid separation	GO_BiologicalProcess	0.0044	0.02	[AXL, GAS6, IRF3, IRF7, MAVS, PAFAH1B1, RIPK2, TRAF2, UBE2K, ZBP1]
GO:0044087	regulation of cellular component biogenesis	GO_BiologicalProcess	0.0044	0.02	[AXL, GAS6, IRF3, IRF7, MAVS, PAFAH1B1, RIPK2, TRAF2, UBE2K, ZBP1]
GO:0034220	ion transmembrane transport	GO_BiologicalProcess	0.0043	0.02	[CENPJ, CEP76, CHMP2A, SPICE1, TRIM37, VPS4B]
GO:0033045	regulation of sister chromatid segregation	GO_BiologicalProcess	0.0045	0.02	[NSMCE2, SLF1, SMC5]
GO:0051306	mitotic sister chromatid separation	GO_BiologicalProcess	0.0045	0.02	[NSMCE2, SLF1, SMC5]
GO:0033554	cellular response to stress	GO_BiologicalProcess	0.0045	0.02	[DVL1, DVL2, VANGL2]
GO:0006281	DNA repair	GO_BiologicalProcess	0.0044	0.02	[BCL10, CELSR1, DVL1, DVL2, DVL3, FZD1, FZD2, GLMN, HECTD1, KAT2A, KDM6A, LIAS, OPA1, PLXNB2, PRKACB, PTK7, RARA, RGMA, SALL1, SDC4, SEMA4C, SHROOM3, ST14, TEAD2, TWIST1, VANGL2]
GO:0051052	regulation of DNA metabolic process	GO_BiologicalProcess	0.0045	0.02	[DVL1, DVL2, VANGL2]
GO:0051091	positive regulation of sequence-specific DNA binding transcription factor activity	GO_BiologicalProcess	0.0048	0.021	[AKT1, ARID5B, ATF2, BCL10, DVL2, EIF2AK2, FZD1, FZD2, GREM1, GTF2A2, HDAC5, IKBKB, JUP, LOC538544, LRP5, MAVS, MBTPS2, MTDH, MYD88, MYOCD, PINK1, PRDX3, PTEN, RELA, RIPK2, RIPK3, RIPK4, RPS6KA5, SAV1, SMO, SRF, TNFRSF11A, TRAF2, TRIM13, TRIM14, TRIM21, TRIM25, TRIM37, TRIM62, UBE2N]
GO:0010970	microtubule-based transport	GO_BiologicalProcess	0.0047	0.021	[AP3B1, AP3D1, AP3S2, APP, BICD2, BLOC1S6, DCTN1, FYCO1, IFT74, KLC2, NDEL1, NME7, PAFAH1B1, PCM1, PEX14, RAB1A, RHOT1, RHOT2, SPG11, SSNA1, TTC21B, WDR43]
GO:0016817	hydrolase activity, acting on acid anhydrides	GO_BiologicalProcess	0.0047	0.021	[ANAPC11, ANAPC4, APC, ATM, CDC27, CENPE, CUL3, DYNC1LI1, GEN1, NSMCE2, PPP2R1A, PSMG2, PTEN, RB1, SMARCAD1, SMC5, TERF1, TOP2B, ZW10]
GO:0031327	negative regulation of cellular biosynthetic process	GO_BiologicalProcess	0.0048	0.021	[AKT1, ANAPC11, ANAPC4, APC, ATM, BID, CDC7, CDC73, CDK1, CENPE, CTC1, CTDSP1, CTDSP2, CUL3, DDX3X, DYNC1LI1, GEN1, INO80, KANK2, MAD2L2, MDM2, MTBP, NAE1, NBN, NSMCE2, PKD1, PML, PSMG2, PTEN, RB1, RDX, RINT1, SENP2, SMC5, SOX4, TERF1, TJP3, TMOD3, TPRA1, USP47, VPS4B, ZW10]
GO:0001825	blastocyst formation	GO_BiologicalProcess	0.005	0.022	[CCNB1IP1, CNOT2, CTR9, CUL3, HNF1B, JUNB, MFN1, MFN2, SF3B1, SF3B6, SKIL, SP3, SRF]
GO:0009790	embryo development	GO_BiologicalProcess	0.005	0.022	[ACVRL1, ADAR, AKIRIN2, AKT1, ARL13B, ATM, AXIN1, BAG6, BCL10, BCR, BIRC6, BMP7, BNIP2, CCNB1IP1, CDC73, CELSR1, CNOT2, COL1A1, COL4A2, COL4A3BP, COL5A1, COL5A2, COL6A1, CTR9, CUL3, DAG1, DCHS1, DDX5, DLD, DLG1, DLL4, DMBT1, DVL1, DVL2, DVL3, E4F1, EFNB1, EGLN1, EHMT1, ELF3, ELL, EPN1, EPN2, FBN1, FBN2, FBXW8, FGFR1, FLVCR1, FOXF1, FZD1, FZD2, FZD5, FZD7, G2E3, GABPA, GLI2, GLMN, GNA12, GNAS, GRE…
GO:0001837	epithelial to mesenchymal transition	GO_BiologicalProcess	0.005	0.022	[ACVRL1, ADAR, AKIRIN2, AKT1, ARL13B, ATM, AXIN1, BAG6, BCL10, BCR, BIRC6, BMP7, BNIP2, CCNB1IP1, CDC73, CELSR1, CNOT2, COL1A1, COL4A2, COL4A3BP, COL5A1, COL5A2, COL6A1, CTR9, CUL3, DAG1, DCHS1, DDX5, DLD, DLG1, DLL4, DMBT1, DVL1, DVL2, DVL3, E4F1, EFNB1, EGLN1, EHMT1, ELF3, ELL, EPN1, EPN2, FBN1, FBN2, FBXW8, FGFR1, FLVCR1, FOXF1, FZD1, FZD2, FZD5, FZD7, G2E3, GABPA, GLI2, GLMN, GNA12, GNAS, GRE…
GO:0016236	macroautophagy	GO_BiologicalProcess	0.005	0.022	[ACTA2, ACTG2, BMP7, FGFR1, FOXF1, LEF1, NOTCH1, RBPJ, SMAD2, SMAD3, SMAD4, TWIST1, WNT11]
GO:1903008	organelle disassembly	GO_BiologicalProcess	0.005	0.022	[ABCD2, ABCD3, ACAA1, ACAD8, ACAD9, ACADM, ACOT7, ACSF3, ACSL3, ADIPOR1, AKT1, CBR4, CPT1A, CYP4V2, DAGLB, DECR2, EHHADH, EIF2AK3, ELOVL1, ELOVL5, ETFA, ETFB, GGT5, GPAM, HADHA, HADHB, INSIG2, IRS1, IRS2, LIAS, LONP2, LPIN2, LPIN3, MECR, MGST2, MSMO1, NR1H2, PANK2, PDK1, PEX13, PEX5, PEX7, PNPLA8, PPARD, PRKAR2B, PTGES, PTGES3, PTGIS, PTGS1, PTPLAD2, RNPEP, SCAP, SESN2, SIRT1, TNFRSF1A, TNXB, TWI…
GO:0000819	sister chromatid segregation	GO_BiologicalProcess	0.005	0.022	[ADAMTS12, ADAR, AP1G1, ASH1L, BCR, BIRC2, CA7, CARD9, CCL16, CD93, CHID1, CHST3, CX3CL1, DDX58, DHX58, DNAAF2, EIF2S1, ELMOD2, ERBB2IP, FANCL, FLOT1, FOXF1, HERC5, HMGB1, IFIH1, IFIT1, IL17RA, IRF3, IRF7, ITPKC, JAK2, MAP1A, MAPKAPK2, MAVS, MRPS10, MRPS2, MUL1, MYD88, MYLK, NDFIP1, NLRP6, NR1H3, NTHL1, PEX13, PIK3R6, PML, POLR3B, POLR3F, PPM1B, PPY, PRKCA, PTGIS, PUM1, PVRL2, RABGEF1, RBM18, REL…
GO:0098660	inorganic ion transmembrane transport	GO_BiologicalProcess	0.005	0.022	[ESCO1, NAA50, NIPBL, NSMCE2, PDS5A, PDS5B, PPP2R1A, RB1, SGOL2, SLF1, SMC3, SMC5, STAG2]
GO:0006464	cellular protein modification process	GO_BiologicalProcess	0.005	0.022	[ACVRL1, ADAR, AKIRIN2, AKT1, ARL13B, ATM, AXIN1, BAG6, BCL10, BCR, BIRC6, BMP7, BNIP2, CCNB1IP1, CDC73, CELSR1, CNOT2, COL1A1, COL4A2, COL4A3BP, COL5A1, COL5A2, COL6A1, CTR9, CUL3, DAG1, DCHS1, DDX5, DLD, DLG1, DLL4, DMBT1, DVL1, DVL2, DVL3, E4F1, EFNB1, EGLN1, EHMT1, ELF3, ELL, EPN1, EPN2, FBN1, FBN2, FBXW8, FGFR1, FLVCR1, FOXF1, FZD1, FZD2, FZD5, FZD7, G2E3, GABPA, GLI2, GLMN, GNA12, GNAS, GRE…
GO:0045184	establishment of protein localization	GO_BiologicalProcess	0.005	0.022	[ADAMTS12, ADAR, AP1G1, ASH1L, BCR, BIRC2, CA7, CARD9, CCL16, CD93, CHID1, CHST3, CX3CL1, DDX58, DHX58, DNAAF2, EIF2S1, ELMOD2, ERBB2IP, FANCL, FLOT1, FOXF1, HERC5, HMGB1, IFIH1, IFIT1, IL17RA, IRF3, IRF7, ITPKC, JAK2, MAP1A, MAPKAPK2, MAVS, MRPS10, MRPS2, MUL1, MYD88, MYLK, NDFIP1, NLRP6, NR1H3, NTHL1, PEX13, PIK3R6, PML, POLR3B, POLR3F, PPM1B, PPY, PRKCA, PTGIS, PUM1, PVRL2, RABGEF1, RBM18, REL…
GO:0006606	protein import into nucleus	GO_BiologicalProcess	0.0051	0.022	[ANPEP, AXL, GAS6, LGALS1, LOC538544, NPC1, PVRL2, SNX3, TRIM21, TRIM25, TRIM62, VAMP8, VPS18, ZNF639]
GO:0006401	RNA catabolic process	GO_BiologicalProcess	0.0053	0.023	[AGO3, ATM, CNOT2, CNOT4, CNOT6, CNOT7, CSDE1, CTIF, DCP2, DIS3, DNA2, EIF3E, ERF, ETF1, EXOSC4, EXOSC8, ISG20, LRPPRC, LSM1, LSM3, LSM5, MAGOH, MAGOHB, MTPAP, NCBP1, OAS2, PNRC2, SKIV2L2, SMG9, XRN1, ZFP36]
GO:0001824	blastocyst development	GO_BiologicalProcess	0.0054	0.023	[BNIP2, CCNB1IP1, CNOT2, CTR9, CUL3, DMBT1, ELF3, G2E3, GRN, HNF1B, INTS1, JUNB, MFN1, MFN2, NBN, NDEL1, PRPF19, SF3B1, SF3B6, SKIL, SP3, SRF, XAB2]
GO:0008406	gonad development	GO_BiologicalProcess	0.0054	0.023	[AKAP9, ARID4A, ARID4B, ARID5B, ATRX, AXL, FNDC3A, HNF1B, HNF4A, NIPBL, NUPR1, PKD1, PTPN11, RARA, ROR2, SALL1, SIRT1, TEX15, TMF1]
GO:2000112	regulation of cellular macromolecule biosynthetic process	GO_BiologicalProcess	0.0052	0.023	[ACTR2, ACTR3, AMIGO3, APC, ARAP1, ARHGEF10, ARPC2, ARPC3, ARPC5, BCLAF1, BID, BMP7, BRAF, CCL21, CDC42, CDC42EP1, CDC42EP2, CDKN1B, CHGA, CNOT2, CNOT6, COL16A1, DAG1, DLG1, EPS8L2, FAF1, FES, FLOT1, FLRT2, FNIP1, GMFB, GSK3B, GTF2F2, HNF1B, ITGB1BP1, JUN, KIRREL, LIMK1, MYO3B, NR1H2, PALM, PHLDB1, PIEZO1, PRKCA, PSMC6, RAB3GAP2, RAPGEF3, RHOQ, RICTOR, ROCK1, SDC4, SLF1, SMAD3, SRC, SRF, SRPX2, S…
GO:0034329	cell junction assembly	GO_BiologicalProcess	0.0056	0.024	[ACE, ACTN1, ACTN4, ACVRL1, COL16A1, DAPK3, DLG1, DLG5, ECT2, FLOT1, FZD5, GREM1, ITGA5, ITGB1BP1, ITGB4, JUP, LAMC1, MICALL2, PKP3, PRKCA, PTEN, PXN, RAP1A, RAP1B, RHOC, ROCK1, SRF, TAOK2, TLN1, VCL, WNT11]
GO:0061025	membrane fusion	GO_BiologicalProcess	0.0056	0.024	[ANKFY1, BLOC1S6, DNM1L, DYSF, EEA1, GAS6, HACE1, LIX1, MAP1LC3A, MFN1, MFN2, MUL1, NKD2, OMA1, PVRL2, RAB20, RAB8A, SNAP23, SNAP47, SNX14, STOML2, STX12, STX17, STX5, TBC1D25, TGFBRAP1, UBQLN1, UBXN2A, USO1, VAMP4, VAMP8, VPS33B, VPS8]
GO:0006140	regulation of nucleotide metabolic process	GO_BiologicalProcess	0.0058	0.024	[ADRA2B, AKAP12, CEP290, CHRM3, DNM1L, FZD2, GNAS, GPR52, GUCA2B, PALM, PINK1, PRKCA, RAMP3, SLC25A23, TBL1XR1, TIMP2]
GO:0007264	small GTPase mediated signal transduction	GO_BiologicalProcess	0.0056	0.024	[ARFGEF1, ARHGAP1, ARHGEF10, ARHGEF10L, ARHGEF16, ARHGEF17, ARL1, ARL10, ARL13B, ARL4D, ARL5A, ARL6, ARL8A, BCAR3, BCR, BNIP2, CDC42, CDC42EP1, CDC42EP2, CDH13, CELSR1, COL1A2, COL3A1, CUL3, DOCK7, ECT2, EPS8L2, FBXO8, FGD2, FGD5, FLOT1, GDI1, GDI2, GNA12, IQGAP3, ITPR3, ITSN2, KANK1, LPAR2, MCF2L, MFN1, MFN2, NOTCH2, NRAS, PAK2, PLEKHG3, PLEKHG5, PREX1, PSD, RAB10, RAB11B, RAB14, RAB18, RAB1A, R…
GO:0042088	T-helper 1 type immune response	GO_BiologicalProcess	0.0057	0.024	[BCL3, HLX, IL4R, LEF1, RELB, RIPK2, SOCS5, STAT6, TLR6]
GO:0007270	neuron-neuron synaptic transmission	GO_BiologicalProcess	0.0057	0.024	[DLL4, EPHB4, GREM1, HDAC5, ITGB1BP1, NOTCH1, PDCD10, SRF, SRPX2]
GO:0097529	myeloid leukocyte migration	GO_BiologicalProcess	0.0057	0.024	[DLL4, EPHB4, GREM1, HDAC5, ITGB1BP1, NOTCH1, PDCD10, SRF, SRPX2]
GO:0030163	protein catabolic process	GO_BiologicalProcess	0.0057	0.024	[LUC7L3, NOL3, PRPF39, PSIP1, PTBP2, SLU7, SRSF10, SRSF6, YTHDC1]
GO:0080135	regulation of cellular response to stress	GO_BiologicalProcess	0.0056	0.024	[ARFGEF1, ARHGAP1, ARHGEF10, ARHGEF10L, ARHGEF16, ARHGEF17, ARL1, ARL10, ARL13B, ARL4D, ARL5A, ARL6, ARL8A, BCAR3, BCR, BNIP2, CDC42, CDC42EP1, CDC42EP2, CDH13, CELSR1, COL1A2, COL3A1, CUL3, DOCK7, ECT2, EPS8L2, FBXO8, FGD2, FGD5, FLOT1, GDI1, GDI2, GNA12, IQGAP3, ITPR3, ITSN2, KANK1, LPAR2, MCF2L, MFN1, MFN2, NOTCH2, NRAS, PAK2, PLEKHG3, PLEKHG5, PREX1, PSD, RAB10, RAB11B, RAB14, RAB18, RAB1A, R…
GO:0008324	cation transmembrane transporter activity	GO_BiologicalProcess	0.0057	0.024	[CCDC18, CENPJ, CEP135, CEP76, CETN2, CHMP2A, SPICE1, TRIM37, VPS4B]
GO:1904589	regulation of protein import	GO_BiologicalProcess	0.0056	0.024	[ADAR, CHD1, CHMP2A, DDX3X, IFIT1, JUN, LEF1, LGALS1, RSF1, SRPK1, TARBP2, TFAP4, TRIM21, VPS4B, YTHDC2, ZNF639]
GO:0060323	head morphogenesis	GO_BiologicalProcess	0.0059	0.025	[ARID5B, BRAF, COL1A1, CRISPLD2, CSRNP1, FLVCR1, LEF1, NIPBL, PTPN11, RRAS, TGFB1, TGFB3, TWIST2]
GO:0050795	regulation of behavior	GO_BiologicalProcess	0.0059	0.025	[ATF2, ATM, ATR, CDC14B, CDK1, CHEK1, CLOCK, FZR1, MAPKAPK2, MDM2, NBN, NEK1, PML, PRPF19, PTPN11, RAD1, RAD17, RINT1, SOX4, TAOK1, TAOK2, THOC1, TIPIN, TIPRL, WAC]
GO:0001944	vasculature development	GO_BiologicalProcess	0.0061	0.025	[ATM, ATR, DDX5, DYRK1B, MDM2, SENP2, SIRT1, SPRED2, TWIST1, ZNF385A]
GO:0030220	platelet formation	GO_BiologicalProcess	0.0062	0.026	[ACTN1, MFAP2, MYH9, PTPN11, SRF, TAL1, ZNF385A]
GO:0036344	platelet morphogenesis	GO_BiologicalProcess	0.0062	0.026	[ACTN1, MFAP2, MYH9, PTPN11, SRF, TAL1, ZNF385A]
GO:2001252	positive regulation of chromosome organization	GO_BiologicalProcess	0.0062	0.026	[ANAPC11, CUL3, NSMCE2, PTEN, RB1, SLF1, SMC5]
GO:0005216	ion channel activity	GO_BiologicalProcess	0.0062	0.026	[ANAPC11, CUL3, NSMCE2, PTEN, RB1, SLF1, SMC5]
GO:1902582	single-organism intracellular transport	GO_BiologicalProcess	0.0062	0.026	[LIG3, MSH3, NDFIP1, POLQ, RAD18, THOC1, ZRANB3]
GO:0051928	positive regulation of calcium ion transport	GO_BiologicalProcess	0.0065	0.027	[JPH2, MYLK, TRPC3]
GO:0031503	protein complex localization	GO_BiologicalProcess	0.0066	0.027	[BCL3, CCDC22, CYLD, DLG1, EXOC1, EXOC3, EXOC3L4, FAF1, FBXW11, GREM1, KLHL21, MZT1, NOL3, PPM1B, RALGAPB, TNFAIP2, TRIP6, WASL]
GO:0050000	chromosome localization	GO_BiologicalProcess	0.0065	0.027	[CCL21, IBTK, NOL3]
GO:1902532	negative regulation of intracellular signal transduction	GO_BiologicalProcess	0.0064	0.027	[ACTA2, ACTN1, ACTN4, ACTR2, ACTR3, ALKBH4, ALMS1, ARAP1, ARFGEF1, ARHGEF10, ARHGEF17, ARPC2, ARPC3, ARPC5, ATP2C1, BCAR1, BCR, BRAF, CAPZA1, CAPZA2, CCL21, CD2AP, CDC42, CDC42BPB, CDC42EP1, CDC42EP2, CELSR1, CNN1, CUL3, DAAM2, DAPK3, DBN1, DLG1, EHD2, ELN, EPB41L1, F11R, FES, FHL3, FLII, FLNA, FLNB, GAS2L3, GMFB, ITGB1BP1, JAM3, JUP, KANK1, KCNH2, KIRREL, LATS1, LIMK1, LLGL1, LMOD1, MAD2L2, MEF2…
GO:0042100	B cell proliferation	GO_BiologicalProcess	0.0067	0.028	[ATM, CD40LG, CD81, HMGB1, IRS2, LEF1, PKN1]
GO:0007187	G-protein coupled receptor signaling pathway, coupled to cyclic nucleotide second messenger	GO_BiologicalProcess	0.0069	0.028	[ADCY5, ADCY6, ADRA2B, CHRM3, FLNA, GNA12, GNAI3, GNAS, GPR146, GPR174, GPR37L1, GPR52, RIC8A, SLC9A3R1]
GO:0009582	detection of abiotic stimulus	GO_BiologicalProcess	0.0069	0.028	[CACNB4, CCDC66, GNA11, JUP, PIEZO1, PKD1]
GO:0043491	protein kinase B signaling	GO_BiologicalProcess	0.0069	0.028	[AKT1, AXL, BANK1, CCL21, DAG1, DLG1, GAS6, HPSE, IGF1R, IGF2, ILK, IRS1, ITGB1BP1, LEMD2, LMBRD1, MST1R, MTDH, MUL1, OSBPL8, PHLPP1, PIK3CA, PRKCDBP, PTEN, RICTOR, RPS6KB1, RRAS, SESN2, SIRT1, SLC9A3R1, SRC, STK11, TGFB1]
GO:0009888	tissue development	GO_BiologicalProcess	0.0069	0.028	[CCL21, GAS6, JAM3, RARRES2]
GO:0046599	regulation of centriole replication	GO_BiologicalProcess	0.0068	0.028	[ACTA2, ADAR, AP1S2, BCL3, CA7, CARD9, CCDC130, CD93, CHST3, CREBZF, DDX3X, DDX41, DDX58, DHX36, DHX58, DNAAF2, EIF2AK2, EIF2S1, ELMOD2, EXOSC4, FANCL, GLI2, GPAM, HERC5, HSPB1, IFIH1, IFIT1, IFIT2, IFIT3, IFIT5, IRF3, ISG15, ISG20, ITPKC, MAP1A, MAVS, MRPS10, MRPS2, MST1R, MUL1, MX2, MYD88, MYLK, NTHL1, OAS1X, OAS2, PEX13, PML, POLR3F, PPM1B, PPY, PRF1, PUM1, RBM18, RSAD2, SLC35B3, SNRPB2, SPON2…
GO:0009889	regulation of biosynthetic process	GO_BiologicalProcess	0.007	0.028	[ACTA2, ACVRL1, ADRA2B, AGGF1, AKT1, ANPEP, BMP7, CD34, CDH13, CDH5, CHGA, CHM, COL18A1, COL1A1, COL1A2, COL3A1, COL4A1, COL4A2, COL5A1, CUL7, CX3CL1, DLL4, EGLN1, EIF2AK3, EPHB4, FBXW8, FGFR1, FLT4, FLVCR1, FOXF1, FOXS1, FZD5, GJA4, GLMN, GREM1, GTF2I, HDAC5, HPSE, HSPB1, IFT88, ITGA7, ITGB1BP1, JAM3, JUN, JUNB, KRIT1, LEF1, LEMD3, LRP5, MAP3K7, MAPK7, MCAM, MTDH, MYH9, MYLK, MYOCD, NFATC4, NOTC…
GO:0034508	centromere complex assembly	GO_BiologicalProcess	0.0074	0.029	[CENPC, CENPH, CENPP, HELLS, ITGB3BP, MIS12, MIS18BP1, SENP6]
GO:0042060	wound healing	GO_BiologicalProcess	0.0072	0.029	[ACVRL1, ADRA2B, AP3B1, ARFGEF1, AXL, BCL9, BIN3, BLOC1S6, CD34, CD40LG, CELSR1, COL3A1, COL5A1, CSRP1, CX3CL1, DYSF, ENPP4, ERBB2, F8, FLNA, FZD7, GAS6, GNAS, HNF4A, HPS6, HPSE, HSPB1, IFRD1, ILK, ITGA5, KANK1, KIAA1715, MCAM, MYH9, MYL9, MYLK, NLRP6, PDCD10, PIK3CA, PIK3CB, PPARD, PRKCA, PROCR, PTK7, RHOC, RREB1, SDC4, SELP, SLC7A11, SMAD3, SRF, SRSF6, STXBP3, THBD, TLN1, VANGL2, VAV2, VCL, VPS…
GO:0007338	single fertilization	GO_BiologicalProcess	0.0072	0.029	[CACNA1H, SEC23IP, SPA17, TARBP2, ZPBP2]
GO:1900076	regulation of cellular response to insulin stimulus	GO_BiologicalProcess	0.0072	0.029	[IGF2, IRS1, KANK1, LMBRD1, NUCKS1, OSBPL8, PRKCA, PRKCZ, PTPN11, RARRES2, REPIN1, RPS6KB1, SIRT1, SOCS1, SOCS3]
GO:0097193	intrinsic apoptotic signaling pathway	GO_BiologicalProcess	0.0073	0.029	[AEN, ATM, BAG6, BCAP31, BCL2L12, BCL3, BCLAF1, BOK, CYLD, DDX3X, DDX5, DFNA5, DNAJC10, DNM1L, EIF2AK3, FBXO18, G2E3, GRINA, GSK3B, HELLS, HSPB1, MAPK7, NBN, NFATC4, NOL3, NUPR1, PARL, PDCD10, PDK1, PGAP2, PIAS4, PINK1, PLAGL2, PML, PRKCA, RIPK3, RRN3, SGPP1, SHISA5, SIAH1, SIRT1, SKIL, SLC9A3R1, SRC, STK11, TMEM109, TNFRSF1A, TOPORS, TRIAP1, UBQLN1, URI1, USP47, XPA, ZNF385A]
GO:2001242	regulation of intrinsic apoptotic signaling pathway	GO_BiologicalProcess	0.0073	0.029	[BCAP31, BCL2L12, BCLAF1, CYLD, DDX3X, DFNA5, DNM1L, EIF2AK3, FBXO18, G2E3, GRINA, HELLS, HSPB1, MAPK7, NOL3, PARL, PGAP2, PIAS4, PINK1, PLAGL2, RIPK3, RRN3, SIAH1, SIRT1, SKIL, SLC9A3R1, SRC, TRIAP1, UBQLN1, URI1, USP47, ZNF385A]
GO:0043547	positive regulation of GTPase activity	GO_BiologicalProcess	0.0074	0.029	[ACAP2, ACAP3, AGFG1, ARAP1, ARAP2, ARFGAP2, ARFGEF1, ARHGAP1, ARHGEF10, ARHGEF10L, ARHGEF16, ARHGEF17, BCAR3, BCR, CCL16, CCL21, CDC42EP1, CDC42EP2, CX3CL1, DENND6A, DIS3, DOCK11, DOCK7, ECT2, ELMOD2, EPS8L2, ERBB2, F11R, FBXO8, FGD2, FGD5, FNIP1, GDI1, GDI2, GIT1, GNAS, GSK3B, IQGAP3, ITPR3, ITSN2, JUN, LAMTOR3, LAMTOR4, LLGL1, MCF2L, NDEL1, PLEKHG3, PLEKHG5, PREX1, PSD, RAB3GAP2, RAB3IL1, RABE…
GO:0010638	positive regulation of organelle organization	GO_BiologicalProcess	0.0075	0.029	[ACTR2, ACTR3, ATM, CCDC79, CENPE, CHMP1A, CHMP2A, CHMP6, CUL3, NDEL1, RB1, SPICE1, TERF1, UBE2B, VPS4B, ZW10]
GO:0033044	regulation of chromosome organization	GO_BiologicalProcess	0.0075	0.029	[ACTR2, ACTR3, ATM, CCDC79, CENPE, CHMP1A, CHMP2A, CHMP6, CUL3, NDEL1, RB1, SPICE1, TERF1, UBE2B, VPS4B, ZW10]
GO:0048520	positive regulation of behavior	GO_BiologicalProcess	0.007	0.029	[ACVRL1, AKT1, AMOTL1, DLL4, HDAC5, HSPB1, ITGB1BP1, NOTCH1, PDCD10, PRKCA, SH3BGRL3, SRPX2, TGFB1]
GO:0034250	positive regulation of cellular amide metabolic process	GO_BiologicalProcess	0.0075	0.029	[ACTR2, ACTR3, ATM, CCDC79, CENPE, CHMP1A, CHMP2A, CHMP6, CUL3, NDEL1, RB1, SPICE1, TERF1, UBE2B, VPS4B, ZW10]
GO:0010608	posttranscriptional regulation of gene expression	GO_BiologicalProcess	0.0075	0.029	[ACTR2, ACTR3, ATM, CCDC79, CENPE, CHMP1A, CHMP2A, CHMP6, CUL3, NDEL1, RB1, SPICE1, TERF1, UBE2B, VPS4B, ZW10]
GO:2001021	negative regulation of response to DNA damage stimulus	GO_BiologicalProcess	0.0074	0.029	[ACAP2, ACAP3, AGFG1, ARAP1, ARAP2, ARFGAP2, ARFGEF1, ARHGAP1, ARHGEF10, ARHGEF10L, ARHGEF16, ARHGEF17, BCAR3, BCR, CCL16, CCL21, CDC42EP1, CDC42EP2, CX3CL1, DENND6A, DIS3, DOCK11, DOCK7, ECT2, ELMOD2, EPS8L2, ERBB2, F11R, FBXO8, FGD2, FGD5, FNIP1, GDI1, GDI2, GIT1, GNAS, GSK3B, IQGAP3, ITPR3, ITSN2, JUN, LAMTOR3, LAMTOR4, LLGL1, MCF2L, NDEL1, PLEKHG3, PLEKHG5, PREX1, PSD, RAB3GAP2, RAB3IL1, RABE…
GO:0046605	regulation of centrosome cycle	GO_BiologicalProcess	0.0071	0.029	[ACAD9, ADAMTS7, AKT1, AKT3, ATF2, ATG12, ATG14, ATG2A, ATG3, ATG4C, ATG9A, BID, CA7, CD93, CHST3, CIDEB, CISD2, CLN8, COL4A3BP, DDHD2, DNA2, DNAAF2, DNM1L, DPH6, EIF2S1, ELAC2, FZD5, GFM1, GFM2, GSK3B, IFI6, IMMP1L, INPP5E, ITPKC, KAT2A, KRCC1, LARP1B, LIG3, LMNA, LRPPRC, MAN2A1, MAP1A, MAP1LC3A, MEF2A, MFN1, MFN2, MICALL2, MRPL47, MRPS10, MRPS2, MTCH2, MTERF1, MTERF2, MTM1, MTRF1L, MTX3, MUL1, …
GO:0008360	regulation of cell shape	GO_BiologicalProcess	0.0073	0.029	[AEN, ATM, BAG6, BCAP31, BCL2L12, BCL3, BCLAF1, BOK, CYLD, DDX3X, DDX5, DFNA5, DNAJC10, DNM1L, EIF2AK3, FBXO18, G2E3, GRINA, GSK3B, HELLS, HSPB1, MAPK7, NBN, NFATC4, NOL3, NUPR1, PARL, PDCD10, PDK1, PGAP2, PIAS4, PINK1, PLAGL2, PML, PRKCA, RIPK3, RRN3, SGPP1, SHISA5, SIAH1, SIRT1, SKIL, SLC9A3R1, SRC, STK11, TMEM109, TNFRSF1A, TOPORS, TRIAP1, UBQLN1, URI1, USP47, XPA, ZNF385A]
GO:0048583	regulation of response to stimulus	GO_BiologicalProcess	0.007	0.029	[BCL10, CELSR1, DVL1, DVL2, DVL3, FZD1, FZD2, GLMN, HECTD1, KAT2A, KDM6A, LIAS, MAP3K7, OPA1, PLXNB2, PRKACB, PTK7, RARA, RGMA, SALL1, SDC4, SEMA4C, SHROOM3, SOX4, ST14, TEAD2, TWIST1, VANGL2]
GO:0090317	negative regulation of intracellular protein transport	GO_BiologicalProcess	0.0075	0.029	[ADAR, CHD1, CHMP2A, DDX3X, IFIT1, JUN, LEF1, LGALS1, RSF1, SRPK1, TARBP2, TFAP4, TRIM21, VPS4B, YTHDC2, ZNF639]
GO:0036293	response to decreased oxygen levels	GO_BiologicalProcess	0.0076	0.03	[AKT1, CD34, CLDN3, EGLN1, LIMD1, LMNA, MDM2, MDM4, MYOCD, NARFL, NOL3, NOTCH1, PDK1, PINK1, PLOD1, PLOD2, PML, PPARD, PTEN, PTGIS, RBPJ, RWDD3, SCAP, SIRT1, SMAD3, SMAD4, SOD3, SRF, SUV39H2, TGFB3, TWIST1, UBQLN1, UCP2, VASN, WTIP]
GO:0042308	negative regulation of protein import into nucleus	GO_BiologicalProcess	0.0075	0.03	[CHD1, JUN, LEF1, RSF1, TFAP4, ZNF639]
GO:0046677	response to antibiotic	GO_BiologicalProcess	0.008	0.031	[ALPL, AOC1, CDKN1B, CYB5R4, JAK2, MDM2, RSRC1, SKIL, ZC3H8]
GO:0016311	dephosphorylation	GO_BiologicalProcess	0.008	0.031	[ACP2, ACPT, ALPL, ARPP19, CCDC8, CDC14B, CNEP1R1, CSRNP2, CTDSP1, CTDSP2, CTDSPL2, DUSP11, DUSP12, DUSP19, DUSP26, ELL, FBXW11, GPATCH2, INPP5E, LPIN2, LPIN3, MPHOSPH10, MTM1, MTMR2, MTMR8, NANP, NCEH1, NIFK, NT5C2, NT5DC1, NT5M, PDGFRB, PHPT1, PINK1, PNKP, PPA2, PPEF1, PPIP5K2, PPM1B, PPM1K, PPP1CA, PPP1CB, PPP1R12A, PPP1R26, PPP2CA, PPP2R1A, PPP2R4, PPP2R5A, PPP2R5D, PPP2R5E, PPP4R4, PPP5C, PP…
GO:0009653	anatomical structure morphogenesis	GO_BiologicalProcess	0.0081	0.031	[CCL16, CCL21, CHGA, CX3CL1, JAM3, MYD88, PREX1, PRKCA, RARRES2]
GO:0034086	maintenance of sister chromatid cohesion	GO_BiologicalProcess	0.0079	0.031	[CA7, CD93, CHST3, DDX58, DHX58, DNAAF2, EIF2S1, ELMOD2, FANCL, HERC5, IFIT1, ITPKC, MAP1A, MAVS, MRPS10, MRPS2, MUL1, MYLK, NTHL1, PEX13, PML, PPM1B, PPY, PUM1, RBM18, SLC35B3, SNRPB2, STAT2, TARBP2, ZNF189]
GO:0044260	cellular macromolecule metabolic process	GO_BiologicalProcess	0.0079	0.031	[ACTN1, ACTN4, ACTR2, ACTR3, ADAM15, ALCAM, ALDOA, APC, APP, ARAP1, ARL13B, ARL6, ARPC2, ATG3, ATP6V0D1, ATP6V1D, AXL, BBS7, BBS9, BIN3, BMP7, BRAF, BRWD1, BRWD3, BTBD3, BVES, CCDC28B, CDC42, CDC42EP1, CDC42EP2, CDC42SE2, CDH11, CEP162, CEP290, CEP41, CEP83, CLDN3, CNP, COL18A1, COL1A1, COL4A3BP, CREB1, CUL3, CUL7, CYLD, DAG1, DAPK3, DLG1, DNAAF2, DNAH7, DNM2, DOCK7, DVL1, ECT2, EFNB1, EHD1, EPHA…
GO:0050794	regulation of cellular process	GO_BiologicalProcess	0.0079	0.031	[ACTN1, ACTN4, ACTR2, ACTR3, ADAM15, ALCAM, ALDOA, APC, APP, ARAP1, ARL13B, ARL6, ARPC2, ATG3, ATP6V0D1, ATP6V1D, AXL, BBS7, BBS9, BIN3, BMP7, BRAF, BRWD1, BRWD3, BTBD3, BVES, CCDC28B, CDC42, CDC42EP1, CDC42EP2, CDC42SE2, CDH11, CEP162, CEP290, CEP41, CEP83, CLDN3, CNP, COL18A1, COL1A1, COL4A3BP, CREB1, CUL3, CUL7, CYLD, DAG1, DAPK3, DLG1, DNAAF2, DNAH7, DNM2, DOCK7, DVL1, ECT2, EFNB1, EHD1, EPHA…
GO:0033206	meiotic cytokinesis	GO_BiologicalProcess	0.0084	0.032	[ACTR2, ACTR3, KIAA0196, ROCK1]
GO:0034982	mitochondrial protein processing	GO_BiologicalProcess	0.0085	0.032	[IMMP1L, INPP5E, OMA1, PMPCA, STOML2]
GO:0045022	early endosome to late endosome transport	GO_BiologicalProcess	0.0082	0.032	[DNAJC13, FAM160A2, FLNA, PIK3C3, RAB5A, RDX, SNX16, SNX3, SRC, VPS4B]
GO:1903069	regulation of ER-associated ubiquitin-dependent protein catabolic process	GO_BiologicalProcess	0.0084	0.032	[BCAP31, SGTA, UBQLN1, USP14]
GO:2000142	regulation of DNA-templated transcription, initiation	GO_BiologicalProcess	0.0082	0.032	[BCLAF1, GTF2F2, HMGB1, HNF1B, JUN, PSMC6, RRN3, SRF, THRA, TWIST1]
GO:0006975	DNA damage induced protein phosphorylation	GO_BiologicalProcess	0.0084	0.032	[ABL1, ATM, CHEK1, MAPK3]
GO:0017183	peptidyl-diphthamide biosynthetic process from peptidyl-histidine	GO_BiologicalProcess	0.0084	0.032	[DNAJC24, DPH3, DPH5, DPH6]
GO:0007029	endoplasmic reticulum organization	GO_BiologicalProcess	0.0083	0.032	[ATL2, BAG6, CACNA1S, COL4A3BP, EIF2AK3, KIAA1715, LMAN1, PEX5, RAB10, RAB18, RAB3GAP2, RTN4]
GO:0001649	osteoblast differentiation	GO_BiologicalProcess	0.0086	0.032	[ADAR, AKT1, ALPL, APC, BCAP29, BMP7, COL1A1, COL6A1, DNAJC13, FAM20C, FBN2, FZD1, GLI2, GNAS, GTPBP4, HDAC5, HIRA, HNRNPU, IARS, IFT80, ILK, JUNB, LEF1, LIMD1, LRP5, MRC2, NOTCH1, RRAS2, SMAD3, SMAD5, SMO, SMOC1, SNRNP200, SYNCRIP, TNC, TWIST1, TWIST2, TWSG1, UFL1, WNT11, ZHX3]
GO:0047496	vesicle transport along microtubule	GO_BiologicalProcess	0.0085	0.032	[FYCO1, NDEL1, PAFAH1B1, RAB1A, WDR43]
GO:0033523	histone H2B ubiquitination	GO_BiologicalProcess	0.0085	0.032	[CDC73, CDK9, CTR9, RNF40, WAC]
GO:0032091	negative regulation of protein binding	GO_BiologicalProcess	0.0082	0.032	[ACE, ADAM15, CARM1, DVL1, GSK3B, GTPBP4, HFE, IFIT1, IFIT2, ITGB1BP1, LEF1, LRPAP1, MAPK3, PEX14, ROCK1, STUB1, TDG, USP33]
GO:0031589	cell-substrate adhesion	GO_BiologicalProcess	0.0085	0.032	[APC, CCL21, CDC42, CDC42EP1, CDC42EP2]
GO:0030155	regulation of cell adhesion	GO_BiologicalProcess	0.0085	0.032	[APC, CCL21, CDC42, CDC42EP1, CDC42EP2]
GO:0010810	regulation of cell-substrate adhesion	GO_BiologicalProcess	0.0085	0.032	[APC, CCL21, CDC42, CDC42EP1, CDC42EP2]
GO:0001821	histamine secretion	GO_BiologicalProcess	0.0082	0.032	[COL1A1, LEF1, NOTCH1, SMAD2, SMAD3, SMAD4, TGFB1, TGFB1I1, TGFB3, TWIST1]
GO:0032000	positive regulation of fatty acid beta-oxidation	GO_BiologicalProcess	0.0085	0.032	[IRF3, IRF7, MAVS, UBE2K, ZBP1]
GO:0007033	vacuole organization	GO_BiologicalProcess	0.0082	0.032	[COL1A1, LEF1, NOTCH1, SMAD2, SMAD3, SMAD4, TGFB1, TGFB1I1, TGFB3, TWIST1]
GO:0034340	response to type I interferon	GO_BiologicalProcess	0.0084	0.032	[ABCD2, IRS1, IRS2, TWIST1]
GO:0051128	regulation of cellular component organization	GO_BiologicalProcess	0.0085	0.032	[IRF3, IRF7, MAVS, UBE2K, ZBP1]
GO:0072359	circulatory system development	GO_BiologicalProcess	0.0085	0.032	[BCL2L12, DYRK1B, MDM2, PGAP2, POLQ, SENP2, SIRT1, THOC1, TRIAP1, TRIP12, TWIST1, USP47, ZNF385A]
GO:0045862	positive regulation of proteolysis	GO_BiologicalProcess	0.0084	0.032	[AARS, ABCA7, ABCD2, ABHD5, ABL1, ACADM, ACE, ACKR2, ACSL3, ACTN1, ACTN4, ACTR2, ACTR3, ACVRL1, ADAM15, ADAMTS12, ADAMTS7, ADAMTS9, ADAR, ADCY5, ADCY6, ADIPOR1, ADRA2B, AEBP2, AEN, AFAP1, AFAP1L2, AGGF1, AGO3, AGRN, AHCTF1, AK1, AKAP11, AKAP12, AKAP9, AKIRIN2, AKT1, AKT3, ALDOA, ALMS1, AMIGO3, AMOTL1, AMOTL2, ANAPC11, ANAPC4, ANGPTL1, ANKFY1, ANKIB1, ANKRA2, ANKRD13C, ANKRD9, ANO1, AP1G1, AP3B1, …
		GO_BiologicalProcess	0.0086	0.032	[ACTR2, ACTR3, APC, ARPC2, ARPC3, ARPC5, BCLAF1, BID, CCL21, CDC42EP1, CDC42EP2, CDKN1B, DLG1, FAF1, FES, FNIP1, GMFB, GSK3B, GTF2F2, HNF1B, JUN, KIRREL, PIEZO1, PSMC6, RICTOR, SLF1, SRC, SRF, STUB1, TAL1, TERF1, TGFB1, TLR6, TPPP, TUBGCP5, TWIST1, WASL, WIPF1]
GO:0051129	negative regulation of cellular component organization	GO_BiologicalProcess	0.0089	0.033	[ACE, ACTN4, ACVRL1, AKT1, APC, ARAP1, ARFGEF1, ATAD2B, ATM, BIRC2, BMP7, CAPZA1, CAPZA2, CDC42, CHEK1, CHMP2A, CTBP1, DDX3X, DNM2, DYNC1LI1, EML2, EPHA7, FBXO5, FGFR3, GDI1, GEN1, GMFB, GORASP1, GSK3B, HECTD1, HMGB1, IFRD1, IMPACT, ITGB1BP1, KANK1, LIG3, LMNA, LMOD1, MAD2L2, MAP3K7, MTBP, MTF2, MUL1, NFATC4, NOL3, NR1H2, OMA1, PACSIN2, PARL, PEX14, PINK1, PKDCC, PML, PPP2CA, PPP2R5A, PRKCZ, PSMG…
GO:0009615	response to virus	GO_BiologicalProcess	0.0088	0.033	[ABCD2, ABCD3, ABHD12, ABHD5, ACAA1, ACAD8, ACAD9, ACADM, ACOT7, AKT1, CPS1, CRABP1, ETFA, ETFB, GPCPD1, HADHA, HADHB, IRS1, IRS2, LONP2, LPIN2, LPIN3, NAGA, NAPEPLD, PEX13, PEX5, PEX7, PLD2, PNPLA2, PNPLA8, PPARD, SESN2, TWIST1]
GO:0019216	regulation of lipid metabolic process	GO_BiologicalProcess	0.0092	0.034	[ABCD2, ABHD5, ACSL3, ADIPOR1, AKT1, ARV1, ATG14, BSCL2, CCL21, CD81, CDC42, CNEP1R1, CREB1, CREBL2, DDX20, DKK3, EIF2AK3, FGFR3, HNF4A, INSIG2, IRS1, IRS2, LONP2, NR1H2, NR3C1, ORMDL1, PANK2, PDE8B, PDGFRB, PDK1, PIK3R6, PNPLA2, PPP2R5A, RARRES2, RB1, RBL1, RBL2, SCAP, SCP2, SIRT1, STOML2, STUB1, TBL1XR1, TGFB1, THRA, TWIST1, VAV2]
GO:0000959	mitochondrial RNA metabolic process	GO_BiologicalProcess	0.0095	0.035	[ELAC2, LRPPRC, MTERF1, MTERF2, TFAM, TFB2M, TRMT10C]
GO:0009611	response to wounding	GO_BiologicalProcess	0.0093	0.035	[ACVRL1, ADAMTS12, ADRA2B, AP3B1, ARFGEF1, ASH1L, AXL, BCL9, BCR, BIN3, BIRC2, BLOC1S6, BRAF, CCL16, CD34, CD40LG, CELSR1, CHID1, COL3A1, COL5A1, CSRP1, CX3CL1, DYSF, ENPP4, ERBB2, F8, FGFR3, FLNA, FOXF1, FZD7, GAS6, GNAS, HNF4A, HPS6, HPSE, HSPB1, IFRD1, IL17RA, ILK, ITGA5, ITGB4, JAK2, JUN, KANK1, KIAA1715, LAMB2, MAP2K2, MCAM, MYD88, MYH9, MYL9, MYLK, NDFIP1, NLRP6, NOL3, NR1H3, PDCD10, PIK3CA…
GO:1900078	positive regulation of cellular response to insulin stimulus	GO_BiologicalProcess	0.0095	0.035	[IGF2, IRS1, NUCKS1, OSBPL8, PTPN11, RARRES2, SIRT1]
GO:0030705	cytoskeleton-dependent intracellular transport	GO_BiologicalProcess	0.0093	0.035	[AP3B1, AP3D1, AP3S2, APP, BICD2, BLOC1S6, DCTN1, FYCO1, IFT74, KIF3B, KIF5C, KLC2, NDEL1, NME7, PAFAH1B1, PCM1, PEX14, RAB1A, RHOT1, RHOT2, SPG11, SSNA1, TTC21B, WDR43]
GO:0031272	regulation of pseudopodium assembly	GO_BiologicalProcess	0.0095	0.035	[ARFGEF1, CDH5, KANK1, KRIT1, RAP1B, RICTOR, ROCK1]
GO:0030595	leukocyte chemotaxis	GO_BiologicalProcess	0.0095	0.035	[ACVRL1, DLL4, HDAC5, ITGB1BP1, NOTCH1, PDCD10, TGFB1]
GO:0031023	microtubule organizing center organization	GO_BiologicalProcess	0.0093	0.035	[BCL3, DDX3X, EEF2, EIF5A2, ERBB2, GUF1, IMPACT, PINK1, RBMS3, RPS6KB1, RXRA, SAMD4A, SOX4, TARBP2, UPF3A, UPF3B, USP16]
GO:0071804	cellular potassium ion transport	GO_BiologicalProcess	0.0099	0.036	[AKAP9, ATP1A2, KCNH2, KCNK6, KCNMB1, KCNQ4, KCNT1, OXSR1, SLC12A4, SLC12A7, SUMO1, TMEM38B, YWHAE]
GO:0071805	potassium ion transmembrane transport	GO_BiologicalProcess	0.0099	0.036	[AKAP9, ATP1A2, KCNH2, KCNK6, KCNMB1, KCNQ4, KCNT1, OXSR1, SLC12A4, SLC12A7, SUMO1, TMEM38B, YWHAE]
GO:0051283	negative regulation of sequestering of calcium ion	GO_BiologicalProcess	0.0097	0.036	[CCL21, IBTK, NOL3, SLC25A23]
GO:0031269	pseudopodium assembly	GO_BiologicalProcess	0.0098	0.036	[ACTR2, ACTR3, GPSM2, LLGL1, MAP4, MYH9, NDEL1, NUMA1, PAFAH1B1, WASL, WDR43, ZW10]
GO:0071702	organic substance transport	GO_BiologicalProcess	0.01	0.036	[ATR, ATRX, BAZ1A, CCNL1, CDC7, CDK9, CTC1, DNA2, DNAJC2, E4F1, ESCO1, GLI2, GREM1, GTPBP4, IGF1R, INO80, KIN, LIG3, LIG4, MCMDC2, NFIC, ORC2, ORC3, ORC4, ORC5, PDGFC, PDS5A, PML, POLG, POLQ, PRIM1, RAD17, RAD50, REPIN1, REV3L, SENP2, SMC3, STAG2, STOML2, TERF1, TGFB1, TGFB3, THOC1, TIPIN, WIZ, WRN, WRNIP1, ZRANB3]
GO:0045935	positive regulation of nucleobase-containing compound metabolic process	GO_BiologicalProcess	0.0099	0.036	[AKT1, ANAPC11, ANKIB1, ARIH1, AXIN1, BBS7, BCAP31, BCL10, BID, BOK, CASP8AP2, CCDC22, CDKN1B, CIDEB, CLEC3B, CLPX, CUL3, DDX3X, DVL1, EIF2AK3, FBXO22, FBXW11, GSK3B, HDAC2, MDM2, MUL1, MYH9, NKD2, NSMCE2, PCOLCE, PDCD5, PML, PSMC6, PSMD14, PTEN, RB1, RCHY1, RFWD2, RNF14, RNF19A, SGTA, SIRT1, SMAD3, SMC5, SNX33, SOCS4, SOCS5, STUB1, TFAP4, TNFSF10, UBQLN1]
GO:0071559	response to transforming growth factor beta	GO_BiologicalProcess	0.01	0.037	[APC, ATF2, ATM, ATR, CDC14B, CDK1, CHEK1, CLOCK, DNA2, DYNC1LI1, FZR1, GEN1, MAPKAPK2, MDM2, NABP1, NAE1, NBN, NEK1, PML, PRPF19, PSMG2, PTPN11, RAD1, RAD17, RINT1, SOX4, TAOK1, TAOK2, TERF1, TGFB1, THOC1, TIPIN, TIPRL, TOP2B, WAC, ZW10, ZWILCH]
GO:0071604	transforming growth factor beta production	GO_BiologicalProcess	0.01	0.038	[ATF2, CD2AP, CD34, CX3CL1, LTBP3, SMAD3, SMAD4, WNT11]
GO:0001666	response to hypoxia	GO_BiologicalProcess	0.01	0.038	[CD34, CLDN3, EGLN1, LIMD1, LMNA, MDM2, MDM4, MYOCD, NARFL, NOL3, NOTCH1, PDK1, PINK1, PLOD1, PLOD2, PML, PPARD, PTEN, PTGIS, RBPJ, RWDD3, SCAP, SIRT1, SMAD3, SMAD4, SOD3, SRF, SUV39H2, TGFB3, TWIST1, UBQLN1, UCP2, VASN, WTIP]
GO:0002753	cytoplasmic pattern recognition receptor signaling pathway	GO_BiologicalProcess	0.01	0.038	[DDX58, DHX58, ERBB2IP, IFIH1, MAVS, PUM1, RELA, RIPK2]
GO:0043009	chordate embryonic development	GO_BiologicalProcess	0.01	0.038	[ACVRL1, ADAR, AKT1, ARL13B, ATM, AXIN1, BCL10, BIRC6, BMP7, BNIP2, CCNB1IP1, CELSR1, CNOT2, COL1A1, COL4A3BP, CTR9, CUL3, DCHS1, DDX5, DLG1, DMBT1, DVL1, DVL2, DVL3, EGLN1, ELF3, ELL, EPN1, EPN2, FBXW8, FGFR1, FLVCR1, FOXF1, FZD1, FZD2, FZD5, G2E3, GABPA, GLI2, GLMN, GNA12, GNAS, GRN, HECTD1, HNF1B, HOXC6, HSPG2, INTS1, JUNB, KAT2A, KDM6A, KIDINS220, KIF3A, LEF1, LIAS, LIG4, LY6E, MAN2A1, MAP3K7…
GO:0043087	regulation of GTPase activity	GO_BiologicalProcess	0.01	0.038	[ACAP2, ACAP3, AGFG1, ARAP1, ARAP2, ARFGAP2, ARFGEF1, ARHGAP1, ARHGEF10, ARHGEF10L, ARHGEF16, ARHGEF17, BCAR3, BCR, BVES, CCL16, CCL21, CDC42EP1, CDC42EP2, CX3CL1, DENND6A, DIS3, DOCK11, DOCK7, ECT2, ELMOD2, EPS8L2, ERBB2, F11R, FBXO8, FGD2, FGD5, FNIP1, GDI1, GDI2, GIT1, GNAS, GSK3B, IQGAP3, ITGB1BP1, ITPR3, ITSN2, JUN, LAMTOR3, LAMTOR4, LLGL1, MCF2L, NDEL1, PAFAH1B1, PLEKHG3, PLEKHG5, PLXNB2, P…
GO:0002828	regulation of type 2 immune response	GO_BiologicalProcess	0.01	0.038	[HLX, IL4R, NDFIP1, PRKCZ, RARA, RSAD2, SOCS5, STAT6]
GO:0030010	establishment of cell polarity	GO_BiologicalProcess	0.01	0.038	[ARID4A, ARID4B, ASH1L, ATF2, ATM, BRPF3, CARM1, CDC73, CDK9, CHEK1, CLOCK, CTBP1, CTR9, DPY30, DR1, EHMT1, EHMT2, HCFC1, HDAC2, HDAC5, JAK2, KAT2A, KDM1B, KDM5C, KDM6A, LDB1, LEF1, MAP3K7, MAPK3, MBIP, MSL1, MSL3, MTF2, MYOCD, MYSM1, NAA50, NIPBL, PAXBP1, PCGF2, PKN1, PML, PRKCA, PRMT3, RNF2, RNF40, RPS6KA4, RPS6KA5, SETDB2, SIN3B, SIRT1, SMAD4, SMARCAD1, SUV39H2, SUZ12, TADA1, TAF10, TAF5, TAF7…
GO:0060338	regulation of type I interferon-mediated signaling pathway	GO_BiologicalProcess	0.01	0.038	[ARID4A, ARID4B, ASH1L, ATF2, ATM, BRPF3, CARM1, CDC73, CDK9, CHEK1, CLOCK, CTBP1, CTR9, DPY30, DR1, EHMT1, EHMT2, HCFC1, HDAC2, HDAC5, JAK2, KAT2A, KDM1B, KDM5C, KDM6A, LDB1, LEF1, MAP3K7, MAPK3, MBIP, MSL1, MSL3, MTF2, MYOCD, MYSM1, NAA50, NIPBL, PAXBP1, PCGF2, PKN1, PML, PRKCA, PRMT3, RNF2, RNF40, RPS6KA4, RPS6KA5, SETDB2, SIN3B, SIRT1, SMAD4, SMARCAD1, SUV39H2, SUZ12, TADA1, TAF10, TAF5, TAF7…
GO:0044242	cellular lipid catabolic process	GO_BiologicalProcess	0.01	0.038	[ACVRL1, ADAR, AKT1, ARL13B, ATM, AXIN1, BCL10, BIRC6, BMP7, BNIP2, CCNB1IP1, CELSR1, CNOT2, COL1A1, COL4A3BP, CTR9, CUL3, DCHS1, DDX5, DLG1, DMBT1, DVL1, DVL2, DVL3, EGLN1, ELF3, ELL, EPN1, EPN2, FBXW8, FGFR1, FLVCR1, FOXF1, FZD1, FZD2, FZD5, G2E3, GABPA, GLI2, GLMN, GNA12, GNAS, GRN, HECTD1, HNF1B, HOXC6, HSPG2, INTS1, JUNB, KAT2A, KDM6A, KIDINS220, KIF3A, LEF1, LIAS, LIG4, LY6E, MAN2A1, MAP3K7…
GO:2001020	regulation of response to DNA damage stimulus	GO_BiologicalProcess	0.01	0.038	[ACAP2, ACAP3, AGFG1, ARAP1, ARAP2, ARFGAP2, ARFGEF1, ARHGAP1, ARHGEF10, ARHGEF10L, ARHGEF16, ARHGEF17, BCAR3, BCR, BVES, CCL16, CCL21, CDC42EP1, CDC42EP2, CX3CL1, DENND6A, DIS3, DOCK11, DOCK7, ECT2, ELMOD2, EPS8L2, ERBB2, F11R, FBXO8, FGD2, FGD5, FNIP1, GDI1, GDI2, GIT1, GNAS, GSK3B, IQGAP3, ITGB1BP1, ITPR3, ITSN2, JUN, LAMTOR3, LAMTOR4, LLGL1, MCF2L, NDEL1, PAFAH1B1, PLEKHG3, PLEKHG5, PLXNB2, P…
GO:0010556	regulation of macromolecule biosynthetic process	GO_BiologicalProcess	0.01	0.038	[ACVRL1, ADAR, AKT1, ARL13B, ATM, AXIN1, BCL10, BIRC6, BMP7, BNIP2, CCNB1IP1, CELSR1, CNOT2, COL1A1, COL4A3BP, CTR9, CUL3, DCHS1, DDX5, DLG1, DMBT1, DVL1, DVL2, DVL3, EGLN1, ELF3, ELL, EPN1, EPN2, FBXW8, FGFR1, FLVCR1, FOXF1, FZD1, FZD2, FZD5, G2E3, GABPA, GLI2, GLMN, GNA12, GNAS, GRN, HECTD1, HNF1B, HOXC6, HSPG2, INTS1, JUNB, KAT2A, KDM6A, KIDINS220, KIF3A, LEF1, LIAS, LIG4, LY6E, MAN2A1, MAP3K7…
GO:1901565	organonitrogen compound catabolic process	GO_BiologicalProcess	0.01	0.039	[ABHD12, ACAD8, ALDH4A1, AMDHD1, ANPEP, CHID1, ENPP4, FMOD, HIBCH, NAGA, NT5M, NUDT12, NUDT15, NUDT9, PCYOX1, PNPLA8, PRELP, RNPEP, TGFB1, TPP1, URAD]
GO:0006303	double-strand break repair via nonhomologous end joining	GO_BiologicalProcess	0.011	0.039	[DCLRE1A, DEK, LIG3, LIG4, POLQ, PRPF19, PSMD14, RIF1, XRCC4]
GO:0030808	regulation of nucleotide biosynthetic process	GO_BiologicalProcess	0.01	0.039	[ADRA2B, AKAP12, CHRM3, GNAS, GPR52, GUCA2B, PALM, PRKCA, RAMP3]
GO:0045981	positive regulation of nucleotide metabolic process	GO_BiologicalProcess	0.01	0.039	[AKAP12, CHRM3, FZD2, GNAS, GPR52, GUCA2B, PINK1, PRKCA, RAMP3]
GO:0034629	cellular protein complex localization	GO_BiologicalProcess	0.011	0.039	[DLG1, EXOC1, EXOC3, EXOC3L4, KLHL21, MZT1, RALGAPB, TNFAIP2, WASL]
GO:0042092	type 2 immune response	GO_BiologicalProcess	0.011	0.039	[BCL3, HLX, IL4R, NDFIP1, PRKCZ, RARA, RSAD2, SOCS5, STAT6]
GO:0007062	sister chromatid cohesion	GO_BiologicalProcess	0.01	0.039	[ADAMTS7, ATG12, ATG14, ATG2A, ATG3, ATG4C, ATG9A, CA7, CD93, CDK1, CHST3, CISD2, DNAAF2, DNM1L, EIF2S1, FZD5, GFM2, HBS1L, ITPKC, KAT2A, KRCC1, LARP1B, MAP1A, MAP1LC3A, MRPS10, MRPS2, MYLK, NTHL1, PARL, PDK1, PEX13, PIK3CA, PINK1, PLOD2, PPY, SLC35B3, STAT2, STX5, TBC1D5, U2AF2, VRK1, WDR75, ZNF189]
GO:0060606	tube closure	GO_BiologicalProcess	0.011	0.039	[BCL2L12, DYRK1B, MDM2, RRN3, SENP2, SIRT1, TRIAP1, TWIST1, ZNF385A]
GO:0017076	purine nucleotide binding	GO_BiologicalProcess	0.011	0.039	[AXIN1, CDC14B, DCUN1D1, DCUN1D5, FZR1, PTEN, STUB1, TOPORS, UBE2N]
GO:0009890	negative regulation of biosynthetic process	GO_BiologicalProcess	0.01	0.039	[ABCD2, ABCD3, ABHD10, ABHD12, ABHD5, ACAA1, ACAD8, ACAD9, ACADM, ACOT7, ACSF3, ADAMTS2, ADAMTS7, AGL, AKT1, ALDH4A1, ALDOA, ALDOB, AMDHD1, AMDHD2, ANAPC11, ANAPC4, APC, ATG12, ATG14, ATG2A, ATG3, ATG4C, ATG9A, ATM, AUP1, BAG6, BCAP31, BSCL2, CA7, CD93, CDC27, CENPE, CHST3, CISD2, CNP, CPS1, CRABP1, CUL3, DNAAF2, DNAJC10, DNM1L, DYNC1LI1, EIF2S1, ENPP4, ERLEC1, ESD, ETFA, ETFB, FMOD, FZD5, GEN1, …
GO:0007548	sex differentiation	GO_BiologicalProcess	0.011	0.04	[ACTN4, ACVRL1, ADAM15, AP3B1, AP3D1, APC, ARPC2, BCL10, BMP7, BRAF, CBLB, CCL21, CDC42, CDH13, CHGA, CLPTM1, COL16A1, COL1A1, CX3CL1, CYLD, DAPK3, DDR1, DENND6A, DLG1, DMP1, DUSP26, EFNB1, EMILIN1, EPHA7, ERBB2, ERBB3, FAF1, FBLN2, FES, FLNA, FLOT1, FOXF1, FSTL3, FZD7, GLMN, GPAM, GREM1, GSK3B, GTPBP4, HFE, HLX, ICAM1, IFT74, IGF2, IL4R, ITGB1BP1, JAK2, KANK1, KIFAP3, LAMA5, LDB1, LEF1, LGALS1, …
GO:0046425	regulation of JAK-STAT cascade	GO_BiologicalProcess	0.011	0.041	[ARL2BP, FGFR3, HGS, IKBKB, NLK, NOTCH1, SOCS1, TNFRSF1A]
GO:0006650	glycerophospholipid metabolic process	GO_BiologicalProcess	0.011	0.041	[ABHD12, ABHD5, ACSL3, ALG5, ATM, CD81, CRLS1, DPM1, FABP5, FAR1, GPAM, GPCPD1, INPP5E, IP6K1, MTM1, MTMR2, MTMR8, PAFAH1B1, PDGFRB, PGAP1, PGAP2, PGS1, PI4KB, PIGA, PIGF, PIGK, PIGN, PIGQ, PIGT, PIK3C3, PIK3CA, PIK3CB, PIK3R6, PLA2G6, PLD2, PNPLA6, PNPLA8, PTEN, SACM1L, STOML2]
GO:0006631	fatty acid metabolic process	GO_BiologicalProcess	0.011	0.041	[ATG9A, DDX58, FLOT1, IRF3, IRF7, MAVS, POLR3B, POLR3F, PPM1B, RELB, TBK1, TRIM56]
GO:0006974	cellular response to DNA damage stimulus	GO_BiologicalProcess	0.011	0.041	[ABCA7, ABHD5, ACAP2, ACAP3, AGFG1, ALDOB, ARAP1, ARAP2, ARFGAP2, ARFGEF1, ARHGAP1, ARHGEF10, ARHGEF10L, ARHGEF16, ARHGEF17, ARL1, BCAP31, BCAR3, BCL10, BCR, BID, BOK, CASP8AP2, CCL16, CCL21, CDC42EP1, CDC42EP2, CDKN1B, CIDEB, CLPX, CX3CL1, DDX3X, DENND6A, DIS3, DNAJC10, DNAJC24, DOCK11, DOCK7, ECT2, EIF2AK3, ELMOD2, EPS8L2, ERBB2, F11R, FBXO8, FGD2, FGD5, FGFR1, FGFR3, FNIP1, GDI1, GDI2, GIT1, G…
GO:0007064	mitotic sister chromatid cohesion	GO_BiologicalProcess	0.011	0.041	[CA7, CD93, CHST3, DDX58, DNAAF2, EIF2S1, FANCL, IFIT1, ITPKC, MAP1A, MAVS, MRPS10, MRPS2, MUL1, MYLK, NTHL1, PEX13, PML, PPY, RBM18, SLC35B3, SNRPB2, STAT2, TARBP2, ZNF189]
GO:0034088	maintenance of mitotic sister chromatid cohesion	GO_BiologicalProcess	0.011	0.041	[ADAR, AXL, GAS6, IRF3, IRF7, MAPK7, MAVS, MUL1, NOL3, PAFAH1B1, PIAS4, RABGEF1, RIPK2, SHARPIN, SOCS1, TRAF2, UBE2K, VRK2, ZBP1]
GO:0050686	negative regulation of mRNA processing	GO_BiologicalProcess	0.011	0.042	[CCNT1, CDK9, CTR9, DYRK1B, HNRNPA2B1, PTBP3, RBM42, RNF40, SRSF10, SRSF6, U2AF2]
GO:0090199	regulation of release of cytochrome c from mitochondria	GO_BiologicalProcess	0.011	0.042	[AKT1, BID, CIDEB, DNM1L, LMNA, NOL3, PARL, PDCD5, PINK1, TNFSF10, TRIAP1]
GO:0051352	negative regulation of ligase activity	GO_BiologicalProcess	0.011	0.042	[ABL1, APC, ATM, DYNC1LI1, FBXO5, GEN1, LIMK1, MAD2L2, PSMG2, TERF1, ZW10]
GO:0051444	negative regulation of ubiquitin-protein transferase activity	GO_BiologicalProcess	0.011	0.042	[ABL1, APC, ATM, DYNC1LI1, FBXO5, GEN1, LIMK1, MAD2L2, PSMG2, TERF1, ZW10]
GO:1903727	positive regulation of phospholipid metabolic process	GO_BiologicalProcess	0.011	0.042	[ACSL3, ATG14, CCL21, CD81, CDC42, FGFR3, IRS1, PDGFRB, STOML2, TGFB1, VAV2]
GO:0009062	fatty acid catabolic process	GO_BiologicalProcess	0.012	0.042	[DDX58, HMGB1, IRF3, IRF7, MAVS, TBK1]
GO:0019395	fatty acid oxidation	GO_BiologicalProcess	0.012	0.042	[DDX58, HMGB1, IRF3, IRF7, MAVS, TBK1]
GO:0034093	positive regulation of maintenance of sister chromatid cohesion	GO_BiologicalProcess	0.012	0.042	[DDX58, HMGB1, IRF3, IRF7, MAVS, TBK1]
GO:0022603	regulation of anatomical structure morphogenesis	GO_BiologicalProcess	0.012	0.042	[DDX58, HMGB1, IRF3, IRF7, MAVS, TBK1]
GO:0000166	nucleotide binding	GO_BiologicalProcess	0.011	0.042	[ABL1, APC, ATM, DYNC1LI1, FBXO5, GEN1, LIMK1, MAD2L2, PSMG2, TERF1, ZW10]
GO:0004672	protein kinase activity	GO_BiologicalProcess	0.011	0.042	[ABL1, APC, ATM, DYNC1LI1, FBXO5, GEN1, LIMK1, MAD2L2, PSMG2, TERF1, ZW10]
GO:0060411	cardiac septum morphogenesis	GO_BiologicalProcess	0.012	0.043	[DVL3, EGLN1, FZD1, FZD2, IFT88, NOTCH1, NOTCH2, PARVA, RARA, SAV1, SMO, SOX4, VANGL2, WNT11]
GO:0060562	epithelial tube morphogenesis	GO_BiologicalProcess	0.012	0.043	[ACVRL1, ADAMTS12, ARL13B, BCL10, BMP7, CELSR1, COL4A1, DAG1, DCHS1, DDR1, DLG1, DLG5, DLL4, DVL1, DVL2, DVL3, EPHA7, FOXF1, FZD1, FZD2, GLI2, GLMN, GREM1, HECTD1, HNF1B, ILK, KAT2A, KDM6A, KIF3A, LAMA5, LEF1, LIAS, LRP5, MAP3K7, MICAL2, NFATC4, NOTCH1, NR3C1, OPA1, PKD1, PLXNB2, PML, PRKACB, PTK7, PXN, RARA, RBPJ, RGMA, SALL1, SDC4, SEMA4C, SEMA5A, SHROOM3, SMAD3, SMAD4, SMO, SOSTDC1, SOX4, SRC,…
GO:0072663	establishment of protein localization to peroxisome	GO_BiologicalProcess	0.012	0.043	[CCL21, CDH13, GAS6, HSPB1, PRKCA, RARRES2, TGFB1]
GO:0051171	regulation of nitrogen compound metabolic process	GO_BiologicalProcess	0.012	0.043	[ACVRL1, ADAMTS12, ARL13B, BCL10, BMP7, CELSR1, COL4A1, DAG1, DCHS1, DDR1, DLG1, DLG5, DLL4, DVL1, DVL2, DVL3, EPHA7, FOXF1, FZD1, FZD2, GLI2, GLMN, GREM1, HECTD1, HNF1B, ILK, KAT2A, KDM6A, KIF3A, LAMA5, LEF1, LIAS, LRP5, MAP3K7, MICAL2, NFATC4, NOTCH1, NR3C1, OPA1, PKD1, PLXNB2, PML, PRKACB, PTK7, PXN, RARA, RBPJ, RGMA, SALL1, SDC4, SEMA4C, SEMA5A, SHROOM3, SMAD3, SMAD4, SMO, SOSTDC1, SOX4, SRC,…
GO:0045137	development of primary sexual characteristics	GO_BiologicalProcess	0.012	0.044	[ACTN4, ACVRL1, ADAM15, ARPC2, BRAF, CCL21, CDC42, CDH13, COL16A1, COL1A1, DAPK3, DDR1, DMP1, EMILIN1, FBLN2, FLNA, FOXF1, FZD7, GREM1, GSK3B, ITGB1BP1, JAK2, KANK1, NID1, NOTCH1, PIK3CB, PREX1, PTEN, RASA1, ROCK1, RREB1, SPOCK1, TRIOBP]
GO:0042991	transcription factor import into nucleus	GO_BiologicalProcess	0.012	0.045	[BCL3, CCDC22, CYLD, DDX58, FAF1, FBXW11, FLNA, GREM1, GSK3B, IPO11, IPO9, MAPK7, MAVS, NOL3, PKD1, PPM1B, SMAD3, THRA, TRIP6]
GO:0007200	phospholipase C-activating G-protein coupled receptor signaling pathway	GO_BiologicalProcess	0.013	0.046	[CHRM3, GNA11, SLC9A3R1]
GO:0048646	anatomical structure formation involved in morphogenesis	GO_BiologicalProcess	0.013	0.046	[CCL21, GAS6, RARRES2]
GO:0007369	gastrulation	GO_BiologicalProcess	0.013	0.047	[AXIN1, BMP7, CDC73, COL4A2, COL5A1, COL5A2, COL6A1, CTR9, CUL3, DAG1, DLD, DVL1, DVL2, FGFR1, FOXF1, FZD7, HIRA, HNF1B, HNF4A, ITGA5, ITGA7, ITGB4, KDM6A, LDB1, LEF1, LRP5, MAPK7, PHLDB1, RIC8A, RNF2, SMAD2, SMAD3, SMAD4, SRF, TAL1, TWSG1, UGDH, VANGL2, WNT11]
GO:0031103	axon regeneration	GO_BiologicalProcess	0.013	0.047	[BRAF, JUN, LAMB2, MAP2K2, PTEN, SCARF1, TNC]
GO:0060325	face morphogenesis	GO_BiologicalProcess	0.013	0.047	[ARID5B, COL1A1, CRISPLD2, CSRNP1, LEF1, NIPBL, PTPN11, RRAS, TGFB1, TGFB3, TWIST2]
GO:0002553	histamine secretion by mast cell	GO_BiologicalProcess	0.013	0.047	[CHGA, FES, FOXF1, IL4R, RABGEF1, S100A13, SERPINB9, SNAP23, SNX4, SPON2, VAMP8]
GO:0043574	peroxisomal transport	GO_BiologicalProcess	0.013	0.047	[CCL21, CDH13, GAS6, HSPB1, IFT88, JAM3, NOTCH1, PRKCA, RARRES2, SEMA3F, SEMA3G, SEMA4B, SEMA4C, SEMA5A, SEMA6A, TGFB1, USP14]
GO:0022618	ribonucleoprotein complex assembly	GO_BiologicalProcess	0.013	0.047	[LONP2, PEX1, PEX13, PEX14, PEX5, PEX7, RAB8B]
GO:0034622	cellular macromolecular complex assembly	GO_BiologicalProcess	0.013	0.047	[LONP2, PEX1, PEX13, PEX14, PEX5, PEX7, RAB8B]
GO:0000245	spliceosomal complex assembly	GO_BiologicalProcess	0.013	0.047	[LONP2, PEX1, PEX13, PEX14, PEX5, PEX7, RAB8B]
GO:0006376	mRNA splice site selection	GO_BiologicalProcess	0.013	0.047	[LONP2, PEX1, PEX13, PEX14, PEX5, PEX7, RAB8B]
GO:1990778	protein localization to cell periphery	GO_BiologicalProcess	0.013	0.047	[AKT1, ANAPC11, ANAPC4, ANKIB1, APC, APLP2, ARIH1, ATM, AXIN1, BAG6, BBS7, BCAP31, BCL10, BCL2L12, BID, BIRC2, BIRC6, BOK, CASP8AP2, CCDC22, CDKN1B, CENPE, CIDEB, CLEC3B, CLPX, COL6A3, CPAMD8, CUL3, DDX3X, DVL1, DYNC1LI1, EIF2AK3, EPHA7, FBXO22, FBXW11, FNIP1, GAS1, GAS6, GEN1, GLMN, GNA12, GSAP, GSK3B, HDAC2, HFE, IFI6, IFT88, INTS1, ITIH5, LEF1, LTBP4, MAD2L2, MDM2, MUL1, MYH9, NKD2, NOL3, NR1H…
GO:0051701	interaction with host	GO_BiologicalProcess	0.013	0.047	[ACSL3, AKT1, APPL1, ARHGEF16, DLG1, DNM2, HECTD1, LDLRAP1, NKD2, PKDCC, PPP2R5A, RAMP3, RHOG, RHOQ, SPTBN1, VAMP4, VAMP8, WASL]
GO:0051828	entry into other organism involved in symbiotic interaction	GO_BiologicalProcess	0.013	0.047	[ACSL3, AKT1, APPL1, ARHGEF16, BSG, DLG1, EHD2, F11R, FLOT1, GAS6, GOLGA4, HECTD1, JUP, LAMA5, LDLRAP1, LIN7C, MYL9, NKD2, NSF, PACS2, PALM, PKDCC, PKP3, PPIL2, PPP2R5A, PRKCZ, RAB10, RAB8A, RAMP3, RDX, RHOG, RHOQ, SCP2, SLC9A3R1, SPTBN1, TSPAN15, VAMP4, VAMP8, ZFYVE27]
GO:0034654	nucleobase-containing compound biosynthetic process	GO_BiologicalProcess	0.013	0.047	[AKT1, ANAPC11, ANAPC4, ANKIB1, APC, APLP2, ARIH1, ATM, AXIN1, BAG6, BBS7, BCAP31, BCL10, BCL2L12, BID, BIRC2, BIRC6, BOK, CASP8AP2, CCDC22, CDKN1B, CENPE, CIDEB, CLEC3B, CLPX, COL6A3, CPAMD8, CUL3, DDX3X, DVL1, DYNC1LI1, EIF2AK3, EPHA7, FBXO22, FBXW11, FNIP1, GAS1, GAS6, GEN1, GLMN, GNA12, GSAP, GSK3B, HDAC2, HFE, IFI6, IFT88, INTS1, ITIH5, LEF1, LTBP4, MAD2L2, MDM2, MUL1, MYH9, NKD2, NOL3, NR1H…
GO:0051208	sequestering of calcium ion	GO_BiologicalProcess	0.014	0.048	[CCL21, IBTK, NOL3, SLC25A23]
GO:0051276	chromosome organization	GO_BiologicalProcess	0.014	0.048	[ACTR2, ACTR3, ANAPC11, APC, ARHGEF10, ARPC2, ARPC3, ARPC5, ATRX, BID, BRAF, CCL21, CDC42EP1, CDC42EP2, CDK9, CDKN1B, CIDEB, CNOT2, CNOT6, CTBP1, CTR9, CUL3, DDHD2, DHX36, DLG1, DNM1L, DPH6, FES, FZD5, GMFB, GSK3B, IGF1R, IGF2, ITGB1BP1, KAT2A, KIRREL, LIMK1, LMAN1, LRP5, MAPK3, MICALL2, MIER1, MTF2, MUL1, NIPBL, NKAP, NSMCE2, OSCP1, PAXBP1, PDCD5, PINK1, PLAGL2, PML, PTEN, RAB3GAP2, RAPGEF3, RB1…
GO:0007031	peroxisome organization	GO_BiologicalProcess	0.014	0.048	[ACVRL1, ADAMTS12, ADAMTS7, AKT1, AXIN1, BCAR1, BMP7, CEP57, CLEC3B, COL1A2, COL3A1, COL4A2, CREB1, CTDSPL2, DLL4, EHD1, FAM20C, FBN1, FBN2, FBXL15, FGFR1, FGFR3, FLT4, FSTL3, FUT8, FZD1, GAS1, GAS6, GATA5, GREM1, HFE, HSPB1, ILK, ITGB1BP1, JUN, KIDINS220, LEF1, LEMD3, LTBP4, MAP3K7, MAPK3, MAPK7, MAPKAPK2, MYOCD, NLK, NOTCH1, PDCD5, PDGFRB, PML, PTP4A2, PTPN11, PXN, RAB14, RAP1A, RBPJ, RGMA, RNF…
GO:0080090	regulation of primary metabolic process	GO_BiologicalProcess	0.014	0.048	[ACTR2, ACTR3, ANAPC11, APC, ARHGEF10, ARPC2, ARPC3, ARPC5, ATRX, BID, BRAF, CCL21, CDC42EP1, CDC42EP2, CDK9, CDKN1B, CIDEB, CNOT2, CNOT6, CTBP1, CTR9, CUL3, DDHD2, DHX36, DLG1, DNM1L, DPH6, FES, FZD5, GMFB, GSK3B, IGF1R, IGF2, ITGB1BP1, KAT2A, KIRREL, LIMK1, LMAN1, LRP5, MAPK3, MICALL2, MIER1, MTF2, MUL1, NIPBL, NKAP, NSMCE2, OSCP1, PAXBP1, PDCD5, PINK1, PLAGL2, PML, PTEN, RAB3GAP2, RAPGEF3, RB1…
GO:0045892	negative regulation of transcription, DNA-templated	GO_BiologicalProcess	0.014	0.048	[ACTR2, ACTR3, ANAPC11, APC, ARHGEF10, ARPC2, ARPC3, ARPC5, ATRX, BID, BRAF, CCL21, CDC42EP1, CDC42EP2, CDK9, CDKN1B, CIDEB, CNOT2, CNOT6, CTBP1, CTR9, CUL3, DDHD2, DHX36, DLG1, DNM1L, DPH6, FES, FZD5, GMFB, GSK3B, IGF1R, IGF2, ITGB1BP1, KAT2A, KIRREL, LIMK1, LMAN1, LRP5, MAPK3, MICALL2, MIER1, MTF2, MUL1, NIPBL, NKAP, NSMCE2, OSCP1, PAXBP1, PDCD5, PINK1, PLAGL2, PML, PTEN, RAB3GAP2, RAPGEF3, RB1…
GO:0034497	protein localization to pre-autophagosomal structure	GO_BiologicalProcess	0.014	0.049	[ATG9A, MFN1, MFN2, PACS2, STX17]
GO:2000188	regulation of cholesterol homeostasis	GO_BiologicalProcess	0.014	0.049	[HNF4A, NPC1, NR1H2, NR1H3, SEC24A]
GO:0032456	endocytic recycling	GO_BiologicalProcess	0.014	0.049	[BVES, EHD1, EHD2, EHD4, MICALL2, RAB11B, RAB14, SNX4, VPS51]
GO:0061088	regulation of sequestering of zinc ion	GO_BiologicalProcess	0.014	0.049	[AP3D1, SLC30A10, SLC30A5, SLC30A6, SLC30A7]
GO:0032119	sequestering of zinc ion	GO_BiologicalProcess	0.014	0.049	[AP3D1, SLC30A10, SLC30A5, SLC30A6, SLC30A7]
GO:0071786	endoplasmic reticulum tubular network organization	GO_BiologicalProcess	0.014	0.049	[KIAA1715, RAB10, RAB18, RAB3GAP2, RTN4]
GO:0001503	ossification	GO_BiologicalProcess	0.014	0.049	[ADAR, AKT1, ALPL, APC, BCAP29, BMP7, CLEC3B, COL1A1, COL6A1, DCHS1, DHX36, DMP1, DNAJC13, EIF2AK3, FAM20C, FBN2, FBXL15, FSTL3, FZD1, GLI2, GNAS, GREM1, GTPBP4, HDAC5, HIRA, HNRNPU, HSPG2, IARS, IFT80, IGF2, ILK, JUNB, LEF1, LIMD1, LRP5, MN1, MRC2, NAB1, NIPBL, NOTCH1, PDLIM7, PEX7, PKDCC, RBPJ, RRAS2, SBNO2, SIK3, SMAD3, SMAD5, SMO, SMOC1, SNRNP200, SP3, SYNCRIP, TGFB1, TGFB3, THBS3, THRA, TNC,…
GO:0032495	response to muramyl dipeptide	GO_BiologicalProcess	0.014	0.049	[CARD9, ERBB2IP, NOTCH1, RELA, RIPK2]
GO:0051896	regulation of protein kinase B signaling	GO_BiologicalProcess	0.014	0.049	[AXL, BANK1, CCL21, DAG1, DLG1, GAS6, HPSE, IGF1R, IGF2, ITGB1BP1, LEMD2, LMBRD1, MST1R, MTDH, MUL1, OSBPL8, PHLPP1, PRKCDBP, PTEN, RICTOR, RRAS, SIRT1, SLC9A3R1, SRC, STK11, TGFB1]
GO:0051225	spindle assembly	GO_BiologicalProcess	0.014	0.049	[ARHGEF10, BIRC2, CHMP1A, CHMP2A, FBXO5, FLNA, HAUS1, HAUS2, HAUS3, HAUS6, INO80, KIAA0196, KIF2A, KIF3B, LZTS2, MAP9, SENP6, SPICE1, TUBGCP5, VPS4B]
GO:0009792	embryo development ending in birth or egg hatching	GO_BiologicalProcess	0.014	0.049	[ACVRL1, ADAR, AKT1, ARL13B, ATM, AXIN1, BCL10, BIRC6, BMP7, BNIP2, CCNB1IP1, CELSR1, CNOT2, COL1A1, COL4A3BP, CTR9, CUL3, DCHS1, DDX5, DLG1, DMBT1, DVL1, DVL2, DVL3, EGLN1, ELF3, ELL, EPN1, EPN2, FBXW8, FGFR1, FLVCR1, FOXF1, FZD1, FZD2, FZD5, G2E3, GABPA, GLI2, GLMN, GNA12, GNAS, GRN, HECTD1, HNF1B, HOXC6, HSPG2, INTS1, JUNB, KAT2A, KDM6A, KIDINS220, KIF3A, LEF1, LIAS, LIG4, LY6E, MAN2A1, MAP3K7…
GO:0090218	positive regulation of lipid kinase activity	GO_BiologicalProcess	0.014	0.049	[ATG14, CCL21, CD81, CDC42, FGFR3, IRS1, PDGFRB, TGFB1, VAV2]
GO:0031274	positive regulation of pseudopodium assembly	GO_BiologicalProcess	0.014	0.049	[APC, CCL21, CDC42, CDC42EP1, CDC42EP2]
GO:0010717	regulation of epithelial to mesenchymal transition	GO_BiologicalProcess	0.014	0.049	[ACVRL1, ADAR, AKT1, ARL13B, ATM, AXIN1, BCL10, BIRC6, BMP7, BNIP2, CCNB1IP1, CELSR1, CNOT2, COL1A1, COL4A3BP, CTR9, CUL3, DCHS1, DDX5, DLG1, DMBT1, DVL1, DVL2, DVL3, EGLN1, ELF3, ELL, EPN1, EPN2, FBXW8, FGFR1, FLVCR1, FOXF1, FZD1, FZD2, FZD5, G2E3, GABPA, GLI2, GLMN, GNA12, GNAS, GRN, HECTD1, HNF1B, HOXC6, HSPG2, INTS1, JUNB, KAT2A, KDM6A, KIDINS220, KIF3A, LEF1, LIAS, LIG4, LY6E, MAN2A1, MAP3K7…
GO:0043085	positive regulation of catalytic activity	GO_BiologicalProcess	0.014	0.049	[BCL3, DDX3X, EEF2, EIF5A2, ERBB2, GSAP, GUF1, IMPACT, PINK1, RBMS3, RPS6KB1, RXRA, SAMD4A, SOX4, TARBP2, UPF3A, UPF3B, USP16]
GO:0001738	morphogenesis of a polarized epithelium	GO_BiologicalProcess	0.014	0.049	[ATM, ATR, DDX5, SPRED2, ZNF385A]
GO:0055085	transmembrane transport	GO_BiologicalProcess	0.014	0.049	[ARHGEF10, BIRC2, CHMP1A, CHMP2A, FBXO5, FLNA, HAUS1, HAUS2, HAUS3, HAUS6, INO80, KIAA0196, KIF2A, KIF3B, LZTS2, MAP9, SENP6, SPICE1, TUBGCP5, VPS4B]
GO:0031323	regulation of cellular metabolic process	GO_BiologicalProcess	0.014	0.049	[ACVRL1, ADAR, AKT1, ARL13B, ATM, AXIN1, BCL10, BIRC6, BMP7, BNIP2, CCNB1IP1, CELSR1, CNOT2, COL1A1, COL4A3BP, CTR9, CUL3, DCHS1, DDX5, DLG1, DMBT1, DVL1, DVL2, DVL3, EGLN1, ELF3, ELL, EPN1, EPN2, FBXW8, FGFR1, FLVCR1, FOXF1, FZD1, FZD2, FZD5, G2E3, GABPA, GLI2, GLMN, GNA12, GNAS, GRN, HECTD1, HNF1B, HOXC6, HSPG2, INTS1, JUNB, KAT2A, KDM6A, KIDINS220, KIF3A, LEF1, LIAS, LIG4, LY6E, MAN2A1, MAP3K7…
GO:0050792	regulation of viral process	GO_BiologicalProcess	0.014	0.049	[ACSL3, AKT1, APPL1, ARHGEF16, BSG, DLG1, EHD2, F11R, FLOT1, GAS6, GOLGA4, HECTD1, JUP, LAMA5, LDLRAP1, LIN7C, MYL9, NKD2, NSF, PACS2, PALM, PKDCC, PKP3, PPIL2, PPP2R5A, PRKCZ, RAB10, RAB8A, RAMP3, RDX, RHOG, RHOQ, SCP2, SLC9A3R1, SPTBN1, TSPAN15, VAMP4, VAMP8, ZFYVE27]
GO:0033365	protein localization to organelle	GO_BiologicalProcess	0.014	0.049	[ADAR, CHD1, CHMP2A, DDX3X, EIF2AK2, EXOC7, IFIT1, ISG15, ISG20, JUN, LEF1, LGALS1, LOC538544, MAVS, MYD88, OSBP, PARP10, PML, PVRL2, RSAD2, RSF1, SNX3, SRPK1, TARBP2, TARDBP, TFAP4, TRIM13, TRIM14, TRIM21, TRIM25, TRIM62, VPS4B, YTHDC2, ZNF639]
GO:0042306	regulation of protein import into nucleus	GO_BiologicalProcess	0.014	0.049	[JUN, TARDBP, TFAP4, TRIM13, TRIM14, TRIM21, TRIM62, ZNF639]
GO:0038023	signaling receptor activity	GO_MolecularFunction	2.6e-53	5e-50	[ABCA7, ACKR2, ACVRL1, ADIPOR1, ADRA2B, BDKRB1, CELSR1, CHRM3, CSF2RB, DDR1, EPHA7, EPHB4, ERBB2, ERBB3, FGFR1, FGFR3, FLT4, FZD1, FZD2, FZD5, FZD7, GPR143, GPR146, GPR153, GPR174, GPR35, GPR37L1, GPR52, HNF4A, IGF1R, IL17RA, IL22RA1, IL4R, ITPR3, KCNH2, LEF1, LPAR2, LRP5, MRGPRF, MST1R, NPC1, NR1H2, NR1H3, NR2C1, NR3C1, OSMR, PDGFRB, PLXNB2, PPARD, PTCH2, RAMP3, RARA, RGMA, ROR2, RXRA, SDC4, SEM…
GO:0003723	RNA binding	GO_MolecularFunction	6.1e-24	2.3e-21	[AARS, ACTN1, ACTN4, ADAR, AGO3, AKAP1, ALDOA, ALKBH8, ANXA11, APEH, API5, AQR, ATXN1L, AUH, BCLAF1, BMS1, BOP1, BRIX1, BZW1, C1D, C29H11orf68, CARS, CCDC59, CCDC9, CCNT1, CDC40, CDK9, CEBPZ, CISD2, CLK3, CNOT4, CNOT7, CNP, CPSF2, CPSF3, CPSF4, CPSF6, CSDE1, CSRP1, CSTF3, CTIF, CTU2, CWC15, CWC22, DARS, DCP2, DDX10, DDX3X, DDX41, DDX5, DDX50, DDX58, DDX6, DEK, DHFR, DHX29, DHX36, DHX40, DHX58, DH…
GO:0000077	DNA damage checkpoint	GO_MolecularFunction	6.1e-24	2.3e-21	[AARS, ACTN1, ACTN4, ADAR, AGO3, AKAP1, ALDOA, ALKBH8, ANXA11, APEH, API5, AQR, ATXN1L, AUH, BCLAF1, BMS1, BOP1, BRIX1, BZW1, C1D, C29H11orf68, CARS, CCDC59, CCDC9, CCNT1, CDC40, CDK9, CEBPZ, CISD2, CLK3, CNOT4, CNOT7, CNP, CPSF2, CPSF3, CPSF4, CPSF6, CSDE1, CSRP1, CSTF3, CTIF, CTU2, CWC15, CWC22, DARS, DCP2, DDX10, DDX3X, DDX41, DDX5, DDX50, DDX58, DDX6, DEK, DHFR, DHX29, DHX36, DHX40, DHX58, DH…
GO:0001843	neural tube closure	GO_MolecularFunction	6.1e-24	2.3e-21	[AARS, ACTN1, ACTN4, ADAR, AGO3, AKAP1, ALDOA, ALKBH8, ANXA11, APEH, API5, AQR, ATXN1L, AUH, BCLAF1, BMS1, BOP1, BRIX1, BZW1, C1D, C29H11orf68, CARS, CCDC59, CCDC9, CCNT1, CDC40, CDK9, CEBPZ, CISD2, CLK3, CNOT4, CNOT7, CNP, CPSF2, CPSF3, CPSF4, CPSF6, CSDE1, CSRP1, CSTF3, CTIF, CTU2, CWC15, CWC22, DARS, DCP2, DDX10, DDX3X, DDX41, DDX5, DDX50, DDX58, DDX6, DEK, DHFR, DHX29, DHX36, DHX40, DHX58, DH…
GO:0044822	poly(A) RNA binding	GO_MolecularFunction	2.6e-20	8.4e-18	[ACTN4, ADAR, AGO3, AKAP1, ALDOA, ANXA11, APEH, API5, AQR, AUH, BCLAF1, BMS1, BOP1, BRIX1, BZW1, C29H11orf68, CCDC59, CCDC9, CDC40, CEBPZ, CISD2, CLK3, CNOT4, CPSF4, CPSF6, CSDE1, CSRP1, CSTF3, DARS, DDX10, DDX3X, DDX41, DDX5, DDX50, DDX6, DEK, DHFR, DHX29, DHX36, DHX40, DHX8, DIMT1, DNAJC2, DNTTIP2, DUSP11, DYNC1LI1, DZIP3, EDF1, EEF2, EEFSEC, EIF2AK2, EIF2S1, EIF3A, EIF3E, EIF4E, EIF5, ELAC2, E…
GO:0061024	membrane organization	GO_MolecularFunction	2.6e-20	8.4e-18	[ACTN4, ADAR, AGO3, AKAP1, ALDOA, ANXA11, APEH, API5, AQR, AUH, BCLAF1, BMS1, BOP1, BRIX1, BZW1, C29H11orf68, CCDC59, CCDC9, CDC40, CEBPZ, CISD2, CLK3, CNOT4, CPSF4, CPSF6, CSDE1, CSRP1, CSTF3, DARS, DDX10, DDX3X, DDX41, DDX5, DDX50, DDX6, DEK, DHFR, DHX29, DHX36, DHX40, DHX8, DIMT1, DNAJC2, DNTTIP2, DUSP11, DYNC1LI1, DZIP3, EDF1, EEF2, EEFSEC, EIF2AK2, EIF2S1, EIF3A, EIF3E, EIF4E, EIF5, ELAC2, E…
GO:0045787	positive regulation of cell cycle	GO_MolecularFunction	3.7e-16	5.9e-14	[AARS, ABCA3, ABCA7, ABCB8, ABCD2, ABCD3, ABCE1, ABCF3, ABCG5, ABCG8, ABL1, ACAD8, ACAD9, ACADM, ACSF3, ACTA2, ACTG2, ACTR1B, ACTR2, ACTR3, ACVRL1, ADCY5, ADCY6, ADSS, AGPS, AK1, AK6, AK9, AKT1, AKT3, ALKBH8, ALPK3, APRT, ARL1, ARL10, ARL13B, ARL4D, ARL5A, ARL6, ARL8A, ASB14, ATAD2B, ATL2, ATM, ATP10A, ATP11B, ATP11C, ATP13A1, ATP13A3, ATP1A2, ATP2B4, ATP2C1, ATP6V1A, ATP6V1B2, ATP8A1, ATP8B4, AT…
GO:0048285	organelle fission	GO_MolecularFunction	3.7e-16	5.9e-14	[AARS, ABCA3, ABCA7, ABCB8, ABCD2, ABCD3, ABCE1, ABCF3, ABCG5, ABCG8, ABL1, ACAD8, ACAD9, ACADM, ACSF3, ACTA2, ACTG2, ACTR1B, ACTR2, ACTR3, ACVRL1, ADCY5, ADCY6, ADSS, AGPS, AK1, AK6, AK9, AKT1, AKT3, ALKBH8, ALPK3, APRT, ARL1, ARL10, ARL13B, ARL4D, ARL5A, ARL6, ARL8A, ASB14, ATAD2B, ATL2, ATM, ATP10A, ATP11B, ATP11C, ATP13A1, ATP13A3, ATP1A2, ATP2B4, ATP2C1, ATP6V1A, ATP6V1B2, ATP8A1, ATP8B4, AT…
GO:0007049	cell cycle	GO_MolecularFunction	1.9e-14	1.9e-12	[AARS, ABCA3, ABCA7, ABCB8, ABCD2, ABCD3, ABCE1, ABCF3, ABCG5, ABCG8, ABL1, ACSF3, ACTA2, ACTG2, ACTN4, ACTR1B, ACTR2, ACTR3, ACVRL1, ADSS, AK1, AK6, AK9, AKT1, AKT3, ALPK3, APRT, ARL1, ARL10, ARL13B, ARL4D, ARL5A, ARL6, ARL8A, ASB14, ATAD2B, ATL2, ATM, ATP10A, ATP11B, ATP11C, ATP13A1, ATP13A3, ATP1A2, ATP2B4, ATP2C1, ATP6V1A, ATP6V1B2, ATP8A1, ATP8B4, ATP9A, ATR, ATRX, AXL, BMP2K, BRAF, BTAF1, C…
GO:0000280	nuclear division	GO_MolecularFunction	2.3e-14	2.1e-12	[AARS, ABCA3, ABCA7, ABCB8, ABCD2, ABCD3, ABCE1, ABCF3, ABCG5, ABCG8, ABL1, ACSF3, ACTA2, ACTG2, ACTR1B, ACTR2, ACTR3, ACVRL1, ADSS, AK1, AK6, AK9, AKT1, AKT3, ALPK3, APRT, ARL1, ARL10, ARL13B, ARL4D, ARL5A, ARL6, ARL8A, ASB14, ATAD2B, ATL2, ATM, ATP10A, ATP11B, ATP11C, ATP13A1, ATP13A3, ATP1A2, ATP2B4, ATP2C1, ATP6V1A, ATP6V1B2, ATP8A1, ATP8B4, ATP9A, ATR, ATRX, AXL, BMP2K, BRAF, BTAF1, CAMKK2, …
GO:0009893	positive regulation of metabolic process	GO_MolecularFunction	4e-14	3.5e-12	[AARS, ABCA3, ABCA7, ABCB8, ABCD2, ABCD3, ABCE1, ABCF3, ABCG5, ABCG8, ABL1, ACSF3, ACTA2, ACTG2, ACTR1B, ACTR2, ACTR3, ACVRL1, ADSS, AK1, AK6, AK9, AKT1, AKT3, ALPK3, APRT, ARL1, ARL10, ARL13B, ARL4D, ARL5A, ARL6, ARL8A, ASB14, ATAD2B, ATL2, ATM, ATP10A, ATP11B, ATP11C, ATP13A1, ATP13A3, ATP1A2, ATP2B4, ATP2C1, ATP6V1A, ATP6V1B2, ATP8A1, ATP8B4, ATP9A, ATR, ATRX, AXL, BMP2K, BRAF, BTAF1, CAMKK2, …
GO:0045931	positive regulation of mitotic cell cycle	GO_MolecularFunction	4.9e-14	4e-12	[AARS, ABCA3, ABCA7, ABCB8, ABCD2, ABCD3, ABCE1, ABCF3, ABCG5, ABCG8, ABL1, ACSF3, ACTA2, ACTG2, ACTR1B, ACTR2, ACTR3, ACVRL1, ADSS, AK1, AK6, AK9, AKT1, AKT3, ALPK3, ARL1, ARL10, ARL13B, ARL4D, ARL5A, ARL6, ARL8A, ASB14, ATAD2B, ATL2, ATM, ATP10A, ATP11B, ATP11C, ATP13A1, ATP13A3, ATP1A2, ATP2B4, ATP2C1, ATP6V1A, ATP6V1B2, ATP8A1, ATP8B4, ATP9A, ATR, ATRX, AXL, BMP2K, BRAF, BTAF1, CAMKK2, CARKD,…
GO:0000910	cytokinesis	GO_MolecularFunction	5.2e-14	4.1e-12	[AARS, ABCA3, ABCA7, ABCB8, ABCD2, ABCD3, ABCE1, ABCF3, ABCG5, ABCG8, ABL1, ACSF3, ACTA2, ACTG2, ACTR1B, ACTR2, ACTR3, ACVRL1, ADSS, AK1, AK6, AK9, AKT1, AKT3, ALPK3, APRT, ARL1, ARL10, ARL13B, ARL4D, ARL5A, ARL6, ARL8A, ASB14, ATAD2B, ATL2, ATM, ATP10A, ATP11B, ATP11C, ATP13A1, ATP13A3, ATP1A2, ATP2B4, ATP2C1, ATP6V1A, ATP6V1B2, ATP8A1, ATP8B4, ATP9A, ATR, ATRX, AXL, BMP2K, BRAF, BTAF1, CAMKK2, …
GO:0023056	positive regulation of signaling	GO_MolecularFunction	1.1e-13	8.1e-12	[AARS, ABCA3, ABCA7, ABCB8, ABCD2, ABCD3, ABCE1, ABCF3, ABCG5, ABCG8, ABL1, ACSF3, ACTA2, ACTG2, ACTR1B, ACTR2, ACTR3, ACVRL1, ADSS, AK1, AK6, AK9, AKT1, AKT3, ALPK3, APRT, ARL1, ARL10, ARL13B, ARL4D, ARL5A, ARL6, ARL8A, ASB14, ATAD2B, ATL2, ATM, ATP10A, ATP11B, ATP11C, ATP13A1, ATP13A3, ATP1A2, ATP2B4, ATP2C1, ATP6V1A, ATP6V1B2, ATP8A1, ATP8B4, ATP9A, ATR, ATRX, AXL, BMP2K, BRAF, BTAF1, BVES, CA…
GO:0051783	regulation of nuclear division	GO_MolecularFunction	1.2e-13	8.5e-12	[AARS, ABCA3, ABCA7, ABCB8, ABCD2, ABCD3, ABCE1, ABCF3, ABCG5, ABCG8, ABL1, ACSF3, ACTA2, ACTG2, ACTR1B, ACTR2, ACTR3, ACVRL1, ADSS, AK1, AK6, AK9, AKT1, AKT3, ALPK3, APRT, ARL1, ARL10, ARL13B, ARL4D, ARL5A, ARL6, ARL8A, ASB14, ATAD2B, ATL2, ATM, ATP10A, ATP11B, ATP11C, ATP13A1, ATP13A3, ATP1A2, ATP2B4, ATP2C1, ATP6V1A, ATP6V1B2, ATP8A1, ATP8B4, ATP9A, ATR, ATRX, AXL, BMP2K, BRAF, BTAF1, BVES, CA…
[truncated: 95 more rows]

## Sheet: S7d_ILeum KEGGS mRNAs
Table S7d: KEGG pathways enriched for iluem DE mRNAs
GOID	GOTerm	Term PValue	Term PValue Corrected with None	Associated Genes Found in data set
[truncated: 86 more rows]

## Sheet:  GO top 10 
													Rumen	GOID	GOTerm	Ontology Source	Term PValue	Term PValue Corrected with Benjamini-Hochberg	Log(p)
[truncated: 41 more rows]

[truncated: 1 more sheets: KEGG top 20 ]
