# Supplementary material for: Integration of lncRNA and mRNA Transcriptome Analyses Reveals Genes and Pathways Potentially Involved in Calf Intestinal Growth and Development during the Early Weeks of Life
Source: Genes (Basel). 2018 Mar 5;9(3):142. doi: 10.3390/genes9030142 (PMC5867863; doi:10.3390/genes9030142)
Supplement: Supplementary file 1 [file genes-09-00142-s001.zip › Table S8. Cis target genes for lncRNAs in Rumen and Ileum.xlsx]

## Sheet: S8a_Cis target gene rumen lncRN
Table S8a: Potential cis target genes of lncRNAs in rumen tissue
lncRNAs	Chromsome	lnc_start	lnc_stop	gene.y	gene_start	gene_stop	correlation coefficient	p	p.adj	number of genes targeted by lncRNAin the sam row	numer of lncRNAs target the gene in same row	gene_symbol
rXLOC_027511	15	74540491	74639537	74652043	74830690	ENSBTAG00000000087	0.481625	0.00608258	0.0149572	1	2	HSD17B12
rXLOC_027512	15	74610925	74611658	74652043	74830690	ENSBTAG00000000087	0.536376	0.00186789	0.00537036	1	2	HSD17B12
rXLOC_034468	24	4294913	4295623	4308177	4325743	ENSBTAG00000000106	0.475196	0.00690269	0.016683	2	2	FAM69C
rXLOC_034467	24	4293439	4294649	4308177	4325743	ENSBTAG00000000106	0.504124	0.00383235	0.0100288	2	2	FAM69C
rXLOC_029942	19	5873598	5950693	5819716	5840124	ENSBTAG00000000205	0.737051	2.25843e-06	1.44966e-05	1	2	MMD
rXLOC_030024	19	5811712	5811981	5819716	5840124	ENSBTAG00000000205	0.417248	0.0195264	0.0407476	1	2	MMD
rXLOC_042928	28	41768671	41769955	41817915	41875990	ENSBTAG00000000231	0.459991	0.0092238	0.0214167	1	13	BMPR1A
rXLOC_042929	28	41773676	41774339	41817915	41875990	ENSBTAG00000000231	0.520769	0.00266795	0.0073236	1	13	BMPR1A
rXLOC_042930	28	41774636	41777522	41817915	41875990	ENSBTAG00000000231	0.665299	4.43535e-05	0.000200757	1	13	BMPR1A
rXLOC_042932	28	41778353	41779463	41817915	41875990	ENSBTAG00000000231	0.57593	0.000698088	0.0022725	1	13	BMPR1A
rXLOC_042934	28	41786463	41786870	41817915	41875990	ENSBTAG00000000231	0.588332	0.000499457	0.00169429	1	13	BMPR1A
rXLOC_042935	28	41788373	41788602	41817915	41875990	ENSBTAG00000000231	0.566588	0.000890629	0.00281271	1	13	BMPR1A
rXLOC_042936	28	41789499	41789959	41817915	41875990	ENSBTAG00000000231	0.527024	0.00231738	0.00647928	1	13	BMPR1A
rXLOC_042938	28	41791306	41792217	41817915	41875990	ENSBTAG00000000231	0.567999	0.000858849	0.00272468	1	13	BMPR1A
rXLOC_042939	28	41803250	41803591	41817915	41875990	ENSBTAG00000000231	0.475641	0.00684298	0.0165585	1	13	BMPR1A
rXLOC_042940	28	41804305	41804728	41817915	41875990	ENSBTAG00000000231	0.504334	0.00381532	0.00999013	1	13	BMPR1A
rXLOC_042942	28	41809317	41809744	41817915	41875990	ENSBTAG00000000231	0.450797	0.0109241	0.0247713	1	13	BMPR1A
rXLOC_042945	28	41815623	41816613	41817915	41875990	ENSBTAG00000000231	0.521498	0.00262485	0.00722068	1	13	BMPR1A
rXLOC_042946	28	41816717	41817493	41817915	41875990	ENSBTAG00000000231	0.497786	0.00437855	0.0112561	1	13	BMPR1A
rXLOC_027712	17	46361213	46365979	46273772	46354749	ENSBTAG00000000439	0.487202	0.0054399	0.0135815	1	2	SFSWAP
rXLOC_027714	17	46366038	46367794	46273772	46354749	ENSBTAG00000000439	0.614287	0.000236819	0.000879395	1	2	SFSWAP
rXLOC_018807	12	90343007	90346094	90353679	90402670	ENSBTAG00000000446	0.490655	0.00507176	0.0127828	1	1	ATP11A
rXLOC_034499	24	33371755	33373108	33386429	33419545	ENSBTAG00000000517	0.446931	0.0117142	0.0263026	1	1	ANKRD29
rXLOC_027422	26	31096431	31096739	31141809	31152181	ENSBTAG00000000551	0.440761	0.013074	0.0289031	3	1	SMNDC1
rXLOC_028299	17	45463942	45465636	45511664	45571259	ENSBTAG00000000590	0.461843	0.00890986	0.0207876	3	1	POLE
rXLOC_029740	18	44756625	44758416	44800804	44854327	ENSBTAG00000000630	0.55687	0.00113888	0.00348747	1	2	LSM14A
rXLOC_029323	18	44895197	44898858	44800804	44854327	ENSBTAG00000000630	0.794091	9.73429e-08	9.24366e-07	2	2	LSM14A
rXLOC_025037	14	1907631	1909665	1913048	1921667	ENSBTAG00000000658	0.418684	0.0190683	0.0399294	6	1	WDR97
rXLOC_004787	2	135678236	135678588	135557345	135672091	ENSBTAG00000000684	0.732805	2.7638e-06	1.73189e-05	1	18	ARHGEF10L
rXLOC_004789	2	135680375	135680632	135557345	135672091	ENSBTAG00000000684	0.620247	0.00019767	0.000750081	1	18	ARHGEF10L
rXLOC_004790	2	135682056	135682359	135557345	135672091	ENSBTAG00000000684	0.649348	7.73938e-05	0.000328185	1	18	ARHGEF10L
rXLOC_004791	2	135682793	135683609	135557345	135672091	ENSBTAG00000000684	0.777126	2.72583e-07	2.26732e-06	1	18	ARHGEF10L
rXLOC_004792	2	135683705	135684562	135557345	135672091	ENSBTAG00000000684	0.631883	0.000137422	0.000544511	1	18	ARHGEF10L
rXLOC_004793	2	135685271	135685581	135557345	135672091	ENSBTAG00000000684	0.542414	0.00161976	0.00474295	1	18	ARHGEF10L
rXLOC_004795	2	135698744	135698947	135557345	135672091	ENSBTAG00000000684	0.743944	1.61383e-06	1.07843e-05	1	18	ARHGEF10L
rXLOC_004796	2	135699035	135699256	135557345	135672091	ENSBTAG00000000684	0.546623	0.00146423	0.00434308	1	18	ARHGEF10L
rXLOC_004807	2	135706673	135707701	135557345	135672091	ENSBTAG00000000684	0.518336	0.00281617	0.0076759	1	18	ARHGEF10L
rXLOC_004808	2	135710649	135710942	135557345	135672091	ENSBTAG00000000684	0.741609	1.81048e-06	1.19328e-05	1	18	ARHGEF10L
rXLOC_004809	2	135712048	135712288	135557345	135672091	ENSBTAG00000000684	0.662187	4.95694e-05	0.00022147	1	18	ARHGEF10L
rXLOC_004849	2	135719512	135720249	135557345	135672091	ENSBTAG00000000684	0.496547	0.00449285	0.0115101	1	18	ARHGEF10L
rXLOC_004850	2	135720428	135720800	135557345	135672091	ENSBTAG00000000684	0.592711	0.000442334	0.00152294	1	18	ARHGEF10L
rXLOC_004802	2	135702836	135703825	135557345	135672091	ENSBTAG00000000684	0.592904	0.000439946	0.00151572	1	18	ARHGEF10L
rXLOC_004805	2	135703917	135704386	135557345	135672091	ENSBTAG00000000684	0.599753	0.000362503	0.00127868	1	18	ARHGEF10L
rXLOC_004798	2	135700613	135701764	135557345	135672091	ENSBTAG00000000684	0.742437	1.7384e-06	1.15137e-05	1	18	ARHGEF10L
rXLOC_020214	2	135529990	135769424	135557345	135672091	ENSBTAG00000000684	0.655396	6.29048e-05	0.000273313	3	18	ARHGEF10L
rXLOC_004800	2	135702129	135702553	135557345	135672091	ENSBTAG00000000684	0.785225	1.68648e-07	1.49126e-06	1	18	ARHGEF10L
rXLOC_025352	14	9106755	9108004	9109762	9165926	ENSBTAG00000000711	0.527494	0.00229275	0.00641935	1	1	NDRG1
rXLOC_041027	27	25434455	25440584	25462500	25484164	ENSBTAG00000000744	0.591307	0.000459985	0.00157616	3	2	DCTN6
rXLOC_041036	27	25493276	25495859	25462500	25484164	ENSBTAG00000000744	0.577223	0.000674562	0.00220528	1	2	DCTN6
rXLOC_009954	8	67877569	67881321	67861051	67867745	ENSBTAG00000000841	0.573027	0.00075357	0.00242995	1	3	LZTS1
rXLOC_009955	8	67887577	67890335	67861051	67867745	ENSBTAG00000000841	0.450569	0.0109696	0.0248598	1	3	LZTS1
rXLOC_009957	8	67894034	67894832	67861051	67867745	ENSBTAG00000000841	0.606864	0.000295095	0.00106715	1	3	LZTS1
rXLOC_014919	11	106368929	106370379	106364117	106372245	ENSBTAG00000000933	0.422114	0.0180103	0.0380272	3	1	CCDC183
rXLOC_029147	18	10606359	10606572	10632350	10688580	ENSBTAG00000000945	0.462103	0.00886664	0.0207007	1	3	ATP2C2
rXLOC_029144	18	10586247	10586599	10632350	10688580	ENSBTAG00000000945	0.522034	0.00259354	0.00714571	1	3	ATP2C2
rXLOC_029145	18	10604762	10605024	10632350	10688580	ENSBTAG00000000945	0.543322	0.00158503	0.00465408	1	3	ATP2C2
rXLOC_042503	27	32987255	32989352	32989769	33014982	ENSBTAG00000000978	0.742367	1.74434e-06	1.15483e-05	1	1	ASH2L
rXLOC_014336	11	7152118	7153168	7153231	7179569	ENSBTAG00000001034	0.510773	0.00332329	0.00886287	1	1	IL18R1
rXLOC_046552	X	145614246	145666208	145362862	145568526	ENSBTAG00000001049	-0.439783	0.0133011	0.0293329	1	1	ANOS1
rXLOC_025186	14	8936559	8937694	8970645	8985785	ENSBTAG00000001156	0.514775	0.00304591	0.00821701	1	12	ST3GAL1
rXLOC_025139	14	8929203	8929990	8970645	8985785	ENSBTAG00000001156	0.726259	3.74594e-06	2.26429e-05	1	12	ST3GAL1
rXLOC_025178	14	8933756	8934520	8970645	8985785	ENSBTAG00000001156	0.675813	3.01713e-05	0.00014285	1	12	ST3GAL1
rXLOC_025198	14	8940073	8940534	8970645	8985785	ENSBTAG00000001156	0.514435	0.00306869	0.00827038	1	12	ST3GAL1
rXLOC_025347	14	8948699	8948904	8970645	8985785	ENSBTAG00000001156	0.558299	0.00109895	0.00338034	1	12	ST3GAL1
rXLOC_025187	14	8937757	8938905	8970645	8985785	ENSBTAG00000001156	0.51514	0.00302163	0.00816018	1	12	ST3GAL1
rXLOC_025197	14	8939105	8939311	8970645	8985785	ENSBTAG00000001156	0.574313	0.000728533	0.00235908	1	12	ST3GAL1
rXLOC_025133	14	8917772	8942209	8970645	8985785	ENSBTAG00000001156	0.569176	0.000833114	0.00265309	1	12	ST3GAL1
rXLOC_025134	14	8921325	8922944	8970645	8985785	ENSBTAG00000001156	0.482784	0.0059439	0.0146621	1	12	ST3GAL1
rXLOC_025136	14	8928618	8929141	8970645	8985785	ENSBTAG00000001156	0.598592	0.000374718	0.00131644	1	12	ST3GAL1
rXLOC_025348	14	8953517	8953873	8970645	8985785	ENSBTAG00000001156	0.777203	2.71378e-07	2.25857e-06	1	12	ST3GAL1
rXLOC_025181	14	8935081	8935298	8970645	8985785	ENSBTAG00000001156	0.582027	0.000593129	0.00197005	1	12	ST3GAL1
rXLOC_027782	17	57623719	57624486	57648597	57696347	ENSBTAG00000001164	0.478087	0.00652291	0.0158879	2	1	ACAD10
rXLOC_027746	17	57594163	57595713	57563200	57592743	ENSBTAG00000001168	0.501142	0.00408155	0.0105916	1	6	BRAP
rXLOC_027774	17	57606139	57606770	57563200	57592743	ENSBTAG00000001168	0.529225	0.00220395	0.00620237	1	6	BRAP
rXLOC_027779	17	57622204	57622573	57563200	57592743	ENSBTAG00000001168	0.468694	0.00782595	0.0185901	1	6	BRAP
rXLOC_027782	17	57623719	57624486	57563200	57592743	ENSBTAG00000001168	0.507638	0.00355551	0.0093976	2	6	BRAP
rXLOC_027745	17	57580313	57582237	57563200	57592743	ENSBTAG00000001168	0.498341	0.00432822	0.0111439	1	6	BRAP
rXLOC_027777	17	57609373	57609949	57563200	57592743	ENSBTAG00000001168	0.492425	0.00489153	0.0123889	1	6	BRAP
rXLOC_027666	16	77020663	77022895	77046129	77250393	ENSBTAG00000001173	0.522243	0.00258143	0.00711671	1	1	PLXNA2
rXLOC_034472	24	12729067	12729809	12694119	12716024	ENSBTAG00000001207	0.538989	0.00175672	0.00509076	2	2	SERPINB8
rXLOC_034469	24	12719763	12721024	12694119	12716024	ENSBTAG00000001207	0.433201	0.0149179	0.0323643	2	2	SERPINB8
rXLOC_040037	26	34749678	34785867	34805081	34806484	ENSBTAG00000001242	0.550916	0.0013192	0.00396519	1	1	ADRB1
rXLOC_033043	23	45474400	45475647	45480546	45499034	ENSBTAG00000001250	0.563145	0.000972533	0.00303781	1	1	TFAP2A
rXLOC_032968	23	44207872	44208786	44139450	44196032	ENSBTAG00000001252	0.47374	0.0071009	0.0170954	1	3	HIVEP1
rXLOC_032966	23	44197869	44198915	44139450	44196032	ENSBTAG00000001252	0.569767	0.000820448	0.00261775	1	3	HIVEP1
rXLOC_032965	23	44196224	44197713	44139450	44196032	ENSBTAG00000001252	0.605216	0.000309641	0.00111327	1	3	HIVEP1
rXLOC_001226	1	1300322	1302421	1324544	1361378	ENSBTAG00000001258	0.609999	0.00026909	0.000983984	4	1	TMEM50B
rXLOC_029963	19	54014429	54014888	54035259	54045168	ENSBTAG00000001368	0.477894	0.00654772	0.01594	1	1	LGALS3BP
rXLOC_027628	15	58989571	58991247	58994224	59004197	ENSBTAG00000001460	0.664319	4.59398e-05	0.000207087	2	2	LIN7C
rXLOC_027509	15	59004245	59008363	58994224	59004197	ENSBTAG00000001460	0.61508	0.000231237	0.000861123	2	2	LIN7C
rXLOC_000685	1	80156626	80161857	80179482	80202388	ENSBTAG00000001511	0.454163	0.0102734	0.0234973	1	1	BCL6
rXLOC_042504	27	33244263	33244518	33078654	33225949	ENSBTAG00000001529	0.833409	5.9071e-09	8.2704e-08	2	1	WHSC1L1
rXLOC_029969	19	61861690	61862000	61708769	61814973	ENSBTAG00000001609	0.780319	2.26122e-07	1.92593e-06	2	2	MAP2K6
rXLOC_029970	19	61863288	61863830	61708769	61814973	ENSBTAG00000001609	0.76588	5.1432e-07	3.95157e-06	2	2	MAP2K6
rXLOC_018298	12	32859869	32860334	32852826	32859542	ENSBTAG00000001648	0.464981	0.00839868	0.0197565	3	2	NA
rXLOC_018299	12	32860452	32863374	32852826	32859542	ENSBTAG00000001648	0.440316	0.0131769	0.029098	2	2	NA
rXLOC_014337	11	7307754	7310045	7324936	7414636	ENSBTAG00000001706	0.562112	0.00099835	0.00310823	1	1	SLC9A2
rXLOC_018573	12	55711952	55713641	55684001	55685894	ENSBTAG00000001774	0.527792	0.00227725	0.00638155	1	1	SPRY2
rXLOC_016765	11	86939735	86943216	86858116	86918106	ENSBTAG00000001927	0.446475	0.0118103	0.0264879	2	2	ATP6V1C2
rXLOC_016764	11	86928067	86932833	86858116	86918106	ENSBTAG00000001927	0.485125	0.00567204	0.0140809	1	2	ATP6V1C2
rXLOC_005680	3	110813171	110813644	110762359	110777361	ENSBTAG00000001959	0.463928	0.00856741	0.0200978	5	2	TFAP2E
rXLOC_005727	3	110824265	110824787	110762359	110777361	ENSBTAG00000001959	0.447705	0.0115523	0.02599	3	2	TFAP2E
rXLOC_000753	1	87017472	87019814	87007533	87017223	ENSBTAG00000001968	0.645766	8.7321e-05	0.000365048	1	1	NA
rXLOC_010270	9	9813299	9813688	9816087	9892709	ENSBTAG00000002171	0.614663	0.000234154	0.000870676	1	1	FAM135A
rXLOC_027496	15	24733359	24739050	24669574	24733111	ENSBTAG00000002323	0.573624	0.00074184	0.0023968	1	1	USP28
rXLOC_016936	11	88149289	88162197	88012967	88104077	ENSBTAG00000002329	0.423008	0.0177429	0.0375439	1	2	ASAP2
rXLOC_016786	11	88127691	88128547	88012967	88104077	ENSBTAG00000002329	0.410295	0.0218746	0.0448981	1	2	ASAP2
rXLOC_043982	29	32443125	32464140	32358407	32430222	ENSBTAG00000002341	0.422345	0.0179409	0.0379018	1	3	ETS1
rXLOC_044081	29	32457038	32457427	32358407	32430222	ENSBTAG00000002341	0.48063	0.00620372	0.0152141	1	3	ETS1
rXLOC_044083	29	32459438	32459958	32358407	32430222	ENSBTAG00000002341	0.415764	0.0200093	0.0416075	1	3	ETS1
rXLOC_029741	18	45893348	45893776	45886846	45891786	ENSBTAG00000002370	0.566988	0.000881516	0.0027875	2	2	ZNF792
rXLOC_029802	18	45897719	45898232	45886846	45891786	ENSBTAG00000002370	0.453086	0.010478	0.0238994	1	2	ZNF792
rXLOC_005551	3	110805329	110806987	110720283	110756534	ENSBTAG00000002377	0.531208	0.00210587	0.00596143	2	1	PSMB2
rXLOC_031340	21	2418252	2419011	2346814	2410193	ENSBTAG00000002487	0.51301	0.00316572	0.00849703	1	1	UBE3A
rXLOC_029326	18	45033515	45035477	45012684	45030913	ENSBTAG00000002571	0.658076	5.73002e-05	0.000251703	3	1	NA
rXLOC_029327	18	45110848	45113108	45036893	45067601	ENSBTAG00000002573	0.754179	9.60499e-07	6.83436e-06	1	2	UBA2
rXLOC_029326	18	45033515	45035477	45036893	45067601	ENSBTAG00000002573	0.695498	1.40494e-05	7.27203e-05	3	2	UBA2
rXLOC_017954	19	33577136	33577456	33601282	33650183	ENSBTAG00000002605	0.419972	0.0186654	0.0392068	3	1	NA
rXLOC_027509	15	59004245	59008363	58873843	58977292	ENSBTAG00000002606	0.527224	0.00230691	0.00645383	2	2	LGR4
rXLOC_027628	15	58989571	58991247	58873843	58977292	ENSBTAG00000002606	0.695248	1.4192e-05	7.33718e-05	2	2	LGR4
rXLOC_006175	3	121019693	121044972	120968024	120988257	ENSBTAG00000002608	0.632811	0.00013341	0.000530481	1	2	2002-09-01
rXLOC_006325	3	121036907	121043871	120968024	120988257	ENSBTAG00000002608	0.459204	0.00936003	0.0216886	1	2	2002-09-01
rXLOC_045110	X	137715226	137721978	137588934	137693777	ENSBTAG00000002626	0.46666	0.00813536	0.0192217	1	1	ARHGAP6
rXLOC_016765	11	86939735	86943216	86946735	87038433	ENSBTAG00000002716	0.612034	0.000253318	0.000933085	2	2	NOL10
rXLOC_014813	11	86992736	86995704	86946735	87038433	ENSBTAG00000002716	0.531989	0.00206831	0.00586881	1	2	NOL10
rXLOC_029970	19	61863288	61863830	61873253	61919888	ENSBTAG00000002747	0.652285	7.00229e-05	0.000300438	2	3	ABCA5
rXLOC_029977	19	61870157	61870408	61873253	61919888	ENSBTAG00000002747	0.700335	1.15375e-05	6.11071e-05	1	3	ABCA5
rXLOC_029969	19	61861690	61862000	61873253	61919888	ENSBTAG00000002747	0.671515	3.53828e-05	0.00016444	2	3	ABCA5
rXLOC_029330	18	46573486	46573914	46620836	46640904	ENSBTAG00000002763	0.633323	0.00013124	0.000522869	4	1	KMT2B
rXLOC_014712	11	68550462	68552553	68560573	68572075	ENSBTAG00000002783	0.649271	7.7596e-05	0.000328941	2	1	PCYOX1
rXLOC_005488	3	110565566	110573034	110604436	110630769	ENSBTAG00000002826	0.71073	7.45564e-06	4.15578e-05	2	1	CLSPN
rXLOC_027632	16	548541	550887	519685	534911	ENSBTAG00000002874	0.65086	7.35172e-05	0.000313631	1	4	TMEM183A
rXLOC_027677	16	508953	511235	519685	534911	ENSBTAG00000002874	0.65764	5.81808e-05	0.000255115	1	4	TMEM183A
rXLOC_027678	16	511918	513530	519685	534911	ENSBTAG00000002874	0.694753	1.44774e-05	7.46735e-05	1	4	TMEM183A
rXLOC_027633	16	551013	552768	519685	534911	ENSBTAG00000002874	0.559204	0.00107431	0.00331399	1	4	TMEM183A
rXLOC_043696	29	30006069	30008571	30023034	30065785	ENSBTAG00000002879	0.620462	0.000196369	0.000745731	6	1	DCPS
rXLOC_043661	29	17832092	17832956	17833137	17887917	ENSBTAG00000002922	0.426174	0.0168214	0.0358697	1	2	GAB4
rXLOC_043860	29	17787370	17791202	17833137	17887917	ENSBTAG00000002922	0.502409	0.003974	0.0103493	1	2	GAB4
rXLOC_010120	8	112214854	112215545	112194564	112214586	ENSBTAG00000003012	0.410104	0.0219421	0.0450161	1	1	TRAF1
rXLOC_010116	8	91253991	91254452	91185516	91234089	ENSBTAG00000003044	0.402525	0.0247688	0.0499171	1	1	SPIN1
rXLOC_007158	7	96364490	96365253	96124692	96354407	ENSBTAG00000003144	0.463492	0.00863798	0.0202401	1	1	NA
rXLOC_044099	29	33583898	33600948	33546279	33577319	ENSBTAG00000003176	0.660756	5.21469e-05	0.00023161	1	1	JAM3
rXLOC_024103	13	62349980	62350190	62290758	62331052	ENSBTAG00000003215	0.442983	0.0125697	0.0279435	1	1	KIF3B
rXLOC_017643	19	9836919	9837133	9851553	9852099	ENSBTAG00000003280	0.474159	0.00704335	0.0169758	8	1	NA
rXLOC_040863	26	44086938	44093121	44047737	44081511	ENSBTAG00000003312	0.441096	0.0129967	0.0287565	1	2	CHST15
rXLOC_040861	26	44036882	44045215	44047737	44081511	ENSBTAG00000003312	0.503843	0.00385523	0.0100807	1	2	CHST15
rXLOC_027510	15	59819545	59823166	59585680	59800570	ENSBTAG00000003361	0.523282	0.00252194	0.00697391	1	1	METTL15
rXLOC_030743	20	66612890	66616291	66568770	66609977	ENSBTAG00000003381	0.505333	0.00373511	0.00980777	1	1	PAPD7
rXLOC_012471	9	66076224	66079950	66115462	66210858	ENSBTAG00000003384	0.469476	0.00770961	0.0183516	1	1	CEP162
rXLOC_040936	26	44883991	44884406	44841835	44885237	ENSBTAG00000003395	0.54766	0.00142798	0.00424915	2	1	ZRANB1
rXLOC_040936	26	44883991	44884406	44888008	44936346	ENSBTAG00000003397	0.647077	8.35618e-05	0.000351152	2	3	CTBP2
rXLOC_040955	26	44957995	44958812	44888008	44936346	ENSBTAG00000003397	0.614643	0.000234295	0.000871136	1	3	CTBP2
rXLOC_040953	26	44953455	44954021	44888008	44936346	ENSBTAG00000003397	0.76545	5.26607e-07	4.03424e-06	1	3	CTBP2
rXLOC_041141	27	33726163	33726489	33747818	33776271	ENSBTAG00000003509	0.516577	0.00292769	0.00793932	1	3	PLEKHA2
rXLOC_041174	27	33813850	33814207	33747818	33776271	ENSBTAG00000003509	0.646221	8.59979e-05	0.000360164	1	3	PLEKHA2
rXLOC_041173	27	33807735	33808050	33747818	33776271	ENSBTAG00000003509	0.593316	0.000434903	0.00150045	1	3	PLEKHA2
rXLOC_041146	27	33806004	33806642	33798032	33804113	ENSBTAG00000003516	0.561496	0.00101402	0.00315082	1	1	TM2D2
rXLOC_022673	21	61984642	61984915	61855015	61963799	ENSBTAG00000003526	0.660075	5.34159e-05	0.00023658	2	1	SYNE3
rXLOC_030879	20	63010947	63011415	62940001	62990698	ENSBTAG00000003536	0.541646	0.00164963	0.00481911	1	1	2006-03-01
rXLOC_006643	5	115634527	115636890	115683472	115697601	ENSBTAG00000003574	0.423766	0.0175184	0.0371372	1	1	KIAA1644
rXLOC_040517	26	22190307	22197184	22197461	22205845	ENSBTAG00000003576	0.639699	0.000106749	0.000435828	4	1	POLL
rXLOC_040517	26	22190307	22197184	22205907	22227992	ENSBTAG00000003578	0.603953	0.000321213	0.00114975	4	1	DPCD
rXLOC_040517	26	22190307	22197184	22228480	22311346	ENSBTAG00000003579	0.622855	0.000182434	0.000698929	4	1	FBXW4
rXLOC_001419	1	53062254	53066173	53103996	53169038	ENSBTAG00000003585	0.440085	0.0132306	0.0291996	1	1	CD47
rXLOC_045045	X	130423466	130424093	130459281	130711913	ENSBTAG00000003727	0.513588	0.00312602	0.0084044	1	10	SH3KBP1
rXLOC_045053	X	130432550	130433452	130459281	130711913	ENSBTAG00000003727	0.530863	0.00212264	0.00600276	1	10	SH3KBP1
rXLOC_045046	X	130424538	130424911	130459281	130711913	ENSBTAG00000003727	0.416626	0.0197277	0.0411065	1	10	SH3KBP1
rXLOC_045051	X	130428337	130430157	130459281	130711913	ENSBTAG00000003727	0.840842	3.20561e-09	4.91561e-08	1	10	SH3KBP1
rXLOC_045052	X	130430727	130432457	130459281	130711913	ENSBTAG00000003727	0.689133	1.8104e-05	9.09775e-05	1	10	SH3KBP1
rXLOC_045062	X	130454196	130454982	130459281	130711913	ENSBTAG00000003727	0.443715	0.0124072	0.0276331	1	10	SH3KBP1
rXLOC_045063	X	130455243	130459146	130459281	130711913	ENSBTAG00000003727	0.644987	8.96221e-05	0.000373519	1	10	SH3KBP1
rXLOC_045054	X	130433549	130434521	130459281	130711913	ENSBTAG00000003727	0.780096	2.29108e-07	1.94809e-06	1	10	SH3KBP1
rXLOC_045059	X	130449580	130450338	130459281	130711913	ENSBTAG00000003727	0.745091	1.52447e-06	1.02571e-05	1	10	SH3KBP1
rXLOC_045060	X	130451195	130451878	130459281	130711913	ENSBTAG00000003727	0.459184	0.00936363	0.0216958	1	10	SH3KBP1
rXLOC_006788	6	118049970	118061279	118023637	118025125	ENSBTAG00000003766	0.644662	9.06008e-05	0.00037712	1	1	BLOC1S4
rXLOC_020092	2	125500693	125500896	125468461	125475905	ENSBTAG00000003788	0.408514	0.0225121	0.0460119	5	1	RCC1
rXLOC_029741	18	45893348	45893776	45932691	45957028	ENSBTAG00000003820	0.443482	0.0124587	0.0277315	2	1	GRAMD1A
rXLOC_034316	4	43796712	43797026	43834354	43884954	ENSBTAG00000003825	0.608783	0.000278927	0.00101555	3	1	PTPN12
rXLOC_003821	2	136186456	136187443	136187693	136192151	ENSBTAG00000003832	0.568803	0.00084119	0.00267559	1	1	MFAP2
rXLOC_027009	25	28507375	28507684	28509094	28534880	ENSBTAG00000003842	0.581481	0.000601931	0.00199564	3	1	RABGEF1
rXLOC_031620	23	32440131	32440924	32463210	32520458	ENSBTAG00000003892	0.490681	0.00506909	0.012777	1	1	NA
rXLOC_001153	1	155014688	155017291	155004507	155009732	ENSBTAG00000003916	0.746035	1.45432e-06	9.84093e-06	2	1	DPH3
rXLOC_033023	3	113615088	113615349	113578537	113621347	ENSBTAG00000003928	0.630314	0.000144447	0.000568978	2	2	ATG16L1
rXLOC_033022	3	113598483	113598756	113578537	113621347	ENSBTAG00000003928	0.581977	0.000593923	0.00197236	2	2	ATG16L1
rXLOC_014481	11	24987791	24988917	25016566	25173982	ENSBTAG00000004073	0.465355	0.00833935	0.0196362	1	2	MTA3
rXLOC_014570	11	25203317	25206263	25016566	25173982	ENSBTAG00000004073	0.758601	7.61645e-07	5.57537e-06	1	2	MTA3
rXLOC_043717	29	2633510	2635262	1965869	2605125	ENSBTAG00000004081	0.454428	0.0102237	0.0233995	1	2	FAT3
rXLOC_043718	29	2638227	2639032	1965869	2605125	ENSBTAG00000004081	0.620193	0.000197999	0.000751178	1	2	FAT3
rXLOC_029367	27	27616345	27623837	27624065	27853566	ENSBTAG00000004150	0.729496	3.22658e-06	1.98505e-05	1	1	NRG1
rXLOC_042084	27	6428781	6429584	6267201	6417208	ENSBTAG00000004231	0.470248	0.0075963	0.0181189	1	3	GPM6A
rXLOC_042124	27	6443384	6462176	6267201	6417208	ENSBTAG00000004231	0.565034	0.000926806	0.00291243	1	3	GPM6A
rXLOC_042125	27	6446299	6446849	6267201	6417208	ENSBTAG00000004231	0.402707	0.0246975	0.0497946	1	3	GPM6A
rXLOC_041070	27	33549457	33550213	33597619	33659545	ENSBTAG00000004238	0.545342	0.00151014	0.00446166	1	1	TACC1
rXLOC_033068	24	30986712	31000805	30850955	30957456	ENSBTAG00000004257	0.438658	0.0135665	0.0298343	1	1	TAF4B
rXLOC_027688	16	49613673	49614225	49581178	49611835	ENSBTAG00000004452	0.642085	9.86903e-05	0.000406674	2	1	IPO9
rXLOC_017954	19	33577136	33577456	33585303	33594740	ENSBTAG00000004496	0.518713	0.00279274	0.00762039	3	1	NA
rXLOC_040508	26	42552100	42554299	42579750	42633511	ENSBTAG00000004636	0.550976	0.00131726	0.00396011	1	1	PLEKHA1
rXLOC_033060	24	2814963	2817413	2858679	2910274	ENSBTAG00000004650	0.497131	0.00443865	0.0113898	1	1	ZNF516
rXLOC_002018	1	148799639	148804128	148678710	148773773	ENSBTAG00000004742	0.558083	0.0011049	0.00339636	1	4	RUNX1
rXLOC_002022	1	148809841	148812069	148678710	148773773	ENSBTAG00000004742	0.511239	0.00328992	0.00878558	1	4	RUNX1
rXLOC_002023	1	148812544	148831206	148678710	148773773	ENSBTAG00000004742	0.620265	0.00019756	0.000749714	1	4	RUNX1
rXLOC_002026	1	148819623	148824064	148678710	148773773	ENSBTAG00000004742	0.577353	0.000672231	0.00219859	1	4	RUNX1
rXLOC_017549	11	95731108	95732302	95780659	95805530	ENSBTAG00000004848	0.405706	0.0235482	0.0478118	1	1	OLFML2A
rXLOC_001153	1	155014688	155017291	155017757	155158936	ENSBTAG00000004891	0.716469	5.81141e-06	3.33547e-05	2	1	OXNAD1
rXLOC_040529	26	35188449	35189989	35050366	35166042	ENSBTAG00000004895	0.468176	0.00790372	0.0187491	1	1	AFAP1L2
rXLOC_025416	14	71805839	71806061	71820446	71848531	ENSBTAG00000004902	0.49942	0.00423176	0.0109285	2	1	INTS8
rXLOC_025416	14	71805839	71806061	71808697	71818065	ENSBTAG00000004906	0.567128	0.000878348	0.00277874	2	1	CCNE2
rXLOC_003008	10	42863856	42864152	42809222	42862866	ENSBTAG00000004934	0.534801	0.0019378	0.00554495	4	2	NEMF
rXLOC_003009	10	42877895	42878191	42809222	42862866	ENSBTAG00000004934	0.456631	0.00981736	0.0225973	4	2	NEMF
rXLOC_040970	26	49698076	49698633	49742225	49773421	ENSBTAG00000005027	0.584315	0.00055749	0.00186582	1	5	GLRX3
rXLOC_040972	26	49699208	49699451	49742225	49773421	ENSBTAG00000005027	0.557713	0.00111518	0.00342396	1	5	GLRX3
rXLOC_040974	26	49704781	49705103	49742225	49773421	ENSBTAG00000005027	0.536832	0.00184806	0.00532063	1	5	GLRX3
rXLOC_040975	26	49718659	49719136	49742225	49773421	ENSBTAG00000005027	0.611725	0.000255658	0.000940664	1	5	GLRX3
rXLOC_040971	26	49698684	49699098	49742225	49773421	ENSBTAG00000005027	0.674541	3.16372e-05	0.000148964	1	5	GLRX3
rXLOC_009278	8	64296366	64299814	64244150	64293418	ENSBTAG00000005133	0.744041	1.60608e-06	1.07387e-05	2	1	ANKS6
rXLOC_021858	13	18195880	18196718	18094999	18177768	ENSBTAG00000005136	0.585692	0.000536963	0.00180542	2	1	ABI1
rXLOC_043678	29	26609380	26609720	26616290	26651007	ENSBTAG00000005147	0.513959	0.0031008	0.00834549	2	2	HPS5
rXLOC_043679	29	26612049	26612409	26616290	26651007	ENSBTAG00000005147	0.553269	0.00124517	0.0037702	2	2	HPS5
rXLOC_043679	29	26612049	26612409	26579175	26608794	ENSBTAG00000005160	0.687452	1.93379e-05	9.64352e-05	2	2	GTF2H1
rXLOC_043678	29	26609380	26609720	26579175	26608794	ENSBTAG00000005160	0.588433	0.000498071	0.00169017	2	2	GTF2H1
rXLOC_017553	11	103119935	103122710	102967047	103099918	ENSBTAG00000005190	0.452569	0.0105775	0.0240944	2	1	TSC1
rXLOC_015249	11	6959756	6965588	6876948	6929909	ENSBTAG00000005273	0.480757	0.00618819	0.0151812	1	3	IL1R1
rXLOC_015247	11	6940831	6941721	6876948	6929909	ENSBTAG00000005273	0.701827	1.08486e-05	5.78721e-05	1	3	IL1R1
rXLOC_014210	11	6814871	6856605	6876948	6929909	ENSBTAG00000005273	0.607453	0.000290048	0.00105108	1	3	IL1R1
rXLOC_010940	15	43689413	43689680	43668580	43682433	ENSBTAG00000005278	0.553966	0.00122393	0.00371399	4	1	WEE1
rXLOC_024147	13	73774110	73776095	73750479	73773983	ENSBTAG00000005280	0.446239	0.0118604	0.0265842	1	1	ADA
rXLOC_012319	9	44161250	44164624	44166445	44204874	ENSBTAG00000005400	0.734278	2.57792e-06	1.62887e-05	1	1	NA
rXLOC_010121	8	112906917	112911605	112948194	112954511	ENSBTAG00000005403	0.518385	0.00281313	0.00766871	2	1	ADI1
rXLOC_033980	24	57923532	57925356	57965974	58053921	ENSBTAG00000005412	0.433265	0.0149014	0.0323337	1	6	NEDD4L
rXLOC_033975	24	57921634	57922301	57965974	58053921	ENSBTAG00000005412	0.560667	0.00103549	0.00320907	1	6	NEDD4L
rXLOC_034005	24	57933523	57933736	57965974	58053921	ENSBTAG00000005412	0.591133	0.000462206	0.00158284	1	6	NEDD4L
rXLOC_033989	24	57928816	57929091	57965974	58053921	ENSBTAG00000005412	0.628188	0.000154482	0.000603671	1	6	NEDD4L
rXLOC_033979	24	57922352	57923036	57965974	58053921	ENSBTAG00000005412	0.526288	0.00235643	0.00657414	1	6	NEDD4L
rXLOC_033988	24	57928310	57928666	57965974	58053921	ENSBTAG00000005412	0.481144	0.00614087	0.015081	1	6	NEDD4L
rXLOC_024609	13	18445780	18446109	18359845	18395890	ENSBTAG00000005492	0.472177	0.00731905	0.0175473	1	1	CCNY
rXLOC_006700	6	118203445	118203922	118212844	118312151	ENSBTAG00000005493	0.4925	0.00488398	0.0123723	2	1	TBC1D14
rXLOC_003304	2	31581551	31583097	31630686	31682792	ENSBTAG00000005501	0.779379	2.38979e-07	2.02121e-06	1	16	NA
rXLOC_003305	2	31583365	31583663	31630686	31682792	ENSBTAG00000005501	0.553235	0.00124621	0.00377296	1	16	NA
rXLOC_003308	2	31583950	31585952	31630686	31682792	ENSBTAG00000005501	0.464573	0.00846369	0.0198881	1	16	NA
rXLOC_003309	2	31586112	31588018	31630686	31682792	ENSBTAG00000005501	0.773019	3.45147e-07	2.78688e-06	1	16	NA
rXLOC_003329	2	31601858	31603123	31630686	31682792	ENSBTAG00000005501	0.517586	0.00286327	0.00778734	1	16	NA
rXLOC_003415	2	31607489	31607861	31630686	31682792	ENSBTAG00000005501	0.706828	8.80247e-06	4.81181e-05	1	16	NA
rXLOC_003416	2	31608032	31609496	31630686	31682792	ENSBTAG00000005501	0.81333	2.68109e-08	3.02704e-07	1	16	NA
rXLOC_003413	2	31603279	31603749	31630686	31682792	ENSBTAG00000005501	0.770609	3.95511e-07	3.13949e-06	1	16	NA
rXLOC_003414	2	31604126	31607259	31630686	31682792	ENSBTAG00000005501	0.695673	1.39508e-05	7.22696e-05	1	16	NA
rXLOC_003423	2	31613492	31613796	31630686	31682792	ENSBTAG00000005501	0.43441	0.0146092	0.0317895	1	16	NA
rXLOC_003425	2	31614618	31614979	31630686	31682792	ENSBTAG00000005501	0.552725	0.00126195	0.00381453	1	16	NA
rXLOC_003418	2	31609666	31609994	31630686	31682792	ENSBTAG00000005501	0.568408	0.000849838	0.00269965	1	16	NA
rXLOC_003421	2	31610142	31610881	31630686	31682792	ENSBTAG00000005501	0.424879	0.0171933	0.0365471	1	16	NA
rXLOC_003633	2	31685532	31685971	31630686	31682792	ENSBTAG00000005501	0.686533	2.0044e-05	9.95401e-05	2	16	NA
rXLOC_003431	2	31616719	31617916	31630686	31682792	ENSBTAG00000005501	0.488382	0.0053116	0.0133042	1	16	NA
rXLOC_003442	2	31620612	31621094	31630686	31682792	ENSBTAG00000005501	0.415527	0.0200874	0.041746	1	16	NA
rXLOC_031593	22	61209393	61210026	61189669	61201147	ENSBTAG00000005617	0.541591	0.00165178	0.00482457	1	1	SLC41A3
rXLOC_034478	24	32981801	32982111	32921538	32979912	ENSBTAG00000005635	0.512513	0.00320016	0.00857716	1	9	TTC39C
rXLOC_034481	24	32988915	32989448	32921538	32979912	ENSBTAG00000005635	0.429383	0.0159286	0.0342336	1	9	TTC39C
rXLOC_034492	24	33010811	33011238	32921538	32979912	ENSBTAG00000005635	0.63812	0.000112399	0.0004561	1	9	TTC39C
rXLOC_034479	24	32982358	32982843	32921538	32979912	ENSBTAG00000005635	0.432559	0.0150839	0.0326728	1	9	TTC39C
rXLOC_034495	24	33016882	33017135	32921538	32979912	ENSBTAG00000005635	0.495442	0.00459691	0.0117406	1	9	TTC39C
rXLOC_034485	24	32994828	32995311	32921538	32979912	ENSBTAG00000005635	0.528665	0.00223233	0.00627186	1	9	TTC39C
rXLOC_034498	24	33023771	33024231	32921538	32979912	ENSBTAG00000005635	0.436553	0.0140752	0.0307908	2	9	TTC39C
rXLOC_034494	24	33012903	33013947	32921538	32979912	ENSBTAG00000005635	0.44912	0.0112611	0.0254262	1	9	TTC39C
rXLOC_034497	24	33020844	33021386	32921538	32979912	ENSBTAG00000005635	0.411435	0.0214744	0.044196	1	9	TTC39C
rXLOC_033087	24	34584927	34590017	34549658	34579148	ENSBTAG00000005734	0.553606	0.00123485	0.0037429	1	1	NA
rXLOC_010282	14	23874638	23879749	23884842	23886642	ENSBTAG00000005748	0.586016	0.000532219	0.00179143	1	1	SOX17
rXLOC_044631	X	35433111	35434958	35452632	35491147	ENSBTAG00000005776	0.655505	6.26679e-05	0.000272404	3	1	ZNF185
rXLOC_012702	9	70069907	70070227	69916605	70027346	ENSBTAG00000005960	0.459538	0.00930197	0.0215728	1	1	EPB41L2
rXLOC_027312	26	15882417	15882654	15857421	15897465	ENSBTAG00000005979	0.510777	0.00332301	0.00886222	3	1	HELLS
rXLOC_015819	11	60002397	60003520	59791217	59987854	ENSBTAG00000006027	0.548296	0.00140614	0.00419236	1	4	USP34
rXLOC_015787	11	59989480	59991385	59791217	59987854	ENSBTAG00000006027	0.706675	8.85937e-06	4.83928e-05	1	4	USP34
rXLOC_015807	11	59998766	59998984	59791217	59987854	ENSBTAG00000006027	0.640252	0.000104829	0.000428906	1	4	USP34
rXLOC_015811	11	60000959	60001421	59791217	59987854	ENSBTAG00000006027	0.427607	0.0164177	0.0351315	1	4	USP34
rXLOC_027681	16	2046912	2049771	2066067	2103323	ENSBTAG00000006255	0.424199	0.0173914	0.036907	1	1	MDM4
rXLOC_043067	28	43797799	43800849	43677656	43749033	ENSBTAG00000006288	0.505409	0.00372906	0.00979401	1	1	VSTM4
rXLOC_014161	11	6763458	6764347	6721485	6757777	ENSBTAG00000006343	0.650134	7.53567e-05	0.00032055	1	3	IL1R2
rXLOC_014207	11	6784510	6786110	6721485	6757777	ENSBTAG00000006343	0.449071	0.0112711	0.0254457	1	3	IL1R2
rXLOC_014191	11	6764459	6765558	6721485	6757777	ENSBTAG00000006343	0.677306	2.85291e-05	0.000135964	1	3	IL1R2
rXLOC_034500	24	57364846	57365763	57298434	57333273	ENSBTAG00000006393	0.529755	0.00217732	0.0061371	2	1	FECH
rXLOC_029326	18	45033515	45035477	44979578	45007642	ENSBTAG00000006396	0.644069	9.24083e-05	0.000383752	3	1	GPI
rXLOC_039651	7	41115463	41115731	41154755	41179540	ENSBTAG00000006428	0.863426	4.05929e-10	8.63752e-09	3	1	ZNF354A
rXLOC_021858	13	18195880	18196718	18182707	18224123	ENSBTAG00000006529	0.587239	0.000514698	0.00173958	2	1	PDSS1
rXLOC_024745	13	60099567	60100802	60077491	60091145	ENSBTAG00000006639	0.426034	0.0168613	0.0359425	1	1	CSTF1
rXLOC_029966	19	54239556	54240361	54240689	54261902	ENSBTAG00000006663	0.52002	0.00271284	0.00743056	1	1	CYTH1
rXLOC_033084	24	33887356	33888630	33895222	33948196	ENSBTAG00000006743	0.459389	0.0093279	0.0216245	2	1	RBBP8
rXLOC_009292	8	71495660	71497137	71419941	71457015	ENSBTAG00000006768	0.48333	0.00587956	0.0145248	2	1	ENTPD4
rXLOC_030751	20	71358758	71359664	71395142	71420351	ENSBTAG00000006775	0.591776	0.000454023	0.00155823	1	1	SLC12A7
rXLOC_001405	1	52540840	52545341	52548841	52841455	ENSBTAG00000006893	0.448327	0.0114236	0.025741	1	1	BBX
rXLOC_030753	20	71555882	71556401	71496994	71511149	ENSBTAG00000006972	0.559552	0.00106497	0.00328878	2	1	TRIP13
rXLOC_029846	19	5308872	5309518	5221507	5283308	ENSBTAG00000007013	0.647788	8.15868e-05	0.000343822	3	2	TOM1L1
rXLOC_029816	19	5304198	5304416	5221507	5283308	ENSBTAG00000007013	0.531847	0.00207507	0.00588548	3	2	TOM1L1
rXLOC_029816	19	5304198	5304416	5283759	5290259	ENSBTAG00000007015	0.561094	0.00102439	0.00317896	3	2	COX11
rXLOC_029846	19	5308872	5309518	5283759	5290259	ENSBTAG00000007015	0.561777	0.00100685	0.00313133	3	2	COX11
rXLOC_001050	1	146773909	146774129	146785260	146840277	ENSBTAG00000007100	0.625991	0.000165499	0.000641442	2	11	TRAPPC10
rXLOC_001049	1	146771215	146771580	146785260	146840277	ENSBTAG00000007100	0.49856	0.00430845	0.0110998	2	11	TRAPPC10
rXLOC_001053	1	146778045	146778516	146785260	146840277	ENSBTAG00000007100	0.516649	0.00292308	0.00792846	2	11	TRAPPC10
rXLOC_001047	1	146768252	146769952	146785260	146840277	ENSBTAG00000007100	0.868878	2.33238e-10	5.44962e-09	2	11	TRAPPC10
rXLOC_001054	1	146778939	146779212	146785260	146840277	ENSBTAG00000007100	0.415003	0.0202606	0.0420533	2	11	TRAPPC10
rXLOC_001045	1	146739689	146742219	146785260	146840277	ENSBTAG00000007100	0.516234	0.00294991	0.00799163	2	11	TRAPPC10
rXLOC_001056	1	146781296	146781776	146785260	146840277	ENSBTAG00000007100	0.771674	3.72478e-07	2.979e-06	2	11	TRAPPC10
rXLOC_001051	1	146775201	146775542	146785260	146840277	ENSBTAG00000007100	0.5026	0.00395802	0.0103131	2	11	TRAPPC10
rXLOC_001058	1	146784058	146784366	146785260	146840277	ENSBTAG00000007100	0.502885	0.00393428	0.0102595	1	11	TRAPPC10
rXLOC_001048	1	146770128	146770802	146785260	146840277	ENSBTAG00000007100	0.683156	2.28413e-05	0.000111718	2	11	TRAPPC10
rXLOC_001052	1	146776822	146777084	146785260	146840277	ENSBTAG00000007100	0.42897	0.0160411	0.0344407	1	11	TRAPPC10
rXLOC_007149	7	93264972	93269211	93240419	93253094	ENSBTAG00000007116	0.573394	0.00074634	0.00240952	1	1	ARRDC3
rXLOC_021280	13	7564947	7567896	7466618	7532561	ENSBTAG00000007130	0.493245	0.00480991	0.0122098	1	1	ESF1
rXLOC_021865	13	18687894	18746599	18592918	18664294	ENSBTAG00000007133	0.587448	0.000511749	0.00173082	1	1	CUL2
rXLOC_037495	25	9366842	9398343	9330475	9359612	ENSBTAG00000007177	0.612353	0.000250923	0.00092532	1	2	EMP2
rXLOC_037499	25	9367693	9373200	9330475	9359612	ENSBTAG00000007177	0.587384	0.000512651	0.0017335	1	2	EMP2
rXLOC_006313	3	120291172	120295929	120320961	120324657	ENSBTAG00000007215	0.442605	0.0126543	0.0281049	1	1	NA
rXLOC_029952	19	25615422	25615720	25636461	25650975	ENSBTAG00000007430	0.506856	0.00361558	0.00953516	2	4	MYBBP1A
rXLOC_029948	19	25599687	25599935	25636461	25650975	ENSBTAG00000007430	0.461703	0.0089334	0.0208349	2	4	MYBBP1A
rXLOC_029953	19	25616944	25617355	25636461	25650975	ENSBTAG00000007430	0.489559	0.00518622	0.0130321	2	4	MYBBP1A
rXLOC_029951	19	25607597	25607843	25636461	25650975	ENSBTAG00000007430	0.500549	0.00413275	0.0107066	2	4	MYBBP1A
rXLOC_040490	26	40388480	40396734	40346540	40380689	ENSBTAG00000007441	0.501558	0.00404596	0.0105115	1	1	SEC23IP
rXLOC_040517	26	22190307	22197184	22001775	22172725	ENSBTAG00000007476	0.496207	0.00452463	0.0115806	4	1	BTRC
rXLOC_014833	11	87518465	87519086	87565731	87616670	ENSBTAG00000007485	0.689027	1.81801e-05	9.13157e-05	2	3	GRHL1
rXLOC_014815	11	87516740	87517080	87565731	87616670	ENSBTAG00000007485	0.693314	1.53375e-05	7.85808e-05	2	3	GRHL1
rXLOC_014832	11	87517352	87517579	87565731	87616670	ENSBTAG00000007485	0.500465	0.00414001	0.010723	2	3	GRHL1
rXLOC_024156	13	76815501	76816837	76847444	76875680	ENSBTAG00000007489	0.728216	3.42365e-06	2.09155e-05	1	2	NCOA3
rXLOC_024157	13	76818606	76819470	76847444	76875680	ENSBTAG00000007489	0.583892	0.000563934	0.00188473	1	2	NCOA3
rXLOC_040549	26	37566147	37568952	37598736	37690332	ENSBTAG00000007578	0.491523	0.00498272	0.0125885	1	1	SHTN1
rXLOC_013800	9	102099620	102100568	101987619	102068801	ENSBTAG00000007758	0.410081	0.0219503	0.0450305	1	3	PDE10A
rXLOC_013783	9	102094528	102096706	101987619	102068801	ENSBTAG00000007758	0.452681	0.0105559	0.024052	1	3	PDE10A
rXLOC_013772	9	102086623	102087688	101987619	102068801	ENSBTAG00000007758	0.408706	0.0224426	0.0458908	1	3	PDE10A
rXLOC_044631	X	35433111	35434958	35382935	35386969	ENSBTAG00000007844	0.480396	0.00623257	0.0152752	3	1	CETN2
rXLOC_028266	17	59338683	59342101	59378966	59410889	ENSBTAG00000007855	0.47932	0.00636646	0.0155582	2	1	VSIG10
rXLOC_043006	28	43267090	43269087	43204020	43239165	ENSBTAG00000007878	0.419861	0.0186996	0.0392684	1	1	ARHGAP22
rXLOC_004066	11	88446930	88450243	88474151	88559541	ENSBTAG00000007963	0.628048	0.000155163	0.000606015	2	2	KIDINS220
rXLOC_014894	11	88562746	88563803	88474151	88559541	ENSBTAG00000007963	0.732501	2.80366e-06	1.75388e-05	2	2	KIDINS220
rXLOC_027725	17	47321283	47321593	47324800	47352599	ENSBTAG00000007988	0.467005	0.00808213	0.0191132	1	2	STX2
rXLOC_027730	17	47355975	47359385	47324800	47352599	ENSBTAG00000007988	0.438423	0.0136226	0.02994	1	2	STX2
rXLOC_006277	3	110010937	110013236	110025912	110055110	ENSBTAG00000007994	0.461634	0.00894486	0.0208579	2	1	OSCP1
rXLOC_005068	3	59843207	59844052	59792647	59809111	ENSBTAG00000008118	0.576213	0.000692872	0.00225763	1	5	RPF1
rXLOC_005031	3	59814400	59815683	59792647	59809111	ENSBTAG00000008118	0.537151	0.00183429	0.00528609	2	5	RPF1
rXLOC_005048	3	59833734	59837359	59792647	59809111	ENSBTAG00000008118	0.605187	0.000309904	0.0011141	2	5	RPF1
rXLOC_005083	3	59845131	59846596	59792647	59809111	ENSBTAG00000008118	0.406361	0.023303	0.047387	1	5	RPF1
rXLOC_005085	3	59855539	59856256	59792647	59809111	ENSBTAG00000008118	0.496052	0.00453919	0.0116128	1	5	RPF1
rXLOC_005048	3	59833734	59837359	59783839	59791977	ENSBTAG00000008122	0.546445	0.00147054	0.00435941	2	2	NA
rXLOC_005031	3	59814400	59815683	59783839	59791977	ENSBTAG00000008122	0.410925	0.0216525	0.0445088	2	2	NA
rXLOC_027642	16	1684105	1684426	1716803	1728817	ENSBTAG00000008132	0.428079	0.0162863	0.0348908	1	1	SOX13
rXLOC_027705	16	81355839	81366404	81285131	81329337	ENSBTAG00000008153	0.674497	3.16881e-05	0.000149176	3	3	CAMSAP2
rXLOC_027704	16	81266055	81267254	81285131	81329337	ENSBTAG00000008153	0.577617	0.000667523	0.00218508	1	3	CAMSAP2
rXLOC_027674	16	81264449	81265739	81285131	81329337	ENSBTAG00000008153	0.435079	0.0144407	0.031475	1	3	CAMSAP2
rXLOC_014874	11	88345453	88358853	88390471	88444776	ENSBTAG00000008160	0.482198	0.00601362	0.0148105	1	4	MBOAT2
rXLOC_014877	11	88356494	88358778	88390471	88444776	ENSBTAG00000008160	0.55107	0.00131426	0.00395222	1	4	MBOAT2
rXLOC_014878	11	88380863	88383346	88390471	88444776	ENSBTAG00000008160	0.533848	0.00198121	0.00565294	1	4	MBOAT2
rXLOC_004066	11	88446930	88450243	88390471	88444776	ENSBTAG00000008160	0.848052	1.7186e-09	2.89928e-08	2	4	MBOAT2
rXLOC_029465	18	7710301	7714179	7755291	7768469	ENSBTAG00000008213	0.737946	2.16325e-06	1.39568e-05	3	1	ATMIN
rXLOC_014833	11	87518465	87519086	87466581	87473817	ENSBTAG00000008216	0.641678	0.000100026	0.00041153	2	3	RRM2
rXLOC_014815	11	87516740	87517080	87466581	87473817	ENSBTAG00000008216	0.432183	0.0151819	0.0328547	2	3	RRM2
rXLOC_014832	11	87517352	87517579	87466581	87473817	ENSBTAG00000008216	0.615422	0.000228868	0.000853354	2	3	RRM2
rXLOC_024595	13	17979622	17980293	17906392	17974166	ENSBTAG00000008288	0.768877	4.35763e-07	3.4175e-06	3	1	ANKRD26
rXLOC_024005	13	60341444	60342261	60276502	60303755	ENSBTAG00000008303	0.558926	0.00108181	0.0033342	1	1	NA
rXLOC_001226	1	1300322	1302421	1233910	1264762	ENSBTAG00000008482	0.523241	0.00252428	0.00697954	4	1	SON
rXLOC_024124	13	72827033	72828135	72804660	72810323	ENSBTAG00000008527	0.604932	0.00031221	0.00112139	1	1	SRSF6
rXLOC_020214	2	135529990	135769424	135784598	135809900	ENSBTAG00000008579	0.737051	2.2584e-06	1.44965e-05	3	2	RCC2
rXLOC_004853	2	135782468	135782825	135784598	135809900	ENSBTAG00000008579	0.670258	3.70527e-05	0.000171276	2	2	RCC2
rXLOC_005680	12	31512165	31514386	31463869	31481900	ENSBTAG00000008686	0.670149	3.72009e-05	0.000171881	5	2	SLC46A3
rXLOC_018286	12	31504040	31524958	31463869	31481900	ENSBTAG00000008686	0.574223	0.000730253	0.00236396	2	2	SLC46A3
rXLOC_033075	24	33628713	33666648	33687908	33792573	ENSBTAG00000008705	0.412555	0.0210872	0.0435146	2	1	NA
rXLOC_034502	24	58939672	59048668	58886144	58924772	ENSBTAG00000008723	0.442323	0.0127178	0.028226	1	1	CCBE1
rXLOC_032316	3	46837609	46837822	46860032	46910656	ENSBTAG00000008809	0.609346	0.000274332	0.00100083	2	1	NA
rXLOC_009601	8	9919533	9922289	9832644	9870025	ENSBTAG00000008844	0.533946	0.0019767	0.00564175	1	2	EXTL3
rXLOC_009595	8	9915306	9916982	9832644	9870025	ENSBTAG00000008844	0.504146	0.00383056	0.0100247	1	2	EXTL3
rXLOC_016048	11	68354588	68355048	68383793	68385266	ENSBTAG00000008985	0.514527	0.00306255	0.008256	1	2	NA
rXLOC_016126	11	68357964	68358679	68383793	68385266	ENSBTAG00000008985	0.750327	1.17102e-06	8.1342e-06	1	2	NA
rXLOC_009278	8	64296366	64299814	64318050	64349112	ENSBTAG00000009037	0.787163	1.49887e-07	1.34563e-06	2	1	GALNT12
rXLOC_028361	17	57355131	57355402	57398014	57422729	ENSBTAG00000009101	0.444217	0.0122969	0.0274223	1	1	SH2B3
rXLOC_044349	X	7898277	7901889	7938893	8018893	ENSBTAG00000009121	0.815839	2.24184e-08	2.59438e-07	1	20	STAG2
rXLOC_044350	X	7901975	7903131	7938893	8018893	ENSBTAG00000009121	0.871326	1.80403e-10	4.40618e-09	1	20	STAG2
rXLOC_044351	X	7903501	7904679	7938893	8018893	ENSBTAG00000009121	0.833184	6.0148e-09	8.39901e-08	1	20	STAG2
rXLOC_044352	X	7905019	7905423	7938893	8018893	ENSBTAG00000009121	0.758678	7.58558e-07	5.55553e-06	1	20	STAG2
rXLOC_044353	X	7905770	7906548	7938893	8018893	ENSBTAG00000009121	0.71976	5.02401e-06	2.93341e-05	1	20	STAG2
rXLOC_044354	X	7907814	7908098	7938893	8018893	ENSBTAG00000009121	0.652159	7.03251e-05	0.000301582	1	20	STAG2
rXLOC_044355	X	7908501	7908777	7938893	8018893	ENSBTAG00000009121	0.640408	0.000104295	0.00042698	1	20	STAG2
rXLOC_044356	X	7909835	7910115	7938893	8018893	ENSBTAG00000009121	0.720968	4.76026e-06	2.79709e-05	1	20	STAG2
rXLOC_044357	X	7910301	7910633	7938893	8018893	ENSBTAG00000009121	0.634366	0.00012692	0.000507667	1	20	STAG2
rXLOC_044361	X	7914430	7914943	7938893	8018893	ENSBTAG00000009121	0.667671	4.07148e-05	0.000186141	1	20	STAG2
rXLOC_044362	X	7914997	7915279	7938893	8018893	ENSBTAG00000009121	0.749308	1.23328e-06	8.51324e-06	1	20	STAG2
rXLOC_044363	X	7915715	7916132	7938893	8018893	ENSBTAG00000009121	0.790782	1.19869e-07	1.10775e-06	1	20	STAG2
rXLOC_044364	X	7916611	7919693	7938893	8018893	ENSBTAG00000009121	0.843207	2.62166e-09	4.14415e-08	1	20	STAG2
rXLOC_044365	X	7920728	7921609	7938893	8018893	ENSBTAG00000009121	0.843622	2.53008e-09	4.02118e-08	1	20	STAG2
rXLOC_044366	X	7921702	7921942	7938893	8018893	ENSBTAG00000009121	0.423937	0.0174681	0.0370462	1	20	STAG2
rXLOC_044367	X	7922161	7922463	7938893	8018893	ENSBTAG00000009121	0.502447	0.00397085	0.0103421	1	20	STAG2
rXLOC_044368	X	7922573	7923903	7938893	8018893	ENSBTAG00000009121	0.772783	3.49804e-07	2.81974e-06	1	20	STAG2
rXLOC_044369	X	7928924	7929209	7938893	8018893	ENSBTAG00000009121	0.828592	8.64189e-09	1.14465e-07	1	20	STAG2
rXLOC_044370	X	7929549	7929804	7938893	8018893	ENSBTAG00000009121	0.637711	0.000113906	0.000461491	1	20	STAG2
rXLOC_044372	X	7936859	7937114	7938893	8018893	ENSBTAG00000009121	0.618173	0.000210584	0.000793059	1	20	STAG2
rXLOC_024868	13	70606120	70617945	70666141	70683589	ENSBTAG00000009165	0.76001	7.06673e-07	5.22072e-06	1	1	LPIN3
rXLOC_001226	1	1300322	1302421	1308527	1310072	ENSBTAG00000009187	0.745363	1.50397e-06	1.01358e-05	4	1	DNAJC28
rXLOC_001226	1	1300322	1302421	1265743	1292028	ENSBTAG00000009188	0.498321	0.00433	0.0111479	4	1	GART
rXLOC_043699	29	37047091	37048001	36988682	37011135	ENSBTAG00000009210	0.78909	1.33142e-07	1.21372e-06	1	1	ZBTB44
rXLOC_001123	1	152871462	152877207	152880454	152890252	ENSBTAG00000009214	0.865387	3.33521e-10	7.33426e-09	1	1	ETS2
rXLOC_044631	X	35433111	35434958	35387262	35413263	ENSBTAG00000009231	0.597965	0.000381457	0.00133722	3	1	NSDHL
rXLOC_001742	1	88544638	88547502	88504290	88533061	ENSBTAG00000009232	0.782832	1.94763e-07	1.69069e-06	3	1	PIK3CA
rXLOC_001742	1	88544638	88547502	88484533	88495379	ENSBTAG00000009235	0.710722	7.45834e-06	4.1571e-05	3	1	KCNMB3
rXLOC_043887	29	29779113	29783104	29694499	29757830	ENSBTAG00000009315	0.429191	0.0159808	0.0343298	1	1	CDON
rXLOC_030534	19	62462163	62463361	62506950	62514776	ENSBTAG00000009345	0.63047	0.000143735	0.000566504	2	1	AMZ2
rXLOC_006646	5	116902700	116903114	116756235	116897163	ENSBTAG00000009351	0.628615	0.000152419	0.000596565	1	1	ATXN10
rXLOC_040956	26	45631978	45633579	45588127	45621573	ENSBTAG00000009439	0.46097	0.00905673	0.0210824	1	1	EDRF1
rXLOC_027513	15	74919962	74925102	74847959	74889003	ENSBTAG00000009518	0.677581	2.82362e-05	0.000134729	2	1	ALKBH3
rXLOC_044500	X	19665898	19667635	19608676	19659279	ENSBTAG00000009523	0.528914	0.00221967	0.00624087	1	1	SLC9A6
rXLOC_025697	14	3866441	3870033	3870893	4065010	ENSBTAG00000009578	0.743289	1.66691e-06	1.1096e-05	1	1	PTK2
rXLOC_027312	26	15882417	15882654	15754511	15850136	ENSBTAG00000009693	0.468281	0.00788794	0.0187168	3	1	TBC1D12
rXLOC_009249	8	63373940	63376639	63298019	63335301	ENSBTAG00000009732	0.613155	0.000244982	0.000906017	2	1	NCBP1
rXLOC_009249	8	63373940	63376639	63338261	63365679	ENSBTAG00000009734	0.535534	0.001905	0.00546311	2	1	XPA
rXLOC_027709	17	45413071	45413395	45418676	45455896	ENSBTAG00000009755	0.613656	0.000241339	0.00089415	2	2	GOLGA3
rXLOC_028299	17	45463942	45465636	45418676	45455896	ENSBTAG00000009755	0.641465	0.00010073	0.000414081	3	2	GOLGA3
rXLOC_034468	24	4294913	4295623	4267545	4278276	ENSBTAG00000009841	0.570678	0.000801246	0.00256404	2	2	CNDP2
rXLOC_034467	24	4293439	4294649	4267545	4278276	ENSBTAG00000009841	0.721292	4.69153e-06	2.76141e-05	2	2	CNDP2
rXLOC_004916	3	58719065	58720403	58678779	58681686	ENSBTAG00000009844	0.506066	0.0036772	0.00967584	1	3	CYR61
rXLOC_004913	3	58696346	58697235	58678779	58681686	ENSBTAG00000009844	0.444125	0.0123169	0.0274606	1	3	CYR61
rXLOC_004917	3	58720908	58723472	58678779	58681686	ENSBTAG00000009844	0.521344	0.0026339	0.0072423	1	3	CYR61
rXLOC_040488	26	40331287	40332012	40293282	40331111	ENSBTAG00000009877	0.47528	0.00689142	0.0166596	2	1	MCMBP
rXLOC_019839	12	31965932	31966706	31861044	31941991	ENSBTAG00000009912	0.426521	0.016723	0.0356901	1	2	PAN3
rXLOC_019846	12	31971426	31971678	31861044	31941991	ENSBTAG00000009912	0.852924	1.10727e-09	2.00153e-08	1	2	PAN3
rXLOC_033079	24	33639223	33639708	33549186	33626761	ENSBTAG00000010037	0.436939	0.0139808	0.0306135	1	4	TMEM241
rXLOC_033076	24	33633077	33633648	33549186	33626761	ENSBTAG00000010037	0.607984	0.00028556	0.00103677	1	4	TMEM241
rXLOC_033075	24	33628713	33666648	33549186	33626761	ENSBTAG00000010037	0.480759	0.00618787	0.0151805	2	4	TMEM241
rXLOC_033083	24	33646031	33646382	33549186	33626761	ENSBTAG00000010037	0.48149	0.00609882	0.0149917	1	4	TMEM241
rXLOC_011675	9	93087360	93089788	93127891	93241341	ENSBTAG00000010047	0.534547	0.0019493	0.0055736	1	1	TIAM2
rXLOC_017641	19	9827638	9827847	9738376	9847849	ENSBTAG00000010167	0.496822	0.0044673	0.0114534	8	4	TEX14
rXLOC_017640	19	9817745	9817959	9738376	9847849	ENSBTAG00000010167	0.472357	0.00729366	0.0174948	7	4	TEX14
rXLOC_017638	19	9798918	9799131	9738376	9847849	ENSBTAG00000010167	0.408415	0.0225479	0.0460742	6	4	TEX14
rXLOC_017643	19	9836919	9837133	9738376	9847849	ENSBTAG00000010167	0.454868	0.0101414	0.0232374	8	4	TEX14
rXLOC_034088	3	118172572	118176347	118134026	118158557	ENSBTAG00000010176	0.867331	2.73642e-10	6.22205e-09	2	1	ILKAP
rXLOC_043664	29	18634890	18636570	18684328	18780241	ENSBTAG00000010191	0.686415	2.01359e-05	9.99433e-05	1	9	PAK1
rXLOC_043665	29	18636635	18638654	18684328	18780241	ENSBTAG00000010191	0.641727	9.98623e-05	0.000410933	1	9	PAK1
rXLOC_043669	29	18648076	18649227	18684328	18780241	ENSBTAG00000010191	0.639073	0.000108957	0.000443763	1	9	PAK1
rXLOC_043670	29	18653576	18654023	18684328	18780241	ENSBTAG00000010191	0.583743	0.000566221	0.00189143	1	9	PAK1
rXLOC_043671	29	18654145	18655197	18684328	18780241	ENSBTAG00000010191	0.595338	0.000410901	0.00142748	1	9	PAK1
rXLOC_043668	29	18641609	18643030	18684328	18780241	ENSBTAG00000010191	0.611165	0.000259951	0.00095454	1	9	PAK1
rXLOC_043674	29	18663633	18665805	18684328	18780241	ENSBTAG00000010191	0.729719	3.19332e-06	1.96701e-05	1	9	PAK1
rXLOC_043675	29	18677462	18679045	18684328	18780241	ENSBTAG00000010191	0.40975	0.022068	0.0452365	1	9	PAK1
rXLOC_043673	29	18656336	18659542	18684328	18780241	ENSBTAG00000010191	0.557182	0.00113004	0.0034638	1	9	PAK1
rXLOC_010797	9	68094431	68097551	68129102	68665593	ENSBTAG00000010229	0.535632	0.00190064	0.00545224	1	2	LAMA2
rXLOC_010796	9	68091501	68091789	68129102	68665593	ENSBTAG00000010229	0.669379	3.82625e-05	0.000176207	1	2	LAMA2
rXLOC_008431	8	1858095	1859281	1792852	1816770	ENSBTAG00000010326	0.639406	0.000107777	0.000439524	1	5	AADAT
rXLOC_008425	8	1764908	1766072	1792852	1816770	ENSBTAG00000010326	0.532147	0.00206076	0.00585012	1	5	AADAT
rXLOC_008426	8	1821679	1823569	1792852	1816770	ENSBTAG00000010326	0.42267	0.0178435	0.0377258	1	5	AADAT
rXLOC_008480	8	1864629	1865513	1792852	1816770	ENSBTAG00000010326	0.59784	0.000382817	0.0013414	1	5	AADAT
rXLOC_008424	8	1745521	1746002	1792852	1816770	ENSBTAG00000010326	0.50309	0.0039172	0.0102209	2	5	AADAT
rXLOC_020092	2	125500693	125500896	125439385	125462744	ENSBTAG00000010393	0.441418	0.0129231	0.0286168	5	2	TRNAU1AP
rXLOC_020091	2	125499760	125499963	125439385	125462744	ENSBTAG00000010393	0.40894	0.022358	0.0457431	4	2	TRNAU1AP
rXLOC_031244	21	57831493	57835532	57859148	57953844	ENSBTAG00000010416	0.619368	0.000203054	0.000768039	1	2	RIN3
rXLOC_031288	21	57851977	57852427	57859148	57953844	ENSBTAG00000010416	0.518941	0.00277863	0.00758696	1	2	RIN3
rXLOC_000797	1	88429347	88431445	88263740	88387147	ENSBTAG00000010485	0.65864	5.61803e-05	0.000247357	2	1	MFN1
rXLOC_043861	29	18111306	18115304	18136840	18245033	ENSBTAG00000010505	0.446062	0.0118981	0.0266569	1	1	INTS4
rXLOC_021806	13	17054815	17057936	17093614	17185063	ENSBTAG00000010664	0.425836	0.0169179	0.0360456	1	1	PRKCQ
rXLOC_010112	8	73879959	73880471	73871608	73877643	ENSBTAG00000010829	0.496929	0.00445736	0.0114314	1	1	NA
rXLOC_029964	19	54146624	54146977	54079297	54131052	ENSBTAG00000010899	0.625515	0.000167973	0.000649879	3	1	TIMP2
rXLOC_011787	15	41408728	41409024	41298533	41373143	ENSBTAG00000010919	0.743416	1.65651e-06	1.10351e-05	2	1	USP47
rXLOC_032468	23	50224132	50224940	50234185	50323825	ENSBTAG00000010943	0.555184	0.0011876	0.00361749	1	4	NA
rXLOC_032472	23	50225016	50226029	50234185	50323825	ENSBTAG00000010943	0.5285	0.00224079	0.00629253	1	4	NA
rXLOC_032474	23	50232149	50232622	50234185	50323825	ENSBTAG00000010943	0.439638	0.013335	0.0293971	1	4	NA
rXLOC_032473	23	50230738	50231051	50234185	50323825	ENSBTAG00000010943	0.566955	0.000882268	0.00278957	1	4	NA
rXLOC_014803	11	78553272	78554288	78579476	78666984	ENSBTAG00000011155	0.554341	0.00121266	0.00368407	1	2	PUM2
rXLOC_014805	11	78558252	78558816	78579476	78666984	ENSBTAG00000011155	0.647082	8.35495e-05	0.000351107	1	2	PUM2
rXLOC_036227	25	23106506	23113985	23091497	23104117	ENSBTAG00000011162	0.40294	0.0246067	0.0496385	1	1	ZKSCAN2
rXLOC_030753	20	71555882	71556401	71602439	71645343	ENSBTAG00000011405	0.520915	0.00265922	0.00730274	2	1	CEP72
rXLOC_001033	1	146129434	146206714	146207250	146216697	ENSBTAG00000011437	0.977465	0	0	2	1	NA
rXLOC_000049	1	479410	484954	463572	478996	ENSBTAG00000011528	0.430923	0.0155141	0.0334692	1	2	NA
rXLOC_001191	1	449689	453390	463572	478996	ENSBTAG00000011528	0.487108	0.00545022	0.0136037	1	2	NA
rXLOC_033071	24	31100875	31101648	31020509	31096441	ENSBTAG00000011531	0.633749	0.000129461	0.000516614	2	1	SS18
rXLOC_029465	18	7710301	7714179	7734175	7753452	ENSBTAG00000011635	0.60435	0.000317536	0.00113818	3	1	CENPN
rXLOC_003735	2	72939870	72943744	72977209	73168370	ENSBTAG00000011682	0.459543	0.0093011	0.0215711	1	2	GLI2
rXLOC_003744	2	72944359	72945495	72977209	73168370	ENSBTAG00000011682	0.459404	0.00932524	0.0216192	1	2	GLI2
rXLOC_042500	27	32813879	32815635	32823609	32863935	ENSBTAG00000011684	0.771084	3.85091e-07	3.06704e-06	2	2	RAB11FIP1
rXLOC_042501	27	32834422	32834842	32823609	32863935	ENSBTAG00000011684	0.734359	2.56804e-06	1.62336e-05	2	2	RAB11FIP1
rXLOC_025104	14	2054254	2054547	2054917	2088261	ENSBTAG00000011922	0.498254	0.00433611	0.0111615	1	1	PLEC
rXLOC_043701	29	630545	647160	590732	644582	ENSBTAG00000012010	0.592336	0.000446986	0.001537	1	1	PANX1
rXLOC_032958	23	43446426	43459512	43052892	43647528	ENSBTAG00000012039	0.403374	0.0244379	0.0493481	1	1	PHACTR1
rXLOC_029713	18	22651294	22651517	22692066	22694550	ENSBTAG00000012083	0.45715	0.00972366	0.0224116	1	1	IRX3
rXLOC_045114	X	137727424	137728855	137706223	137714932	ENSBTAG00000012113	0.708949	8.0456e-06	4.44469e-05	1	2	HCCS
rXLOC_045117	X	137749093	137768655	137706223	137714932	ENSBTAG00000012113	0.577426	0.00067093	0.00219486	1	2	HCCS
rXLOC_017838	11	105520936	105522304	105562887	105571338	ENSBTAG00000012144	0.449641	0.0111556	0.0252214	3	5	ZMYND19
rXLOC_017835	11	105515672	105516874	105562887	105571338	ENSBTAG00000012144	0.559022	0.00107922	0.00332722	3	5	ZMYND19
rXLOC_017837	11	105520089	105520761	105562887	105571338	ENSBTAG00000012144	0.407028	0.0230554	0.0469573	3	5	ZMYND19
rXLOC_017836	11	105519307	105519769	105562887	105571338	ENSBTAG00000012144	0.57683	0.000681642	0.00222554	3	5	ZMYND19
rXLOC_017834	11	105514446	105515531	105562887	105571338	ENSBTAG00000012144	0.466524	0.00815652	0.0192648	2	5	ZMYND19
rXLOC_017835	11	105515672	105516874	105541714	105549236	ENSBTAG00000012147	0.697802	1.27974e-05	6.69663e-05	3	6	ARRDC1
rXLOC_017834	11	105514446	105515531	105541714	105549236	ENSBTAG00000012147	0.648347	8.00618e-05	0.000338146	2	6	ARRDC1
rXLOC_014914	11	105597452	105598685	105541714	105549236	ENSBTAG00000012147	0.472095	0.00733074	0.0175714	2	6	ARRDC1
rXLOC_017837	11	105520089	105520761	105541714	105549236	ENSBTAG00000012147	0.499012	0.00426803	0.0110095	3	6	ARRDC1
rXLOC_017836	11	105519307	105519769	105541714	105549236	ENSBTAG00000012147	0.652896	6.85692e-05	0.000294924	3	6	ARRDC1
rXLOC_017838	11	105520936	105522304	105541714	105549236	ENSBTAG00000012147	0.500747	0.00411561	0.0106681	3	6	ARRDC1
rXLOC_017835	11	105515672	105516874	105429172	105493391	ENSBTAG00000012148	0.476388	0.0067439	0.0163514	3	7	EHMT1
rXLOC_017595	11	105498668	105498937	105429172	105493391	ENSBTAG00000012148	0.493845	0.00475085	0.0120799	1	7	EHMT1
rXLOC_018275	11	105536682	105537047	105429172	105493391	ENSBTAG00000012148	0.512674	0.00318895	0.00855108	1	7	EHMT1
rXLOC_017838	11	105520936	105522304	105429172	105493391	ENSBTAG00000012148	0.467899	0.00794572	0.0188349	3	7	EHMT1
rXLOC_017837	11	105520089	105520761	105429172	105493391	ENSBTAG00000012148	0.470111	0.00761628	0.01816	3	7	EHMT1
rXLOC_017836	11	105519307	105519769	105429172	105493391	ENSBTAG00000012148	0.69552	1.40373e-05	7.26651e-05	3	7	EHMT1
rXLOC_018274	11	105528819	105530437	105429172	105493391	ENSBTAG00000012148	0.420121	0.0186191	0.0391237	1	7	EHMT1
rXLOC_043696	29	30006069	30008571	29974803	29979585	ENSBTAG00000012169	0.646348	8.56331e-05	0.000358817	6	1	NA
rXLOC_025695	14	1950361	1956856	1930186	1932580	ENSBTAG00000012232	0.666829	4.19744e-05	0.000191218	7	1	CYC1
rXLOC_025695	14	1950361	1956856	1925026	1929354	ENSBTAG00000012235	0.457395	0.00967954	0.0223241	7	2	SHARPIN
rXLOC_025037	14	1907631	1909665	1925026	1929354	ENSBTAG00000012235	0.467929	0.00794103	0.0188253	6	2	SHARPIN
rXLOC_025695	14	1950361	1956856	1921784	1924818	ENSBTAG00000012242	0.447851	0.0115219	0.0259312	7	2	MAF1
rXLOC_025037	14	1907631	1909665	1921784	1924818	ENSBTAG00000012242	0.63682	0.000117252	0.000473414	6	2	MAF1
rXLOC_006278	3	110493873	110494356	110466755	110492440	ENSBTAG00000012253	0.432927	0.0149886	0.0324957	2	1	AGO1
rXLOC_019010	12	11499076	11501030	11452445	11494158	ENSBTAG00000012260	0.686151	2.0344e-05	0.000100855	2	2	MTRF1
rXLOC_019011	12	11501267	11504372	11452445	11494158	ENSBTAG00000012260	0.763084	5.99015e-07	4.51647e-06	2	2	MTRF1
rXLOC_008920	8	62093748	62101279	62021939	62044730	ENSBTAG00000012262	0.463994	0.00855674	0.0200762	1	1	FBXO10
rXLOC_024033	13	61056485	61057583	61082324	61106498	ENSBTAG00000012341	0.4363	0.0141374	0.0309073	1	3	CSNK2A1
rXLOC_024100	13	61073811	61074135	61082324	61106498	ENSBTAG00000012341	0.459821	0.00925321	0.0214755	1	3	CSNK2A1
rXLOC_024090	13	61064047	61064486	61082324	61106498	ENSBTAG00000012341	0.402565	0.0247531	0.0498902	1	3	CSNK2A1
rXLOC_027698	16	78470238	78470555	78402085	78468912	ENSBTAG00000012433	0.570185	0.000811591	0.002593	2	2	NA
rXLOC_027699	16	78475438	78476525	78402085	78468912	ENSBTAG00000012433	0.502098	0.00400017	0.0104083	2	2	NA
rXLOC_019016	12	13680718	13681223	13381950	13634620	ENSBTAG00000012434	-0.426279	0.0167915	0.0358151	1	1	ENOX1
rXLOC_001744	1	88589659	88590085	88632287	88663997	ENSBTAG00000012463	0.548696	0.00139257	0.00415707	2	1	ZMAT3
rXLOC_014912	11	104224943	104225752	104232297	104251043	ENSBTAG00000012525	0.726518	3.7019e-06	2.24078e-05	1	1	ABO
rXLOC_010532	9	43443378	43444418	43409750	43424091	ENSBTAG00000012534	0.56462	0.00093667	0.00293954	2	1	BEND3
rXLOC_028266	17	59338683	59342101	59240021	59324087	ENSBTAG00000012550	0.49339	0.00479553	0.0121782	2	2	TAOK3
rXLOC_028229	17	59190822	59191412	59240021	59324087	ENSBTAG00000012550	0.467406	0.00802072	0.018988	1	2	TAOK3
rXLOC_005754	3	111452720	111455862	111493039	111498704	ENSBTAG00000012584	0.654919	6.39522e-05	0.000277325	1	1	GJB3
rXLOC_001207	1	644858	649339	669920	733729	ENSBTAG00000012594	0.518169	0.00282658	0.00770056	1	2	MRPS6
rXLOC_001208	1	649544	652729	669920	733729	ENSBTAG00000012594	0.498895	0.00427842	0.0110327	1	2	MRPS6
rXLOC_018643	12	89013876	89014120	88876125	89009422	ENSBTAG00000012849	0.469918	0.00764446	0.0182179	1	1	COL4A1
rXLOC_043663	29	17957888	17959972	17893259	17949875	ENSBTAG00000012944	0.48874	0.0052732	0.0132209	2	1	USP35
rXLOC_028303	17	46135367	46136025	46171844	46193233	ENSBTAG00000012987	0.4166	0.019736	0.0411214	2	3	ULK1
rXLOC_028315	17	46140537	46141893	46171844	46193233	ENSBTAG00000012987	0.504932	0.00376713	0.00988061	2	3	ULK1
rXLOC_028314	17	46138832	46139350	46171844	46193233	ENSBTAG00000012987	0.59502	0.000414595	0.00143874	2	3	ULK1
rXLOC_014160	11	6602813	6603466	6610556	6660137	ENSBTAG00000013023	0.611633	0.000256356	0.000942922	1	4	MAP4K4
rXLOC_015241	11	6608444	6610231	6610556	6660137	ENSBTAG00000013023	0.454878	0.0101394	0.0232335	1	4	MAP4K4
rXLOC_013854	11	6562407	6562788	6610556	6660137	ENSBTAG00000013023	0.476778	0.00669264	0.0162441	1	4	MAP4K4
rXLOC_014159	11	6571147	6577339	6610556	6660137	ENSBTAG00000013023	0.693339	1.53225e-05	7.85129e-05	1	4	MAP4K4
rXLOC_006172	3	121006381	121007153	121053424	121065029	ENSBTAG00000013110	0.525657	0.00239039	0.00665646	1	1	NA
rXLOC_024152	13	76635519	76637286	76501073	76625012	ENSBTAG00000013114	0.674453	3.17402e-05	0.000149393	1	1	ZMYND8
rXLOC_029323	18	44895197	44898858	44917050	44969117	ENSBTAG00000013175	0.719577	5.06509e-06	2.95456e-05	2	2	KIAA0355
rXLOC_029325	18	44911819	44916251	44917050	44969117	ENSBTAG00000013175	0.811865	2.97273e-08	3.30899e-07	1	2	KIAA0355
rXLOC_000791	1	87935931	87939597	87792267	87930510	ENSBTAG00000013219	0.84216	2.86693e-09	4.47091e-08	1	1	PEX5L
rXLOC_006277	3	110010937	110013236	110001845	110012507	ENSBTAG00000013334	0.590911	0.000465069	0.00159144	2	1	CSF3R
rXLOC_046470	X	140139305	140139665	140120347	140138151	ENSBTAG00000013341	0.53337	0.00200329	0.00570781	1	2	GYG2
rXLOC_046471	X	140141184	140141590	140120347	140138151	ENSBTAG00000013341	0.443884	0.01237	0.0275619	1	2	GYG2
rXLOC_025588	14	83862001	83862947	83892853	84109620	ENSBTAG00000013369	0.449438	0.0111965	0.025301	1	1	COL14A1
rXLOC_006354	4	78060114	78061225	77966051	78017718	ENSBTAG00000013414	0.53743	0.00182233	0.00525603	1	7	BLVRA
rXLOC_006359	4	78063206	78063716	77966051	78017718	ENSBTAG00000013414	0.530454	0.00214269	0.00605207	1	7	BLVRA
rXLOC_006360	4	78063831	78064483	77966051	78017718	ENSBTAG00000013414	0.622762	0.000182958	0.000700698	1	7	BLVRA
rXLOC_006362	4	78067159	78068036	77966051	78017718	ENSBTAG00000013414	0.564045	0.000950504	0.00297752	1	7	BLVRA
rXLOC_006355	4	78061529	78061802	77966051	78017718	ENSBTAG00000013414	0.622231	0.000185978	0.000710868	1	7	BLVRA
rXLOC_006361	4	78065688	78065921	77966051	78017718	ENSBTAG00000013414	0.780782	2.20012e-07	1.88044e-06	1	7	BLVRA
rXLOC_006351	4	78058210	78058659	77966051	78017718	ENSBTAG00000013414	0.43029	0.0156832	0.0337815	1	7	BLVRA
rXLOC_029330	18	46573486	46573914	46528185	46538476	ENSBTAG00000013436	0.764942	5.41423e-07	4.13362e-06	4	2	HAUS5
rXLOC_029814	18	46569414	46570654	46528185	46538476	ENSBTAG00000013436	0.429653	0.0158551	0.0340984	2	2	HAUS5
rXLOC_029330	18	46573486	46573914	46544686	46552113	ENSBTAG00000013440	0.814383	2.48792e-08	2.83797e-07	4	3	RBM42
rXLOC_029814	18	46569414	46570654	46544686	46552113	ENSBTAG00000013440	0.501039	0.00409046	0.0106116	2	3	RBM42
rXLOC_029809	18	46566091	46567781	46544686	46552113	ENSBTAG00000013440	0.42139	0.0182297	0.038423	1	3	RBM42
rXLOC_029330	18	46573486	46573914	46555943	46558285	ENSBTAG00000013444	0.533003	0.00202037	0.00575018	4	1	ETV2
rXLOC_027652	16	27215010	27215996	27161602	27209886	ENSBTAG00000013463	0.524391	0.00245974	0.00682406	1	2	NA
rXLOC_027651	16	27134283	27143045	27161602	27209886	ENSBTAG00000013463	0.601826	0.000341572	0.00121356	1	2	NA
rXLOC_010089	8	71023066	71198963	71228581	71251787	ENSBTAG00000013528	0.532893	0.00202556	0.00576304	1	1	CHMP7
rXLOC_041027	27	25434455	25440584	25391027	25416076	ENSBTAG00000013579	0.507342	0.0035782	0.00944953	3	1	SARAF
rXLOC_041027	27	25434455	25440584	25422502	25432327	ENSBTAG00000013581	0.528269	0.0022526	0.00632138	3	1	LEPROTL1
rXLOC_034018	24	58449864	58450145	58491691	58551186	ENSBTAG00000013588	0.402802	0.0246605	0.0497311	1	7	ZNF532
rXLOC_034016	24	58446195	58446405	58491691	58551186	ENSBTAG00000013588	0.560201	0.00104772	0.00324217	1	7	ZNF532
rXLOC_034103	24	58477305	58477738	58491691	58551186	ENSBTAG00000013588	0.660519	5.25851e-05	0.000233328	1	7	ZNF532
rXLOC_034039	24	58452646	58453099	58491691	58551186	ENSBTAG00000013588	0.410997	0.0216273	0.0444645	1	7	ZNF532
rXLOC_034091	24	58470979	58471412	58491691	58551186	ENSBTAG00000013588	0.469027	0.00777626	0.0184882	1	7	ZNF532
rXLOC_034098	24	58475349	58475610	58491691	58551186	ENSBTAG00000013588	0.452489	0.0105928	0.0241244	1	7	ZNF532
rXLOC_034020	24	58450433	58450676	58491691	58551186	ENSBTAG00000013588	0.721438	4.66087e-06	2.74547e-05	1	7	ZNF532
rXLOC_012488	9	66357838	66361240	66377732	66503245	ENSBTAG00000013591	0.405224	0.0237297	0.0481258	1	1	CYB5R4
rXLOC_029967	19	55304783	55315189	55328989	55376388	ENSBTAG00000013677	0.433484	0.0148452	0.0322293	1	3	SEC14L1
rXLOC_030409	19	55295123	55295643	55328989	55376388	ENSBTAG00000013677	0.484243	0.00577326	0.0142977	1	3	SEC14L1
rXLOC_030407	19	55293512	55294049	55328989	55376388	ENSBTAG00000013677	0.493551	0.00477968	0.0121434	1	3	SEC14L1
rXLOC_004999	3	59022984	59025437	59010764	59020234	ENSBTAG00000013851	0.502149	0.00399593	0.0103987	2	1	BCL10
rXLOC_005763	3	115194069	115194799	115210340	115232304	ENSBTAG00000013869	0.509012	0.00345208	0.00916008	1	2	SH3BP4
rXLOC_005762	3	115180630	115181781	115210340	115232304	ENSBTAG00000013869	0.560831	0.0010312	0.00319744	1	2	SH3BP4
rXLOC_014919	11	106368929	106370379	106375058	106376837	ENSBTAG00000013889	0.456881	0.00977211	0.0225077	3	1	TMEM141
rXLOC_027709	17	45413071	45413395	45375500	45399233	ENSBTAG00000013951	0.645001	8.95815e-05	0.000373369	2	1	CHFR
rXLOC_003283	2	30616799	30617863	30642215	30666124	ENSBTAG00000013957	0.540374	0.00170015	0.00494753	1	8	GALNT3
rXLOC_003286	2	30618078	30619101	30642215	30666124	ENSBTAG00000013957	0.522306	0.00257777	0.00710794	1	8	GALNT3
rXLOC_003288	2	30624447	30625748	30642215	30666124	ENSBTAG00000013957	0.459955	0.00923013	0.0214294	1	8	GALNT3
rXLOC_003289	2	30625813	30627554	30642215	30666124	ENSBTAG00000013957	0.442624	0.01265	0.0280967	1	8	GALNT3
rXLOC_003290	2	30627649	30629044	30642215	30666124	ENSBTAG00000013957	0.570205	0.00081117	0.00259182	1	8	GALNT3
rXLOC_003291	2	30629216	30630721	30642215	30666124	ENSBTAG00000013957	0.680073	2.5697e-05	0.000123968	1	8	GALNT3
rXLOC_003292	2	30632130	30634421	30642215	30666124	ENSBTAG00000013957	0.607458	0.000290009	0.00105095	1	8	GALNT3
rXLOC_003294	2	30634749	30635705	30642215	30666124	ENSBTAG00000013957	0.609314	0.000274595	0.00100167	1	8	GALNT3
rXLOC_005680	12	31512165	31514386	31492830	31503972	ENSBTAG00000014024	0.697751	1.28237e-05	6.70881e-05	5	3	POMP
rXLOC_018286	12	31504040	31524958	31492830	31503972	ENSBTAG00000014024	0.563361	0.0009672	0.00302324	2	3	POMP
rXLOC_018289	12	31538511	31539437	31492830	31503972	ENSBTAG00000014024	0.551221	0.00130941	0.00393951	1	3	POMP
rXLOC_006697	6	100020739	100022863	100013832	100031182	ENSBTAG00000014076	0.510333	0.00335513	0.00893649	2	1	FAM175A
rXLOC_043696	29	30006069	30008571	29986076	29991236	ENSBTAG00000014105	0.65551	6.26564e-05	0.000272359	6	1	SRPRA
rXLOC_043696	29	30006069	30008571	29991454	29999118	ENSBTAG00000014122	0.670878	3.62206e-05	0.000167873	6	1	FOXRED1
rXLOC_029257	18	43035519	43035839	43038546	43068295	ENSBTAG00000014123	0.402989	0.0245874	0.0496053	1	1	ZNF507
rXLOC_006152	3	120811472	120813054	120761890	120806556	ENSBTAG00000014132	0.702198	1.06833e-05	5.70927e-05	1	1	SNED1
rXLOC_027500	15	28402702	28403022	28431028	28501993	ENSBTAG00000014137	0.571059	0.000793346	0.00254188	3	1	CEP164
rXLOC_024149	13	75559625	75561994	75518488	75534491	ENSBTAG00000014186	0.608179	0.000283927	0.00103155	1	1	NCOA5
rXLOC_044251	29	37726369	37750925	37751108	37759830	ENSBTAG00000014215	0.610038	0.000268778	0.000982984	1	1	NA
rXLOC_018570	12	54889832	54893613	54923989	54993756	ENSBTAG00000014227	0.648991	7.83375e-05	0.000331712	1	3	NDFIP2
rXLOC_018568	12	54873750	54876861	54923989	54993756	ENSBTAG00000014227	0.617002	0.000218202	0.000818262	2	3	NDFIP2
rXLOC_018569	12	54885291	54889164	54923989	54993756	ENSBTAG00000014227	0.615196	0.000230434	0.00085849	1	3	NDFIP2
rXLOC_001295	1	6466240	6469982	6475462	6489207	ENSBTAG00000014233	0.86612	3.09638e-10	6.89469e-09	2	1	NA
rXLOC_030181	19	25388453	25389025	25409138	25496726	ENSBTAG00000014433	0.512896	0.00317357	0.00851529	1	2	UBE2G1
rXLOC_030259	19	25389242	25389587	25409138	25496726	ENSBTAG00000014433	0.624632	0.000172656	0.000665819	2	2	UBE2G1
rXLOC_025077	14	1932866	1934984	1844664	1894424	ENSBTAG00000014458	0.406705	0.023175	0.0471649	1	1	MROH1
rXLOC_044766	X	61789727	61789936	61685327	61824307	ENSBTAG00000014575	0.585885	0.000534129	0.00179707	2	1	COL4A5
rXLOC_036836	5	104262200	104262521	104285969	104292908	ENSBTAG00000014603	0.533078	0.00201689	0.00574156	8	1	VAMP1
rXLOC_025037	14	1907631	1909665	1947198	1949074	ENSBTAG00000014607	0.433625	0.0148089	0.0321619	6	2	EXOSC4
rXLOC_025695	14	1950361	1956856	1947198	1949074	ENSBTAG00000014607	0.630414	0.000143991	0.000567393	7	2	EXOSC4
rXLOC_025037	14	1907631	1909665	1942672	1945910	ENSBTAG00000014610	0.423253	0.0176701	0.0374122	6	2	GPAA1
rXLOC_025695	14	1950361	1956856	1942672	1945910	ENSBTAG00000014610	0.614673	0.000234085	0.000870449	7	2	GPAA1
rXLOC_025696	14	2350228	2354178	2317971	2326718	ENSBTAG00000014643	0.436236	0.0141532	0.0309368	1	1	eef1d
rXLOC_044460	X	18090270	18091175	18120061	18151262	ENSBTAG00000014685	0.59638	0.000398984	0.00139105	2	3	NA
rXLOC_045526	X	18095689	18262922	18120061	18151262	ENSBTAG00000014685	0.863579	3.99812e-10	8.52891e-09	2	3	NA
rXLOC_044461	X	18091436	18092593	18120061	18151262	ENSBTAG00000014685	0.654018	6.59728e-05	0.000285044	2	3	NA
rXLOC_036836	5	104262200	104262521	104292854	104300410	ENSBTAG00000014728	0.705258	9.40363e-06	5.10094e-05	8	1	TAPBPL
rXLOC_036836	5	104262200	104262521	104273438	104276752	ENSBTAG00000014729	0.729793	3.18229e-06	1.96101e-05	8	1	MRPL51
rXLOC_036836	5	104262200	104262521	104244559	104272651	ENSBTAG00000014730	0.740122	1.94686e-06	1.27203e-05	8	1	NCAPD2
rXLOC_036836	5	104262200	104262521	104237902	104241979	ENSBTAG00000014731	0.689651	1.77385e-05	8.93523e-05	8	1	NA
rXLOC_036836	5	104262200	104262521	104215500	104224268	ENSBTAG00000014733	0.740499	1.9114e-06	1.25161e-05	8	1	NOP2
rXLOC_036836	5	104262200	104262521	104186061	104214563	ENSBTAG00000014734	0.815479	2.30052e-08	2.65276e-07	8	1	CHD4
rXLOC_037613	25	10466271	10536204	10427712	10487821	ENSBTAG00000014823	0.529869	0.00217164	0.00612319	3	1	TXNDC11
rXLOC_037613	25	10466271	10536204	10496621	10522623	ENSBTAG00000014826	0.435928	0.0142291	0.0310791	3	1	ZC3H7A
rXLOC_007199	7	13529558	13529881	13249309	13506224	ENSBTAG00000014828	0.591169	0.000461747	0.00158146	1	2	CACNA1A
rXLOC_007197	7	13515793	13536796	13249309	13506224	ENSBTAG00000014828	0.492516	0.00488242	0.0123689	2	2	CACNA1A
rXLOC_045143	X	139015117	139015773	139018055	139033616	ENSBTAG00000014932	0.521946	0.00259864	0.00715794	1	1	ARSE
rXLOC_022118	13	18871067	18954249	18982015	19337608	ENSBTAG00000014991	0.414189	0.0205325	0.042535	1	2	PARD3
rXLOC_021867	13	18757739	18964854	18982015	19337608	ENSBTAG00000014991	0.604995	0.000311638	0.00111959	1	2	PARD3
rXLOC_016137	11	74600984	74602461	74511607	74590933	ENSBTAG00000015007	0.749512	1.22061e-06	8.43627e-06	1	9	NA
rXLOC_016136	11	74599217	74599428	74511607	74590933	ENSBTAG00000015007	0.861194	5.05868e-10	1.0379e-08	1	9	NA
rXLOC_016141	11	74613662	74614077	74511607	74590933	ENSBTAG00000015007	0.737638	2.19557e-06	1.41403e-05	1	9	NA
rXLOC_016138	11	74609983	74611815	74511607	74590933	ENSBTAG00000015007	0.86511	3.4295e-10	7.50643e-09	1	9	NA
rXLOC_016135	11	74598093	74598858	74511607	74590933	ENSBTAG00000015007	0.726452	3.71305e-06	2.24673e-05	1	9	NA
rXLOC_016145	11	74631376	74631889	74511607	74590933	ENSBTAG00000015007	0.715163	6.1538e-06	3.50832e-05	1	9	NA
rXLOC_016140	11	74611938	74613312	74511607	74590933	ENSBTAG00000015007	0.657056	5.93793e-05	0.000259746	1	9	NA
rXLOC_016143	11	74629173	74631254	74511607	74590933	ENSBTAG00000015007	0.739632	1.99376e-06	1.29896e-05	1	9	NA
rXLOC_016142	11	74628177	74629059	74511607	74590933	ENSBTAG00000015007	0.66584	4.34982e-05	0.000197335	1	9	NA
rXLOC_025695	14	1950361	1956856	1966292	1968825	ENSBTAG00000015040	0.431766	0.0152913	0.0330574	7	1	NA
rXLOC_014918	11	106196230	106196690	106229012	106233455	ENSBTAG00000015085	0.514658	0.00305377	0.00823545	3	1	CLIC3
rXLOC_024641	13	44942438	44944860	44945068	44952151	ENSBTAG00000015188	0.536672	0.00185501	0.00533804	1	1	KLF6
rXLOC_044461	X	18091436	18092593	18048862	18085914	ENSBTAG00000015196	0.68023	2.55445e-05	0.000123319	2	4	PHF6
rXLOC_044460	X	18090270	18091175	18048862	18085914	ENSBTAG00000015196	0.684803	2.14356e-05	0.000105624	2	4	PHF6
rXLOC_045526	X	18095689	18262922	18048862	18085914	ENSBTAG00000015196	0.923201	1.42997e-13	1.51164e-11	2	4	PHF6
rXLOC_045527	X	18099194	18100288	18048862	18085914	ENSBTAG00000015196	0.495208	0.00461917	0.0117897	1	4	PHF6
rXLOC_005488	3	110565566	110573034	110530154	110558237	ENSBTAG00000015220	0.696705	1.33801e-05	6.96525e-05	2	1	AGO4
rXLOC_001871	1	134015003	134015807	134035256	134130529	ENSBTAG00000015221	0.627956	0.00015561	0.000607552	2	2	PCCB
rXLOC_001872	1	134015937	134019239	134035256	134130529	ENSBTAG00000015221	0.816679	2.11004e-08	2.46249e-07	2	2	PCCB
rXLOC_003687	2	48389941	48392321	48282736	48377766	ENSBTAG00000015291	0.757125	8.23434e-07	5.97041e-06	2	1	ORC4
rXLOC_018214	19	50529211	50529414	50555062	50562978	ENSBTAG00000015390	0.497341	0.00441934	0.0113469	3	1	FN3KRP
rXLOC_018214	19	50529211	50529414	50475196	50483968	ENSBTAG00000015406	0.440033	0.0132426	0.0292224	3	1	ZNF750
rXLOC_018214	19	50529211	50529414	50388667	50536976	ENSBTAG00000015414	0.441331	0.0129429	0.0286545	3	1	TBCD
rXLOC_042504	27	33244263	33244518	33227379	33246108	ENSBTAG00000015444	0.67964	2.61232e-05	0.000125782	2	1	LETM2
rXLOC_009319	8	73470465	73471586	73518243	73690464	ENSBTAG00000015513	0.838285	3.9693e-09	5.89394e-08	1	1	DOCK5
rXLOC_017550	11	95921664	95922374	95925113	95996116	ENSBTAG00000015553	0.491504	0.00498459	0.0125926	1	1	SCAI
rXLOC_024955	13	77706120	77708093	77566190	77671122	ENSBTAG00000015609	0.653251	6.77382e-05	0.000291766	1	1	PREX1
rXLOC_027634	16	939394	940410	890072	892370	ENSBTAG00000015711	0.669109	3.86408e-05	0.000177745	1	2	BTG2
rXLOC_027680	16	869255	873114	890072	892370	ENSBTAG00000015711	0.425582	0.0169906	0.0361781	1	2	BTG2
rXLOC_034316	4	43796712	43797026	43698580	43782568	ENSBTAG00000015753	0.637822	0.000113496	0.000460024	3	1	RSBN1L
rXLOC_030052	19	24769554	24771023	24809409	24824295	ENSBTAG00000015763	0.740507	1.91064e-06	1.25118e-05	1	1	SPATA22
rXLOC_046582	X	146012499	146014478	146050001	146099080	ENSBTAG00000015849	0.454959	0.0101244	0.0232037	1	2	PNPLA4
rXLOC_046584	X	146046447	146047850	146050001	146099080	ENSBTAG00000015849	0.707814	8.44274e-06	4.63774e-05	1	2	PNPLA4
rXLOC_028890	18	5383978	5392262	5283909	6196774	ENSBTAG00000015894	0.637842	0.000113421	0.000459759	1	5	WWOX
rXLOC_029018	18	5415005	5415272	5283909	6196774	ENSBTAG00000015894	0.421178	0.0182942	0.0385391	1	5	WWOX
rXLOC_029020	18	5424221	5424561	5283909	6196774	ENSBTAG00000015894	0.529342	0.00219804	0.00618789	1	5	WWOX
rXLOC_029019	18	5418428	5418916	5283909	6196774	ENSBTAG00000015894	0.413824	0.0206551	0.0427519	1	5	WWOX
rXLOC_028519	18	5377589	5379328	5283909	6196774	ENSBTAG00000015894	0.50493	0.00376723	0.00988085	1	5	WWOX
rXLOC_042222	27	24051334	24051703	24100833	24103670	ENSBTAG00000015913	0.543795	0.00156721	0.00460842	1	5	MFHAS1
rXLOC_042321	27	24054116	24055021	24100833	24103670	ENSBTAG00000015913	0.441415	0.0129237	0.0286178	1	5	MFHAS1
rXLOC_042350	27	24076613	24077084	24100833	24103670	ENSBTAG00000015913	0.447496	0.0115957	0.026074	1	5	MFHAS1
rXLOC_042353	27	24083156	24084278	24100833	24103670	ENSBTAG00000015913	0.480623	0.00620458	0.0152159	1	5	MFHAS1
rXLOC_042439	27	24084905	24085857	24100833	24103670	ENSBTAG00000015913	0.55312	0.00124974	0.00378228	1	5	MFHAS1
rXLOC_014810	11	85236999	85242027	85205522	85233638	ENSBTAG00000016045	0.434833	0.0145023	0.03159	1	1	TRIB2
rXLOC_024611	13	18464623	18466966	18496784	18563503	ENSBTAG00000016060	0.462613	0.00878215	0.0205307	1	1	CREM
rXLOC_010940	15	43689413	43689680	43703911	43770016	ENSBTAG00000016074	0.557272	0.0011275	0.003457	4	1	NA
rXLOC_029846	19	5308872	5309518	5316762	5516685	ENSBTAG00000016078	0.584835	0.000549653	0.0018428	3	3	NA
rXLOC_029816	19	5304198	5304416	5316762	5516685	ENSBTAG00000016078	0.566551	0.000891477	0.00281505	3	3	NA
rXLOC_029925	19	5522616	5523410	5316762	5516685	ENSBTAG00000016078	0.654905	6.39824e-05	0.00027744	1	3	NA
rXLOC_024148	13	74490225	74490979	74468626	74480363	ENSBTAG00000016122	0.506911	0.00361134	0.00952548	1	1	PIGT
rXLOC_006793	7	30241681	30316297	30346723	30452439	ENSBTAG00000016137	0.643107	9.54062e-05	0.000394715	1	1	ZNF608
rXLOC_010124	9	8984867	8986397	8819655	8953828	ENSBTAG00000016164	0.484932	0.00569408	0.0141282	1	1	LMBRD1
rXLOC_029950	19	25603575	25604026	25530011	25589282	ENSBTAG00000016175	0.649173	7.78549e-05	0.000329908	1	7	SPNS3
rXLOC_029952	19	25615422	25615720	25530011	25589282	ENSBTAG00000016175	0.676418	2.94962e-05	0.000140024	2	7	SPNS3
rXLOC_029949	19	25600714	25600990	25530011	25589282	ENSBTAG00000016175	0.734617	2.53683e-06	1.60596e-05	1	7	SPNS3
rXLOC_029953	19	25616944	25617355	25530011	25589282	ENSBTAG00000016175	0.665007	4.48211e-05	0.000202626	2	7	SPNS3
rXLOC_029948	19	25599687	25599935	25530011	25589282	ENSBTAG00000016175	0.700371	1.15202e-05	6.10262e-05	2	7	SPNS3
rXLOC_029954	19	25618274	25618486	25530011	25589282	ENSBTAG00000016175	0.620891	0.000193807	0.000737155	1	7	SPNS3
rXLOC_029951	19	25607597	25607843	25530011	25589282	ENSBTAG00000016175	0.670124	3.72356e-05	0.000172023	2	7	SPNS3
rXLOC_010121	8	112906917	112911605	112911793	112920759	ENSBTAG00000016235	0.509517	0.00341471	0.00907403	2	1	RNASEH1
rXLOC_004999	3	59022984	59025437	59025961	59033220	ENSBTAG00000016326	0.594502	0.000420684	0.00145728	2	1	C1orf52
rXLOC_006791	7	13559789	13561916	13554143	13559771	ENSBTAG00000016350	0.659043	5.539e-05	0.000244283	6	1	NACC1
rXLOC_006791	7	13559789	13561916	13548241	13551708	ENSBTAG00000016352	0.778531	2.51164e-07	2.11086e-06	6	1	STX10
rXLOC_006791	7	13559789	13561916	13543664	13545435	ENSBTAG00000016354	0.858815	6.36934e-10	1.25839e-08	6	1	IER2
rXLOC_024595	13	17979622	17980293	17986323	18015111	ENSBTAG00000016445	0.714073	6.45305e-06	3.65852e-05	3	2	YME1L1
rXLOC_021838	13	17953391	17953844	17986323	18015111	ENSBTAG00000016445	0.404975	0.0238241	0.0482892	1	2	YME1L1
rXLOC_018281	12	15616647	15621513	15590375	15614504	ENSBTAG00000016529	0.59707	0.00039127	0.00136739	2	1	SLC25A30
rXLOC_031606	23	32370770	32376018	32029122	32339087	ENSBTAG00000016549	0.450177	0.0110477	0.0250117	1	1	CARMIL1
rXLOC_000078	1	2515304	2558779	2490259	2502545	ENSBTAG00000016619	0.50347	0.00388587	0.0101501	1	2	MIS18A
rXLOC_000088	1	2535022	2547594	2490259	2502545	ENSBTAG00000016619	0.602229	0.000337625	0.00120123	1	2	MIS18A
rXLOC_005551	3	110805329	110806987	110829674	110889859	ENSBTAG00000016694	0.515763	0.00298061	0.00806382	2	10	KIAA0319L
rXLOC_005752	3	110828508	110829477	110829674	110889859	ENSBTAG00000016694	0.740239	1.9358e-06	1.26566e-05	2	10	KIAA0319L
rXLOC_005680	3	110813171	110813644	110829674	110889859	ENSBTAG00000016694	0.776213	2.87396e-07	2.3746e-06	5	10	KIAA0319L
rXLOC_005616	3	110812187	110812426	110829674	110889859	ENSBTAG00000016694	0.444946	0.012138	0.0271177	2	10	KIAA0319L
rXLOC_005727	3	110824265	110824787	110829674	110889859	ENSBTAG00000016694	0.667762	4.0581e-05	0.0001856	3	10	KIAA0319L
rXLOC_005728	3	110825416	110826406	110829674	110889859	ENSBTAG00000016694	0.715216	6.13953e-06	3.50113e-05	1	10	KIAA0319L
rXLOC_005751	3	110827801	110828333	110829674	110889859	ENSBTAG00000016694	0.601507	0.000344723	0.0012234	1	10	KIAA0319L
rXLOC_005687	3	110817471	110817883	110829674	110889859	ENSBTAG00000016694	0.565319	0.00092007	0.00289392	1	10	KIAA0319L
rXLOC_005749	3	110826555	110827684	110829674	110889859	ENSBTAG00000016694	0.602871	0.000331433	0.00118185	1	10	KIAA0319L
rXLOC_005685	3	110813741	110814700	110829674	110889859	ENSBTAG00000016694	0.437006	0.0139644	0.0305828	1	10	KIAA0319L
rXLOC_005752	3	110828508	110829477	110784500	110793268	ENSBTAG00000016696	0.459859	0.00924664	0.0214623	2	4	NCDN
rXLOC_005727	3	110824265	110824787	110784500	110793268	ENSBTAG00000016696	0.470798	0.00751629	0.0179543	3	4	NCDN
rXLOC_005680	3	110813171	110813644	110784500	110793268	ENSBTAG00000016696	0.688353	1.86678e-05	9.34765e-05	5	4	NCDN
rXLOC_005616	3	110812187	110812426	110784500	110793268	ENSBTAG00000016696	0.47529	0.00689007	0.0166568	2	4	NCDN
rXLOC_023521	13	58159744	58162463	58207245	58222951	ENSBTAG00000016724	0.584107	0.000560649	0.00187509	1	1	NPEPL1
rXLOC_006765	6	18588654	18589766	18547613	18568780	ENSBTAG00000016805	0.566574	0.000890952	0.0028136	1	6	SGMS2
rXLOC_006770	6	18611317	18612475	18547613	18568780	ENSBTAG00000016805	0.497554	0.00439981	0.0113034	1	6	SGMS2
rXLOC_006769	6	18609229	18611112	18547613	18568780	ENSBTAG00000016805	0.511279	0.0032871	0.00877902	1	6	SGMS2
rXLOC_006768	6	18606666	18621703	18547613	18568780	ENSBTAG00000016805	0.49668	0.00448043	0.0114825	1	6	SGMS2
rXLOC_006764	6	18569042	18569622	18547613	18568780	ENSBTAG00000016805	0.645433	8.82995e-05	0.000368653	1	6	SGMS2
rXLOC_006771	6	18616422	18621491	18547613	18568780	ENSBTAG00000016805	0.621614	0.000189546	0.000722866	1	6	SGMS2
rXLOC_016134	11	68408175	68413028	68446369	68485438	ENSBTAG00000016939	0.635077	0.000124049	0.000497527	1	1	C2orf42
rXLOC_029465	18	7710301	7714179	7719672	7733832	ENSBTAG00000017009	0.635076	0.000124053	0.000497541	3	1	NA
rXLOC_029329	18	46202879	46205668	46155527	46163315	ENSBTAG00000017033	0.790085	1.25182e-07	1.15034e-06	2	1	NA
rXLOC_029329	18	46202879	46205668	46164776	46174400	ENSBTAG00000017035	0.694352	1.47129e-05	7.57464e-05	2	1	USF2
rXLOC_031289	21	60507614	60511971	60464154	60489125	ENSBTAG00000017096	0.498135	0.00434689	0.0111855	1	1	ERICH1
rXLOC_033520	3	34569128	34569463	34545729	34580297	ENSBTAG00000017124	0.842534	2.77706e-09	4.35157e-08	3	1	GPSM2
rXLOC_001426	1	53711226	53712759	53727496	53754034	ENSBTAG00000017140	0.539481	0.00173646	0.00503953	1	1	KIAA1524
rXLOC_018298	12	32859869	32860334	32892931	32955471	ENSBTAG00000017179	0.535379	0.00191189	0.0054803	3	2	USP12
rXLOC_018299	12	32860452	32863374	32892931	32955471	ENSBTAG00000017179	0.511559	0.0032672	0.00873291	2	2	USP12
rXLOC_027422	26	31096431	31096739	31041196	31135072	ENSBTAG00000017263	0.45038	0.0110071	0.0249328	3	1	MXI1
rXLOC_024595	13	17979622	17980293	18015909	18038511	ENSBTAG00000017271	0.774412	3.1876e-07	2.59957e-06	3	1	MASTL
rXLOC_025037	14	1907631	1909665	1957554	1966646	ENSBTAG00000017281	0.537373	0.00182475	0.00526209	6	1	OPLAH
rXLOC_001248	1	2250970	2253207	2259115	2360138	ENSBTAG00000017310	0.613965	0.000239117	0.000886902	1	1	EVA1C
rXLOC_011567	9	77009245	77010195	77035587	77158234	ENSBTAG00000017370	0.618594	0.000207902	0.00078416	1	1	ARFGEF3
rXLOC_000857	1	107819768	107820090	107774353	107834443	ENSBTAG00000017416	0.786096	1.5996e-07	1.42411e-06	2	1	KPNA4
rXLOC_023790	13	58414108	58417822	58463228	58510710	ENSBTAG00000017424	0.447185	0.0116609	0.0261997	1	1	VAPB
rXLOC_027009	25	28507375	28507684	28461992	28472461	ENSBTAG00000017435	0.572758	0.000758888	0.00244495	3	1	KCTD7
rXLOC_023444	13	58090690	58091239	58010287	58049012	ENSBTAG00000017475	0.424971	0.0171668	0.0364989	1	1	NA
rXLOC_025703	14	11887478	11889784	11892028	11907430	ENSBTAG00000017478	0.491356	0.00499968	0.0126255	1	1	GSDMC
rXLOC_033058	24	2666568	2674695	2597951	2656107	ENSBTAG00000017517	0.416832	0.0196608	0.0409873	1	1	ZNF236
rXLOC_024964	13	78396336	78397433	78319020	78368752	ENSBTAG00000017537	0.442272	0.0127292	0.0282476	1	1	PTGIS
rXLOC_018567	12	54868344	54873654	54777914	54825844	ENSBTAG00000017573	0.529238	0.00220326	0.00620069	1	3	RBM26
rXLOC_018568	12	54873750	54876861	54777914	54825844	ENSBTAG00000017573	0.566166	0.000900325	0.00283949	2	3	RBM26
rXLOC_020980	12	54831277	54846364	54777914	54825844	ENSBTAG00000017573	0.619968	0.000199364	0.000755737	1	3	RBM26
rXLOC_024792	13	70548955	70549610	70510824	70524389	ENSBTAG00000017584	0.532461	0.00204587	0.00581329	1	6	PLCG1
rXLOC_024806	13	70561603	70562020	70510824	70524389	ENSBTAG00000017584	0.533149	0.00201359	0.00573336	1	6	PLCG1
rXLOC_024845	13	70567783	70568121	70510824	70524389	ENSBTAG00000017584	0.436053	0.0141983	0.0310214	1	6	PLCG1
rXLOC_024799	13	70560987	70561499	70510824	70524389	ENSBTAG00000017584	0.451883	0.0107106	0.0243546	1	6	PLCG1
rXLOC_024849	13	70573532	70574098	70510824	70524389	ENSBTAG00000017584	0.440415	0.013154	0.0290545	1	6	PLCG1
rXLOC_024810	13	70563611	70564139	70510824	70524389	ENSBTAG00000017584	0.564826	0.000931754	0.00292604	1	6	PLCG1
rXLOC_006697	6	100020739	100022863	100070895	100141603	ENSBTAG00000017592	0.47023	0.00759891	0.0181243	2	1	GPAT3
rXLOC_007793	7	95412952	95415102	95454540	95464057	ENSBTAG00000017599	0.7836	1.86007e-07	1.62417e-06	1	6	NR2F1
rXLOC_007795	7	95424200	95426148	95454540	95464057	ENSBTAG00000017599	0.708739	8.11757e-06	4.47977e-05	1	6	NR2F1
rXLOC_007802	7	95428683	95429774	95454540	95464057	ENSBTAG00000017599	0.478975	0.00640991	0.0156499	1	6	NR2F1
rXLOC_007818	7	95435017	95436199	95454540	95464057	ENSBTAG00000017599	0.635219	0.00012348	0.000495515	1	6	NR2F1
rXLOC_007820	7	95442467	95444055	95454540	95464057	ENSBTAG00000017599	0.494809	0.00465738	0.011874	1	6	NR2F1
rXLOC_007779	7	95406407	95407416	95454540	95464057	ENSBTAG00000017599	0.406235	0.0233499	0.0474684	1	6	NR2F1
rXLOC_016034	11	67744515	67747453	67684390	67728959	ENSBTAG00000017626	0.646128	8.62672e-05	0.00036116	1	1	GFPT1
rXLOC_040977	26	51357508	51357914	51353458	51357472	ENSBTAG00000017804	0.533185	0.00201188	0.00572911	1	1	BNIP3
rXLOC_042498	27	32668579	32682156	32721072	32738208	ENSBTAG00000017831	0.707047	8.72154e-06	4.77275e-05	1	2	ERLIN2
rXLOC_042499	27	32676483	32679703	32721072	32738208	ENSBTAG00000017831	0.723971	4.15764e-06	2.48231e-05	1	2	ERLIN2
rXLOC_014915	11	105959061	105969854	105990344	106015000	ENSBTAG00000017851	0.533665	0.00198962	0.00567384	5	2	RXRA
rXLOC_014916	11	105965670	105967753	105990344	106015000	ENSBTAG00000017851	0.428168	0.0162617	0.0348457	1	2	RXRA
rXLOC_030561	20	63171741	63172539	63111708	63127170	ENSBTAG00000017885	0.585918	0.00053365	0.00179565	1	2	FAM173B
rXLOC_030560	20	63131209	63133225	63111708	63127170	ENSBTAG00000017885	0.511763	0.00325271	0.00869928	2	2	FAM173B
rXLOC_030560	20	63131209	63133225	63097314	63111305	ENSBTAG00000017889	0.492532	0.00488084	0.0123654	2	1	CCT5
rXLOC_018281	12	15616647	15621513	15631826	15690756	ENSBTAG00000017907	0.631428	0.000139425	0.000551499	2	1	COG3
rXLOC_037614	25	22636720	22648102	22681784	22744636	ENSBTAG00000017999	0.640343	0.000104519	0.000427785	1	1	TNRC6A
rXLOC_040512	26	43201996	43203233	43134415	43184345	ENSBTAG00000018041	0.406164	0.0233763	0.0475141	1	1	ACADSB
rXLOC_023814	13	58599352	58600350	58537701	58585721	ENSBTAG00000018053	0.411409	0.0214834	0.0442118	1	2	RAB22A
rXLOC_007798	13	58586123	58593809	58537701	58585721	ENSBTAG00000018053	0.697894	1.27492e-05	6.67437e-05	1	2	RAB22A
rXLOC_003687	2	48389941	48392321	48381791	48476764	ENSBTAG00000018114	0.658834	5.57985e-05	0.000245873	2	1	ACVR2A
rXLOC_033092	24	40514280	40515048	40384895	40508687	ENSBTAG00000018160	0.433816	0.01476	0.0320707	1	1	LAMA1
rXLOC_006791	7	13559789	13561916	13596367	13658112	ENSBTAG00000018229	0.58405	0.000561513	0.00187763	6	3	NFIX
rXLOC_007215	7	13566107	13566684	13596367	13658112	ENSBTAG00000018229	0.427145	0.0165468	0.0353682	2	3	NFIX
rXLOC_007236	7	13679574	13686108	13596367	13658112	ENSBTAG00000018229	0.445971	0.0119175	0.0266942	1	3	NFIX
rXLOC_031342	21	8893512	8895886	8924763	8939028	ENSBTAG00000018252	0.503142	0.00391289	0.0102112	1	1	ARRDC4
rXLOC_018621	12	78238967	78242805	78283460	78445751	ENSBTAG00000018313	0.577177	0.000675375	0.00220761	1	1	MBNL2
rXLOC_006278	3	110493873	110494356	110338488	110456098	ENSBTAG00000018324	0.460805	0.00908481	0.0211386	2	1	AGO3
rXLOC_000572	1	53528599	53530574	53510439	53521247	ENSBTAG00000018397	0.77733	2.69381e-07	2.24401e-06	1	1	HHLA2
rXLOC_000941	1	133397454	133399715	133319427	133395740	ENSBTAG00000018427	0.594512	0.000420556	0.00145689	1	1	NCK1
rXLOC_043865	29	25356663	25358187	25049904	25356586	ENSBTAG00000018431	0.416145	0.0198843	0.0413854	1	4	NAV2
rXLOC_043868	29	25361404	25361972	25049904	25356586	ENSBTAG00000018431	0.561562	0.00101233	0.00314624	1	4	NAV2
rXLOC_043869	29	25380981	25381550	25049904	25356586	ENSBTAG00000018431	0.433768	0.0147725	0.032094	1	4	NAV2
rXLOC_043867	29	25360925	25361278	25049904	25356586	ENSBTAG00000018431	0.456035	0.00992577	0.0228118	1	4	NAV2
rXLOC_020225	12	32199741	32200982	32240344	32293156	ENSBTAG00000018572	0.588984	0.000490555	0.00166775	1	1	FLT3
rXLOC_030284	19	54725455	54726006	54670558	54721786	ENSBTAG00000018658	0.430358	0.0156652	0.0337483	1	5	TNRC6C
rXLOC_030285	19	54726134	54726465	54670558	54721786	ENSBTAG00000018658	0.435022	0.0144549	0.0315014	1	5	TNRC6C
rXLOC_030278	19	54722459	54723005	54670558	54721786	ENSBTAG00000018658	0.456899	0.00976888	0.0225013	1	5	TNRC6C
rXLOC_030293	19	54728870	54729500	54670558	54721786	ENSBTAG00000018658	0.517811	0.00284904	0.00775371	1	5	TNRC6C
rXLOC_030287	19	54727340	54727848	54670558	54721786	ENSBTAG00000018658	0.567506	0.000869841	0.00275515	1	5	TNRC6C
rXLOC_029943	19	6469717	6470227	6439283	6464109	ENSBTAG00000018706	0.44571	0.0119733	0.0268012	1	2	NA
rXLOC_029946	19	6474045	6476606	6439283	6464109	ENSBTAG00000018706	0.603274	0.000327593	0.0011698	1	2	NA
rXLOC_041929	8	63631934	63634584	63650015	63669722	ENSBTAG00000019023	0.630931	0.000141647	0.000559245	3	1	NANS
rXLOC_033090	24	40292729	40295148	40308477	40366291	ENSBTAG00000019036	0.589587	0.000482455	0.00164355	1	1	ARHGAP28
rXLOC_009292	8	71495660	71497137	71542981	71588259	ENSBTAG00000019099	0.64412	9.22493e-05	0.00038317	2	1	SLC25A37
rXLOC_040506	26	42202672	42206122	42214939	42228682	ENSBTAG00000019166	0.46354	0.00863024	0.0202246	1	1	NSMCE4A
rXLOC_014712	11	68550462	68552553	68495672	68527190	ENSBTAG00000019182	0.571302	0.000788327	0.0025278	2	1	TIA1
rXLOC_016309	11	80785149	80796342	80842561	80844195	ENSBTAG00000019212	0.552588	0.0012662	0.00382575	1	1	KCNS3
rXLOC_027527	15	32388059	32396381	32412564	32424510	ENSBTAG00000019246	0.53972	0.00172665	0.00501468	1	1	NA
rXLOC_034500	24	57364846	57365763	57344507	57361216	ENSBTAG00000019271	0.499736	0.00420383	0.010866	2	1	NA
rXLOC_042831	28	35005072	35005704	35032455	35142181	ENSBTAG00000019313	0.46059	0.00912131	0.0212118	1	2	ZMIZ1
rXLOC_042832	28	35005912	35006423	35032455	35142181	ENSBTAG00000019313	0.440569	0.0131182	0.0289869	1	2	ZMIZ1
rXLOC_006791	7	13559789	13561916	13572878	13581965	ENSBTAG00000019325	0.758724	7.56712e-07	5.54368e-06	6	1	TRMT1
rXLOC_007197	7	13515793	13536796	13585511	13587648	ENSBTAG00000019329	0.53978	0.00172421	0.00500848	2	3	LYL1
rXLOC_007215	7	13566107	13566684	13585511	13587648	ENSBTAG00000019329	0.539958	0.001717	0.00499024	2	3	LYL1
rXLOC_006791	7	13559789	13561916	13585511	13587648	ENSBTAG00000019329	0.47194	0.00735269	0.0176168	6	3	LYL1
rXLOC_027500	15	28402702	28403022	28355288	28397142	ENSBTAG00000019358	0.797545	7.80103e-08	7.62715e-07	3	1	RNF214
rXLOC_027500	15	28402702	28403022	28400714	28422342	ENSBTAG00000019365	0.458454	0.00949152	0.0219505	3	1	BACE1
rXLOC_039651	7	41115463	41115731	41100796	41122562	ENSBTAG00000019414	0.933078	2.06501e-14	3.52207e-12	3	1	CLK4
rXLOC_006700	6	118203445	118203922	118129452	118178266	ENSBTAG00000019427	0.5001	0.00417188	0.0107944	2	1	KIAA0232
rXLOC_011271	9	71006423	71217097	71245109	71341930	ENSBTAG00000019460	0.573143	0.000751278	0.00242347	1	1	MOXD1
rXLOC_008424	8	1745521	1746002	1697553	1712467	ENSBTAG00000019539	0.576817	0.000681876	0.00222621	2	1	MFAP3L
rXLOC_018304	12	34443345	34445431	34478041	34535642	ENSBTAG00000019545	0.652163	7.03168e-05	0.00030155	1	6	NA
rXLOC_018306	12	34447311	34448349	34478041	34535642	ENSBTAG00000019545	0.565384	0.000918541	0.0028897	1	6	NA
rXLOC_018300	12	34433619	34434441	34478041	34535642	ENSBTAG00000019545	0.648579	7.94366e-05	0.000335815	1	6	NA
rXLOC_018401	12	34465365	34466810	34478041	34535642	ENSBTAG00000019545	0.534115	0.00196897	0.00562254	1	6	NA
rXLOC_018305	12	34445689	34447242	34478041	34535642	ENSBTAG00000019545	0.64256	9.71535e-05	0.000401082	1	6	NA
rXLOC_018399	12	34462266	34462604	34478041	34535642	ENSBTAG00000019545	0.521878	0.00260262	0.00716747	1	6	NA
rXLOC_009275	8	63822065	63824780	63772483	63814993	ENSBTAG00000019550	0.562393	0.000991256	0.0030889	1	1	TBC1D2
rXLOC_005756	3	112970720	112979111	112931814	112942579	ENSBTAG00000019555	0.590509	0.000470287	0.0016071	1	1	ZSCAN20
rXLOC_027514	15	75271809	75272556	75074940	75265705	ENSBTAG00000019644	0.586218	0.000529289	0.00178277	1	2	EXT2
rXLOC_027516	15	75276659	75279284	75074940	75265705	ENSBTAG00000019644	0.649952	7.5825e-05	0.000322308	1	2	EXT2
rXLOC_029613	28	19729640	19729924	19709521	19806763	ENSBTAG00000019755	0.671589	3.52875e-05	0.000164048	2	1	REEP3
rXLOC_027841	17	59132766	59134038	59094336	59132155	ENSBTAG00000019757	0.500094	0.00417241	0.0107956	1	6	SUDS3
rXLOC_027849	17	59151034	59152202	59094336	59132155	ENSBTAG00000019757	0.582118	0.00059168	0.00196583	1	6	SUDS3
rXLOC_028043	17	59155820	59156355	59094336	59132155	ENSBTAG00000019757	0.638182	0.000112173	0.000455292	1	6	SUDS3
rXLOC_028145	17	59160173	59160503	59094336	59132155	ENSBTAG00000019757	0.637025	0.000116473	0.000470642	1	6	SUDS3
rXLOC_028172	17	59169919	59170290	59094336	59132155	ENSBTAG00000019757	0.463988	0.00855767	0.0200781	1	6	SUDS3
rXLOC_028148	17	59160648	59161370	59094336	59132155	ENSBTAG00000019757	0.523133	0.00253041	0.00699427	1	6	SUDS3
rXLOC_014576	11	60467549	60517333	60427663	60598437	ENSBTAG00000019867	0.422485	0.017899	0.0378261	1	1	COMMD1
rXLOC_000041	1	318496	319661	351708	362907	ENSBTAG00000020035	0.716215	5.87674e-06	3.36854e-05	1	2	RCAN1
rXLOC_000042	1	322558	323249	351708	362907	ENSBTAG00000020035	0.543984	0.00156014	0.00459027	1	2	RCAN1
rXLOC_001295	1	6466240	6469982	6490671	6517408	ENSBTAG00000020122	0.857456	7.25179e-10	1.40293e-08	2	1	USP16
rXLOC_041355	8	98830925	98834096	98843684	98847740	ENSBTAG00000020355	0.749373	1.22922e-06	8.48863e-06	1	1	KLF4
rXLOC_028303	17	46135367	46136025	46041871	46127902	ENSBTAG00000020423	0.649844	7.61015e-05	0.000323345	2	3	EP400
rXLOC_028315	17	46140537	46141893	46041871	46127902	ENSBTAG00000020423	0.514084	0.00309233	0.0083257	2	3	EP400
rXLOC_028314	17	46138832	46139350	46041871	46127902	ENSBTAG00000020423	0.49463	0.00467468	0.0119122	2	3	EP400
rXLOC_001053	1	146778045	146778516	146705613	146735094	ENSBTAG00000020456	0.454499	0.0102103	0.0233732	2	9	AGPAT3
rXLOC_001047	1	146768252	146769952	146705613	146735094	ENSBTAG00000020456	0.79131	1.15976e-07	1.07641e-06	2	9	AGPAT3
rXLOC_001054	1	146778939	146779212	146705613	146735094	ENSBTAG00000020456	0.474591	0.00698443	0.0168533	2	9	AGPAT3
rXLOC_001045	1	146739689	146742219	146705613	146735094	ENSBTAG00000020456	0.588005	0.000503969	0.0017077	2	9	AGPAT3
rXLOC_001056	1	146781296	146781776	146705613	146735094	ENSBTAG00000020456	0.7323	2.8303e-06	1.76854e-05	2	9	AGPAT3
rXLOC_001051	1	146775201	146775542	146705613	146735094	ENSBTAG00000020456	0.52676	0.00233133	0.00651318	2	9	AGPAT3
rXLOC_001049	1	146771215	146771580	146705613	146735094	ENSBTAG00000020456	0.465654	0.00829223	0.0195405	2	9	AGPAT3
rXLOC_001048	1	146770128	146770802	146705613	146735094	ENSBTAG00000020456	0.624979	0.000170801	0.000659515	2	9	AGPAT3
rXLOC_001050	1	146773909	146774129	146705613	146735094	ENSBTAG00000020456	0.648056	8.08519e-05	0.000341085	2	9	AGPAT3
rXLOC_045508	X	17160893	17261099	17087447	17122426	ENSBTAG00000020644	0.569125	0.000834201	0.00265612	1	3	GPC4
rXLOC_045509	X	17167178	17169070	17087447	17122426	ENSBTAG00000020644	0.611456	0.000257709	0.000947293	1	3	GPC4
rXLOC_045511	X	17169634	17218596	17087447	17122426	ENSBTAG00000020644	0.732875	2.75471e-06	1.72686e-05	1	3	GPC4
rXLOC_010010	8	69618212	69624099	69500592	69604707	ENSBTAG00000020665	0.819791	1.68172e-08	2.02584e-07	1	3	GFRA2
rXLOC_010054	8	69646612	69646901	69500592	69604707	ENSBTAG00000020665	0.410005	0.0219772	0.0450775	1	3	GFRA2
rXLOC_010053	8	69645507	69645882	69500592	69604707	ENSBTAG00000020665	0.480072	0.00627265	0.01536	1	3	GFRA2
rXLOC_006983	7	90817069	90820423	90616543	90784162	ENSBTAG00000020701	0.461712	0.00893185	0.0208317	1	1	MEF2C
rXLOC_001131	1	153198234	153202836	153233567	153320510	ENSBTAG00000020787	0.571778	0.000778588	0.00250046	1	1	PIK3R4
rXLOC_017552	11	101809943	101812596	101728372	101793685	ENSBTAG00000020791	0.405915	0.0234695	0.0476755	1	1	RAPGEF1
rXLOC_003366	11	11874423	11874812	11618055	12337148	ENSBTAG00000020799	0.605958	0.000303019	0.00109231	2	1	EXOC6B
rXLOC_025353	14	11801931	11802650	11839259	11871079	ENSBTAG00000020801	0.692275	1.59872e-05	8.15129e-05	1	2	FAM49B
rXLOC_025354	14	11803466	11807614	11839259	11871079	ENSBTAG00000020801	0.693841	1.50174e-05	7.71299e-05	1	2	FAM49B
rXLOC_012609	9	67543203	67802285	66968686	67594209	ENSBTAG00000020829	0.709677	7.79936e-06	4.32437e-05	1	1	PTPRK
rXLOC_019007	12	91125989	91131916	91071317	91090086	ENSBTAG00000020858	0.532959	0.00202246	0.00575536	2	1	UPF3A
rXLOC_019007	12	91125989	91131916	91100867	91103281	ENSBTAG00000020861	0.461009	0.00905014	0.0210692	2	1	CHAMP1
rXLOC_027683	16	27337348	27339005	27388710	27522155	ENSBTAG00000020989	0.437491	0.0138464	0.0303614	1	1	SUSD4
rXLOC_006284	3	111016814	111017691	110912671	110988583	ENSBTAG00000021023	0.454452	0.0102192	0.0233906	2	1	ZMYM4
rXLOC_030259	19	25389242	25389587	25337350	25387068	ENSBTAG00000021091	0.585383	0.000541504	0.00181881	2	2	ANKFY1
rXLOC_030266	19	25389928	25390152	25337350	25387068	ENSBTAG00000021091	0.487616	0.0053946	0.0134836	1	2	ANKFY1
rXLOC_029148	18	10950198	10951826	10985132	11050904	ENSBTAG00000021176	0.442263	0.0127313	0.0282518	1	1	CRISPLD2
rXLOC_014894	11	88562746	88563803	88584862	88587166	ENSBTAG00000021187	0.649037	7.82139e-05	0.000331252	2	1	ID2
rXLOC_035161	4	78498748	78502044	78221619	78492463	ENSBTAG00000021216	0.510401	0.00335015	0.00892496	1	1	HECW1
rXLOC_009274	8	63568396	63573554	63617041	63630082	ENSBTAG00000021367	0.735005	2.49046e-06	1.58007e-05	1	2	NA
rXLOC_041929	8	63631934	63634584	63617041	63630082	ENSBTAG00000021367	0.766539	4.9602e-07	3.82803e-06	3	2	NA
rXLOC_017553	11	103119935	103122710	103080227	103098809	ENSBTAG00000021373	0.41755	0.0194293	0.0405745	2	1	GTF3C5
rXLOC_010543	9	43477001	43479999	43435674	43446267	ENSBTAG00000021398	0.470727	0.00752663	0.0179755	1	3	C6orf203
rXLOC_010614	9	43480338	43483045	43435674	43446267	ENSBTAG00000021398	-0.476258	0.00676101	0.0163872	1	3	C6orf203
rXLOC_010532	9	43443378	43444418	43435674	43446267	ENSBTAG00000021398	0.54226	0.00162571	0.00475812	2	3	C6orf203
rXLOC_043696	29	30006069	30008571	30013437	30018246	ENSBTAG00000021504	0.506885	0.00361339	0.00953016	6	2	TIRAP
rXLOC_043891	29	30001847	30002454	30013437	30018246	ENSBTAG00000021504	0.426722	0.016666	0.035586	1	2	TIRAP
rXLOC_029964	19	54146624	54146977	54147233	54171261	ENSBTAG00000021505	0.509093	0.00344606	0.00914621	3	1	USP36
rXLOC_014919	11	106368929	106370379	106325456	106332942	ENSBTAG00000021550	0.499889	0.00419033	0.0108358	3	1	MAMDC4
rXLOC_027659	16	70595213	70595696	70619178	70749808	ENSBTAG00000021553	0.428607	0.0161407	0.0346237	1	4	PTPN14
rXLOC_027663	16	70618735	70618999	70619178	70749808	ENSBTAG00000021553	0.464178	0.00852703	0.0200161	1	4	PTPN14
rXLOC_027662	16	70615017	70615326	70619178	70749808	ENSBTAG00000021553	0.424402	0.0173322	0.0367993	1	4	PTPN14
rXLOC_027660	16	70607023	70607472	70619178	70749808	ENSBTAG00000021553	0.502791	0.00394211	0.0102772	1	4	PTPN14
rXLOC_042473	27	26226369	26226603	26263003	26449795	ENSBTAG00000021592	0.428588	0.0161459	0.034633	1	1	WRN
rXLOC_024164	13	7388257	7388880	7131227	7383858	ENSBTAG00000021614	0.491955	0.00493885	0.0124925	1	1	TASP1
rXLOC_035837	5	63091055	63091302	63125171	63207075	ENSBTAG00000021661	0.480665	0.00619949	0.0152051	2	1	APAF1
rXLOC_011677	9	102894519	102895101	102918982	103074109	ENSBTAG00000021741	0.543914	0.00156277	0.00459702	1	1	RPS6KA2
rXLOC_040488	26	40331287	40332012	40283527	40290147	ENSBTAG00000021801	0.583114	0.000575955	0.00191993	2	1	NA
rXLOC_025384	14	28035111	28037335	28044276	28171159	ENSBTAG00000021841	0.772153	3.62527e-07	2.90923e-06	1	4	CHD7
rXLOC_025385	14	28037480	28039249	28044276	28171159	ENSBTAG00000021841	0.805431	4.63084e-08	4.85366e-07	1	4	CHD7
rXLOC_025386	14	28041695	28044097	28044276	28171159	ENSBTAG00000021841	0.582486	0.000585822	0.00194876	1	4	CHD7
rXLOC_025383	14	28034313	28034991	28044276	28171159	ENSBTAG00000021841	0.826261	1.03452e-08	1.33526e-07	1	4	CHD7
rXLOC_010518	9	43374934	43382474	43099804	43363802	ENSBTAG00000021859	0.511303	0.00328536	0.008775	1	2	PDSS2
rXLOC_010522	9	43387258	43388013	43099804	43363802	ENSBTAG00000021859	0.443242	0.0125121	0.0278334	1	2	PDSS2
rXLOC_001026	1	145823035	145824769	145830610	145871792	ENSBTAG00000021901	0.768443	4.46423e-07	3.49065e-06	1	1	TRPM2
rXLOC_017587	11	104191619	104192511	104176568	104180741	ENSBTAG00000021928	0.510441	0.00334723	0.00891823	1	1	FAM69B
rXLOC_029960	19	31870058	31871443	31913651	31965004	ENSBTAG00000021938	0.517905	0.00284315	0.00773976	2	1	ARHGAP44
rXLOC_005753	3	111292814	111293348	111232434	111275077	ENSBTAG00000021948	0.579946	0.000627279	0.00206915	1	1	NA
rXLOC_027741	17	57392256	57393105	57425985	57527920	ENSBTAG00000022069	0.648727	7.90383e-05	0.000334331	1	1	ATXN2
rXLOC_034353	24	4215661	4216299	3841029	4197665	ENSBTAG00000022887	0.714874	6.23187e-06	3.54758e-05	1	3	ZNF407
rXLOC_034354	24	4216371	4217134	3841029	4197665	ENSBTAG00000022887	0.547124	0.00144663	0.0042975	1	3	ZNF407
rXLOC_034352	24	4210217	4210504	3841029	4197665	ENSBTAG00000022887	0.735518	2.43029e-06	1.54637e-05	1	3	ZNF407
rXLOC_025550	24	2507547	2520225	2558226	2590450	ENSBTAG00000022890	0.589735	0.000480479	0.00163764	1	2	NA
rXLOC_034348	24	2516374	2519454	2558226	2590450	ENSBTAG00000022890	0.495506	0.00459079	0.0117271	1	2	NA
rXLOC_034132	24	885845	887181	807377	845750	ENSBTAG00000022895	0.650624	7.41092e-05	0.000315859	1	2	PQLC1
rXLOC_034145	24	888914	890695	807377	845750	ENSBTAG00000022895	0.666709	4.21571e-05	0.000191954	1	2	PQLC1
rXLOC_034472	24	12729067	12729809	12747969	12765314	ENSBTAG00000023026	0.483235	0.00589071	0.0145486	2	2	NA
rXLOC_034469	24	12719763	12721024	12747969	12765314	ENSBTAG00000023026	0.438509	0.0136021	0.0299014	2	2	NA
rXLOC_027672	16	79519767	79520774	79522522	79592696	ENSBTAG00000023144	0.427913	0.0163324	0.0349752	1	1	PTPRC
rXLOC_014726	11	74874196	74875308	74895799	74982112	ENSBTAG00000023172	0.504992	0.00376228	0.0098696	1	12	ITSN2
rXLOC_014735	11	74882572	74882885	74895799	74982112	ENSBTAG00000023172	0.457	0.00975067	0.0224651	1	12	ITSN2
rXLOC_014717	11	74864325	74865291	74895799	74982112	ENSBTAG00000023172	0.739567	2.00008e-06	1.30257e-05	1	12	ITSN2
rXLOC_014719	11	74865359	74867075	74895799	74982112	ENSBTAG00000023172	0.579161	0.000640601	0.00210764	1	12	ITSN2
rXLOC_014732	11	74876642	74877152	74895799	74982112	ENSBTAG00000023172	0.573933	0.000735852	0.00237984	1	12	ITSN2
rXLOC_014734	11	74880649	74881270	74895799	74982112	ENSBTAG00000023172	0.675722	3.0274e-05	0.000143279	1	12	ITSN2
rXLOC_014731	11	74876107	74876331	74895799	74982112	ENSBTAG00000023172	0.416004	0.0199305	0.0414674	1	12	ITSN2
rXLOC_014716	11	74862518	74863755	74895799	74982112	ENSBTAG00000023172	0.541502	0.00165529	0.0048335	1	12	ITSN2
rXLOC_014736	11	74882944	74883480	74895799	74982112	ENSBTAG00000023172	0.52067	0.00267381	0.0073376	1	12	ITSN2
rXLOC_014720	11	74868052	74871740	74895799	74982112	ENSBTAG00000023172	0.747083	1.37992e-06	9.39691e-06	1	12	ITSN2
rXLOC_014714	11	74861152	74862451	74895799	74982112	ENSBTAG00000023172	0.482741	0.00594899	0.0146729	1	12	ITSN2
rXLOC_014733	11	74879377	74880093	74895799	74982112	ENSBTAG00000023172	0.45075	0.0109334	0.0247894	1	12	ITSN2
rXLOC_001875	1	134398111	134398992	134223427	134394973	ENSBTAG00000023416	0.802006	5.82461e-08	5.92016e-07	1	5	PPP2R3A
rXLOC_001876	1	134399392	134400545	134223427	134394973	ENSBTAG00000023416	0.767004	4.83461e-07	3.74297e-06	1	5	PPP2R3A
rXLOC_001877	1	134403419	134531412	134223427	134394973	ENSBTAG00000023416	0.516521	0.00293132	0.00794787	1	5	PPP2R3A
rXLOC_001878	1	134403931	134406437	134223427	134394973	ENSBTAG00000023416	0.763928	5.72206e-07	4.33882e-06	1	5	PPP2R3A
rXLOC_001879	1	134406491	134407416	134223427	134394973	ENSBTAG00000023416	0.679283	2.64785e-05	0.000127292	1	5	PPP2R3A
rXLOC_001067	1	147050909	147053051	147044111	147067542	ENSBTAG00000024162	0.57172	0.000779775	0.00250379	1	1	SLC19A1
rXLOC_027656	16	70548129	70551005	70439848	70501645	ENSBTAG00000024449	0.523984	0.0024824	0.00687875	1	1	CENPF
rXLOC_041929	8	63631934	63634584	63676509	63698768	ENSBTAG00000024851	0.443118	0.0125397	0.027886	3	1	TRIM14
rXLOC_014911	11	104152092	104153001	104134683	104146456	ENSBTAG00000025161	0.648762	7.89465e-05	0.000333989	1	1	AGPAT2
rXLOC_040933	8	61883352	61885285	61611661	61875340	ENSBTAG00000025859	0.646924	8.39949e-05	0.000352756	1	1	ZCCHC7
rXLOC_015053	11	6119978	6120451	6009139	6070490	ENSBTAG00000025898	0.473909	0.0070777	0.0170473	1	5	TBC1D8
rXLOC_014923	11	6088725	6089345	6009139	6070490	ENSBTAG00000025898	0.516312	0.00294486	0.00797973	1	5	TBC1D8
rXLOC_014927	11	6089890	6090288	6009139	6070490	ENSBTAG00000025898	0.543561	0.00157601	0.00463098	1	5	TBC1D8
rXLOC_015052	11	6114894	6115674	6009139	6070490	ENSBTAG00000025898	0.526638	0.0023378	0.00652893	1	5	TBC1D8
rXLOC_014972	11	6109883	6110383	6009139	6070490	ENSBTAG00000025898	0.487995	0.00535341	0.0133946	1	5	TBC1D8
rXLOC_037613	25	10466271	10536204	10417665	10425321	ENSBTAG00000026376	0.545352	0.00150976	0.00446068	3	1	SNN
rXLOC_032482	23	51587907	51588507	51549721	51553563	ENSBTAG00000026896	0.500991	0.00409455	0.0106208	1	1	FOXF2
rXLOC_033072	24	33349674	33357149	33072942	33324798	ENSBTAG00000027181	0.449528	0.0111784	0.0252658	1	2	LAMA3
rXLOC_034498	24	33023771	33024231	33072942	33324798	ENSBTAG00000027181	0.419702	0.0187492	0.0393573	2	2	LAMA3
rXLOC_040986	27	5114141	5114896	5124123	5125987	ENSBTAG00000027225	0.617148	0.000217239	0.000815083	1	1	NA
rXLOC_024162	23	52144798	52146337	52099150	52135349	ENSBTAG00000027375	0.510231	0.00336252	0.00895358	1	1	DUSP22
rXLOC_042500	27	32813879	32815635	32799190	32803514	ENSBTAG00000027665	0.700427	1.14936e-05	6.0902e-05	2	2	BRF2
rXLOC_042501	27	32834422	32834842	32799190	32803514	ENSBTAG00000027665	0.671991	3.47688e-05	0.000161917	2	2	BRF2
rXLOC_032316	3	46837609	46837822	46837609	46837822	ENSBTAG00000028330	1	0	0	2	1	U3
rXLOC_017641	19	9827638	9827847	9798918	9799131	ENSBTAG00000028359	0.585766	0.00053587	0.0018022	8	5	U3
rXLOC_017639	19	9810551	9810763	9798918	9799131	ENSBTAG00000028359	0.793027	1.04122e-07	9.80079e-07	6	5	U3
rXLOC_017643	19	9836919	9837133	9798918	9799131	ENSBTAG00000028359	0.473536	0.00712907	0.0171538	8	5	U3
rXLOC_017640	19	9817745	9817959	9798918	9799131	ENSBTAG00000028359	0.491489	0.00498611	0.0125959	7	5	U3
rXLOC_017638	19	9798918	9799131	9798918	9799131	ENSBTAG00000028359	1	0	0	6	5	U3
rXLOC_017638	19	9798918	9799131	9827638	9827847	ENSBTAG00000028696	0.610655	0.000263916	0.000967333	6	5	U3
rXLOC_017641	19	9827638	9827847	9827638	9827847	ENSBTAG00000028696	0.997965	0	0	8	5	U3
rXLOC_017639	19	9810551	9810763	9827638	9827847	ENSBTAG00000028696	0.562774	0.000981726	0.00306291	6	5	U3
rXLOC_017640	19	9817745	9817959	9827638	9827847	ENSBTAG00000028696	0.484017	0.00579932	0.0143534	7	5	U3
rXLOC_017642	19	9830972	9831184	9827638	9827847	ENSBTAG00000028696	0.525363	0.00240636	0.00669508	3	5	U3
rXLOC_027544	15	33386990	33387320	33347568	33347640	ENSBTAG00000029881	0.456388	0.00986145	0.0226846	1	1	bta-let-7a-2
rXLOC_045531	X	18185751	18188438	18180133	18180229	ENSBTAG00000030024	0.588506	0.000497072	0.00168718	1	1	bta-mir-542
rXLOC_002151	1	156206941	156218076	155833805	156185921	ENSBTAG00000030581	0.545005	0.00152242	0.0044933	1	2	TBC1D5
rXLOC_002153	1	156231868	156232616	155833805	156185921	ENSBTAG00000030581	0.82764	9.30408e-09	1.21928e-07	1	2	TBC1D5
rXLOC_040516	26	46761029	46761287	46791127	47295654	ENSBTAG00000031890	0.602447	0.000335512	0.00119462	1	1	DOCK1
rXLOC_011574	9	92812709	92813165	92829771	92873594	ENSBTAG00000031917	0.763941	5.71806e-07	4.33618e-06	1	1	SCAF8
rXLOC_029719	18	32922503	32922811	32798826	32888927	ENSBTAG00000032092	0.45402	0.0103005	0.0235506	1	2	CDH11
rXLOC_029727	18	32932131	32932688	32798826	32888927	ENSBTAG00000032092	0.552687	0.00126313	0.00381766	1	2	CDH11
rXLOC_009055	8	62129097	62129891	62079195	62082501	ENSBTAG00000032777	0.433822	0.0147585	0.032068	1	1	NA
rXLOC_044705	X	50507974	50509203	50528609	50531696	ENSBTAG00000032852	0.750587	1.15558e-06	8.03997e-06	4	1	GPRASP2
rXLOC_028299	17	45463942	45465636	45465976	45489004	ENSBTAG00000033339	0.671367	3.55759e-05	0.000165232	3	1	ANKLE2
rXLOC_011685	9	26490132	26491274	26441435	26484894	ENSBTAG00000033961	0.484946	0.00569252	0.0141248	1	10	NA
rXLOC_011691	9	26494298	26495079	26441435	26484894	ENSBTAG00000033961	0.563484	0.000964172	0.00301495	1	10	NA
rXLOC_011692	9	26495275	26495771	26441435	26484894	ENSBTAG00000033961	0.519557	0.00274088	0.00749726	1	10	NA
rXLOC_011690	9	26493497	26494033	26441435	26484894	ENSBTAG00000033961	0.438532	0.0135966	0.029891	1	10	NA
rXLOC_011681	9	26485149	26485423	26441435	26484894	ENSBTAG00000033961	0.589122	0.000488697	0.0016622	1	10	NA
rXLOC_011696	9	26531245	26531659	26441435	26484894	ENSBTAG00000033961	0.439401	0.0133907	0.0295024	1	10	NA
rXLOC_011688	9	26491560	26492530	26441435	26484894	ENSBTAG00000033961	0.532966	0.00202212	0.00575451	1	10	NA
rXLOC_011684	9	26488445	26489123	26441435	26484894	ENSBTAG00000033961	0.429937	0.0157782	0.0339567	1	10	NA
rXLOC_011695	9	26519787	26521293	26441435	26484894	ENSBTAG00000033961	0.468951	0.00778752	0.0185113	1	10	NA
rXLOC_011682	9	26485637	26485979	26441435	26484894	ENSBTAG00000033961	0.421066	0.0183283	0.0386004	1	10	NA
rXLOC_008900	8	10135901	10136728	10095870	10133299	ENSBTAG00000034626	0.518149	0.00282785	0.00770359	2	1	FBXO16
rXLOC_017642	19	9830972	9831184	9877638	9877801	ENSBTAG00000034766	0.867393	2.71899e-10	6.18909e-09	3	2	U1
rXLOC_017641	19	9827638	9827847	9877638	9877801	ENSBTAG00000034766	0.409266	0.0222411	0.0455391	8	2	U1
rXLOC_017643	19	9836919	9837133	9876461	9876624	ENSBTAG00000034767	0.413158	0.020881	0.043151	8	1	U1
rXLOC_017640	19	9817745	9817959	9857636	9857799	ENSBTAG00000034768	0.42275	0.0178195	0.0376825	7	4	U1
rXLOC_017641	19	9827638	9827847	9857636	9857799	ENSBTAG00000034768	0.555959	0.00116498	0.00355719	8	4	U1
rXLOC_017639	19	9810551	9810763	9857636	9857799	ENSBTAG00000034768	0.447604	0.0115733	0.0260307	6	4	U1
rXLOC_017643	19	9836919	9837133	9857636	9857799	ENSBTAG00000034768	0.579129	0.000641144	0.0021092	8	4	U1
rXLOC_017639	19	9810551	9810763	9836919	9837133	ENSBTAG00000034770	0.518276	0.0028199	0.00768475	6	4	U3
rXLOC_017643	19	9836919	9837133	9836919	9837133	ENSBTAG00000034770	1	0	0	8	4	U3
rXLOC_017638	19	9798918	9799131	9836919	9837133	ENSBTAG00000034770	0.473523	0.0071309	0.0171576	6	4	U3
rXLOC_017640	19	9817745	9817959	9836919	9837133	ENSBTAG00000034770	0.696241	1.36339e-05	7.08183e-05	7	4	U3
rXLOC_004992	3	58797361	58798723	58808970	58965541	ENSBTAG00000034776	0.627948	0.000155654	0.0006077	1	2	DDAH1
rXLOC_004991	3	58777975	58778718	58808970	58965541	ENSBTAG00000034776	0.660958	5.17767e-05	0.000230158	1	2	DDAH1
rXLOC_018280	12	13271900	13272765	13183734	13266310	ENSBTAG00000034785	0.556348	0.00115378	0.00352731	1	2	DNAJC15
rXLOC_019012	12	13308601	13313440	13183734	13266310	ENSBTAG00000034785	0.666443	4.25634e-05	0.000193588	1	2	DNAJC15
rXLOC_008900	8	10135901	10136728	10002972	10091175	ENSBTAG00000035084	0.532919	0.00202433	0.00575999	2	1	NA
rXLOC_000951	1	133636771	133637025	133678526	134028760	ENSBTAG00000035437	0.638161	0.000112249	0.000455565	1	21	STAG1
rXLOC_000953	1	133638853	133643342	133678526	134028760	ENSBTAG00000035437	0.824671	1.16788e-08	1.48141e-07	1	21	STAG1
rXLOC_000955	1	133652116	133652420	133678526	134028760	ENSBTAG00000035437	0.616688	0.000220285	0.000825128	1	21	STAG1
rXLOC_000957	1	133654561	133654821	133678526	134028760	ENSBTAG00000035437	0.483408	0.00587037	0.0145052	1	21	STAG1
rXLOC_000961	1	133658693	133659807	133678526	134028760	ENSBTAG00000035437	0.815325	2.32602e-08	2.67807e-07	1	21	STAG1
rXLOC_000963	1	133660959	133661335	133678526	134028760	ENSBTAG00000035437	0.817054	2.05364e-08	2.40572e-07	1	21	STAG1
rXLOC_000956	1	133653418	133653997	133678526	134028760	ENSBTAG00000035437	0.719937	4.98463e-06	2.91312e-05	1	21	STAG1
rXLOC_000966	1	133664930	133665170	133678526	134028760	ENSBTAG00000035437	0.597822	0.000383011	0.001342	1	21	STAG1
rXLOC_000967	1	133665985	133666427	133678526	134028760	ENSBTAG00000035437	0.51867	0.00279542	0.00762676	1	21	STAG1
rXLOC_000968	1	133666554	133666875	133678526	134028760	ENSBTAG00000035437	0.416606	0.019734	0.0411179	1	21	STAG1
rXLOC_000969	1	133666955	133667427	133678526	134028760	ENSBTAG00000035437	0.539312	0.00174339	0.00505706	1	21	STAG1
rXLOC_000970	1	133667538	133668142	133678526	134028760	ENSBTAG00000035437	0.704967	9.51919e-06	5.1562e-05	1	21	STAG1
rXLOC_000971	1	133670434	133671397	133678526	134028760	ENSBTAG00000035437	0.646748	8.4491e-05	0.000354593	1	21	STAG1
rXLOC_000972	1	133671741	133672149	133678526	134028760	ENSBTAG00000035437	0.501207	0.00407598	0.010579	1	21	STAG1
rXLOC_000973	1	133672461	133673141	133678526	134028760	ENSBTAG00000035437	0.732062	2.86214e-06	1.78607e-05	1	21	STAG1
rXLOC_000974	1	133674300	133675014	133678526	134028760	ENSBTAG00000035437	0.677996	2.77984e-05	0.000132882	1	21	STAG1
rXLOC_000975	1	133675873	133676111	133678526	134028760	ENSBTAG00000035437	0.799394	6.91771e-08	6.87177e-07	1	21	STAG1
rXLOC_000976	1	133677378	133677696	133678526	134028760	ENSBTAG00000035437	0.619766	0.0002006	0.000759863	1	21	STAG1
rXLOC_001871	1	134015003	134015807	133678526	134028760	ENSBTAG00000035437	0.648431	7.9833e-05	0.000337293	2	21	STAG1
rXLOC_000965	1	133663272	133663933	133678526	134028760	ENSBTAG00000035437	0.768057	4.56094e-07	3.55677e-06	1	21	STAG1
rXLOC_001872	1	134015937	134019239	133678526	134028760	ENSBTAG00000035437	0.852137	1.19003e-09	2.12661e-08	2	21	STAG1
rXLOC_029959	19	31848620	31849736	31767278	31822920	ENSBTAG00000035706	0.695456	1.40734e-05	7.28298e-05	1	3	MYOCD
rXLOC_029958	19	31844152	31845201	31767278	31822920	ENSBTAG00000035706	0.579197	0.000639976	0.00210583	1	3	MYOCD
rXLOC_029960	19	31870058	31871443	31767278	31822920	ENSBTAG00000035706	0.661345	5.10715e-05	0.000227386	2	3	MYOCD
rXLOC_044766	X	61789727	61789936	61789727	61789936	ENSBTAG00000036929	1	0	0	2	1	U3
rXLOC_000797	1	88429347	88431445	88405655	88410920	ENSBTAG00000037393	0.802073	5.79866e-08	5.89723e-07	2	1	ZNF639
rXLOC_020043	2	118063792	118064078	117836412	118104185	ENSBTAG00000037640	0.734627	2.53562e-06	1.60528e-05	2	1	PID1
rXLOC_027699	16	78475438	78476525	78480806	78590234	ENSBTAG00000037661	0.431321	0.0154086	0.0332744	2	2	NA
rXLOC_027698	16	78470238	78470555	78480806	78590234	ENSBTAG00000037661	0.517791	0.00285035	0.00775677	2	2	NA
rXLOC_044468	X	18710052	18725367	18687103	18688288	ENSBTAG00000038228	0.61299	0.000246194	0.00090996	3	3	NA
rXLOC_044471	X	18718912	18720968	18687103	18688288	ENSBTAG00000038228	0.40253	0.0247668	0.0499136	1	3	NA
rXLOC_044469	X	18711344	18712685	18687103	18688288	ENSBTAG00000038228	0.617569	0.000214484	0.000805978	2	3	NA
rXLOC_019011	12	11501267	11504372	11509867	11571749	ENSBTAG00000038251	0.672328	3.434e-05	0.000160152	2	2	NAA16
rXLOC_019010	12	11499076	11501030	11509867	11571749	ENSBTAG00000038251	0.548578	0.00139657	0.00416746	2	2	NAA16
rXLOC_014914	11	105597452	105598685	105574514	105593688	ENSBTAG00000038691	0.444665	0.0121989	0.0272346	2	1	DPH7
rXLOC_042363	8	100352338	100352634	100295620	100362311	ENSBTAG00000038794	0.794513	9.47623e-08	9.03036e-07	2	1	TMEM245
rXLOC_029964	19	54146624	54146977	54102471	54103533	ENSBTAG00000039283	0.519029	0.00277322	0.00757412	3	1	NA
rXLOC_032972	23	45349704	45351560	45312387	45348035	ENSBTAG00000039326	0.529245	0.00220292	0.00619986	1	5	NA
rXLOC_032974	23	45354090	45354493	45312387	45348035	ENSBTAG00000039326	0.490497	0.00508819	0.0128186	1	5	NA
rXLOC_032975	23	45354609	45355608	45312387	45348035	ENSBTAG00000039326	0.729978	3.15506e-06	1.94622e-05	2	5	NA
rXLOC_032973	23	45353272	45354002	45312387	45348035	ENSBTAG00000039326	0.585063	0.00054625	0.00183277	2	5	NA
rXLOC_032984	23	45356353	45356917	45312387	45348035	ENSBTAG00000039326	0.481802	0.0060612	0.0149117	1	5	NA
rXLOC_045600	X	28694775	28696639	28706984	28709518	ENSBTAG00000039377	0.576479	0.000688014	0.00224375	1	1	SLITRK2
rXLOC_044469	X	18711344	18712685	18698172	18698995	ENSBTAG00000039434	0.466284	0.00819364	0.0193403	2	2	NA
rXLOC_044468	X	18710052	18725367	18698172	18698995	ENSBTAG00000039434	0.644513	9.10517e-05	0.000378776	3	2	NA
rXLOC_032975	23	45354609	45355608	45370139	45372316	ENSBTAG00000039513	0.551137	0.00131209	0.00394654	2	3	NA
rXLOC_032973	23	45353272	45354002	45370139	45372316	ENSBTAG00000039513	0.650723	7.38599e-05	0.000314921	2	3	NA
rXLOC_033026	23	45420520	45422300	45370139	45372316	ENSBTAG00000039513	0.439055	0.0134725	0.0296568	1	3	NA
rXLOC_030534	19	62462163	62463361	62424507	62457703	ENSBTAG00000039556	0.429924	0.0157818	0.0339633	2	1	WIPI1
rXLOC_025695	14	1950361	1956856	1905129	1907245	ENSBTAG00000039705	0.726533	3.69926e-06	2.23938e-05	7	1	HGH1
rXLOC_044468	X	18710052	18725367	18728865	18729206	ENSBTAG00000039890	0.546363	0.00147345	0.00436694	3	1	NA
rXLOC_006300	3	111071172	111073409	111030118	111030977	ENSBTAG00000040414	0.423864	0.0174895	0.0370851	1	3	NA
rXLOC_034019	3	111069912	111070983	111030118	111030977	ENSBTAG00000040414	0.581592	0.000600122	0.00199039	1	3	NA
rXLOC_006291	3	111043740	111045241	111030118	111030977	ENSBTAG00000040414	0.432812	0.0150182	0.0325509	2	3	NA
rXLOC_010835	9	69482710	69487208	69513253	69514728	ENSBTAG00000040543	0.411314	0.0215165	0.0442699	1	1	TMEM200A
rXLOC_018298	12	32859869	32860334	32854929	32854999	ENSBTAG00000042100	0.494629	0.00467478	0.0119124	3	2	SNORD102
rXLOC_020228	12	32825104	32830215	32854929	32854999	ENSBTAG00000042100	0.442854	0.0125984	0.0279981	1	2	SNORD102
rXLOC_017954	19	33577136	33577456	33577136	33577456	ENSBTAG00000042416	1	0	0	3	1	7SK
rXLOC_035837	5	63091055	63091302	63091055	63091302	ENSBTAG00000042417	0.99939	0	0	2	1	SNORA53
rXLOC_042634	9	39583059	39583372	39583059	39583372	ENSBTAG00000042601	1	0	0	1	1	7SK
rXLOC_008506	13	38537849	38538084	38537849	38538084	ENSBTAG00000042662	0.999999	0	0	1	1	SNORD17
rXLOC_017594	11	104262372	104268675	104313768	104313828	ENSBTAG00000043016	0.54708	0.00144817	0.0043015	1	1	snR47
rXLOC_001742	1	88544638	88547502	88549112	88549241	ENSBTAG00000043271	0.764402	5.57641e-07	4.24188e-06	3	2	SNORA20
rXLOC_001744	1	88589659	88590085	88549112	88549241	ENSBTAG00000043271	0.464586	0.00846151	0.0198836	2	2	SNORA20
rXLOC_044298	MT	5376	5685	7229	7299	ENSBTAG00000043545	0.473629	0.0071162	0.0171271	19	1	NA
rXLOC_044298	MT	5376	5685	13913	14440	ENSBTAG00000043546	0.419299	0.0188751	0.0395833	19	1	ND6
rXLOC_044298	MT	5376	5685	5376	5444	ENSBTAG00000043547	0.672926	3.35897e-05	0.000157056	19	1	NA
rXLOC_044298	MT	5376	5685	14514	15653	ENSBTAG00000043550	0.505933	0.00368765	0.00969963	19	1	cytb
rXLOC_044298	MT	5376	5685	7374	8057	ENSBTAG00000043556	0.5013	0.00406802	0.0105611	19	1	COII
rXLOC_044298	MT	5376	5685	3101	4056	ENSBTAG00000043558	0.580831	0.000612539	0.00202646	19	1	ND1
rXLOC_044298	MT	5376	5685	10239	10535	ENSBTAG00000043559	0.513189	0.00315339	0.00846831	19	1	ND4L
rXLOC_044298	MT	5376	5685	8970	9750	ENSBTAG00000043560	0.527445	0.00229534	0.00642566	19	1	COX3
rXLOC_044298	MT	5376	5685	5687	7231	ENSBTAG00000043561	0.547985	0.00141679	0.00422007	19	1	COX1
rXLOC_044298	MT	5376	5685	12109	13929	ENSBTAG00000043563	0.455328	0.0100559	0.0230687	19	1	ND5
rXLOC_044298	MT	5376	5685	8129	8329	ENSBTAG00000043564	0.53396	0.00197608	0.0056402	19	1	ATP8
rXLOC_044298	MT	5376	5685	4123	4194	ENSBTAG00000043565	0.608582	0.000280586	0.00102086	19	1	NA
rXLOC_044298	MT	5376	5685	9823	10168	ENSBTAG00000043568	0.460797	0.00908604	0.0211411	19	1	ND3
rXLOC_044298	MT	5376	5685	1453	3023	ENSBTAG00000043570	0.50204	0.00400511	0.0104194	19	1	NA
rXLOC_044298	MT	5376	5685	4266	5307	ENSBTAG00000043571	0.58755	0.000510321	0.00172658	19	1	ND2
rXLOC_044298	MT	5376	5685	15658	15726	ENSBTAG00000043572	0.570769	0.00079935	0.00255872	19	1	NA
rXLOC_044298	MT	5376	5685	10529	11906	ENSBTAG00000043577	0.505189	0.00374655	0.0098338	19	1	ND4
rXLOC_044298	MT	5376	5685	15726	15791	ENSBTAG00000043582	0.586078	0.00053133	0.0017888	19	1	NA
rXLOC_044298	MT	5376	5685	8290	8970	ENSBTAG00000043584	0.530489	0.002141	0.00604793	19	1	ATP6
rXLOC_034316	4	43796712	43797026	43796712	43797026	ENSBTAG00000043602	1	0	0	3	1	7SK
rXLOC_034304	4	38487940	38488262	38487940	38488262	ENSBTAG00000043671	1	0	0	1	1	7SK
rXLOC_006284	3	111016814	111017691	111019523	111019616	ENSBTAG00000043676	0.633733	0.000129526	0.000516843	2	9	U2
rXLOC_006299	3	111069386	111069800	111019523	111019616	ENSBTAG00000043676	0.578453	0.000652822	0.00214286	1	9	U2
rXLOC_006290	3	111043363	111043635	111019523	111019616	ENSBTAG00000043676	0.619322	0.00020334	0.000768993	1	9	U2
rXLOC_006289	3	111041758	111042978	111019523	111019616	ENSBTAG00000043676	0.412168	0.0212201	0.0437485	1	9	U2
rXLOC_006285	3	111017754	111019771	111019523	111019616	ENSBTAG00000043676	0.535526	0.00190536	0.00546401	1	9	U2
rXLOC_006283	3	111009667	111077270	111019523	111019616	ENSBTAG00000043676	0.489295	0.00521415	0.0130928	1	9	U2
rXLOC_006296	3	111049100	111050513	111019523	111019616	ENSBTAG00000043676	0.470009	0.00763121	0.0181906	1	9	U2
rXLOC_006288	3	111034818	111035277	111019523	111019616	ENSBTAG00000043676	0.683942	2.21601e-05	0.00010877	1	9	U2
rXLOC_006291	3	111043740	111045241	111019523	111019616	ENSBTAG00000043676	0.489084	0.00523656	0.0131415	2	9	U2
rXLOC_010940	15	43689413	43689680	43689413	43689680	ENSBTAG00000043738	1	0	0	4	1	7SK
rXLOC_013507	17	22702548	22702865	22702548	22702865	ENSBTAG00000043885	1	0	0	1	1	7SK
rXLOC_027422	26	31096431	31096739	31096431	31096739	ENSBTAG00000043900	1	0	0	3	1	7SK
rXLOC_020746	12	49148485	49148891	48831952	49108263	ENSBTAG00000044007	0.547284	0.00144104	0.00428302	1	1	KLF12
rXLOC_010729	9	51185027	51234500	51100482	51164199	ENSBTAG00000044061	0.601474	0.000345044	0.0012244	1	2	FAXC
rXLOC_010728	9	51181443	51184968	51100482	51164199	ENSBTAG00000044061	0.626019	0.000165354	0.000640946	1	2	FAXC
rXLOC_027650	16	27100744	27101265	27058047	27058913	ENSBTAG00000044081	0.572461	0.000764809	0.00246164	1	1	AUH
rXLOC_001748	1	93280499	93280759	93280499	93280759	ENSBTAG00000044291	1	0	0	1	1	7SK
rXLOC_001457	1	61585762	61585985	61585762	61585985	ENSBTAG00000044343	1	0	0	1	1	7SK
rXLOC_033520	3	34569128	34569463	34571922	34572054	ENSBTAG00000044430	0.723286	4.28867e-06	2.55119e-05	3	1	SNORA70
rXLOC_033520	3	34569128	34569463	34569128	34569463	ENSBTAG00000044600	0.96521	0	0	3	1	RNaseP_nuc
rXLOC_033023	3	113615088	113615349	113615088	113615349	ENSBTAG00000044631	0.998017	0	0	2	1	SCARNA6
rXLOC_022673	21	61984642	61984915	61984642	61984915	ENSBTAG00000044659	1	0	0	2	1	SCARNA13
rXLOC_033084	24	33887356	33888630	33897669	33897742	ENSBTAG00000044678	0.424521	0.0172975	0.0367365	2	1	bta-mir-2284y-4
rXLOC_027312	26	15882417	15882654	15882417	15882654	ENSBTAG00000044726	0.99269	0	0	3	1	7SK
rXLOC_031195	21	2151396	2152417	2151596	2151677	ENSBTAG00000044769	0.417457	0.0194593	0.0406279	2	2	SNORD116
rXLOC_031197	21	2185540	2193875	2151596	2151677	ENSBTAG00000044769	0.458697	0.00944871	0.0218653	1	2	SNORD116
rXLOC_036836	5	104262200	104262521	104262200	104262521	ENSBTAG00000044853	1	0	0	8	1	snoU85
rXLOC_033022	3	113598483	113598756	113598483	113598756	ENSBTAG00000044861	0.999999	0	0	2	1	SCARNA6
rXLOC_020043	2	118063792	118064078	118063792	118064078	ENSBTAG00000044908	1	0	0	2	1	7SK
rXLOC_029613	28	19729640	19729924	19729640	19729924	ENSBTAG00000045019	0.999593	0	0	2	1	7SK
rXLOC_002620	10	80471342	80471641	80471342	80471641	ENSBTAG00000045041	1	0	0	1	1	7SK
rXLOC_033071	24	31100875	31101648	31054809	31054880	ENSBTAG00000045044	0.440861	0.0130507	0.0288591	2	1	bta-mir-2380
rXLOC_039651	7	41115463	41115731	41115463	41115731	ENSBTAG00000045086	0.984511	0	0	3	1	7SK
rXLOC_020214	2	135529990	135769424	135810541	135810604	ENSBTAG00000045172	0.677367	2.84639e-05	0.000135689	3	2	bta-mir-2358
rXLOC_004853	2	135782468	135782825	135810541	135810604	ENSBTAG00000045172	0.693689	1.51092e-05	7.75462e-05	2	2	bta-mir-2358
rXLOC_000857	1	107819768	107820090	107819768	107820090	ENSBTAG00000045275	0.999998	0	0	2	1	SCARNA7
rXLOC_007077	7	92752282	92752877	92746709	92746778	ENSBTAG00000045301	0.419719	0.0187438	0.0393477	1	3	bta-mir-2464
rXLOC_007072	7	92740332	92740809	92746709	92746778	ENSBTAG00000045301	0.429984	0.0157656	0.0339333	1	3	bta-mir-2464
rXLOC_007532	7	92788151	92790131	92746709	92746778	ENSBTAG00000045301	0.706309	8.99731e-06	4.90573e-05	1	3	bta-mir-2464
rXLOC_045518	X	17862231	17862527	17862231	17862527	ENSBTAG00000045502	0.999957	0	0	1	1	Metazoa_SRP
rXLOC_043663	29	17957888	17959972	17974605	17975387	ENSBTAG00000045601	0.696538	1.34714e-05	7.00721e-05	2	1	KCTD21
rXLOC_020091	2	125499760	125499963	125501622	125501825	ENSBTAG00000045668	0.971433	0	0	4	3	SNORA73
rXLOC_020093	2	125501622	125501825	125501622	125501825	ENSBTAG00000045668	1	0	0	3	3	SNORA73
rXLOC_020092	2	125500693	125500896	125501622	125501825	ENSBTAG00000045668	0.969917	0	0	5	3	SNORA73
rXLOC_034088	3	118172572	118176347	118208054	118223089	ENSBTAG00000045685	0.475502	0.00686157	0.0165973	2	1	NA
rXLOC_014915	11	105959061	105969854	105920720	105921669	ENSBTAG00000045734	0.550147	0.00134421	0.00403074	5	1	LRRC26
rXLOC_000498	1	40496877	40497173	40496877	40497173	ENSBTAG00000045781	0.999809	0	0	1	1	Metazoa_SRP
rXLOC_033684	3	78439929	78440225	78439929	78440225	ENSBTAG00000045818	0.998747	0	0	1	1	Metazoa_SRP
rXLOC_027513	15	74919962	74925102	74915626	74916613	ENSBTAG00000045822	0.562704	0.000983466	0.00306765	2	1	NA
rXLOC_006675	5	121001534	121002219	120970011	120973246	ENSBTAG00000045904	0.565596	0.000913569	0.00287601	1	1	PIM3
rXLOC_003008	10	42863856	42864152	42902260	42902938	ENSBTAG00000045980	0.413257	0.0208472	0.0430913	4	2	ARF6
rXLOC_003009	10	42877895	42878191	42902260	42902938	ENSBTAG00000045980	0.548312	0.0014056	0.00419096	4	2	ARF6
rXLOC_022061	21	822575	824562	781268	784819	ENSBTAG00000045998	0.554213	0.00121649	0.00369426	1	1	MAGEL2
rXLOC_020092	2	125500693	125500896	125499760	125499963	ENSBTAG00000046050	0.988531	0	0	5	3	SNORA73
rXLOC_020091	2	125499760	125499963	125499760	125499963	ENSBTAG00000046050	0.999999	0	0	4	3	SNORA73
rXLOC_020093	2	125501622	125501825	125499760	125499963	ENSBTAG00000046050	0.971383	0	0	3	3	SNORA73
rXLOC_032407	23	49433109	49435649	49386708	49387742	ENSBTAG00000046057	0.404732	0.0239165	0.0484488	1	1	PPP1R3G
rXLOC_031182	21	2085503	2085859	2086259	2086350	ENSBTAG00000046213	0.506447	0.00364737	0.00960779	2	1	SNORD116
rXLOC_014915	11	105959061	105969854	105907058	105913137	ENSBTAG00000046223	0.464772	0.00843185	0.0198236	5	1	NA
rXLOC_044705	X	50507974	50509203	50503409	50504136	ENSBTAG00000046229	0.718691	5.26842e-06	3.0589e-05	4	1	NA
rXLOC_017643	19	9836919	9837133	9817745	9817959	ENSBTAG00000046246	0.696241	1.36339e-05	7.08183e-05	8	5	U3
rXLOC_017640	19	9817745	9817959	9817745	9817959	ENSBTAG00000046246	1	0	0	7	5	U3
rXLOC_017641	19	9827638	9827847	9817745	9817959	ENSBTAG00000046246	0.475447	0.00686893	0.0166126	8	5	U3
rXLOC_017638	19	9798918	9799131	9817745	9817959	ENSBTAG00000046246	0.491464	0.00498872	0.0126016	6	5	U3
rXLOC_017639	19	9810551	9810763	9817745	9817959	ENSBTAG00000046246	0.532036	0.00206604	0.00586318	6	5	U3
rXLOC_014915	11	105959061	105969854	105915064	105916356	ENSBTAG00000046416	0.499086	0.00426136	0.0109946	5	1	NA
rXLOC_010111	8	71205596	71206023	71181973	71184938	ENSBTAG00000046431	0.447687	0.0115559	0.025997	2	1	NA
rXLOC_005106	3	60307014	60307281	60346812	60347472	ENSBTAG00000046450	0.469468	0.00771081	0.018354	1	7	NA
rXLOC_005109	3	60308007	60308462	60346812	60347472	ENSBTAG00000046450	0.434169	0.0146701	0.0319031	1	7	NA
rXLOC_005125	3	60317552	60317835	60346812	60347472	ENSBTAG00000046450	0.479025	0.00640359	0.0156366	1	7	NA
rXLOC_005142	3	60317969	60318273	60346812	60347472	ENSBTAG00000046450	0.444472	0.0122412	0.0273155	1	7	NA
rXLOC_005120	3	60316178	60316941	60346812	60347472	ENSBTAG00000046450	0.431717	0.0153041	0.0330811	1	7	NA
rXLOC_005150	3	60325143	60327912	60346812	60347472	ENSBTAG00000046450	0.544215	0.00155152	0.00456817	1	7	NA
rXLOC_005144	3	60320910	60322099	60346812	60347472	ENSBTAG00000046450	0.512782	0.00318149	0.00853371	1	7	NA
rXLOC_017642	19	9830972	9831184	9830972	9831184	ENSBTAG00000046532	0.999999	0	0	3	2	U3
rXLOC_017641	19	9827638	9827847	9830972	9831184	ENSBTAG00000046532	0.508466	0.00349289	0.00925389	8	2	U3
rXLOC_044705	X	50507974	50509203	50551258	50552964	ENSBTAG00000046608	0.530309	0.00214986	0.00606971	4	1	NA
rXLOC_027009	25	28507375	28507684	28507375	28507684	ENSBTAG00000046622	0.999269	0	0	3	1	Metazoa_SRP
rXLOC_003366	11	11874423	11874812	11874423	11874812	ENSBTAG00000046679	1	0	0	2	1	NA
rXLOC_020092	2	125500693	125500896	125500693	125500896	ENSBTAG00000046681	1	0	0	5	3	SNORA73
rXLOC_020091	2	125499760	125499963	125500693	125500896	ENSBTAG00000046681	0.988526	0	0	4	3	SNORA73
rXLOC_020093	2	125501622	125501825	125500693	125500896	ENSBTAG00000046681	0.969913	0	0	3	3	SNORA73
rXLOC_014918	11	106196230	106196690	106125018	106152298	ENSBTAG00000046775	0.473711	0.00710485	0.0171036	3	1	MAN1B1
rXLOC_037301	6	31669692	31669966	31669692	31669966	ENSBTAG00000046888	0.999978	0	0	1	1	Metazoa_SRP
rXLOC_003008	10	42863856	42864152	42877895	42878191	ENSBTAG00000046912	0.430347	0.0156681	0.0337537	4	2	Metazoa_SRP
rXLOC_003009	10	42877895	42878191	42877895	42878191	ENSBTAG00000046912	1	0	0	4	2	Metazoa_SRP
rXLOC_027688	16	49613673	49614225	49656493	49667783	ENSBTAG00000047059	0.543828	0.00156597	0.00460523	2	1	TIMM17A
rXLOC_014915	11	105959061	105969854	105922299	105945800	ENSBTAG00000047202	0.573923	0.000736049	0.0023804	5	1	GRIN1
rXLOC_044705	X	50507974	50509203	50499828	50502731	ENSBTAG00000047213	0.589989	0.000477117	0.00162758	4	2	NA
rXLOC_044706	X	50512213	50514714	50499828	50502731	ENSBTAG00000047213	0.528334	0.0022493	0.00631333	1	2	NA
rXLOC_011787	15	41408728	41409024	41408728	41409024	ENSBTAG00000047242	0.999775	0	0	2	1	Metazoa_SRP
rXLOC_027675	16	81437393	81437940	81388497	81434502	ENSBTAG00000047274	0.4459	0.0119327	0.0267234	1	2	KIF21B
rXLOC_027705	16	81355839	81366404	81388497	81434502	ENSBTAG00000047274	0.528218	0.00225521	0.00632777	3	2	KIF21B
rXLOC_000168	1	21643807	21644350	21693828	21697298	ENSBTAG00000047293	0.799723	6.77016e-08	6.7445e-07	1	3	NRIP1
rXLOC_000172	1	21707251	21709772	21693828	21697298	ENSBTAG00000047293	0.669644	3.78949e-05	0.000174711	1	3	NRIP1
rXLOC_000179	1	21723661	21725177	21693828	21697298	ENSBTAG00000047293	0.596517	0.000397441	0.00138632	1	3	NRIP1
rXLOC_040654	8	7995321	7995614	7995321	7995614	ENSBTAG00000047359	0.999977	0	0	1	1	Metazoa_SRP
rXLOC_017643	19	9836919	9837133	9810551	9810763	ENSBTAG00000047470	0.51833	0.00281651	0.00767672	8	5	U3
rXLOC_017641	19	9827638	9827847	9810551	9810763	ENSBTAG00000047470	0.541393	0.00165959	0.00484444	8	5	U3
rXLOC_017639	19	9810551	9810763	9810551	9810763	ENSBTAG00000047470	0.999999	0	0	6	5	U3
rXLOC_017638	19	9798918	9799131	9810551	9810763	ENSBTAG00000047470	0.792797	1.05642e-07	9.92506e-07	6	5	U3
rXLOC_017640	19	9817745	9817959	9810551	9810763	ENSBTAG00000047470	0.531807	0.00207703	0.00589032	7	5	U3
rXLOC_045721	X	40752944	40753240	40752944	40753240	ENSBTAG00000047737	0.998775	0	0	1	1	Metazoa_SRP
rXLOC_019723	12	14728737	14729276	14722213	14725630	ENSBTAG00000047739	0.556398	0.00115233	0.00352344	1	8	NA
rXLOC_019720	12	14727034	14727568	14722213	14725630	ENSBTAG00000047739	0.59163	0.000455862	0.00156377	1	8	NA
rXLOC_019735	12	14761482	14762659	14722213	14725630	ENSBTAG00000047739	0.40716	0.0230068	0.0468727	1	8	NA
rXLOC_019728	12	14747775	14748360	14722213	14725630	ENSBTAG00000047739	0.559682	0.00106148	0.00327937	1	8	NA
rXLOC_019738	12	14764965	14768704	14722213	14725630	ENSBTAG00000047739	0.537115	0.00183584	0.00528998	1	8	NA
rXLOC_019729	12	14755879	14757195	14722213	14725630	ENSBTAG00000047739	0.495481	0.00459313	0.0117322	1	8	NA
rXLOC_019725	12	14734556	14735133	14722213	14725630	ENSBTAG00000047739	0.411015	0.021621	0.0444535	1	8	NA
rXLOC_019732	12	14757316	14760661	14722213	14725630	ENSBTAG00000047739	0.624936	0.000171032	0.000660298	1	8	NA
rXLOC_014918	11	106196230	106196690	106168109	106172938	ENSBTAG00000047807	0.451581	0.0107697	0.0244699	3	1	SAPCD2
rXLOC_003633	2	31685532	31685971	31688429	31699171	ENSBTAG00000047880	0.465931	0.00824874	0.0194523	2	1	NA
rXLOC_003008	10	42863856	42864152	42863856	42864152	ENSBTAG00000047908	1	0	0	4	2	Metazoa_SRP
rXLOC_003009	10	42877895	42878191	42863856	42864152	ENSBTAG00000047908	0.430347	0.0156681	0.0337537	4	2	Metazoa_SRP
rXLOC_042363	8	100352338	100352634	100352338	100352634	ENSBTAG00000047947	1	0	0	2	1	Metazoa_SRP
rXLOC_027705	16	81355839	81366404	81368726	81379604	ENSBTAG00000047972	0.596595	0.000396571	0.00138365	3	1	C1orf106
rXLOC_010940	15	43689413	43689680	43731788	43735570	ENSBTAG00000048023	0.436936	0.0139815	0.0306149	4	1	NA
rXLOC_001033	1	146129434	146206714	146114659	146120826	ENSBTAG00000048090	0.454801	0.0101538	0.0232619	2	1	UBE2G2
rXLOC_031182	21	2085503	2085859	2130286	2130377	ENSBTAG00000048121	0.422534	0.0178842	0.0377994	2	2	SNORD116
rXLOC_031195	21	2151396	2152417	2130286	2130377	ENSBTAG00000048121	0.425223	0.0170939	0.0363662	2	2	SNORD116
rXLOC_043696	29	30006069	30008571	29933714	29963136	ENSBTAG00000048137	0.540838	0.00168155	0.00490031	6	1	NA
rXLOC_042468	9	2105887	2106183	2105887	2106183	ENSBTAG00000048185	0.992276	0	0	1	1	Metazoa_SRP
rXLOC_010111	8	71205596	71206023	71173663	71176608	ENSBTAG00000048226	0.418822	0.019025	0.0398518	2	1	NA

## Sheet: S8b_Cis target gene Ileum lncRN
Table S8b: Potential cis target genes of lncRNAs in iluem tissue
lncRNAs	Chromsome	lnc_start	lnc_stop	gene.y	gene_start	gene_stop	correlation coefficient	p	p.adj	number of genes targeted by lncRNAin the sam row	numer of lncRNAs target the gene in same row	gene_symbol
iXLOC_003483	11	44512763	44513415	ENSBTAG00000000152	44509064	44570848	0.939677	6.63902e-08	1.32196e-06	1	1	NA
iXLOC_011821	18	64803946	64804727	ENSBTAG00000000195	64807707	64812263	0.67994	0.00375588	0.00831629	3	2	NA
iXLOC_012506	18	64823430	64825198	ENSBTAG00000000195	64807707	64812263	0.799104	0.000204356	0.000710549	4	2	NA
iXLOC_022556	28	41765720	41769960	ENSBTAG00000000231	41817915	41875990	0.963664	2.03676e-09	1.1479e-07	1	21	BMPR1A
iXLOC_022559	28	41774726	41777522	ENSBTAG00000000231	41817915	41875990	0.950562	1.69754e-08	4.96572e-07	1	21	BMPR1A
iXLOC_022560	28	41777662	41778237	ENSBTAG00000000231	41817915	41875990	0.927523	2.32207e-07	3.33016e-06	1	21	BMPR1A
iXLOC_022561	28	41779563	41781083	ENSBTAG00000000231	41817915	41875990	0.955381	8.3872e-09	3.02594e-07	1	21	BMPR1A
iXLOC_022562	28	41781280	41781936	ENSBTAG00000000231	41817915	41875990	0.971293	3.99341e-10	3.91093e-08	1	21	BMPR1A
iXLOC_022564	28	41786435	41786895	ENSBTAG00000000231	41817915	41875990	0.89071	3.72384e-06	2.78981e-05	1	21	BMPR1A
iXLOC_022566	28	41790481	41791222	ENSBTAG00000000231	41817915	41875990	0.957204	6.29456e-09	2.47958e-07	1	21	BMPR1A
iXLOC_022567	28	41791347	41792204	ENSBTAG00000000231	41817915	41875990	0.949048	2.08833e-08	5.75121e-07	1	21	BMPR1A
iXLOC_022569	28	41800103	41800345	ENSBTAG00000000231	41817915	41875990	0.928726	2.07209e-07	3.05878e-06	1	21	BMPR1A
iXLOC_022570	28	41800670	41800977	ENSBTAG00000000231	41817915	41875990	0.906193	1.33344e-06	1.25561e-05	1	21	BMPR1A
iXLOC_022575	28	41805846	41806226	ENSBTAG00000000231	41817915	41875990	0.902188	1.76733e-06	1.56081e-05	1	21	BMPR1A
iXLOC_022576	28	41808835	41809289	ENSBTAG00000000231	41817915	41875990	0.826587	7.88914e-05	0.000323658	1	21	BMPR1A
iXLOC_022577	28	41809348	41809644	ENSBTAG00000000231	41817915	41875990	0.892099	3.41805e-06	2.60861e-05	1	21	BMPR1A
iXLOC_022578	28	41809849	41810324	ENSBTAG00000000231	41817915	41875990	0.841926	4.30723e-05	0.000197357	1	21	BMPR1A
iXLOC_022579	28	41810568	41810916	ENSBTAG00000000231	41817915	41875990	0.944962	3.54419e-08	8.39435e-07	1	21	BMPR1A
iXLOC_022581	28	41814083	41814356	ENSBTAG00000000231	41817915	41875990	0.937298	8.64828e-08	1.6037e-06	1	21	BMPR1A
iXLOC_022582	28	41814987	41815235	ENSBTAG00000000231	41817915	41875990	0.790757	0.000265335	0.000883111	1	21	BMPR1A
iXLOC_022583	28	41815839	41816232	ENSBTAG00000000231	41817915	41875990	0.951472	1.49413e-08	4.53723e-07	1	21	BMPR1A
iXLOC_022584	28	41816909	41817307	ENSBTAG00000000231	41817915	41875990	0.90457	1.49692e-06	1.37273e-05	1	21	BMPR1A
iXLOC_022588	28	41918396	41920492	ENSBTAG00000000231	41817915	41875990	0.760666	0.000623171	0.00180646	5	21	BMPR1A
iXLOC_022558	28	41770036	41772402	ENSBTAG00000000231	41817915	41875990	0.926562	2.53973e-07	3.56095e-06	1	21	BMPR1A
iXLOC_004286	12	90329139	90353102	ENSBTAG00000000446	90353679	90402670	0.972186	3.20823e-10	3.39436e-08	1	1	ATP11A
iXLOC_001211	1	136826295	136832209	ENSBTAG00000000526	136833122	136903149	0.88335	5.75897e-06	3.93086e-05	1	1	TOPBP1
iXLOC_025956	3	117671045	117671292	ENSBTAG00000000634	117584073	117637812	0.675137	0.00410881	0.00898247	2	1	MLPH
iXLOC_029576	5	119855540	119855987	ENSBTAG00000000650	119791795	119813398	0.786855	0.000298607	0.000974645	4	1	TUBGCP6
iXLOC_007071	14	9198800	9199649	ENSBTAG00000000707	9176079	9187850	0.70299	0.00238456	0.00563773	2	1	WISP1
iXLOC_007071	14	9198800	9199649	ENSBTAG00000000711	9109762	9165926	0.668129	0.00467116	0.0100283	2	1	NDRG1
iXLOC_026051	3	120848057	120848553	ENSBTAG00000000785	120818380	120844640	0.719947	0.00166156	0.00414368	2	1	PASK
iXLOC_032040	8	16970356	16972187	ENSBTAG00000000804	16745167	16961930	0.832093	6.39239e-05	0.000272387	3	1	MOB3B
iXLOC_006570	14	8925268	8928241	ENSBTAG00000001156	8970645	8985785	0.889903	3.91187e-06	2.8997e-05	1	18	ST3GAL1
iXLOC_006571	14	8928595	8930012	ENSBTAG00000001156	8970645	8985785	0.839704	4.7198e-05	0.000212615	1	18	ST3GAL1
iXLOC_006572	14	8930757	8931361	ENSBTAG00000001156	8970645	8985785	0.71805	0.00173221	0.00429312	1	18	ST3GAL1
iXLOC_006574	14	8936967	8937540	ENSBTAG00000001156	8970645	8985785	0.565217	0.0225139	0.0390586	1	18	ST3GAL1
iXLOC_006575	14	8937684	8938981	ENSBTAG00000001156	8970645	8985785	0.806623	0.000159859	0.000579537	1	18	ST3GAL1
iXLOC_006576	14	8939049	8939308	ENSBTAG00000001156	8970645	8985785	0.644829	0.00699815	0.014202	1	18	ST3GAL1
iXLOC_006578	14	8942839	8944848	ENSBTAG00000001156	8970645	8985785	0.883767	5.62272e-06	3.85727e-05	1	18	ST3GAL1
iXLOC_006579	14	8944951	8945398	ENSBTAG00000001156	8970645	8985785	0.688848	0.00316591	0.00718355	1	18	ST3GAL1
iXLOC_006580	14	8946015	8946689	ENSBTAG00000001156	8970645	8985785	0.879002	7.35152e-06	4.76839e-05	1	18	ST3GAL1
iXLOC_006583	14	8956101	8956322	ENSBTAG00000001156	8970645	8985785	0.705087	0.00228337	0.00543293	1	18	ST3GAL1
iXLOC_006584	14	8957192	8957484	ENSBTAG00000001156	8970645	8985785	0.552489	0.0264634	0.0449493	1	18	ST3GAL1
iXLOC_006585	14	8957719	8958218	ENSBTAG00000001156	8970645	8985785	0.64188	0.00734881	0.0148137	1	18	ST3GAL1
iXLOC_006586	14	8958440	8958922	ENSBTAG00000001156	8970645	8985785	0.697812	0.00265006	0.0061697	1	18	ST3GAL1
iXLOC_006587	14	8960245	8960447	ENSBTAG00000001156	8970645	8985785	0.721406	0.0016088	0.00403153	1	18	ST3GAL1
iXLOC_006589	14	8961460	8962213	ENSBTAG00000001156	8970645	8985785	0.84191	4.31005e-05	0.000197462	1	18	ST3GAL1
iXLOC_006590	14	8962270	8962893	ENSBTAG00000001156	8970645	8985785	0.670973	0.00443595	0.00959292	1	18	ST3GAL1
iXLOC_006591	14	8962971	8963391	ENSBTAG00000001156	8970645	8985785	0.646512	0.00680423	0.0138621	1	18	ST3GAL1
iXLOC_006594	14	8965271	8965686	ENSBTAG00000001156	8970645	8985785	0.913108	7.95022e-07	8.4441e-06	1	18	ST3GAL1
iXLOC_000724	1	1399217	1400465	ENSBTAG00000001258	1324544	1361378	0.877098	8.15791e-06	5.1787e-05	2	6	TMEM50B
iXLOC_000725	1	1401013	1402205	ENSBTAG00000001258	1324544	1361378	0.816779	0.000112784	0.00043434	2	6	TMEM50B
iXLOC_000726	1	1402788	1403201	ENSBTAG00000001258	1324544	1361378	0.901934	1.79846e-06	1.58203e-05	2	6	TMEM50B
iXLOC_000727	1	1403596	1404455	ENSBTAG00000001258	1324544	1361378	0.802883	0.000180859	0.000642002	2	6	TMEM50B
iXLOC_000728	1	1404572	1406076	ENSBTAG00000001258	1324544	1361378	0.895907	2.68578e-06	2.16066e-05	2	6	TMEM50B
iXLOC_000729	1	1406479	1406749	ENSBTAG00000001258	1324544	1361378	0.593216	0.0154274	0.028135	2	6	TMEM50B
iXLOC_020194	25	7746085	7748913	ENSBTAG00000001440	7700704	7730822	0.583659	0.0176159	0.0315661	2	1	PMM2
iXLOC_008757	16	21778425	21779768	ENSBTAG00000001574	21783189	21808519	0.908536	1.12423e-06	1.10108e-05	1	7	GPATCH2
iXLOC_009324	16	21772956	21777346	ENSBTAG00000001574	21783189	21808519	0.915859	6.39442e-07	7.15192e-06	1	7	GPATCH2
iXLOC_009318	16	21733035	21737140	ENSBTAG00000001574	21783189	21808519	0.900048	2.04454e-06	1.74752e-05	1	7	GPATCH2
iXLOC_009320	16	21758311	21761092	ENSBTAG00000001574	21783189	21808519	0.844529	3.86261e-05	0.000180622	1	7	GPATCH2
iXLOC_009323	16	21765736	21768242	ENSBTAG00000001574	21783189	21808519	0.95989	4.02754e-09	1.82365e-07	1	7	GPATCH2
iXLOC_009322	16	21764527	21765669	ENSBTAG00000001574	21783189	21808519	0.853707	2.5885e-05	0.000130595	1	7	GPATCH2
iXLOC_009321	16	21761255	21764378	ENSBTAG00000001574	21783189	21808519	0.745338	0.000920337	0.00251049	1	7	GPATCH2
iXLOC_013400	19	61859608	61861579	ENSBTAG00000001609	61708769	61814973	0.91636	6.14088e-07	6.93507e-06	2	2	MAP2K6
iXLOC_014250	19	61685923	61690122	ENSBTAG00000001609	61708769	61814973	0.899248	2.15714e-06	1.82179e-05	1	2	MAP2K6
iXLOC_019892	24	46873345	46874634	ENSBTAG00000001770	46885279	46907902	0.667833	0.00469621	0.0100746	1	1	ST8SIA5
iXLOC_018925	24	12972237	12981304	ENSBTAG00000001801	12950391	12960186	0.912046	8.63044e-07	8.99087e-06	1	2	SYT4
iXLOC_018934	24	13009748	13014154	ENSBTAG00000001801	12950391	12960186	0.811006	0.000137859	0.000512689	1	2	SYT4
iXLOC_027352	4	69986230	70020320	ENSBTAG00000001822	70049646	70117257	0.716431	0.00179443	0.00442404	1	1	SNX10
iXLOC_005053	13	54956065	54956556	ENSBTAG00000001827	54936109	54942283	0.901211	1.88971e-06	1.6439e-05	4	1	GID8
iXLOC_005053	13	54956065	54956556	ENSBTAG00000001829	54916961	54931310	0.915587	6.53586e-07	7.272e-06	4	1	SLC17A9
iXLOC_025967	3	118186471	118190355	ENSBTAG00000001879	118191441	118206600	0.95045	1.72427e-08	5.02087e-07	3	1	NA
iXLOC_002504	11	13425081	13426999	ENSBTAG00000002105	13438231	13445953	0.935883	1.00713e-07	1.79333e-06	3	1	NA
iXLOC_008001	15	84748438	84751037	ENSBTAG00000002260	84777784	84838995	0.608499	0.0123744	0.0232418	1	1	NCAPD3
iXLOC_011284	18	21696345	21712023	ENSBTAG00000002287	21726409	21857238	0.931302	1.61255e-07	2.5387e-06	1	1	CHD9
iXLOC_023435	29	32459609	32462346	ENSBTAG00000002341	32358407	32430222	0.638913	0.00771542	0.0154491	1	2	ETS1
iXLOC_024000	29	32457503	32459943	ENSBTAG00000002341	32358407	32430222	0.593664	0.0153302	0.0279813	1	2	ETS1
iXLOC_016466	21	32734061	32735084	ENSBTAG00000002415	32706742	32719331	0.600601	0.0138864	0.0256825	3	1	TSPAN3
iXLOC_024501	3	22072711	22072995	ENSBTAG00000002422	22106734	22120933	0.790375	0.000268452	0.000891759	3	1	BCL9
iXLOC_025240	3	121021279	121023405	ENSBTAG00000002608	120968024	120988257	0.604451	0.0131323	0.0244694	3	2	2002-09-01
iXLOC_025242	3	121027047	121046571	ENSBTAG00000002608	120968024	120988257	0.648356	0.00659652	0.0134967	3	2	2002-09-01
iXLOC_022685	28	45014401	45018845	ENSBTAG00000002669	44940862	45014243	0.942766	4.63373e-08	1.01845e-06	1	1	RASSF4
iXLOC_015371	2	125499760	125499963	ENSBTAG00000002727	125507620	125558651	0.838881	4.88091e-05	0.000218512	5	3	PHACTR4
iXLOC_015372	2	125500693	125500896	ENSBTAG00000002727	125507620	125558651	0.755337	0.000715872	0.00203049	5	3	PHACTR4
iXLOC_015373	2	125501622	125501825	ENSBTAG00000002727	125507620	125558651	0.797054	0.000218131	0.000750162	5	3	PHACTR4
iXLOC_013400	19	61859608	61861579	ENSBTAG00000002747	61873253	61919888	0.949921	1.85473e-08	5.28694e-07	2	5	ABCA5
iXLOC_013404	19	61868658	61869072	ENSBTAG00000002747	61873253	61919888	0.781232	0.000352576	0.00111987	1	5	ABCA5
iXLOC_013406	19	61870899	61871316	ENSBTAG00000002747	61873253	61919888	0.873409	9.9324e-06	6.05613e-05	1	5	ABCA5
iXLOC_013408	19	61940854	61941402	ENSBTAG00000002747	61873253	61919888	0.763956	0.000571048	0.00167838	2	5	ABCA5
iXLOC_013402	19	61865738	61866145	ENSBTAG00000002747	61873253	61919888	0.949703	1.91068e-08	5.3994e-07	1	5	ABCA5
iXLOC_023246	29	1019727	1020603	ENSBTAG00000002751	978636	979365	-0.58123	0.0182088	0.0324856	2	1	VSTM5
iXLOC_028613	5	117377386	117600513	ENSBTAG00000003017	117650285	117673269	0.713725	0.00190252	0.00465016	1	1	TTC38
iXLOC_005982	13	55464898	55466401	ENSBTAG00000003058	55433440	55439176	0.7389	0.00107567	0.00286475	4	5	ADRM1
iXLOC_005987	13	55475635	55477576	ENSBTAG00000003058	55433440	55439176	0.846993	3.47787e-05	0.000165869	5	5	ADRM1
iXLOC_005983	13	55469610	55480737	ENSBTAG00000003058	55433440	55439176	0.655948	0.00579417	0.01207	5	5	ADRM1
iXLOC_005988	13	55481576	55482073	ENSBTAG00000003058	55433440	55439176	0.553073	0.0262713	0.0446655	4	5	ADRM1
iXLOC_005985	13	55472565	55474566	ENSBTAG00000003058	55433440	55439176	0.781878	0.000345991	0.00110236	4	5	ADRM1
iXLOC_000742	1	2240187	2247518	ENSBTAG00000003059	2204895	2216515	0.597331	0.014553	0.0267475	2	2	NA
iXLOC_000744	1	2250970	2256316	ENSBTAG00000003059	2204895	2216515	0.697187	0.00268368	0.0062365	2	2	NA
iXLOC_005985	13	55472565	55474566	ENSBTAG00000003061	55379959	55433278	0.888095	4.36271e-06	3.1588e-05	4	5	LAMA5
iXLOC_005988	13	55481576	55482073	ENSBTAG00000003061	55379959	55433278	0.78249	0.000339849	0.00108596	4	5	LAMA5
iXLOC_005987	13	55475635	55477576	ENSBTAG00000003061	55379959	55433278	0.964735	1.6568e-09	9.99433e-08	5	5	LAMA5
iXLOC_005982	13	55464898	55466401	ENSBTAG00000003061	55379959	55433278	0.901506	1.85197e-06	1.61841e-05	4	5	LAMA5
iXLOC_005983	13	55469610	55480737	ENSBTAG00000003061	55379959	55433278	0.828307	7.39306e-05	0.000306854	5	5	LAMA5
iXLOC_011806	18	64648447	64650532	ENSBTAG00000003261	64598202	64602281	0.597223	0.0145756	0.0267834	3	2	AURKC
iXLOC_011807	18	64651810	64652306	ENSBTAG00000003261	64598202	64602281	0.580205	0.0184634	0.0328795	3	2	AURKC
iXLOC_011872	18	65889414	65890462	ENSBTAG00000003267	65878289	65880106	0.641398	0.00740732	0.0149153	2	5	ZNF132
iXLOC_011877	18	65893758	65894626	ENSBTAG00000003267	65878289	65880106	0.799788	0.000199927	0.000697726	4	5	ZNF132
iXLOC_011871	18	65888329	65889294	ENSBTAG00000003267	65878289	65880106	0.684283	0.00345806	0.00774768	2	5	ZNF132
iXLOC_011874	18	65891044	65892129	ENSBTAG00000003267	65878289	65880106	0.673484	0.00423627	0.00922103	3	5	ZNF132
iXLOC_011875	18	65892427	65892741	ENSBTAG00000003267	65878289	65880106	0.608357	0.0124004	0.0232841	2	5	ZNF132
iXLOC_013532	19	9830972	9831184	ENSBTAG00000003280	9851553	9852099	0.710507	0.00203784	0.00493044	8	3	NA
iXLOC_013531	19	9827638	9827847	ENSBTAG00000003280	9851553	9852099	0.572962	0.0203434	0.035767	9	3	NA
iXLOC_013533	19	9836919	9837133	ENSBTAG00000003280	9851553	9852099	0.567619	0.0218226	0.0380144	9	3	NA
iXLOC_019086	24	37470539	37470987	ENSBTAG00000003354	37348582	37467285	0.893819	3.06883e-06	2.39773e-05	2	2	SMCHD1
iXLOC_019087	24	37471329	37471831	ENSBTAG00000003354	37348582	37467285	0.874531	9.36113e-06	5.77706e-05	1	2	SMCHD1
iXLOC_005739	13	38537849	38538084	ENSBTAG00000003422	38519143	38543948	0.620807	0.0102789	0.0197943	3	1	NA
iXLOC_011844	18	65325992	65326286	ENSBTAG00000003447	65291985	65319947	0.579462	0.0186498	0.0331674	1	1	ZNF551
iXLOC_012538	18	65712200	65713336	ENSBTAG00000003456	65645367	65667374	0.687119	0.00327409	0.0073933	4	2	ZNF606
iXLOC_012536	18	65709946	65713942	ENSBTAG00000003456	65645367	65667374	0.664012	0.00502926	0.0106857	3	2	ZNF606
iXLOC_012535	18	65706962	65708025	ENSBTAG00000003462	65676642	65689192	0.863433	1.643e-05	9.05634e-05	3	2	ZNF135
iXLOC_012538	18	65712200	65713336	ENSBTAG00000003462	65676642	65689192	0.759734	0.000638624	0.0018441	4	2	ZNF135
iXLOC_012536	18	65709946	65713942	ENSBTAG00000003465	65700279	65701523	0.690079	0.00309059	0.00703698	3	3	NA
iXLOC_012538	18	65712200	65713336	ENSBTAG00000003465	65700279	65701523	0.648979	0.00652754	0.0133749	4	3	NA
iXLOC_012535	18	65706962	65708025	ENSBTAG00000003465	65700279	65701523	0.698927	0.00259095	0.00605197	3	3	NA
iXLOC_022588	28	41918396	41920492	ENSBTAG00000003510	41886524	41901491	0.700631	0.00250268	0.00587529	5	1	MMRN2
iXLOC_022588	28	41918396	41920492	ENSBTAG00000003515	41902561	41907124	0.895257	2.80044e-06	2.23232e-05	5	1	SNCG
iXLOC_017289	21	61984642	61984915	ENSBTAG00000003526	61855015	61963799	0.833976	5.93859e-05	0.000256465	3	1	SYNE3
iXLOC_016031	20	63015219	63016522	ENSBTAG00000003536	62940001	62990698	0.843669	4.00513e-05	0.000186024	2	1	2006-03-01
iXLOC_005922	13	53464147	53464598	ENSBTAG00000003561	53482007	53494820	0.688193	0.00320656	0.00726244	1	1	STK35
iXLOC_028572	5	115634523	115635560	ENSBTAG00000003574	115683472	115697601	0.748989	0.000840776	0.00232574	1	1	KIAA1644
iXLOC_005082	13	57200989	57203845	ENSBTAG00000003608	57125794	57197458	0.831849	6.45342e-05	0.000274511	1	1	SYCP2
iXLOC_015373	2	125501622	125501825	ENSBTAG00000003788	125468461	125475905	0.747582	0.000870742	0.00239562	5	3	RCC1
iXLOC_015371	2	125499760	125499963	ENSBTAG00000003788	125468461	125475905	0.796075	0.000224975	0.000769694	5	3	RCC1
iXLOC_015372	2	125500693	125500896	ENSBTAG00000003788	125468461	125475905	0.768286	0.000507954	0.00152102	5	3	RCC1
iXLOC_026333	4	43796712	43797026	ENSBTAG00000003825	43834354	43884954	0.817493	0.000109964	0.000425368	3	1	PTPN12
iXLOC_019086	24	37470539	37470987	ENSBTAG00000003880	37496731	37556313	0.65882	0.00551177	0.0115618	2	1	EMILIN2
iXLOC_022927	28	36044113	36044562	ENSBTAG00000003907	36077428	36109014	0.675687	0.00406714	0.00890421	2	1	TSPAN14
iXLOC_025026	3	113598483	113598756	ENSBTAG00000003928	113578537	113621347	0.869207	1.23385e-05	7.20078e-05	4	2	ATG16L1
iXLOC_025027	3	113615088	113615349	ENSBTAG00000003928	113578537	113621347	0.956398	7.15675e-09	2.71012e-07	3	2	ATG16L1
iXLOC_033606	9	96927546	96928600	ENSBTAG00000003938	96950761	97044212	0.891157	3.62299e-06	2.7304e-05	1	2	FNDC1
iXLOC_033610	9	96943680	96948713	ENSBTAG00000003938	96950761	97044212	0.966296	1.21187e-09	8.10962e-08	1	2	FNDC1
iXLOC_020184	25	7612110	7614116	ENSBTAG00000004038	7647412	7689263	0.859731	1.96108e-05	0.000104405	2	3	ABAT
iXLOC_020644	25	7629072	7633849	ENSBTAG00000004038	7647412	7689263	0.837996	5.05897e-05	0.000224998	2	3	ABAT
iXLOC_020645	25	7637217	7640246	ENSBTAG00000004038	7647412	7689263	0.573347	0.02024	0.0356093	1	3	ABAT
iXLOC_023804	29	2642332	2644626	ENSBTAG00000004081	1965869	2605125	0.758922	0.000652357	0.00187748	1	2	FAT3
iXLOC_023790	29	1961196	1962511	ENSBTAG00000004081	1965869	2605125	0.836433	5.38715e-05	0.000236833	1	2	FAT3
iXLOC_026445	4	70249979	70250620	ENSBTAG00000004136	70211380	70246094	0.713006	0.0019321	0.00471165	2	1	NFE2L3
iXLOC_000778	1	6176073	6177940	ENSBTAG00000004139	6157625	6174155	0.972251	3.1567e-10	3.35921e-08	1	1	BACH1
iXLOC_019041	24	30971851	30974155	ENSBTAG00000004257	30850955	30957456	0.591842	0.0157282	0.0286098	1	2	TAF4B
iXLOC_019592	24	30834877	30842878	ENSBTAG00000004257	30850955	30957456	0.578454	0.018905	0.0335609	2	2	TAF4B
iXLOC_025229	3	121004645	121006866	ENSBTAG00000004315	120904562	120960962	0.663241	0.00509862	0.0108124	2	1	HDLBP
iXLOC_009182	16	1907199	1908571	ENSBTAG00000004641	1806692	1878608	0.968593	7.43915e-10	5.87213e-08	1	1	PLEKHA6
iXLOC_014341	19	63742869	63744665	ENSBTAG00000004746	63760616	63906200	0.655939	0.00579502	0.0120715	1	1	HELZ
iXLOC_002186	10	42863856	42864152	ENSBTAG00000004934	42809222	42862866	0.687121	0.00327399	0.00739309	4	1	NEMF
iXLOC_021436	26	49698070	49699108	ENSBTAG00000005027	49742225	49773421	0.598186	0.0143765	0.026466	1	3	GLRX3
iXLOC_021438	26	49702393	49703105	ENSBTAG00000005027	49742225	49773421	0.543829	0.0294394	0.0493148	1	3	GLRX3
iXLOC_021439	26	49703547	49704004	ENSBTAG00000005027	49742225	49773421	0.596572	0.0147115	0.0269996	1	3	GLRX3
iXLOC_005985	13	55472565	55474566	ENSBTAG00000005127	55501437	55506984	0.620077	0.0103947	0.019987	4	4	PSMA7
iXLOC_005987	13	55475635	55477576	ENSBTAG00000005127	55501437	55506984	0.705142	0.00228074	0.00542758	5	4	PSMA7
iXLOC_005983	13	55469610	55480737	ENSBTAG00000005127	55501437	55506984	0.558282	0.0246048	0.0421925	5	4	PSMA7
iXLOC_005982	13	55464898	55466401	ENSBTAG00000005127	55501437	55506984	0.596533	0.0147195	0.0270123	4	4	PSMA7
iXLOC_016466	21	32734061	32735084	ENSBTAG00000005145	32773322	32839248	0.834301	5.86298e-05	0.000253796	3	10	PEAK1
iXLOC_017054	21	32858395	32858717	ENSBTAG00000005145	32773322	32839248	0.820253	9.96125e-05	0.000392075	1	10	PEAK1
iXLOC_017055	21	32859223	32859457	ENSBTAG00000005145	32773322	32839248	0.622084	0.0100786	0.0194603	1	10	PEAK1
iXLOC_017056	21	32860084	32860307	ENSBTAG00000005145	32773322	32839248	0.897074	2.48992e-06	2.03694e-05	1	10	PEAK1
iXLOC_017053	21	32857076	32857413	ENSBTAG00000005145	32773322	32839248	0.843337	4.06121e-05	0.000188138	1	10	PEAK1
iXLOC_017061	21	32868580	32868915	ENSBTAG00000005145	32773322	32839248	0.752947	0.000760966	0.0021379	1	10	PEAK1
iXLOC_017063	21	32874540	32875396	ENSBTAG00000005145	32773322	32839248	0.844063	3.93924e-05	0.000183533	1	10	PEAK1
iXLOC_017064	21	32875510	32878471	ENSBTAG00000005145	32773322	32839248	0.947886	2.43777e-08	6.42094e-07	1	10	PEAK1
iXLOC_017059	21	32864064	32864457	ENSBTAG00000005145	32773322	32839248	0.917935	5.39886e-07	6.28852e-06	1	10	PEAK1
iXLOC_017065	21	32879123	32879513	ENSBTAG00000005145	32773322	32839248	0.764734	0.000559257	0.00164918	1	10	PEAK1
iXLOC_019206	24	42577954	42578482	ENSBTAG00000005154	42578580	42597500	0.674872	0.00412908	0.00902042	2	2	APCDD1
iXLOC_019203	24	42570934	42572810	ENSBTAG00000005154	42578580	42597500	0.943371	4.30845e-08	9.66222e-07	2	2	APCDD1
iXLOC_019203	24	42570934	42572810	ENSBTAG00000005158	42616054	42628182	0.872543	1.03927e-05	6.27861e-05	2	2	NAPG
iXLOC_019206	24	42577954	42578482	ENSBTAG00000005158	42616054	42628182	0.612353	0.0116852	0.0221168	2	2	NAPG
iXLOC_005810	13	43366899	43367178	ENSBTAG00000005316	43302440	43331090	0.63097	0.00876868	0.0172538	1	1	GDI2
iXLOC_017613	22	38635716	38640424	ENSBTAG00000005321	38689066	39042517	0.629202	0.00901797	0.0176769	1	1	CADPS
iXLOC_021980	27	28298213	28310420	ENSBTAG00000005454	28320661	28398005	0.590295	0.0160725	0.0291523	1	1	FUT10
iXLOC_026746	4	120306851	120312447	ENSBTAG00000005483	120230771	120306448	0.789449	0.000276128	0.000912974	2	1	ESYT2
iXLOC_014473	2	31581603	31585969	ENSBTAG00000005501	31630686	31682792	0.939056	7.12062e-08	1.39126e-06	1	23	NA
iXLOC_014474	2	31583399	31583659	ENSBTAG00000005501	31630686	31682792	0.611923	0.0117605	0.0222401	1	23	NA
iXLOC_014475	2	31588146	31589203	ENSBTAG00000005501	31630686	31682792	0.918571	5.12165e-07	6.04192e-06	1	23	NA
iXLOC_014477	2	31593501	31593752	ENSBTAG00000005501	31630686	31682792	0.876531	8.4116e-06	5.30627e-05	1	23	NA
iXLOC_014478	2	31594041	31595198	ENSBTAG00000005501	31630686	31682792	0.81025	0.000141464	0.000523754	1	23	NA
iXLOC_014480	2	31596864	31597733	ENSBTAG00000005501	31630686	31682792	0.9204	4.39022e-07	5.37673e-06	1	23	NA
iXLOC_014481	2	31598199	31601373	ENSBTAG00000005501	31630686	31682792	0.921281	4.07095e-07	5.07834e-06	1	23	NA
iXLOC_014482	2	31601907	31603107	ENSBTAG00000005501	31630686	31682792	0.945564	3.28706e-08	7.95214e-07	1	23	NA
iXLOC_014483	2	31603279	31603937	ENSBTAG00000005501	31630686	31682792	0.881065	6.55493e-06	4.35439e-05	1	23	NA
iXLOC_014484	2	31604171	31605527	ENSBTAG00000005501	31630686	31682792	0.919253	4.8377e-07	5.7864e-06	1	23	NA
iXLOC_014487	2	31608148	31608349	ENSBTAG00000005501	31630686	31682792	0.794694	0.000234929	0.000797928	1	23	NA
iXLOC_014488	2	31608601	31608916	ENSBTAG00000005501	31630686	31682792	0.588451	0.0164903	0.0298085	1	23	NA
iXLOC_014489	2	31608996	31609406	ENSBTAG00000005501	31630686	31682792	0.576405	0.0194321	0.0343717	1	23	NA
iXLOC_014490	2	31610127	31610441	ENSBTAG00000005501	31630686	31682792	0.732673	0.00124566	0.00324417	1	23	NA
iXLOC_014492	2	31612890	31613380	ENSBTAG00000005501	31630686	31682792	0.886334	4.8431e-06	3.42936e-05	1	23	NA
iXLOC_014493	2	31615140	31615356	ENSBTAG00000005501	31630686	31682792	0.639892	0.00759288	0.0152372	1	23	NA
iXLOC_014495	2	31617136	31617669	ENSBTAG00000005501	31630686	31682792	0.610545	0.0120047	0.0226395	1	23	NA
iXLOC_014496	2	31619377	31619957	ENSBTAG00000005501	31630686	31682792	0.696257	0.00273428	0.00633693	1	23	NA
iXLOC_014497	2	31620539	31620881	ENSBTAG00000005501	31630686	31682792	0.833486	6.05407e-05	0.000260536	1	23	NA
iXLOC_014499	2	31622970	31623495	ENSBTAG00000005501	31630686	31682792	0.806419	0.000160949	0.000582811	1	23	NA
iXLOC_014500	2	31623737	31624518	ENSBTAG00000005501	31630686	31682792	0.800663	0.000194379	0.000681603	1	23	NA
iXLOC_014501	2	31626416	31626640	ENSBTAG00000005501	31630686	31682792	0.832825	6.21278e-05	0.000266106	1	23	NA
iXLOC_014502	2	31627150	31627621	ENSBTAG00000005501	31630686	31682792	0.96021	3.81112e-09	1.75615e-07	1	23	NA
iXLOC_026441	4	69759814	69777272	ENSBTAG00000005650	69580421	69753788	0.881964	6.23151e-06	4.18364e-05	1	1	SKAP2
iXLOC_026445	4	70249979	70250620	ENSBTAG00000005726	70198053	70207085	0.563099	0.0231374	0.0399963	2	1	HNRNPA2B1
iXLOC_006332	13	70859555	70860395	ENSBTAG00000005733	70727512	70859012	0.579484	0.0186444	0.033159	1	2	CHD6
iXLOC_006334	13	70865272	70866254	ENSBTAG00000005733	70727512	70859012	0.875531	8.87581e-06	5.53759e-05	1	2	CHD6
iXLOC_009800	16	50656320	50657870	ENSBTAG00000005812	50596706	50646330	0.755504	0.000712801	0.00202314	1	3	TP73
iXLOC_009802	16	50659718	50660627	ENSBTAG00000005812	50596706	50646330	0.617239	0.0108552	0.0207508	1	3	TP73
iXLOC_009804	16	50662482	50663200	ENSBTAG00000005812	50596706	50646330	0.584021	0.0175288	0.0314306	1	3	TP73
iXLOC_025159	3	117199815	117203813	ENSBTAG00000005854	117179569	117192618	0.552849	0.0263448	0.044774	1	1	COPS8
iXLOC_021027	26	15882417	15882654	ENSBTAG00000005979	15857421	15897465	0.763987	0.000570561	0.00167717	2	1	HELLS
iXLOC_005053	13	54956065	54956556	ENSBTAG00000006002	54964694	54993056	0.872458	1.04392e-05	6.30099e-05	4	1	DIDO1
iXLOC_023149	28	43811931	43812594	ENSBTAG00000006042	43803996	43807271	0.704347	0.00231868	0.00550449	2	4	C10orf128
iXLOC_023156	28	43822957	43824276	ENSBTAG00000006042	43803996	43807271	0.783317	0.000331696	0.00106412	2	4	C10orf128
iXLOC_023150	28	43813396	43814340	ENSBTAG00000006042	43803996	43807271	0.911666	8.88572e-07	9.19349e-06	2	4	C10orf128
iXLOC_023157	28	43824707	43825895	ENSBTAG00000006042	43803996	43807271	0.789818	0.000273049	0.00090448	1	4	C10orf128
iXLOC_006529	14	3698028	3711434	ENSBTAG00000006132	3750706	3793653	0.936693	9.23453e-08	1.68266e-06	2	2	DENND3
iXLOC_006531	14	3742427	3744760	ENSBTAG00000006132	3750706	3793653	0.842848	4.14506e-05	0.000191293	2	2	DENND3
iXLOC_011224	18	18716565	18716798	ENSBTAG00000006208	18745674	18809260	0.714638	0.00186548	0.00457285	4	1	ADCY7
iXLOC_009200	16	2040466	2042423	ENSBTAG00000006255	2066067	2103323	0.622822	0.00996435	0.0192693	2	3	MDM4
iXLOC_009201	16	2042532	2043018	ENSBTAG00000006255	2066067	2103323	0.608454	0.0123826	0.0232551	1	3	MDM4
iXLOC_009202	16	2043088	2044032	ENSBTAG00000006255	2066067	2103323	0.664232	0.00500951	0.0106496	3	3	MDM4
iXLOC_029210	5	68835956	68836463	ENSBTAG00000006326	68883546	68928003	0.691635	0.00299755	0.00685526	2	4	ALDH1L2
iXLOC_029211	5	68837330	68838132	ENSBTAG00000006326	68883546	68928003	0.714919	0.00185419	0.00454922	2	4	ALDH1L2
iXLOC_029212	5	68838295	68838739	ENSBTAG00000006326	68883546	68928003	0.711678	0.00198772	0.00482693	2	4	ALDH1L2
iXLOC_029209	5	68834247	68835316	ENSBTAG00000006326	68883546	68928003	0.640002	0.00757914	0.0152133	3	4	ALDH1L2
iXLOC_011883	18	65975118	65975475	ENSBTAG00000006422	65954144	65960263	0.730747	0.00130248	0.00336928	6	1	TRIM28
iXLOC_031664	7	41115463	41115731	ENSBTAG00000006428	41154755	41179540	0.863403	1.64542e-05	9.06712e-05	3	1	ZNF354A
iXLOC_034010	9	97220037	97395406	ENSBTAG00000006523	97399159	97404522	0.94967	1.91939e-08	5.41679e-07	2	1	NA
iXLOC_010810	17	52561063	52562702	ENSBTAG00000006626	52565556	52785519	0.747824	0.000865522	0.00238348	1	1	TMEM132B
iXLOC_030965	7	52209220	52209419	ENSBTAG00000006756	52218128	52244915	0.559492	0.0242297	0.0416325	3	1	NA
iXLOC_016186	20	71459475	71462440	ENSBTAG00000006775	71395142	71420351	0.913608	7.64543e-07	8.19562e-06	3	1	SLC12A7
iXLOC_013408	19	61940854	61941402	ENSBTAG00000006937	61959366	62008054	0.690585	0.0030601	0.0069775	2	1	ABCA10
iXLOC_015844	20	71558813	71560621	ENSBTAG00000006971	71511352	71529883	0.567029	0.0219909	0.0382689	3	4	BRD9
iXLOC_016186	20	71459475	71462440	ENSBTAG00000006971	71511352	71529883	0.798903	0.000205677	0.000714372	3	4	BRD9
iXLOC_016190	20	71539750	71540726	ENSBTAG00000006971	71511352	71529883	0.740236	0.0010418	0.00278817	2	4	BRD9
iXLOC_016191	20	71542885	71545156	ENSBTAG00000006971	71511352	71529883	0.59491	0.0150627	0.0275575	2	4	BRD9
iXLOC_001197	1	135941490	135941878	ENSBTAG00000007014	135871800	135935191	0.578747	0.0188307	0.0334463	2	1	CEP63
iXLOC_020672	25	9367737	9373200	ENSBTAG00000007177	9330475	9359612	0.919733	4.64616e-07	5.61218e-06	1	1	EMP2
iXLOC_017326	21	67062525	67064698	ENSBTAG00000007233	66917780	67066000	0.87862	7.50781e-06	4.84859e-05	1	1	WDR25
iXLOC_020249	25	10728231	10732877	ENSBTAG00000007295	10702096	10703471	0.803418	0.00017772	0.000632744	2	2	NA
iXLOC_020241	25	10673623	10674657	ENSBTAG00000007295	10702096	10703471	0.688157	0.00320882	0.00726682	1	2	NA
iXLOC_002687	11	43367984	43368432	ENSBTAG00000007414	43378849	43408807	0.606682	0.0127102	0.023787	1	1	PAPOLG
iXLOC_006808	14	29759182	29762759	ENSBTAG00000007534	29736445	29759096	0.587986	0.0165969	0.0299757	1	1	GGH
iXLOC_022588	28	41918396	41920492	ENSBTAG00000007540	41941042	41979591	0.830407	6.8231e-05	0.000287324	5	3	GLUD1
iXLOC_022593	28	42025268	42025816	ENSBTAG00000007540	41941042	41979591	0.611562	0.0118241	0.0223442	2	3	GLUD1
iXLOC_022595	28	42028384	42029546	ENSBTAG00000007540	41941042	41979591	0.788927	0.000280535	0.000925127	2	3	GLUD1
iXLOC_005817	13	43543764	43544092	ENSBTAG00000007648	43526442	43538233	0.71619	0.00180385	0.00444382	1	3	NET1
iXLOC_005820	13	43548107	43548357	ENSBTAG00000007648	43526442	43538233	0.734365	0.00119745	0.00313738	1	3	NET1
iXLOC_005821	13	43549617	43551283	ENSBTAG00000007648	43526442	43538233	0.722377	0.00157445	0.00395825	1	3	NET1
iXLOC_034091	9	102116346	102117117	ENSBTAG00000007758	101987619	102068801	0.683388	0.00351785	0.00786239	1	1	PDE10A
iXLOC_019903	24	46992031	46992391	ENSBTAG00000007833	46997481	47063075	0.769241	0.000494842	0.00148796	1	1	PIAS2
iXLOC_022662	28	43151429	43153324	ENSBTAG00000007876	43160797	43196195	0.914244	7.27268e-07	7.88892e-06	1	3	MAPK8
iXLOC_023071	28	43241274	43243094	ENSBTAG00000007876	43160797	43196195	0.821089	9.66426e-05	0.000382425	2	3	MAPK8
iXLOC_023074	28	43244165	43245269	ENSBTAG00000007876	43160797	43196195	0.571381	0.0207727	0.0364211	2	3	MAPK8
iXLOC_023071	28	43241274	43243094	ENSBTAG00000007878	43204020	43239165	0.865649	1.47426e-05	8.30259e-05	2	8	ARHGAP22
iXLOC_023074	28	43244165	43245269	ENSBTAG00000007878	43204020	43239165	0.676121	0.00403443	0.00884271	2	8	ARHGAP22
iXLOC_023084	28	43255917	43256945	ENSBTAG00000007878	43204020	43239165	0.889955	3.8996e-06	2.89256e-05	1	8	ARHGAP22
iXLOC_023085	28	43257554	43258629	ENSBTAG00000007878	43204020	43239165	0.831304	6.59113e-05	0.000279299	1	8	ARHGAP22
iXLOC_023089	28	43265177	43266451	ENSBTAG00000007878	43204020	43239165	0.902723	1.70332e-06	1.51687e-05	1	8	ARHGAP22
iXLOC_023091	28	43274648	43275931	ENSBTAG00000007878	43204020	43239165	0.874054	9.60075e-06	5.89443e-05	1	8	ARHGAP22
iXLOC_023093	28	43276550	43277448	ENSBTAG00000007878	43204020	43239165	0.921022	4.16265e-07	5.16448e-06	1	8	ARHGAP22
iXLOC_023095	28	43279368	43281789	ENSBTAG00000007878	43204020	43239165	0.845234	3.74916e-05	0.0001763	1	8	ARHGAP22
iXLOC_011224	18	18716565	18716798	ENSBTAG00000007942	18718590	18730185	0.876688	8.34063e-06	5.27068e-05	4	1	NA
iXLOC_034010	9	97220037	97395406	ENSBTAG00000007974	97434236	97460620	0.837614	5.13766e-05	0.000227846	2	1	NA
iXLOC_032341	8	43766630	43768887	ENSBTAG00000008062	43780986	43787918	0.623465	0.00986548	0.019104	1	1	DMRT2
iXLOC_028603	5	116978798	117111635	ENSBTAG00000008063	117151549	117233112	0.952679	1.25682e-08	4.01616e-07	2	2	PPARA
iXLOC_029533	5	117279633	117279977	ENSBTAG00000008063	117151549	117233112	0.706923	0.00219764	0.00525834	1	2	PPARA
iXLOC_006158	13	59286050	59286327	ENSBTAG00000008105	59294500	59308857	0.607924	0.0124799	0.0234133	1	1	RBM38
iXLOC_008902	16	48181199	48181487	ENSBTAG00000008125	48081092	48137067	0.727514	0.00140257	0.00358788	2	1	KCNAB2
iXLOC_008902	16	48181199	48181487	ENSBTAG00000008126	48181539	48314477	0.668259	0.00466021	0.0100081	2	1	NPHP4
iXLOC_008702	16	1684603	1685022	ENSBTAG00000008132	1716803	1728817	0.979048	4.49664e-11	9.86007e-09	2	2	SOX13
iXLOC_008701	16	1684063	1684426	ENSBTAG00000008132	1716803	1728817	0.986891	1.72373e-12	1.45427e-09	1	2	SOX13
iXLOC_005739	13	38537849	38538084	ENSBTAG00000008410	38575831	38604712	0.623426	0.00987143	0.019114	3	1	OVOL2
iXLOC_011245	18	19685089	19696421	ENSBTAG00000008544	19640447	19654562	0.79117	0.000261995	0.000873834	2	2	SALL1
iXLOC_011245	18	19685089	19755826	ENSBTAG00000008544	19640447	19654562	0.79117	0.000261995	0.000873834	2	2	SALL1
iXLOC_015508	2	135782468	135782711	ENSBTAG00000008579	135784598	135809900	0.545273	0.0289262	0.0485661	1	1	RCC2
iXLOC_021485	27	205887	207267	ENSBTAG00000008585	219420	264986	0.837439	5.17393e-05	0.000229154	1	1	ARHGEF10
iXLOC_006529	14	3698028	3711434	ENSBTAG00000008597	3711837	3739970	0.987708	1.10068e-12	1.13189e-09	2	2	SLC45A4
iXLOC_006531	14	3742427	3744760	ENSBTAG00000008597	3711837	3739970	0.942771	4.63091e-08	1.01801e-06	2	2	SLC45A4
iXLOC_024608	3	46837609	46837822	ENSBTAG00000008809	46860032	46910656	0.583931	0.0175504	0.0314643	2	1	NA
iXLOC_032698	8	9919220	9921173	ENSBTAG00000008844	9832644	9870025	0.796471	0.000222184	0.000761738	1	1	EXTL3
iXLOC_025886	3	113292592	113299775	ENSBTAG00000008942	113219680	113266318	0.921166	4.11157e-07	5.11663e-06	1	1	NGEF
iXLOC_006324	13	70606583	70617954	ENSBTAG00000009165	70666141	70683589	0.927331	2.36425e-07	3.37527e-06	1	2	LPIN3
iXLOC_006325	13	70636664	70637664	ENSBTAG00000009165	70666141	70683589	0.578286	0.0189479	0.0336269	2	2	LPIN3
iXLOC_021471	26	51216832	51217058	ENSBTAG00000009181	51126574	51200732	0.769628	0.000489615	0.00147474	1	1	INPP5A
iXLOC_003261	11	13271003	13388353	ENSBTAG00000009242	13155560	13235444	0.759633	0.000640314	0.00184821	1	3	ZNF638
iXLOC_003257	11	13147283	13147806	ENSBTAG00000009242	13155560	13235444	0.776207	0.000407393	0.00126394	1	3	ZNF638
iXLOC_003260	11	13242833	13243873	ENSBTAG00000009242	13155560	13235444	0.973784	2.1293e-10	2.61027e-08	1	3	ZNF638
iXLOC_033423	9	39583059	39583372	ENSBTAG00000009243	39618967	39627196	0.796122	0.000224642	0.000768744	3	1	MFSD4B
iXLOC_016683	21	66663170	66664257	ENSBTAG00000009293	66675974	66738876	0.851796	2.81952e-05	0.000139936	3	1	EVL
iXLOC_023965	29	29779112	29783104	ENSBTAG00000009315	29694499	29757830	0.969448	6.14514e-10	5.17988e-08	1	2	CDON
iXLOC_023966	29	29783793	29786301	ENSBTAG00000009315	29694499	29757830	0.983626	8.10263e-12	3.52571e-09	1	2	CDON
iXLOC_019161	24	41544416	41548226	ENSBTAG00000009459	41576970	41689810	0.805813	0.000164227	0.000592627	2	1	MTCL1
iXLOC_025240	3	121021279	121023405	ENSBTAG00000009676	121065394	121074671	0.832323	6.33539e-05	0.0002704	3	2	STK25
iXLOC_025242	3	121027047	121046571	ENSBTAG00000009676	121065394	121074671	0.866122	1.44023e-05	8.14881e-05	3	2	STK25
iXLOC_027811	5	7349404	7350768	ENSBTAG00000009852	7393738	7675749	0.544434	0.0292235	0.0490001	1	5	NAV3
iXLOC_027812	5	7350950	7351712	ENSBTAG00000009852	7393738	7675749	0.758867	0.000653296	0.00187976	1	5	NAV3
iXLOC_027821	5	7362963	7363864	ENSBTAG00000009852	7393738	7675749	0.606676	0.0127114	0.0237889	1	5	NAV3
iXLOC_027822	5	7363937	7365399	ENSBTAG00000009852	7393738	7675749	0.629608	0.00896029	0.0175792	1	5	NAV3
iXLOC_027827	5	7373815	7375611	ENSBTAG00000009852	7393738	7675749	0.618631	0.0106273	0.0203734	1	5	NAV3
iXLOC_006520	14	3198620	3375633	ENSBTAG00000009974	3054763	3171546	0.909527	1.04448e-06	1.04064e-05	1	1	TSNARE1
iXLOC_025967	3	118186471	118190355	ENSBTAG00000010176	118134026	118158557	0.767319	0.000521518	0.00155508	3	1	ILKAP
iXLOC_022119	28	625504	661021	ENSBTAG00000010180	596927	623066	0.562285	0.0233804	0.0403612	1	1	URB2
iXLOC_021667	27	30439433	30445262	ENSBTAG00000010241	30421577	31075903	0.750847	0.000802491	0.00223598	1	6	UNC5D
iXLOC_021669	27	30448845	30457716	ENSBTAG00000010241	30421577	31075903	0.92517	2.88575e-07	3.91902e-06	1	6	UNC5D
iXLOC_021670	27	30458326	30467865	ENSBTAG00000010241	30421577	31075903	0.958653	4.96466e-09	2.10504e-07	1	6	UNC5D
iXLOC_021675	27	30483756	30489867	ENSBTAG00000010241	30421577	31075903	0.934568	1.1569e-07	1.98593e-06	1	6	UNC5D
iXLOC_021684	27	30509203	30516497	ENSBTAG00000010241	30421577	31075903	0.954881	9.05662e-09	3.19229e-07	1	6	UNC5D
iXLOC_021685	27	30516720	30522556	ENSBTAG00000010241	30421577	31075903	0.915364	6.65364e-07	7.37145e-06	1	6	UNC5D
iXLOC_019161	24	41544416	41548226	ENSBTAG00000010356	41532521	41541737	0.929953	1.84098e-07	2.80111e-06	2	1	RAB12
iXLOC_033423	9	39583059	39583372	ENSBTAG00000010760	39407610	39584428	0.80691	0.00015833	0.000574943	3	1	REV3L
iXLOC_016031	20	63015219	63016522	ENSBTAG00000010801	63065548	63090743	0.68494	0.00341472	0.00766447	2	1	CMBL
iXLOC_016993	21	31007427	31008729	ENSBTAG00000010981	31017716	31023825	0.699811	0.00254485	0.00595986	2	2	CIB2
iXLOC_016995	21	31009800	31011448	ENSBTAG00000010981	31017716	31023825	0.844559	3.85773e-05	0.000180437	2	2	CIB2
iXLOC_029576	5	119855540	119855987	ENSBTAG00000011000	119814028	119819426	0.659647	0.00543257	0.0114187	4	1	HDAC10
iXLOC_003643	11	78683507	78695161	ENSBTAG00000011154	78695354	78719306	0.986414	2.21068e-12	1.67021e-09	2	1	SDC1
iXLOC_002880	11	78553213	78554288	ENSBTAG00000011155	78579476	78666984	0.87346	9.90548e-06	6.04308e-05	1	3	PUM2
iXLOC_002882	11	78563630	78565402	ENSBTAG00000011155	78579476	78666984	0.56935	0.0213345	0.0372748	1	3	PUM2
iXLOC_003643	11	78683507	78695161	ENSBTAG00000011155	78579476	78666984	0.773024	0.000445619	0.00136267	2	3	PUM2
iXLOC_026903	4	54167508	54172129	ENSBTAG00000011246	54087329	54164075	0.90907	1.08062e-06	1.06815e-05	1	5	FOXP2
iXLOC_026904	4	54172187	54175290	ENSBTAG00000011246	54087329	54164075	0.865433	1.49005e-05	8.37375e-05	1	5	FOXP2
iXLOC_026907	4	54181231	54184034	ENSBTAG00000011246	54087329	54164075	0.751206	0.000795272	0.00221897	1	5	FOXP2
iXLOC_026916	4	54204573	54207637	ENSBTAG00000011246	54087329	54164075	0.982806	1.13848e-11	4.31e-09	1	5	FOXP2
iXLOC_026918	4	54211615	54213345	ENSBTAG00000011246	54087329	54164075	0.866224	1.43297e-05	8.11602e-05	1	5	FOXP2
iXLOC_011821	18	64803946	64804727	ENSBTAG00000011262	64782536	64787765	0.569698	0.0212375	0.0371276	3	2	NA
iXLOC_012506	18	64823430	64825198	ENSBTAG00000011262	64782536	64787765	0.639539	0.00763686	0.0153133	4	2	NA
iXLOC_017426	22	11853650	11854233	ENSBTAG00000011278	11813891	11849423	0.68661	0.00330655	0.00745605	2	1	XYLB
iXLOC_015844	20	71558813	71560621	ENSBTAG00000011405	71602439	71645343	0.750348	0.000812633	0.00225981	3	1	CEP72
iXLOC_000026	1	479163	482140	ENSBTAG00000011528	463572	478996	0.786087	0.00030555	0.000993519	1	2	NA
iXLOC_000695	1	449474	453222	ENSBTAG00000011528	463572	478996	0.545797	0.0287417	0.0482965	1	2	NA
iXLOC_019046	24	31105170	31389078	ENSBTAG00000011531	31020509	31096441	0.753397	0.000752308	0.00211734	1	1	SS18
iXLOC_004226	12	87685314	87691023	ENSBTAG00000011563	87679928	87684129	0.835853	5.51321e-05	0.000241351	2	1	NA
iXLOC_023772	29	561994	567462	ENSBTAG00000012010	590732	644582	0.575913	0.0195605	0.0345688	1	1	PANX1
iXLOC_016995	21	31009800	31011448	ENSBTAG00000012022	30902155	30968114	0.775919	0.000410732	0.00127262	2	3	TBC1D2B
iXLOC_016993	21	31007427	31008729	ENSBTAG00000012022	30902155	30968114	0.659864	0.00541191	0.0113814	2	3	TBC1D2B
iXLOC_016994	21	31008831	31009673	ENSBTAG00000012022	30902155	30968114	0.744707	0.000934698	0.00254359	1	3	TBC1D2B
iXLOC_029524	5	116578917	116595868	ENSBTAG00000012088	116616200	116695692	0.881514	6.3917e-06	4.26833e-05	1	1	FBLN1
iXLOC_023031	28	41567558	41567792	ENSBTAG00000012213	41492640	41565133	0.700528	0.00250798	0.00588592	1	1	WAPL
iXLOC_010517	17	68350276	68354010	ENSBTAG00000012277	68396102	68420240	0.748436	0.000852439	0.00235298	3	1	SRRD
iXLOC_017034	21	31851241	31852364	ENSBTAG00000012489	31860207	31983703	0.564723	0.0226582	0.0392758	1	1	TMEM266
iXLOC_015830	20	71325911	71326204	ENSBTAG00000012559	71284703	71299686	0.680023	0.00375	0.00830515	3	1	SLC6A18
iXLOC_015830	20	71325911	71326204	ENSBTAG00000012567	71263287	71279911	0.600332	0.0139403	0.0257688	3	2	TERT
iXLOC_016183	20	71326347	71329368	ENSBTAG00000012567	71263287	71279911	0.82161	9.48307e-05	0.000376514	2	2	TERT
iXLOC_000707	1	596781	661189	ENSBTAG00000012594	669920	733729	0.659262	0.0054693	0.0114852	2	5	MRPS6
iXLOC_000709	1	644804	649298	ENSBTAG00000012594	669920	733729	0.777553	0.000392067	0.00122397	1	5	MRPS6
iXLOC_000711	1	655627	658152	ENSBTAG00000012594	669920	733729	0.916891	5.88178e-07	6.71159e-06	1	5	MRPS6
iXLOC_000714	1	736774	737124	ENSBTAG00000012594	669920	733729	0.919183	4.8662e-07	5.81216e-06	2	5	MRPS6
iXLOC_000715	1	737343	737844	ENSBTAG00000012594	669920	733729	0.966187	1.23902e-09	8.23013e-08	2	5	MRPS6
iXLOC_011883	18	65975118	65975475	ENSBTAG00000012744	65964093	65967276	0.714392	0.00187539	0.00459355	6	1	UBE2M
iXLOC_027644	5	1444402	1446665	ENSBTAG00000012828	1454193	1506151	0.683076	0.00353883	0.00790258	1	1	TBC1D15
iXLOC_028218	5	63091055	63091302	ENSBTAG00000012890	63086353	63092547	0.903561	1.60689e-06	1.44998e-05	4	1	SLC25A3
iXLOC_000724	1	1399217	1400465	ENSBTAG00000012899	1376827	1397948	0.952747	1.24442e-08	3.98828e-07	2	6	IFNGR2
iXLOC_000725	1	1401013	1402205	ENSBTAG00000012899	1376827	1397948	0.908526	1.12509e-06	1.10173e-05	2	6	IFNGR2
iXLOC_000726	1	1402788	1403201	ENSBTAG00000012899	1376827	1397948	0.948613	2.21381e-08	5.99478e-07	2	6	IFNGR2
iXLOC_000727	1	1403596	1404455	ENSBTAG00000012899	1376827	1397948	0.908553	1.12281e-06	1.10002e-05	2	6	IFNGR2
iXLOC_000728	1	1404572	1406076	ENSBTAG00000012899	1376827	1397948	0.953439	1.12442e-08	3.71395e-07	2	6	IFNGR2
iXLOC_000729	1	1406479	1406749	ENSBTAG00000012899	1376827	1397948	0.715736	0.00182169	0.00448121	2	6	IFNGR2
iXLOC_008893	16	47938949	47941290	ENSBTAG00000013071	47942386	47947791	0.698986	0.00258786	0.00604579	3	1	GPR153
iXLOC_009188	16	1934768	1935832	ENSBTAG00000013074	1966721	1972162	0.802963	0.000180389	0.000640614	1	2	PPP1R15B
iXLOC_009186	16	1932155	1933961	ENSBTAG00000013074	1966721	1972162	0.885421	5.10919e-06	3.57694e-05	2	2	PPP1R15B
iXLOC_025242	3	121027047	121046571	ENSBTAG00000013110	121053424	121065029	0.915083	6.80451e-07	7.49853e-06	3	3	NA
iXLOC_025240	3	121021279	121023405	ENSBTAG00000013110	121053424	121065029	0.885701	5.02637e-06	3.53122e-05	3	3	NA
iXLOC_025229	3	121004645	121006866	ENSBTAG00000013110	121053424	121065029	0.773289	0.000442324	0.00135421	2	3	NA
iXLOC_011868	18	65771467	65772832	ENSBTAG00000013353	65732473	65755773	0.559205	0.0243183	0.0417651	1	4	ZNF274
iXLOC_012536	18	65709946	65713942	ENSBTAG00000013353	65732473	65755773	0.695011	0.00280333	0.00647346	3	4	ZNF274
iXLOC_012535	18	65706962	65708025	ENSBTAG00000013353	65732473	65755773	0.545279	0.0289243	0.0485634	3	4	ZNF274
iXLOC_012538	18	65712200	65713336	ENSBTAG00000013353	65732473	65755773	0.591634	0.0157742	0.0286824	4	4	ZNF274
iXLOC_017289	21	61984642	61984915	ENSBTAG00000013423	61986090	61996011	0.881469	6.40788e-06	4.27686e-05	3	1	GLRX5
iXLOC_016678	21	66596269	66597614	ENSBTAG00000013491	66358950	66556801	0.95969	4.16791e-09	1.86698e-07	1	2	EML1
iXLOC_016679	21	66597743	66598377	ENSBTAG00000013491	66358950	66556801	0.945201	3.44009e-08	8.21659e-07	1	2	EML1
iXLOC_025945	3	116641120	116646977	ENSBTAG00000013505	116402594	116592405	0.652124	0.00618797	0.0127732	2	1	IQCA1
iXLOC_018859	24	859345	862888	ENSBTAG00000013665	850316	872350	0.589596	0.0162299	0.0293998	1	1	KCNG2
iXLOC_025091	3	115189032	115190234	ENSBTAG00000013869	115210340	115232304	0.841366	4.40822e-05	0.000201112	1	6	SH3BP4
iXLOC_025093	3	115192351	115193347	ENSBTAG00000013869	115210340	115232304	0.771996	0.000458569	0.00139583	1	6	SH3BP4
iXLOC_025095	3	115195776	115196974	ENSBTAG00000013869	115210340	115232304	0.852521	2.72989e-05	0.000136328	1	6	SH3BP4
iXLOC_025099	3	115199887	115201098	ENSBTAG00000013869	115210340	115232304	0.914457	7.15142e-07	7.78852e-06	1	6	SH3BP4
iXLOC_025101	3	115203113	115203685	ENSBTAG00000013869	115210340	115232304	0.910642	9.6058e-07	9.75862e-06	1	6	SH3BP4
iXLOC_025084	3	115180806	115182206	ENSBTAG00000013869	115210340	115232304	0.868751	1.26273e-05	7.33507e-05	1	6	SH3BP4
iXLOC_011883	18	65975118	65975475	ENSBTAG00000013882	65960799	65963496	0.747882	0.000864285	0.00238059	6	1	CHMP2A
iXLOC_006539	14	4632302	4635703	ENSBTAG00000013955	4229512	4616552	0.726744	0.00142733	0.00364157	1	1	TRAPPC9
iXLOC_008686	16	1251457	1251769	ENSBTAG00000014059	1272937	1313257	0.928781	2.06116e-07	3.04671e-06	1	5	ATP2B4
iXLOC_008687	16	1251973	1252223	ENSBTAG00000014059	1272937	1313257	0.869798	1.19731e-05	7.02983e-05	1	5	ATP2B4
iXLOC_008688	16	1253751	1254203	ENSBTAG00000014059	1272937	1313257	0.857474	2.17916e-05	0.000113659	1	5	ATP2B4
iXLOC_008685	16	1250670	1251009	ENSBTAG00000014059	1272937	1313257	0.678252	0.00387702	0.00854584	1	5	ATP2B4
iXLOC_008689	16	1254343	1254774	ENSBTAG00000014059	1272937	1313257	0.919325	4.8086e-07	5.7601e-06	1	5	ATP2B4
iXLOC_026051	3	120848057	120848553	ENSBTAG00000014132	120761890	120806556	0.694759	0.00281745	0.00650138	2	1	SNED1
iXLOC_016626	21	63294810	63295975	ENSBTAG00000014230	63297840	63343901	0.791888	0.000256287	0.000857934	1	2	VRK1
iXLOC_016627	21	63296078	63297417	ENSBTAG00000014230	63297840	63343901	0.885758	5.00971e-06	3.52199e-05	1	2	VRK1
iXLOC_019592	24	30834877	30842878	ENSBTAG00000014259	30685543	30788156	0.792692	0.000250007	0.000840373	2	1	KCTD1
iXLOC_005988	13	55481576	55482073	ENSBTAG00000014442	55530681	55537451	0.644242	0.00706688	0.0143222	4	2	MTG2
iXLOC_005983	13	55469610	55480737	ENSBTAG00000014442	55530681	55537451	0.834759	5.75789e-05	0.000250072	5	2	MTG2
iXLOC_001197	1	135941490	135941878	ENSBTAG00000014461	135945605	135951507	0.66107	0.00529831	0.0111756	2	1	ANAPC13
iXLOC_009493	16	46406395	46451209	ENSBTAG00000014602	46468328	46566127	0.919645	4.68073e-07	5.64369e-06	2	3	CAMTA1
iXLOC_009501	16	46427416	46429912	ENSBTAG00000014602	46468328	46566127	0.612152	0.0117204	0.0221745	2	3	CAMTA1
iXLOC_009505	16	46445916	46447509	ENSBTAG00000014602	46468328	46566127	0.819084	0.000103892	0.000405899	1	3	CAMTA1
iXLOC_029385	5	104262200	104262521	ENSBTAG00000014603	104285969	104292908	0.769538	0.000490826	0.0014778	9	1	VAMP1
iXLOC_002504	11	13425081	13426999	ENSBTAG00000014667	13393546	13397285	0.877516	7.97483e-06	5.08629e-05	3	1	PAIP2B
iXLOC_002504	11	13425081	13426999	ENSBTAG00000014668	13405927	13415101	0.950089	1.81231e-08	5.20082e-07	3	1	NAGK
iXLOC_029385	5	104262200	104262521	ENSBTAG00000014725	104302583	104308155	0.645709	0.00689623	0.0140236	9	1	CD27
iXLOC_009493	16	46406395	46451209	ENSBTAG00000014726	46455183	46464710	0.831754	6.4772e-05	0.000275338	2	2	VAMP3
iXLOC_009501	16	46427416	46429912	ENSBTAG00000014726	46455183	46464710	0.62197	0.0100964	0.0194899	2	2	VAMP3
iXLOC_029385	5	104262200	104262521	ENSBTAG00000014729	104273438	104276752	0.891511	3.54483e-06	2.68412e-05	9	1	MRPL51
iXLOC_029385	5	104262200	104262521	ENSBTAG00000014730	104244559	104272651	0.62863	0.00909974	0.0178153	9	1	NCAPD2
iXLOC_029385	5	104262200	104262521	ENSBTAG00000014731	104237902	104241979	0.906864	1.27039e-06	1.20968e-05	9	1	NA
iXLOC_029385	5	104262200	104262521	ENSBTAG00000014733	104215500	104224268	0.743396	0.000965131	0.00261349	9	1	NOP2
iXLOC_029385	5	104262200	104262521	ENSBTAG00000014734	104186061	104214563	0.712475	0.00195418	0.00475748	9	1	CHD4
iXLOC_008676	16	936102	941754	ENSBTAG00000014912	925081	935131	0.821861	9.39657e-05	0.000373688	1	2	FMOD
iXLOC_009172	16	913422	918160	ENSBTAG00000014912	925081	935131	0.692799	0.00292938	0.00672165	1	2	FMOD
iXLOC_028648	5	119901034	119901375	ENSBTAG00000014966	119840726	119854120	0.871416	1.1019e-05	6.5787e-05	3	2	PLXNB2
iXLOC_029576	5	119855540	119855987	ENSBTAG00000014966	119840726	119854120	0.949557	1.94919e-08	5.47642e-07	4	2	PLXNB2
iXLOC_025679	3	78439929	78440225	ENSBTAG00000014983	78400188	78473783	0.654892	0.0059008	0.012261	2	1	IL23R
iXLOC_011883	18	65975118	65975475	ENSBTAG00000015164	65918286	65927713	0.872163	1.06007e-05	6.3786e-05	6	1	SLC27A5
iXLOC_005853	13	44943476	44944717	ENSBTAG00000015188	44945068	44952151	0.778811	0.000378175	0.00118753	1	1	KLF6
iXLOC_009370	16	23312719	23314709	ENSBTAG00000015534	23350279	23382370	0.656626	0.00572648	0.0119485	1	3	LYPLAL1
iXLOC_009375	16	23330669	23332592	ENSBTAG00000015534	23350279	23382370	0.55521	0.0255775	0.043638	1	3	LYPLAL1
iXLOC_009376	16	23332740	23337281	ENSBTAG00000015534	23350279	23382370	0.638704	0.0077417	0.0154944	1	3	LYPLAL1
iXLOC_003648	11	78963502	78969501	ENSBTAG00000015587	78968980	78975466	0.800845	0.000193234	0.000678262	1	4	TTC32
iXLOC_002892	11	78925570	78926816	ENSBTAG00000015587	78968980	78975466	0.882523	6.03703e-06	4.08014e-05	2	4	TTC32
iXLOC_002894	11	78943530	78945084	ENSBTAG00000015587	78968980	78975466	0.80034	0.000196411	0.000687516	1	4	TTC32
iXLOC_002889	11	78912235	78919119	ENSBTAG00000015587	78968980	78975466	0.795635	0.000228108	0.000778595	2	4	TTC32
iXLOC_026333	4	43796712	43797026	ENSBTAG00000015753	43698580	43782568	0.813118	0.000128199	0.000482801	3	1	RSBN1L
iXLOC_024013	29	32999652	33224886	ENSBTAG00000015905	32874442	33009046	0.77029	0.00048076	0.00145231	2	3	ARHGAP32
iXLOC_024014	29	33012094	33015064	ENSBTAG00000015905	32874442	33009046	0.822357	9.22792e-05	0.000368159	1	3	ARHGAP32
iXLOC_024016	29	33020743	33024459	ENSBTAG00000015905	32874442	33009046	0.918451	5.17293e-07	6.08764e-06	1	3	ARHGAP32
iXLOC_030083	6	119214879	119299654	ENSBTAG00000015926	119107715	119213224	0.888813	4.17873e-06	3.05377e-05	2	1	ABLIM2
iXLOC_007023	14	3592812	3595595	ENSBTAG00000015985	3639632	3640717	0.884256	5.46665e-06	3.77268e-05	2	1	GPR20
iXLOC_011877	18	65893758	65894626	ENSBTAG00000015989	65845925	65851516	0.841441	4.39469e-05	0.000200609	4	5	RPS5
iXLOC_011872	18	65889414	65890462	ENSBTAG00000015989	65845925	65851516	0.605261	0.0129779	0.0242202	2	5	RPS5
iXLOC_011874	18	65891044	65892129	ENSBTAG00000015989	65845925	65851516	0.647861	0.00665182	0.0135942	3	5	RPS5
iXLOC_011871	18	65888329	65889294	ENSBTAG00000015989	65845925	65851516	0.575852	0.0195763	0.034593	2	5	RPS5
iXLOC_011875	18	65892427	65892741	ENSBTAG00000015989	65845925	65851516	0.695365	0.0027836	0.00643448	2	5	RPS5
iXLOC_003487	11	44715743	44717005	ENSBTAG00000016032	44707028	44711889	0.880672	6.70108e-06	4.43103e-05	3	1	NA
iXLOC_003487	11	44715743	44717005	ENSBTAG00000016038	44669020	44702360	0.703553	0.00235703	0.00558211	3	1	GCC2
iXLOC_008912	16	49374540	49375135	ENSBTAG00000016057	49332770	49353517	0.742822	0.000978692	0.00264454	1	4	CSRP1
iXLOC_008926	16	49395875	49396590	ENSBTAG00000016057	49332770	49353517	0.765435	0.000548807	0.00162323	2	4	CSRP1
iXLOC_008914	16	49379973	49380400	ENSBTAG00000016057	49332770	49353517	0.729206	0.00134943	0.00347213	2	4	CSRP1
iXLOC_008931	16	49402721	49405957	ENSBTAG00000016057	49332770	49353517	0.827169	7.71819e-05	0.000317888	3	4	CSRP1
iXLOC_006325	13	70636664	70637664	ENSBTAG00000016279	70685087	70688831	0.736015	0.0011519	0.00303586	2	1	EMILIN3
iXLOC_026718	4	119088745	119092445	ENSBTAG00000016435	119132208	119144546	0.873829	9.71508e-06	5.95033e-05	2	1	NOM1
iXLOC_024045	29	36770973	36772882	ENSBTAG00000016502	36806924	36809433	0.542888	0.0297775	0.049807	2	1	NA
iXLOC_025134	3	115794427	115794659	ENSBTAG00000016504	115843770	116226449	0.898153	2.31967e-06	1.92765e-05	1	1	AGAP1
iXLOC_000572	1	136184266	136185182	ENSBTAG00000016999	136207773	136291018	0.900172	2.02751e-06	1.73621e-05	1	12	RYK
iXLOC_000573	1	136185711	136186029	ENSBTAG00000016999	136207773	136291018	0.700078	0.00253106	0.0059322	1	12	RYK
iXLOC_000575	1	136186711	136189406	ENSBTAG00000016999	136207773	136291018	0.858921	2.03715e-05	0.000107654	1	12	RYK
iXLOC_000576	1	136190336	136191293	ENSBTAG00000016999	136207773	136291018	0.811247	0.00013673	0.000509211	1	12	RYK
iXLOC_000577	1	136193187	136194229	ENSBTAG00000016999	136207773	136291018	0.809645	0.000144402	0.000532737	1	12	RYK
iXLOC_000578	1	136194296	136196197	ENSBTAG00000016999	136207773	136291018	0.839278	4.80258e-05	0.000215648	1	12	RYK
iXLOC_000581	1	136198982	136199378	ENSBTAG00000016999	136207773	136291018	0.590057	0.0161259	0.0292363	1	12	RYK
iXLOC_000583	1	136201177	136201736	ENSBTAG00000016999	136207773	136291018	0.913427	7.75462e-07	8.28497e-06	1	12	RYK
iXLOC_000584	1	136202021	136202464	ENSBTAG00000016999	136207773	136291018	0.55491	0.025674	0.0437812	1	12	RYK
iXLOC_000586	1	136204453	136206304	ENSBTAG00000016999	136207773	136291018	0.927107	2.41435e-07	3.42861e-06	1	12	RYK
iXLOC_000587	1	136206486	136207318	ENSBTAG00000016999	136207773	136291018	0.685654	0.00336811	0.00757477	1	12	RYK
iXLOC_000571	1	136183165	136184077	ENSBTAG00000016999	136207773	136291018	0.716076	0.00180835	0.00445325	1	12	RYK
iXLOC_010517	17	68350276	68354010	ENSBTAG00000017038	68368661	68396020	0.835232	5.65101e-05	0.000246269	3	1	HPS4
iXLOC_024501	3	22072711	22072995	ENSBTAG00000017051	22064166	22085071	0.878484	7.56401e-06	4.87729e-05	3	1	ACP6
iXLOC_029711	6	31669692	31669966	ENSBTAG00000017073	31710450	31727197	0.745332	0.000920492	0.00251085	2	1	HPGDS
iXLOC_025566	3	34569128	34569463	ENSBTAG00000017124	34545729	34580297	0.880767	6.66524e-06	4.41227e-05	3	1	GPSM2
iXLOC_025566	3	34569128	34569463	ENSBTAG00000017129	34511153	34544280	0.780713	0.000357935	0.00113409	3	1	CLCC1
iXLOC_032679	8	9244588	9250040	ENSBTAG00000017232	9276105	9481183	0.84275	4.16205e-05	0.000191931	1	1	KIF13B
iXLOC_021113	26	31096431	31096739	ENSBTAG00000017263	31041196	31135072	0.896186	2.63776e-06	2.13051e-05	2	1	MXI1
iXLOC_019192	24	42374974	42375596	ENSBTAG00000017279	42332694	42368659	0.754012	0.000740598	0.0020895	1	2	VAPA
iXLOC_019194	24	42379323	42381024	ENSBTAG00000017279	42332694	42368659	0.616445	0.0109868	0.0209682	1	2	VAPA
iXLOC_000742	1	2240187	2247518	ENSBTAG00000017310	2259115	2360138	0.681855	0.00362213	0.00806175	2	2	EVA1C
iXLOC_000744	1	2250970	2256316	ENSBTAG00000017310	2259115	2360138	0.752881	0.000762255	0.00214096	2	2	EVA1C
iXLOC_005983	13	55469610	55480737	ENSBTAG00000017402	55448212	55464735	0.783852	0.000326506	0.00105018	5	5	OSBPL2
iXLOC_005988	13	55481576	55482073	ENSBTAG00000017402	55448212	55464735	0.714041	0.0018896	0.00462322	4	5	OSBPL2
iXLOC_005987	13	55475635	55477576	ENSBTAG00000017402	55448212	55464735	0.929095	2.00017e-07	2.97931e-06	5	5	OSBPL2
iXLOC_005985	13	55472565	55474566	ENSBTAG00000017402	55448212	55464735	0.887929	4.4063e-06	3.18355e-05	4	5	OSBPL2
iXLOC_005982	13	55464898	55466401	ENSBTAG00000017402	55448212	55464735	0.855727	2.36162e-05	0.000121274	4	5	OSBPL2
iXLOC_000481	1	107819768	107820090	ENSBTAG00000017416	107774353	107834443	0.900488	1.98471e-06	1.70764e-05	2	1	KPNA4
iXLOC_020853	25	28507375	28507684	ENSBTAG00000017435	28461992	28472461	0.631646	0.00867493	0.0170944	2	1	KCTD7
iXLOC_006312	13	70566834	70567419	ENSBTAG00000017584	70510824	70524389	0.644991	0.00697929	0.0141691	2	10	PLCG1
iXLOC_005300	13	70495717	70496043	ENSBTAG00000017584	70510824	70524389	0.814817	0.00012084	0.000459795	2	10	PLCG1
iXLOC_006300	13	70547915	70548794	ENSBTAG00000017584	70510824	70524389	0.595358	0.0149672	0.0274059	2	10	PLCG1
iXLOC_005299	13	70494265	70495577	ENSBTAG00000017584	70510824	70524389	0.896993	2.50311e-06	2.04532e-05	2	10	PLCG1
iXLOC_006309	13	70561615	70562028	ENSBTAG00000017584	70510824	70524389	0.717103	0.00176841	0.00436934	2	10	PLCG1
iXLOC_006303	13	70550804	70551521	ENSBTAG00000017584	70510824	70524389	0.642388	0.00728737	0.0147068	2	10	PLCG1
iXLOC_006302	13	70549817	70550562	ENSBTAG00000017584	70510824	70524389	0.659924	0.0054062	0.011371	2	10	PLCG1
iXLOC_006314	13	70570394	70571191	ENSBTAG00000017584	70510824	70524389	0.865537	1.48243e-05	8.33944e-05	2	10	PLCG1
iXLOC_006307	13	70559564	70560861	ENSBTAG00000017584	70510824	70524389	0.820532	9.86124e-05	0.000388829	2	10	PLCG1
iXLOC_006306	13	70557377	70557929	ENSBTAG00000017584	70510824	70524389	0.767732	0.000515689	0.00154046	2	10	PLCG1
iXLOC_006303	13	70550804	70551521	ENSBTAG00000017594	70536647	70539478	0.745529	0.000916044	0.0025006	2	12	ZHX3
iXLOC_006307	13	70559564	70560861	ENSBTAG00000017594	70536647	70539478	0.898021	2.33993e-06	1.94075e-05	2	12	ZHX3
iXLOC_006302	13	70549817	70550562	ENSBTAG00000017594	70536647	70539478	0.793182	0.000246247	0.000829826	2	12	ZHX3
iXLOC_005299	13	70494265	70495577	ENSBTAG00000017594	70536647	70539478	0.850211	3.02411e-05	0.000148099	2	12	ZHX3
iXLOC_006312	13	70566834	70567419	ENSBTAG00000017594	70536647	70539478	0.736788	0.00113104	0.00298917	2	12	ZHX3
iXLOC_005300	13	70495717	70496043	ENSBTAG00000017594	70536647	70539478	0.727135	0.00141469	0.00361415	2	12	ZHX3
iXLOC_006306	13	70557377	70557929	ENSBTAG00000017594	70536647	70539478	0.921592	3.96311e-07	4.97629e-06	2	12	ZHX3
iXLOC_006314	13	70570394	70571191	ENSBTAG00000017594	70536647	70539478	0.907543	1.20923e-06	1.1646e-05	2	12	ZHX3
iXLOC_006317	13	70579349	70583298	ENSBTAG00000017594	70536647	70539478	0.911898	8.729e-07	9.06924e-06	1	12	ZHX3
iXLOC_006313	13	70567753	70569981	ENSBTAG00000017594	70536647	70539478	0.590492	0.0160283	0.0290827	1	12	ZHX3
iXLOC_006309	13	70561615	70562028	ENSBTAG00000017594	70536647	70539478	0.717891	0.00173826	0.00430589	2	12	ZHX3
iXLOC_006300	13	70547915	70548794	ENSBTAG00000017594	70536647	70539478	0.655816	0.00580741	0.0120937	2	12	ZHX3
iXLOC_022523	28	39587742	39588469	ENSBTAG00000017611	39625034	39741893	0.854468	2.50097e-05	0.000127018	1	9	CCSER2
iXLOC_022526	28	39591495	39592313	ENSBTAG00000017611	39625034	39741893	0.813862	0.000124931	0.000472608	1	9	CCSER2
iXLOC_022528	28	39595861	39596504	ENSBTAG00000017611	39625034	39741893	0.709208	0.00209464	0.00504744	1	9	CCSER2
iXLOC_022532	28	39602358	39602610	ENSBTAG00000017611	39625034	39741893	0.919975	4.55201e-07	5.52596e-06	1	9	CCSER2
iXLOC_022533	28	39603066	39603971	ENSBTAG00000017611	39625034	39741893	0.617812	0.0107609	0.0205946	1	9	CCSER2
iXLOC_022527	28	39595507	39595778	ENSBTAG00000017611	39625034	39741893	0.717454	0.0017549	0.00434094	1	9	CCSER2
iXLOC_022537	28	39609707	39610282	ENSBTAG00000017611	39625034	39741893	0.628635	0.00909902	0.0178141	1	9	CCSER2
iXLOC_022540	28	39621459	39621883	ENSBTAG00000017611	39625034	39741893	0.637912	0.00784235	0.0156682	1	9	CCSER2
iXLOC_022536	28	39608276	39608991	ENSBTAG00000017611	39625034	39741893	0.772295	0.00045477	0.00138612	1	9	CCSER2
iXLOC_012506	18	64823430	64825198	ENSBTAG00000017613	64870965	64878298	0.718182	0.00172723	0.00428262	4	2	NA
iXLOC_012507	18	64830809	64831958	ENSBTAG00000017613	64870965	64878298	0.677454	0.00393535	0.00865601	2	2	NA
iXLOC_025956	3	117671045	117671292	ENSBTAG00000017624	117653253	117667581	0.578127	0.0189883	0.0336892	2	2	RAB17
iXLOC_025958	3	117673392	117673743	ENSBTAG00000017624	117653253	117667581	0.622079	0.0100795	0.0194617	1	2	RAB17
iXLOC_006557	14	8151291	8152461	ENSBTAG00000017731	8166449	8304533	0.554066	0.0259471	0.0441857	1	1	ZFAT
iXLOC_013428	19	62662287	62663767	ENSBTAG00000017751	62614470	62654740	0.674736	0.00413947	0.00903989	1	2	RGS9
iXLOC_013427	19	62658732	62661368	ENSBTAG00000017751	62614470	62654740	0.804284	0.000172739	0.000617998	1	2	RGS9
iXLOC_000138	1	3435099	3438341	ENSBTAG00000017839	3483533	3721930	0.904579	1.496e-06	1.37209e-05	1	9	TIAM1
iXLOC_000139	1	3438414	3439560	ENSBTAG00000017839	3483533	3721930	0.861102	1.83778e-05	9.9093e-05	1	9	TIAM1
iXLOC_000140	1	3439649	3442068	ENSBTAG00000017839	3483533	3721930	0.869157	1.23698e-05	7.21536e-05	1	9	TIAM1
iXLOC_000075	1	3276285	3458843	ENSBTAG00000017839	3483533	3721930	0.928494	2.11854e-07	3.10961e-06	1	9	TIAM1
iXLOC_000144	1	3451856	3454249	ENSBTAG00000017839	3483533	3721930	0.848775	3.21999e-05	0.000155822	1	9	TIAM1
iXLOC_000145	1	3458945	3460311	ENSBTAG00000017839	3483533	3721930	0.911299	9.13866e-07	9.39307e-06	1	9	TIAM1
iXLOC_000147	1	3461713	3463444	ENSBTAG00000017839	3483533	3721930	0.888558	4.24322e-06	3.09069e-05	1	9	TIAM1
iXLOC_000143	1	3450976	3451785	ENSBTAG00000017839	3483533	3721930	0.601378	0.0137315	0.025434	1	9	TIAM1
iXLOC_000152	1	3471200	3475563	ENSBTAG00000017839	3483533	3721930	0.909369	1.05686e-06	1.05009e-05	1	9	TIAM1
iXLOC_011806	18	64648447	64650532	ENSBTAG00000017872	64691262	64695901	0.771758	0.000461617	0.00140361	3	5	ZNF304
iXLOC_011812	18	64659795	64661075	ENSBTAG00000017872	64691262	64695901	0.831678	6.4962e-05	0.000275999	2	5	ZNF304
iXLOC_011807	18	64651810	64652306	ENSBTAG00000017872	64691262	64695901	0.727127	0.00141495	0.00361471	3	5	ZNF304
iXLOC_011811	18	64657807	64659446	ENSBTAG00000017872	64691262	64695901	0.633861	0.0083729	0.016579	2	5	ZNF304
iXLOC_011813	18	64662420	64663052	ENSBTAG00000017872	64691262	64695901	0.722258	0.00157864	0.00396719	2	5	ZNF304
iXLOC_016848	21	10752193	10754379	ENSBTAG00000018007	10793104	10806663	0.766318	0.000535881	0.001591	1	6	NR2F2
iXLOC_016845	21	10727250	10776373	ENSBTAG00000018007	10793104	10806663	0.793834	0.000241315	0.000815953	2	6	NR2F2
iXLOC_016845	21	10773472	10776373	ENSBTAG00000018007	10793104	10806663	0.793834	0.000241315	0.000815953	2	6	NR2F2
iXLOC_016849	21	10754514	10759822	ENSBTAG00000018007	10793104	10806663	0.88144	6.41855e-06	4.28248e-05	1	6	NR2F2
iXLOC_016850	21	10760046	10769088	ENSBTAG00000018007	10793104	10806663	0.865593	1.4784e-05	8.32129e-05	1	6	NR2F2
iXLOC_016855	21	10787393	10790042	ENSBTAG00000018007	10793104	10806663	0.862709	1.70154e-05	9.31443e-05	1	6	NR2F2
iXLOC_005115	13	58598860	58600235	ENSBTAG00000018053	58537701	58585721	0.630384	0.0088507	0.0173933	1	3	RAB22A
iXLOC_005116	13	58600299	58602027	ENSBTAG00000018053	58537701	58585721	0.627681	0.00923684	0.018047	1	3	RAB22A
iXLOC_005128	13	58618861	58620309	ENSBTAG00000018053	58537701	58585721	0.675969	0.00404583	0.00886418	1	3	RAB22A
iXLOC_017426	22	11853650	11854233	ENSBTAG00000018105	11864297	11894086	0.762801	0.000588918	0.00172246	2	1	ACVR2B
iXLOC_007517	15	32185796	32190129	ENSBTAG00000018213	32206559	32249122	0.882231	6.13805e-06	4.13397e-05	1	4	TBCEL
iXLOC_007518	15	32187596	32188539	ENSBTAG00000018213	32206559	32249122	0.733296	0.00122773	0.00320457	1	4	TBCEL
iXLOC_007519	15	32192174	32195976	ENSBTAG00000018213	32206559	32249122	0.620425	0.0103395	0.0198951	1	4	TBCEL
iXLOC_007522	15	32196714	32206532	ENSBTAG00000018213	32206559	32249122	0.929296	1.96181e-07	2.93678e-06	1	4	TBCEL
iXLOC_016665	21	66157257	66158216	ENSBTAG00000018310	66064391	66125305	0.839088	4.83988e-05	0.000217013	3	2	SETD3
iXLOC_016666	21	66159080	66159465	ENSBTAG00000018310	66064391	66125305	0.676571	0.00400074	0.00877929	3	2	SETD3
iXLOC_025945	3	116641120	116646977	ENSBTAG00000018424	116650278	116662501	0.941835	5.17426e-08	1.10301e-06	2	1	ACKR3
iXLOC_008702	16	1684603	1685022	ENSBTAG00000018509	1734650	1749646	0.944779	3.62589e-08	8.53279e-07	2	1	ETNK2
iXLOC_016665	21	66157257	66158216	ENSBTAG00000018636	66159547	66174627	0.835765	5.5326e-05	0.000242047	3	2	CCNK
iXLOC_016666	21	66159080	66159465	ENSBTAG00000018636	66159547	66174627	0.742166	0.000994391	0.0026804	3	2	CCNK
iXLOC_028648	5	119901034	119901375	ENSBTAG00000018660	119926286	120029002	0.865532	1.4828e-05	8.34112e-05	3	1	PPP6R2
iXLOC_005811	13	43367353	43367825	ENSBTAG00000018805	43407524	43422283	0.57015	0.0211119	0.0369368	3	1	ASB13
iXLOC_000065	1	3050373	3050701	ENSBTAG00000018855	3072635	3111486	0.638203	0.00780528	0.0156042	1	1	SCAF4
iXLOC_022107	28	265327	267591	ENSBTAG00000018857	200775	243023	0.773822	0.000435762	0.00133734	1	2	RAB4A
iXLOC_022714	28	198492	199458	ENSBTAG00000018857	200775	243023	0.666517	0.00480881	0.0102818	1	2	RAB4A
iXLOC_024036	29	36750894	36751742	ENSBTAG00000019001	36684172	36749050	0.732382	0.00125412	0.00326285	1	4	PRDM10
iXLOC_024037	29	36752255	36753032	ENSBTAG00000019001	36684172	36749050	0.666074	0.00484728	0.0103525	1	4	PRDM10
iXLOC_024039	29	36755796	36756350	ENSBTAG00000019001	36684172	36749050	0.708097	0.00214421	0.00514907	1	4	PRDM10
iXLOC_024045	29	36770973	36772882	ENSBTAG00000019001	36684172	36749050	0.646764	0.00677549	0.0138117	2	4	PRDM10
iXLOC_019150	24	40292775	40295262	ENSBTAG00000019036	40308477	40366291	0.86763	1.33598e-05	7.67323e-05	1	4	ARHGAP28
iXLOC_019151	24	40295333	40297812	ENSBTAG00000019036	40308477	40366291	0.831927	6.43385e-05	0.000273829	1	4	ARHGAP28
iXLOC_019152	24	40297923	40300152	ENSBTAG00000019036	40308477	40366291	0.872399	1.04714e-05	6.31643e-05	1	4	ARHGAP28
iXLOC_019148	24	40285893	40288230	ENSBTAG00000019036	40308477	40366291	0.80441	0.000172024	0.000615876	1	4	ARHGAP28
iXLOC_013212	19	58618370	58618857	ENSBTAG00000019115	58620114	58622767	0.953195	1.16555e-08	3.80888e-07	2	1	CDC42EP4
iXLOC_022593	28	42025268	42025816	ENSBTAG00000019194	42060434	42096557	0.808663	0.00014928	0.000547598	2	12	FAM35A
iXLOC_022596	28	42029648	42031038	ENSBTAG00000019194	42060434	42096557	0.690967	0.00303723	0.00693288	1	12	FAM35A
iXLOC_022598	28	42031782	42032797	ENSBTAG00000019194	42060434	42096557	0.757279	0.000680858	0.00194638	1	12	FAM35A
iXLOC_022599	28	42032877	42033412	ENSBTAG00000019194	42060434	42096557	0.698085	0.00263549	0.00614072	1	12	FAM35A
iXLOC_022602	28	42034615	42036251	ENSBTAG00000019194	42060434	42096557	0.783338	0.000331488	0.00106356	1	12	FAM35A
iXLOC_022603	28	42037400	42038875	ENSBTAG00000019194	42060434	42096557	0.639371	0.00765782	0.0153495	1	12	FAM35A
iXLOC_022606	28	42042379	42043376	ENSBTAG00000019194	42060434	42096557	0.633477	0.00842473	0.0166676	1	12	FAM35A
iXLOC_022608	28	42045000	42045531	ENSBTAG00000019194	42060434	42096557	0.658293	0.00556277	0.0116539	1	12	FAM35A
iXLOC_022611	28	42049898	42050411	ENSBTAG00000019194	42060434	42096557	0.848019	3.32733e-05	0.000160021	1	12	FAM35A
iXLOC_022613	28	42051322	42051694	ENSBTAG00000019194	42060434	42096557	0.595304	0.0149788	0.0274242	1	12	FAM35A
iXLOC_022616	28	42059527	42059933	ENSBTAG00000019194	42060434	42096557	0.806417	0.000160959	0.000582841	1	12	FAM35A
iXLOC_022595	28	42028384	42029546	ENSBTAG00000019194	42060434	42096557	0.712904	0.00193631	0.00472037	2	12	FAM35A
iXLOC_004861	13	43399948	43400831	ENSBTAG00000019197	43333398	43366338	0.662143	0.00519883	0.0109948	1	2	FAM208B
iXLOC_005811	13	43367353	43367825	ENSBTAG00000019197	43333398	43366338	0.563017	0.0231617	0.0400327	3	2	FAM208B
iXLOC_019759	24	39430998	39431240	ENSBTAG00000019251	39312037	39404644	0.913005	8.01376e-07	8.49568e-06	1	7	EPB41L3
iXLOC_019761	24	39446286	39446517	ENSBTAG00000019251	39312037	39404644	0.940799	5.83875e-08	1.20405e-06	1	7	EPB41L3
iXLOC_019762	24	39446640	39446914	ENSBTAG00000019251	39312037	39404644	0.952055	1.37517e-08	4.27931e-07	1	7	EPB41L3
iXLOC_019763	24	39451340	39451639	ENSBTAG00000019251	39312037	39404644	0.955686	8.00159e-09	2.92851e-07	1	7	EPB41L3
iXLOC_019764	24	39452747	39453144	ENSBTAG00000019251	39312037	39404644	0.963008	2.30465e-09	1.24765e-07	1	7	EPB41L3
iXLOC_019765	24	39453205	39453500	ENSBTAG00000019251	39312037	39404644	0.912992	8.02205e-07	8.50235e-06	1	7	EPB41L3
iXLOC_019766	24	39453721	39454339	ENSBTAG00000019251	39312037	39404644	0.976327	1.04951e-10	1.66868e-08	1	7	EPB41L3
iXLOC_022288	28	34996033	34997212	ENSBTAG00000019313	35032455	35142181	0.967319	9.79312e-10	7.04019e-08	1	4	ZMIZ1
iXLOC_022290	28	35001321	35001572	ENSBTAG00000019313	35032455	35142181	0.938306	7.74127e-08	1.47873e-06	1	4	ZMIZ1
iXLOC_022293	28	35013983	35014188	ENSBTAG00000019313	35032455	35142181	0.955823	7.83182e-09	2.88511e-07	1	4	ZMIZ1
iXLOC_022289	28	34998692	34999001	ENSBTAG00000019313	35032455	35142181	0.95109	1.57682e-08	4.71342e-07	1	4	ZMIZ1
iXLOC_031664	7	41115463	41115731	ENSBTAG00000019414	41100796	41122562	0.862322	1.73354e-05	9.45496e-05	3	1	CLK4
iXLOC_025880	3	112945550	112947468	ENSBTAG00000019555	112931814	112942579	0.639241	0.0076742	0.0153779	1	2	ZSCAN20
iXLOC_025879	3	112942987	112945192	ENSBTAG00000019555	112931814	112942579	0.891992	3.44071e-06	2.62214e-05	1	2	ZSCAN20
iXLOC_022222	28	19729640	19729924	ENSBTAG00000019755	19709521	19806763	0.645457	0.00692535	0.0140746	2	1	REEP3
iXLOC_004320	12	91096516	91097346	ENSBTAG00000019971	91039122	91065655	0.672138	0.00434239	0.00941896	2	1	CDC16
iXLOC_032040	8	16970356	16972187	ENSBTAG00000020151	17003817	17038592	0.654398	0.00595132	0.0123514	3	1	NA
iXLOC_016471	21	33181062	33183729	ENSBTAG00000020441	33083549	33160047	0.716046	0.00180949	0.00445565	1	4	HMG20A
iXLOC_017105	21	33064977	33066742	ENSBTAG00000020441	33083549	33160047	0.604461	0.0131305	0.0244665	1	4	HMG20A
iXLOC_017083	21	32933407	33063363	ENSBTAG00000020441	33083549	33160047	0.834677	5.7766e-05	0.000250734	1	4	HMG20A
iXLOC_017103	21	33054728	33055686	ENSBTAG00000020441	33083549	33160047	0.745279	0.000921676	0.00251358	1	4	HMG20A
iXLOC_025905	3	113673528	113675895	ENSBTAG00000020616	113703381	113783354	0.848786	3.21856e-05	0.000155766	2	1	DGKD
iXLOC_024013	29	32999652	33224886	ENSBTAG00000020643	33240588	33255647	0.818735	0.000105201	0.000410109	2	2	BARX2
iXLOC_024020	29	33303421	33324002	ENSBTAG00000020643	33240588	33255647	0.867112	1.37105e-05	7.83419e-05	1	2	BARX2
iXLOC_002499	11	11874423	11874812	ENSBTAG00000020799	11618055	12337148	0.866923	1.38404e-05	7.89355e-05	2	1	EXOC6B
iXLOC_004320	12	91096516	91097346	ENSBTAG00000020861	91100867	91103281	0.611527	0.0118303	0.0223544	2	1	CHAMP1
iXLOC_002892	11	78925570	78926816	ENSBTAG00000020894	78862495	78880461	0.745564	0.000915248	0.00249876	2	2	LAPTM4A
iXLOC_002889	11	78912235	78919119	ENSBTAG00000020894	78862495	78880461	0.691872	0.00298355	0.00682783	2	2	LAPTM4A
iXLOC_016466	21	32734061	32735084	ENSBTAG00000021144	32644740	32689060	0.60439	0.0131441	0.0244884	3	1	PSTPIP1
iXLOC_026393	4	56605716	56620203	ENSBTAG00000021182	56631631	56910607	0.983393	8.94163e-12	3.73801e-09	1	1	DOCK4
iXLOC_029214	5	68841259	68842004	ENSBTAG00000021196	68866724	68876104	0.738981	0.00107359	0.00286006	2	2	C12orf45
iXLOC_029209	5	68834247	68835316	ENSBTAG00000021196	68866724	68876104	0.544537	0.029187	0.0489468	3	2	C12orf45
iXLOC_008893	16	47938949	47941290	ENSBTAG00000021202	47827124	47934930	0.705645	0.00225701	0.00537937	3	1	ACOT7
iXLOC_007504	15	31279333	31283846	ENSBTAG00000021338	31312383	31330638	0.973483	2.30468e-10	2.7448e-08	1	1	OAF
iXLOC_007509	15	31615504	31618629	ENSBTAG00000021343	31451015	31614554	0.977417	7.56768e-11	1.35992e-08	1	1	ARHGEF12
iXLOC_022927	28	36044113	36044562	ENSBTAG00000021416	36008547	36026991	0.618622	0.0106288	0.020376	2	1	FAM213A
iXLOC_025026	3	113598483	113598756	ENSBTAG00000021480	113633794	113664182	0.60333	0.0133485	0.024818	4	2	SAG
iXLOC_025905	3	113673528	113675895	ENSBTAG00000021480	113633794	113664182	0.72917	0.00135055	0.00347457	2	2	SAG
iXLOC_005987	13	55475635	55477576	ENSBTAG00000021558	55509535	55517058	0.645417	0.0069299	0.0140826	5	1	NA
iXLOC_008951	16	49679433	49778192	ENSBTAG00000021576	49624532	49651879	0.889974	3.89514e-06	2.88997e-05	2	1	LMOD1
iXLOC_028218	5	63091055	63091302	ENSBTAG00000021660	63097773	63121576	0.852163	2.77382e-05	0.0001381	4	1	IKBIP
iXLOC_028218	5	63091055	63091302	ENSBTAG00000021661	63125171	63207075	0.867959	1.31411e-05	7.57275e-05	4	1	APAF1
iXLOC_033672	9	102894543	102895101	ENSBTAG00000021741	102918982	103074109	0.69069	0.00305379	0.00696521	2	5	RPS6KA2
iXLOC_034194	9	103107461	103109680	ENSBTAG00000021741	102918982	103074109	0.854735	2.47085e-05	0.000125783	1	5	RPS6KA2
iXLOC_034183	9	103089582	103090450	ENSBTAG00000021741	102918982	103074109	0.899273	2.15349e-06	1.8194e-05	1	5	RPS6KA2
iXLOC_034186	9	103094347	103095463	ENSBTAG00000021741	102918982	103074109	0.846575	3.54076e-05	0.000168302	1	5	RPS6KA2
iXLOC_034190	9	103103363	103104401	ENSBTAG00000021741	102918982	103074109	0.846937	3.4862e-05	0.000166191	1	5	RPS6KA2
iXLOC_028626	5	117951900	117952610	ENSBTAG00000021803	117975282	118012354	0.950759	1.65172e-08	4.87052e-07	1	6	GRAMD4
iXLOC_028627	5	117954774	117955541	ENSBTAG00000021803	117975282	118012354	0.758869	0.000653249	0.00187964	1	6	GRAMD4
iXLOC_028629	5	117959322	117959611	ENSBTAG00000021803	117975282	118012354	0.853129	2.65666e-05	0.000133367	1	6	GRAMD4
iXLOC_028625	5	117951288	117951623	ENSBTAG00000021803	117975282	118012354	0.974226	1.89255e-10	2.4207e-08	1	6	GRAMD4
iXLOC_028631	5	117968328	117968568	ENSBTAG00000021803	117975282	118012354	0.880472	6.77628e-06	4.47038e-05	1	6	GRAMD4
iXLOC_028630	5	117960725	117961225	ENSBTAG00000021803	117975282	118012354	0.899184	2.16632e-06	1.82781e-05	1	6	GRAMD4
iXLOC_029209	5	68834247	68835316	ENSBTAG00000021875	68700933	68813411	0.839289	4.80042e-05	0.000215569	3	6	SLC41A2
iXLOC_029210	5	68835956	68836463	ENSBTAG00000021875	68700933	68813411	0.72961	0.00133699	0.00344492	2	6	SLC41A2
iXLOC_029211	5	68837330	68838132	ENSBTAG00000021875	68700933	68813411	0.586474	0.0169476	0.0305245	2	6	SLC41A2
iXLOC_029214	5	68841259	68842004	ENSBTAG00000021875	68700933	68813411	0.722266	0.00157834	0.00396656	2	6	SLC41A2
iXLOC_029212	5	68838295	68838739	ENSBTAG00000021875	68700933	68813411	0.786745	0.0002996	0.000977351	2	6	SLC41A2
iXLOC_029213	5	68840605	68841192	ENSBTAG00000021875	68700933	68813411	0.73333	0.00122675	0.0032024	1	6	SLC41A2
iXLOC_008931	16	49402721	49405957	ENSBTAG00000021919	49447984	49564506	0.946121	3.06337e-08	7.55936e-07	3	4	NAV1
iXLOC_008936	16	49409912	49411899	ENSBTAG00000021919	49447984	49564506	0.95105	1.58579e-08	4.73243e-07	2	4	NAV1
iXLOC_008937	16	49412575	49413341	ENSBTAG00000021919	49447984	49564506	0.792565	0.000250992	0.000843128	2	4	NAV1
iXLOC_008938	16	49413512	49414481	ENSBTAG00000021919	49447984	49564506	0.885557	5.06881e-06	3.55468e-05	2	4	NAV1
iXLOC_028553	5	115466960	115468168	ENSBTAG00000021978	115517820	115572329	0.751094	0.000797513	0.00222425	1	1	PARVB
iXLOC_020194	25	7746085	7748913	ENSBTAG00000022530	7697900	7700498	0.583911	0.0175553	0.0314719	2	1	TMEM186
iXLOC_019360	24	826182	827510	ENSBTAG00000022895	807377	845750	0.607918	0.0124811	0.0234152	1	1	PQLC1
iXLOC_026746	4	120306851	120312447	ENSBTAG00000024157	120326813	120373331	0.735226	0.00117348	0.00308404	2	1	WDR60
iXLOC_017267	21	60888682	60890806	ENSBTAG00000024311	60886045	60886971	0.605805	0.0128749	0.0240537	1	1	NA
iXLOC_009199	16	2039751	2040404	ENSBTAG00000024633	1981479	2030002	0.788217	0.000286626	0.000941866	1	6	PIK3C2B
iXLOC_009200	16	2040466	2042423	ENSBTAG00000024633	1981479	2030002	0.826985	7.77199e-05	0.000319706	2	6	PIK3C2B
iXLOC_009186	16	1932155	1933961	ENSBTAG00000024633	1981479	2030002	0.593247	0.0154206	0.0281243	2	6	PIK3C2B
iXLOC_009202	16	2043088	2044032	ENSBTAG00000024633	1981479	2030002	0.688792	0.00316935	0.00719023	3	6	PIK3C2B
iXLOC_009192	16	2031494	2031768	ENSBTAG00000024633	1981479	2030002	0.578696	0.0188436	0.0334662	1	6	PIK3C2B
iXLOC_009194	16	2034079	2034990	ENSBTAG00000024633	1981479	2030002	0.561068	0.0237476	0.0409118	2	6	PIK3C2B
iXLOC_025043	3	114135302	114153249	ENSBTAG00000024726	114124353	114135056	0.570849	0.0209189	0.0366435	1	1	HJURP
iXLOC_028648	5	119901034	119901375	ENSBTAG00000024756	119874457	119885052	0.836413	5.39144e-05	0.000236987	3	2	DENND6B
iXLOC_029576	5	119855540	119855987	ENSBTAG00000024756	119874457	119885052	0.906595	1.29536e-06	1.22793e-05	4	2	DENND6B
iXLOC_033446	9	44313104	44313896	ENSBTAG00000025108	44313104	44313896	1	0	0	1	1	NA
iXLOC_016665	21	66157257	66158216	ENSBTAG00000025181	66175707	66253519	0.833495	6.05196e-05	0.000260462	3	3	CCDC85C
iXLOC_016668	21	66254712	66264550	ENSBTAG00000025181	66175707	66253519	0.963005	2.30611e-09	1.2482e-07	2	3	CCDC85C
iXLOC_016666	21	66159080	66159465	ENSBTAG00000025181	66175707	66253519	0.616018	0.0110581	0.0210858	3	3	CCDC85C
iXLOC_004571	12	86993066	87063460	ENSBTAG00000025220	86812379	87425485	0.742945	0.00097578	0.00263788	1	5	FAM155A
iXLOC_004575	12	87005600	87011050	ENSBTAG00000025220	86812379	87425485	0.556782	0.0250763	0.0428939	1	5	FAM155A
iXLOC_004577	12	87028845	87103595	ENSBTAG00000025220	86812379	87425485	0.584568	0.0173979	0.0312268	1	5	FAM155A
iXLOC_004596	12	87265882	87272791	ENSBTAG00000025220	86812379	87425485	0.852357	2.74993e-05	0.000137137	1	5	FAM155A
iXLOC_004598	12	87294341	87303429	ENSBTAG00000025220	86812379	87425485	0.889461	4.01837e-06	2.96143e-05	1	5	FAM155A
iXLOC_020249	25	10728231	10732877	ENSBTAG00000026371	10743976	11273969	0.711527	0.0019941	0.00484014	2	3	SNX29
iXLOC_020253	25	11261936	11328731	ENSBTAG00000026371	10743976	11273969	0.798059	0.000211284	0.000730522	1	3	SNX29
iXLOC_020255	25	11321153	11330262	ENSBTAG00000026371	10743976	11273969	0.712635	0.00194752	0.00474366	1	3	SNX29
iXLOC_016668	21	66254712	66264550	ENSBTAG00000026913	66284693	66314293	0.56188	0.0235024	0.0405443	2	1	HHIPL1
iXLOC_022735	28	1411328	1417518	ENSBTAG00000027205	1347145	1389344	0.762567	0.000592585	0.00173148	1	1	PGBD5
iXLOC_028698	5	395649	400426	ENSBTAG00000027770	291061	359929	0.640439	0.00752509	0.0151197	1	2	NA
iXLOC_028690	5	364020	365466	ENSBTAG00000027770	291061	359929	0.656471	0.00574193	0.0119762	1	2	NA
iXLOC_033672	9	102894543	102895101	ENSBTAG00000027879	102880277	102893601	0.756638	0.000692264	0.00197384	2	1	MPC1
iXLOC_024608	3	46837609	46837822	ENSBTAG00000028330	46837609	46837822	1	0	0	2	1	U3
iXLOC_013528	19	9798918	9799131	ENSBTAG00000028359	9798918	9799131	1	0	0	6	6	U3
iXLOC_013531	19	9827638	9827847	ENSBTAG00000028359	9798918	9799131	0.852745	2.70273e-05	0.000135229	9	6	U3
iXLOC_013532	19	9830972	9831184	ENSBTAG00000028359	9798918	9799131	0.665607	0.00488802	0.0104272	8	6	U3
iXLOC_013529	19	9810551	9810763	ENSBTAG00000028359	9798918	9799131	0.87868	7.48301e-06	4.83587e-05	5	6	U3
iXLOC_013530	19	9817745	9817959	ENSBTAG00000028359	9798918	9799131	0.619941	0.0104166	0.0200233	3	6	U3
iXLOC_013533	19	9836919	9837133	ENSBTAG00000028359	9798918	9799131	0.743394	0.000965172	0.00261358	9	6	U3
iXLOC_013528	19	9798918	9799131	ENSBTAG00000028696	9827638	9827847	0.854666	2.47854e-05	0.000126099	6	6	U3
iXLOC_013532	19	9830972	9831184	ENSBTAG00000028696	9827638	9827847	0.638552	0.00776095	0.0155276	8	6	U3
iXLOC_013530	19	9817745	9817959	ENSBTAG00000028696	9827638	9827847	0.602669	0.0134773	0.0250254	3	6	U3
iXLOC_013531	19	9827638	9827847	ENSBTAG00000028696	9827638	9827847	0.997973	0	0	9	6	U3
iXLOC_013529	19	9810551	9810763	ENSBTAG00000028696	9827638	9827847	0.78917	0.000278478	0.000919457	5	6	U3
iXLOC_013533	19	9836919	9837133	ENSBTAG00000028696	9827638	9827847	0.633526	0.008418	0.0166561	9	6	U3
iXLOC_016683	21	66663170	66664257	ENSBTAG00000030073	66706848	66706941	0.854461	2.50178e-05	0.000127051	3	1	bta-mir-342
iXLOC_029385	5	104262200	104262521	ENSBTAG00000030369	104224800	104236939	0.607107	0.0126311	0.0236586	9	1	IFFO1
iXLOC_006422	13	81872355	81872823	ENSBTAG00000030556	81854047	81863004	0.756359	0.000697263	0.00198587	1	1	ZNF217
iXLOC_026718	4	119088745	119092445	ENSBTAG00000030817	118948100	119080458	0.904035	1.55444e-06	1.41329e-05	2	1	LMBR1
iXLOC_003487	11	44715743	44717005	ENSBTAG00000032051	44724159	44731845	0.554101	0.0259358	0.044169	3	1	NA
iXLOC_022588	28	41918396	41920492	ENSBTAG00000032774	41912322	41914565	0.833535	6.04238e-05	0.000260125	5	1	ADIRF
iXLOC_019235	24	46400644	46402423	ENSBTAG00000032964	46409594	46453472	0.918173	5.2939e-07	6.19523e-06	1	3	NA
iXLOC_019236	24	46406099	46407114	ENSBTAG00000032964	46409594	46453472	0.639194	0.00768009	0.0153881	1	3	NA
iXLOC_019234	24	46392229	46406010	ENSBTAG00000032964	46409594	46453472	0.926373	2.58472e-07	3.60818e-06	1	3	NA
iXLOC_023275	29	1301909	1302143	ENSBTAG00000033621	1348511	1353670	0.854514	2.49572e-05	0.000126802	1	12	SMCO4
iXLOC_023277	29	1307999	1308719	ENSBTAG00000033621	1348511	1353670	0.5429	0.0297731	0.0498007	1	12	SMCO4
iXLOC_023280	29	1312625	1313288	ENSBTAG00000033621	1348511	1353670	0.763537	0.000577475	0.00169426	1	12	SMCO4
iXLOC_023281	29	1316403	1317751	ENSBTAG00000033621	1348511	1353670	0.602509	0.0135085	0.0250756	1	12	SMCO4
iXLOC_023282	29	1317821	1319597	ENSBTAG00000033621	1348511	1353670	0.803271	0.000178577	0.000635272	1	12	SMCO4
iXLOC_023283	29	1321807	1322282	ENSBTAG00000033621	1348511	1353670	0.615519	0.0111419	0.0212239	1	12	SMCO4
iXLOC_023284	29	1322580	1322914	ENSBTAG00000033621	1348511	1353670	0.694883	0.0028105	0.00648762	1	12	SMCO4
iXLOC_023290	29	1330397	1330863	ENSBTAG00000033621	1348511	1353670	0.578169	0.0189777	0.0336728	1	12	SMCO4
iXLOC_023292	29	1334752	1335021	ENSBTAG00000033621	1348511	1353670	0.79567	0.000227854	0.000777878	2	12	SMCO4
iXLOC_023295	29	1337180	1337992	ENSBTAG00000033621	1348511	1353670	0.72001	0.00165923	0.00413873	2	12	SMCO4
iXLOC_023293	29	1335262	1336519	ENSBTAG00000033621	1348511	1353670	0.729256	0.00134789	0.00346876	2	12	SMCO4
iXLOC_023294	29	1336617	1336833	ENSBTAG00000033621	1348511	1353670	0.629596	0.00896199	0.0175821	1	12	SMCO4
iXLOC_014298	19	62978670	63032835	ENSBTAG00000033680	63070089	63219248	0.623659	0.00983591	0.0190545	1	2	CEP112
iXLOC_014327	19	63060583	63062398	ENSBTAG00000033680	63070089	63219248	0.858833	2.04552e-05	0.000108009	1	2	CEP112
iXLOC_032040	8	16970356	16972187	ENSBTAG00000034391	16979568	16993174	0.879853	7.01366e-06	4.59383e-05	3	1	EQTN
iXLOC_016186	20	71459475	71462440	ENSBTAG00000034435	71427335	71446013	0.864453	1.56342e-05	8.70271e-05	3	1	NKD2
iXLOC_013533	19	9836919	9837133	ENSBTAG00000034766	9877638	9877801	0.564044	0.0228576	0.0395758	9	2	U1
iXLOC_013532	19	9830972	9831184	ENSBTAG00000034766	9877638	9877801	0.963688	2.02775e-09	1.14448e-07	8	2	U1
iXLOC_013533	19	9836919	9837133	ENSBTAG00000034767	9876461	9876624	0.558456	0.0245506	0.0421116	9	2	U1
iXLOC_013531	19	9827638	9827847	ENSBTAG00000034767	9876461	9876624	0.702133	0.00242695	0.00572319	9	2	U1
iXLOC_013532	19	9830972	9831184	ENSBTAG00000034768	9857636	9857799	0.842349	4.23228e-05	0.000194557	8	3	U1
iXLOC_013533	19	9836919	9837133	ENSBTAG00000034768	9857636	9857799	0.670422	0.00448074	0.00967609	9	3	U1
iXLOC_013531	19	9827638	9827847	ENSBTAG00000034768	9857636	9857799	0.656049	0.00578402	0.0120518	9	3	U1
iXLOC_013533	19	9836919	9837133	ENSBTAG00000034770	9836919	9837133	1	0	0	9	5	U3
iXLOC_013528	19	9798918	9799131	ENSBTAG00000034770	9836919	9837133	0.743431	0.000964307	0.0026116	6	5	U3
iXLOC_013529	19	9810551	9810763	ENSBTAG00000034770	9836919	9837133	0.712392	0.00195765	0.00476466	5	5	U3
iXLOC_013532	19	9830972	9831184	ENSBTAG00000034770	9836919	9837133	0.663091	0.0051123	0.0108373	8	5	U3
iXLOC_013531	19	9827638	9827847	ENSBTAG00000034770	9836919	9837133	0.645615	0.00690711	0.0140427	9	5	U3
iXLOC_032717	8	9955674	9957901	ENSBTAG00000035084	10002972	10091175	0.908299	1.14405e-06	1.116e-05	2	2	NA
iXLOC_032718	8	9957956	9961776	ENSBTAG00000035084	10002972	10091175	0.8841	5.51598e-06	3.79953e-05	2	2	NA
iXLOC_023293	29	1335262	1336519	ENSBTAG00000035110	1379817	1497748	0.592378	0.0156102	0.0284239	2	3	DEUP1
iXLOC_023292	29	1334752	1335021	ENSBTAG00000035110	1379817	1497748	0.555721	0.0254137	0.043395	2	3	DEUP1
iXLOC_023295	29	1337180	1337992	ENSBTAG00000035110	1379817	1497748	0.628335	0.00914214	0.0178869	2	3	DEUP1
iXLOC_012852	19	31754956	31758443	ENSBTAG00000035706	31767278	31822920	0.97042	4.91366e-10	4.4744e-08	1	1	MYOCD
iXLOC_020184	25	7612110	7614116	ENSBTAG00000035782	7563334	7582174	0.656573	0.00573177	0.011958	2	2	METTL22
iXLOC_020644	25	7629072	7633849	ENSBTAG00000035782	7563334	7582174	0.900344	2.00413e-06	1.72063e-05	2	2	METTL22
iXLOC_011821	18	64803946	64804727	ENSBTAG00000037375	64758707	64766511	0.701594	0.00245392	0.00577744	3	1	NA
iXLOC_027615	5	201153	203254	ENSBTAG00000037552	244154	268891	0.547875	0.0280189	0.0472389	1	1	NA
iXLOC_011883	18	65975118	65975475	ENSBTAG00000037581	65971580	65980686	0.735766	0.00115868	0.00305099	6	1	MZF1
iXLOC_015324	2	118063792	118064078	ENSBTAG00000037640	117836412	118104185	0.804434	0.000171886	0.000615466	2	1	PID1
iXLOC_022230	28	25142735	25143338	ENSBTAG00000037756	25073149	25191276	0.787053	0.000296846	0.000969836	2	1	TET1
iXLOC_010517	17	68350276	68354010	ENSBTAG00000037832	68354300	68362110	0.926463	2.5633e-07	3.58566e-06	3	1	ASPHD2
iXLOC_011877	18	65893758	65894626	ENSBTAG00000037882	65866463	65872294	0.614686	0.0112829	0.0214561	4	1	ZNF584
iXLOC_011832	18	65029858	65031794	ENSBTAG00000037981	64976079	64981696	0.688837	0.00316655	0.00718481	3	1	NA
iXLOC_020380	25	27001814	27002052	ENSBTAG00000037984	27001814	27002052	1	0	0	1	1	NA
iXLOC_011833	18	65035000	65037741	ENSBTAG00000038240	65038945	65049569	0.790879	0.000264341	0.000880355	2	2	ZNF134
iXLOC_011832	18	65029858	65031794	ENSBTAG00000038240	65038945	65049569	0.829058	7.18493e-05	0.000299753	3	2	ZNF134
iXLOC_028708	5	449671	450207	ENSBTAG00000038351	441593	442266	0.58994	0.0161523	0.0292779	1	2	NA
iXLOC_028720	5	473832	476216	ENSBTAG00000038351	441593	442266	0.68313	0.00353524	0.00789571	1	2	NA
iXLOC_008649	15	84585139	84589907	ENSBTAG00000038650	84526491	84543454	0.654065	0.00598543	0.0124123	1	1	MS4A7
iXLOC_011855	18	65535100	65537138	ENSBTAG00000038715	65496394	65506427	0.7261	0.00144828	0.00368694	3	2	ZNF585A
iXLOC_011853	18	65519154	65520297	ENSBTAG00000038715	65496394	65506427	0.766102	0.000539019	0.00159884	3	2	ZNF585A
iXLOC_033275	8	100352338	100352634	ENSBTAG00000038794	100295620	100362311	0.813791	0.00012524	0.000473574	2	1	TMEM245
iXLOC_011807	18	64651810	64652306	ENSBTAG00000038926	64607953	64637981	0.766608	0.000531686	0.00158052	3	8	NA
iXLOC_011806	18	64648447	64650532	ENSBTAG00000038926	64607953	64637981	0.698555	0.00261057	0.00609108	3	8	NA
iXLOC_011809	18	64656147	64656774	ENSBTAG00000038926	64607953	64637981	0.650034	0.00641205	0.0131707	1	8	NA
iXLOC_011811	18	64657807	64659446	ENSBTAG00000038926	64607953	64637981	0.779774	0.000367816	0.00116022	2	8	NA
iXLOC_011808	18	64655187	64656023	ENSBTAG00000038926	64607953	64637981	0.621368	0.0101905	0.0196469	1	8	NA
iXLOC_011812	18	64659795	64661075	ENSBTAG00000038926	64607953	64637981	0.921488	3.99881e-07	5.0101e-06	2	8	NA
iXLOC_011813	18	64662420	64663052	ENSBTAG00000038926	64607953	64637981	0.848046	3.32355e-05	0.000159874	2	8	NA
iXLOC_011816	18	64666381	64666801	ENSBTAG00000038926	64607953	64637981	0.597422	0.0145343	0.0267176	1	8	NA
iXLOC_005009	13	53784680	53801894	ENSBTAG00000039016	53845848	53865217	0.684383	0.00345149	0.00773506	1	1	NA
iXLOC_023051	28	42545279	42548137	ENSBTAG00000039154	42584644	42585670	0.726828	0.00142459	0.00363564	1	1	NA
iXLOC_000682	1	44765	54732	ENSBTAG00000039257	69695	71121	0.952195	1.3478e-08	4.21905e-07	1	1	NA
iXLOC_012500	18	64744238	64745467	ENSBTAG00000039341	64743056	64744108	0.77404	0.000433107	0.00133049	1	2	NA
iXLOC_012505	18	64789138	64790799	ENSBTAG00000039341	64743056	64744108	0.776548	0.000403462	0.00125371	1	2	NA
iXLOC_011877	18	65893758	65894626	ENSBTAG00000039453	65898624	65902938	0.575961	0.019548	0.0345496	4	2	NA
iXLOC_011874	18	65891044	65892129	ENSBTAG00000039453	65898624	65902938	0.64386	0.00711189	0.0144008	3	2	NA
iXLOC_011853	18	65519154	65520297	ENSBTAG00000039946	65553157	65584171	0.721027	0.00162235	0.00406037	3	2	NA
iXLOC_011855	18	65535100	65537138	ENSBTAG00000039946	65553157	65584171	0.778155	0.000385358	0.00120639	3	2	NA
iXLOC_012507	18	64830809	64831958	ENSBTAG00000040358	64856654	64891741	0.601506	0.0137062	0.0253933	2	2	ZNF772
iXLOC_012506	18	64823430	64825198	ENSBTAG00000040358	64856654	64891741	0.588172	0.0165541	0.0299086	4	2	ZNF772
iXLOC_011853	18	65519154	65520297	ENSBTAG00000040442	65538898	65577387	0.91372	7.57879e-07	8.14095e-06	3	4	NA
iXLOC_011855	18	65535100	65537138	ENSBTAG00000040442	65538898	65577387	0.884364	5.4327e-06	3.75421e-05	3	4	NA
iXLOC_011854	18	65532486	65533064	ENSBTAG00000040442	65538898	65577387	0.604156	0.0131889	0.0245607	1	4	NA
iXLOC_012528	18	65516777	65519318	ENSBTAG00000040442	65538898	65577387	0.609878	0.0121242	0.0228345	1	4	NA
iXLOC_030965	7	52209220	52209419	ENSBTAG00000042256	52209220	52209419	0.999993	0	0	3	1	SNORA74
iXLOC_013825	19	33577136	33577456	ENSBTAG00000042416	33577136	33577456	1	0	0	1	1	7SK
iXLOC_028218	5	63091055	63091302	ENSBTAG00000042417	63091055	63091302	0.998523	0	0	4	1	SNORA53
iXLOC_011224	18	18716565	18716798	ENSBTAG00000042433	18713275	18713356	0.77788	0.000388407	0.00121438	4	1	snoU2_19
iXLOC_011224	18	18716565	18716798	ENSBTAG00000042439	18713497	18713566	0.581319	0.0181867	0.0324514	4	1	snoU2-30
iXLOC_033423	9	39583059	39583372	ENSBTAG00000042601	39583059	39583372	1	0	0	3	1	7SK
iXLOC_005739	13	38537849	38538084	ENSBTAG00000042662	38537849	38538084	0.999999	0	0	3	1	SNORD17
iXLOC_014081	19	50529211	50529414	ENSBTAG00000042663	50529211	50529414	1	0	0	1	1	SNORA73
iXLOC_009194	16	2034079	2034990	ENSBTAG00000042752	2043852	2043981	0.592902	0.0154957	0.028243	2	2	SNORA3
iXLOC_009202	16	2043088	2044032	ENSBTAG00000042752	2043852	2043981	0.877029	8.18836e-06	5.19406e-05	3	2	SNORA3
iXLOC_028832	5	9211944	9213063	ENSBTAG00000043121	9174031	9174166	0.622312	0.0100431	0.019401	2	9	SNORA5
iXLOC_028830	5	9208951	9209254	ENSBTAG00000043121	9174031	9174166	0.735388	0.00116903	0.00307409	2	9	SNORA5
iXLOC_028834	5	9218512	9220828	ENSBTAG00000043121	9174031	9174166	0.648531	0.0065771	0.0134625	2	9	SNORA5
iXLOC_028838	5	9222125	9222603	ENSBTAG00000043121	9174031	9174166	0.614752	0.0112716	0.0214376	2	9	SNORA5
iXLOC_028835	5	9218661	9218890	ENSBTAG00000043121	9174031	9174166	0.662171	0.00519627	0.0109902	2	9	SNORA5
iXLOC_028829	5	9204881	9205183	ENSBTAG00000043121	9174031	9174166	0.600692	0.0138683	0.0256533	2	9	SNORA5
iXLOC_028836	5	9219208	9236566	ENSBTAG00000043121	9174031	9174166	0.621612	0.0101523	0.0195832	2	9	SNORA5
iXLOC_028837	5	9220950	9221837	ENSBTAG00000043121	9174031	9174166	0.6264	0.00942438	0.0183632	2	9	SNORA5
iXLOC_028833	5	9214111	9214382	ENSBTAG00000043121	9174031	9174166	0.678235	0.00387823	0.00854812	2	9	SNORA5
iXLOC_023246	29	1019727	1020603	ENSBTAG00000043258	1064655	1064785	0.596902	0.0146424	0.0268898	2	1	SNORA18
iXLOC_034307	MT	5376	5685	ENSBTAG00000043545	7229	7299	0.753298	0.000754196	0.00212182	17	1	NA
iXLOC_034307	MT	5376	5685	ENSBTAG00000043546	13913	14440	0.571594	0.0207146	0.0363327	17	1	ND6
iXLOC_034307	MT	5376	5685	ENSBTAG00000043547	5376	5444	0.614116	0.0113801	0.021616	17	1	NA
iXLOC_034307	MT	5376	5685	ENSBTAG00000043550	14514	15653	0.626446	0.00941757	0.0183517	17	1	cytb
iXLOC_034307	MT	5376	5685	ENSBTAG00000043556	7374	8057	0.643951	0.0071011	0.014382	17	1	COII
iXLOC_034307	MT	5376	5685	ENSBTAG00000043558	3101	4056	0.692242	0.00296183	0.00678526	17	1	ND1
iXLOC_034307	MT	5376	5685	ENSBTAG00000043559	10239	10535	0.670793	0.00445055	0.00962006	17	1	ND4L
iXLOC_034307	MT	5376	5685	ENSBTAG00000043560	8970	9750	0.728822	0.00136133	0.0034981	17	1	COX3
iXLOC_034307	MT	5376	5685	ENSBTAG00000043561	5687	7231	0.651283	0.00627733	0.0129319	17	1	COX1
iXLOC_034307	MT	5376	5685	ENSBTAG00000043563	12109	13929	0.608348	0.0124021	0.0232868	17	1	ND5
iXLOC_034307	MT	5376	5685	ENSBTAG00000043564	8129	8329	0.611475	0.0118395	0.0223694	17	1	ATP8
iXLOC_034307	MT	5376	5685	ENSBTAG00000043568	9823	10168	0.676243	0.00402527	0.00882548	17	1	ND3
iXLOC_034307	MT	5376	5685	ENSBTAG00000043571	4266	5307	0.711046	0.00201465	0.0048826	17	1	ND2
iXLOC_034307	MT	5376	5685	ENSBTAG00000043572	15658	15726	0.609076	0.0122693	0.0230708	17	1	NA
iXLOC_034307	MT	5376	5685	ENSBTAG00000043577	10529	11906	0.581233	0.018208	0.0324844	17	1	ND4
iXLOC_034307	MT	5376	5685	ENSBTAG00000043582	15726	15791	0.763089	0.000584418	0.00171136	17	1	NA
iXLOC_034307	MT	5376	5685	ENSBTAG00000043584	8290	8970	0.659227	0.00547267	0.0114913	17	1	ATP6
iXLOC_026333	4	43796712	43797026	ENSBTAG00000043602	43796712	43797026	1	0	0	3	1	7SK
iXLOC_024501	3	22072711	22072995	ENSBTAG00000043818	22072711	22072995	0.958642	4.97401e-09	2.10777e-07	3	1	7SK
iXLOC_010503	17	67405870	67406130	ENSBTAG00000043857	67452350	67452648	0.964576	1.70917e-09	1.02042e-07	2	2	7SK
iXLOC_010505	17	67452350	67452648	ENSBTAG00000043857	67452350	67452648	1	0	0	2	2	7SK
iXLOC_010116	17	22702548	22702865	ENSBTAG00000043885	22702548	22702865	1	0	0	1	1	7SK
iXLOC_021113	26	31096431	31096739	ENSBTAG00000043900	31096431	31096739	1	0	0	2	1	7SK
iXLOC_028832	5	9211944	9213063	ENSBTAG00000043949	9154161	9193343	0.922461	3.67442e-07	4.70035e-06	2	26	NA
iXLOC_028829	5	9204881	9205183	ENSBTAG00000043949	9154161	9193343	0.834636	5.78598e-05	0.000251067	2	26	NA
iXLOC_028834	5	9218512	9220828	ENSBTAG00000043949	9154161	9193343	0.878728	7.4632e-06	4.82574e-05	2	26	NA
iXLOC_028830	5	9208951	9209254	ENSBTAG00000043949	9154161	9193343	0.894497	2.93962e-06	2.31851e-05	2	26	NA
iXLOC_028835	5	9218661	9218890	ENSBTAG00000043949	9154161	9193343	0.625604	0.00954245	0.0185619	2	26	NA
iXLOC_028831	5	9211499	9211864	ENSBTAG00000043949	9154161	9193343	0.733969	0.00120859	0.00316213	1	26	NA
iXLOC_028836	5	9219208	9236566	ENSBTAG00000043949	9154161	9193343	0.944558	3.72661e-08	8.70235e-07	2	26	NA
iXLOC_028839	5	9223219	9223549	ENSBTAG00000043949	9154161	9193343	0.706342	0.00222449	0.00531313	1	26	NA
iXLOC_028837	5	9220950	9221837	ENSBTAG00000043949	9154161	9193343	0.882738	5.96375e-06	4.04098e-05	2	26	NA
iXLOC_028833	5	9214111	9214382	ENSBTAG00000043949	9154161	9193343	0.778658	0.000379833	0.0011919	2	26	NA
iXLOC_028842	5	9226099	9226492	ENSBTAG00000043949	9154161	9193343	0.839787	4.70383e-05	0.000212029	1	26	NA
iXLOC_028843	5	9228276	9228481	ENSBTAG00000043949	9154161	9193343	0.829716	7.00642e-05	0.000293636	1	26	NA
iXLOC_028844	5	9230364	9230791	ENSBTAG00000043949	9154161	9193343	0.924672	3.01867e-07	4.0539e-06	1	26	NA
iXLOC_028846	5	9231329	9231589	ENSBTAG00000043949	9154161	9193343	0.67771	0.0039166	0.00862062	1	26	NA
iXLOC_028847	5	9231954	9232690	ENSBTAG00000043949	9154161	9193343	0.889492	4.01086e-06	2.95709e-05	1	26	NA
iXLOC_028848	5	9233016	9233566	ENSBTAG00000043949	9154161	9193343	0.882042	6.20397e-06	4.16899e-05	1	26	NA
iXLOC_028849	5	9234230	9234727	ENSBTAG00000043949	9154161	9193343	0.966024	1.281e-09	8.41511e-08	1	26	NA
iXLOC_028850	5	9236638	9237989	ENSBTAG00000043949	9154161	9193343	0.92203	3.81509e-07	4.83539e-06	1	26	NA
iXLOC_028851	5	9238300	9238593	ENSBTAG00000043949	9154161	9193343	0.925887	2.70292e-07	3.73117e-06	1	26	NA
iXLOC_028838	5	9222125	9222603	ENSBTAG00000043949	9154161	9193343	0.951983	1.38932e-08	4.31028e-07	2	26	NA
iXLOC_028853	5	9239037	9239411	ENSBTAG00000043949	9154161	9193343	0.869968	1.18698e-05	6.98136e-05	1	26	NA
iXLOC_028854	5	9239896	9240398	ENSBTAG00000043949	9154161	9193343	0.93106	1.65178e-07	2.58445e-06	1	26	NA
iXLOC_028855	5	9241551	9243272	ENSBTAG00000043949	9154161	9193343	0.972324	3.10017e-10	3.32083e-08	1	26	NA
iXLOC_028841	5	9224530	9224897	ENSBTAG00000043949	9154161	9193343	0.858517	2.07599e-05	0.000109305	1	26	NA
iXLOC_028852	5	9238657	9238949	ENSBTAG00000043949	9154161	9193343	0.821546	9.50499e-05	0.00037723	1	26	NA
iXLOC_028840	5	9223908	9224160	ENSBTAG00000043949	9154161	9193343	0.910655	9.59626e-07	9.7512e-06	1	26	NA
iXLOC_010503	17	67405870	67406130	ENSBTAG00000044022	67407099	67536194	0.976048	1.13845e-10	1.75594e-08	2	2	KIAA1671
iXLOC_010505	17	67452350	67452648	ENSBTAG00000044022	67407099	67536194	0.97891	4.70628e-11	1.01408e-08	2	2	KIAA1671
iXLOC_013212	19	58618370	58618857	ENSBTAG00000044195	58439767	58579255	0.862349	1.73132e-05	9.44529e-05	2	1	SDK2
iXLOC_025566	3	34569128	34569463	ENSBTAG00000044600	34569128	34569463	0.907683	1.19691e-06	1.15548e-05	3	1	RNaseP_nuc
iXLOC_013465	19	63418554	63418865	ENSBTAG00000044628	63467706	63467782	0.909466	1.04925e-06	1.04429e-05	1	3	bta-mir-2284p
iXLOC_013466	19	63433186	63433770	ENSBTAG00000044628	63467706	63467782	0.859054	2.02444e-05	0.000107112	1	3	bta-mir-2284p
iXLOC_013470	19	63447447	63447714	ENSBTAG00000044628	63467706	63467782	0.836883	5.29078e-05	0.000233368	1	3	bta-mir-2284p
iXLOC_025026	3	113598483	113598756	ENSBTAG00000044631	113615088	113615349	0.81077	0.00013898	0.000516133	4	2	SCARNA6
iXLOC_025027	3	113615088	113615349	ENSBTAG00000044631	113615088	113615349	1	0	0	3	2	SCARNA6
iXLOC_017289	21	61984642	61984915	ENSBTAG00000044659	61984642	61984915	1	0	0	3	1	SCARNA13
iXLOC_021027	26	15882417	15882654	ENSBTAG00000044726	15882417	15882654	0.997847	0	0	2	1	7SK
iXLOC_029385	5	104262200	104262521	ENSBTAG00000044853	104262200	104262521	1	0	0	9	1	snoU85
iXLOC_025026	3	113598483	113598756	ENSBTAG00000044861	113598483	113598756	1	0	0	4	2	SCARNA6
iXLOC_025027	3	113615088	113615349	ENSBTAG00000044861	113598483	113598756	0.810534	0.000140103	0.000519584	3	2	SCARNA6
iXLOC_030965	7	52209220	52209419	ENSBTAG00000044898	52207256	52207396	0.876983	8.20873e-06	5.20434e-05	3	1	SNORA74
iXLOC_015324	2	118063792	118064078	ENSBTAG00000044908	118063792	118064078	1	0	0	2	1	7SK
iXLOC_022222	28	19729640	19729924	ENSBTAG00000045019	19729640	19729924	1	0	0	2	1	7SK
iXLOC_001798	10	80471342	80471641	ENSBTAG00000045041	80471342	80471641	1	0	0	1	1	7SK
iXLOC_033984	9	90775658	90775965	ENSBTAG00000045047	90775658	90775965	1	0	0	1	1	7SK
iXLOC_031664	7	41115463	41115731	ENSBTAG00000045086	41115463	41115731	0.990553	1.75637e-13	4.18534e-10	3	1	7SK
iXLOC_000481	1	107819768	107820090	ENSBTAG00000045275	107819768	107820090	0.999999	0	0	2	1	SCARNA7
iXLOC_028603	5	116978798	117111635	ENSBTAG00000045309	117119640	117119712	0.945308	3.39448e-08	8.13816e-07	2	1	bta-mir-2443
iXLOC_005811	13	43367353	43367825	ENSBTAG00000045310	43388070	43388198	0.654497	0.00594119	0.0123333	3	1	SNORA31
iXLOC_034889	X	17862231	17862527	ENSBTAG00000045502	17862231	17862527	0.999306	0	0	1	1	Metazoa_SRP
iXLOC_004992	13	53576860	53584547	ENSBTAG00000045520	53605292	53619401	0.650753	0.0063342	0.0130328	1	1	PDYN
iXLOC_015373	2	125501622	125501825	ENSBTAG00000045668	125501622	125501825	0.999999	0	0	5	3	SNORA73
iXLOC_015372	2	125500693	125500896	ENSBTAG00000045668	125501622	125501825	0.990777	1.48548e-13	3.83312e-10	5	3	SNORA73
iXLOC_015371	2	125499760	125499963	ENSBTAG00000045668	125501622	125501825	0.985793	3.01759e-12	1.99297e-09	5	3	SNORA73
iXLOC_025967	3	118186471	118190355	ENSBTAG00000045685	118208054	118223089	0.94406	3.9616e-08	9.09423e-07	3	1	NA
iXLOC_015830	20	71325911	71326204	ENSBTAG00000045695	71302633	71318130	0.886402	4.82372e-06	3.41854e-05	3	2	SLC6A19
iXLOC_016183	20	71326347	71329368	ENSBTAG00000045695	71302633	71318130	0.948567	2.22718e-08	6.02039e-07	2	2	SLC6A19
iXLOC_000237	1	40496877	40497173	ENSBTAG00000045781	40496877	40497173	0.999469	0	0	1	1	Metazoa_SRP
iXLOC_029601	5	120953524	120991894	ENSBTAG00000045808	120992689	120995979	0.925292	2.85394e-07	3.88649e-06	2	1	IL17REL
iXLOC_025679	3	78439929	78440225	ENSBTAG00000045818	78439929	78440225	0.998753	0	0	2	1	Metazoa_SRP
iXLOC_014183	19	59488902	59492067	ENSBTAG00000045824	59492677	59494539	0.953263	1.15392e-08	3.78211e-07	1	1	NA
iXLOC_029601	5	120953524	120991894	ENSBTAG00000045904	120970011	120973246	0.679213	0.00380765	0.00841444	2	1	PIM3
iXLOC_004226	12	87685314	87691023	ENSBTAG00000045907	87654333	87671973	0.90045	1.98986e-06	1.71108e-05	2	1	NA
iXLOC_002186	10	42863856	42864152	ENSBTAG00000045980	42902260	42902938	0.735712	0.00116014	0.00305425	4	2	ARF6
iXLOC_002187	10	42877895	42878191	ENSBTAG00000045980	42902260	42902938	0.611278	0.0118744	0.0224264	3	2	ARF6
iXLOC_015372	2	125500693	125500896	ENSBTAG00000046050	125499760	125499963	0.985846	2.93932e-12	1.96409e-09	5	3	SNORA73
iXLOC_015373	2	125501622	125501825	ENSBTAG00000046050	125499760	125499963	0.985708	3.1446e-12	2.03922e-09	5	3	SNORA73
iXLOC_015371	2	125499760	125499963	ENSBTAG00000046050	125499760	125499963	1	0	0	5	3	SNORA73
iXLOC_008937	16	49412575	49413341	ENSBTAG00000046062	49429155	49429874	0.843011	4.11702e-05	0.000190241	2	6	NA
iXLOC_008926	16	49395875	49396590	ENSBTAG00000046062	49429155	49429874	0.864822	1.5355e-05	8.57787e-05	2	6	NA
iXLOC_008938	16	49413512	49414481	ENSBTAG00000046062	49429155	49429874	0.825726	8.14763e-05	0.000332337	2	6	NA
iXLOC_008914	16	49379973	49380400	ENSBTAG00000046062	49429155	49429874	0.765192	0.00055241	0.00163218	2	6	NA
iXLOC_008931	16	49402721	49405957	ENSBTAG00000046062	49429155	49429874	0.933676	1.26884e-07	2.126e-06	3	6	NA
iXLOC_008936	16	49409912	49411899	ENSBTAG00000046062	49429155	49429874	0.918715	5.06034e-07	5.98697e-06	2	6	NA
iXLOC_000707	1	596781	661189	ENSBTAG00000046118	709515	710143	0.617564	0.0108017	0.0206622	2	3	NA
iXLOC_000714	1	736774	737124	ENSBTAG00000046118	709515	710143	0.859334	1.99804e-05	0.000105985	2	3	NA
iXLOC_000715	1	737343	737844	ENSBTAG00000046118	709515	710143	0.909208	1.0696e-06	1.05977e-05	2	3	NA
iXLOC_013530	19	9817745	9817959	ENSBTAG00000046246	9817745	9817959	1	0	0	3	3	U3
iXLOC_013531	19	9827638	9827847	ENSBTAG00000046246	9817745	9817959	0.566479	0.0221486	0.0385071	9	3	U3
iXLOC_013528	19	9798918	9799131	ENSBTAG00000046246	9817745	9817959	0.619969	0.010412	0.0200158	6	3	U3
iXLOC_007023	14	3592812	3595595	ENSBTAG00000046467	3578346	3586015	0.804621	0.000170832	0.000612331	2	1	PTP4A3
iXLOC_005053	13	54956065	54956556	ENSBTAG00000046520	55002990	55019058	0.750701	0.00080546	0.00224297	4	1	NA
iXLOC_013533	19	9836919	9837133	ENSBTAG00000046532	9830972	9831184	0.663204	0.00510203	0.0108186	9	5	U3
iXLOC_013529	19	9810551	9810763	ENSBTAG00000046532	9830972	9831184	0.573015	0.0203293	0.0357454	5	5	U3
iXLOC_013528	19	9798918	9799131	ENSBTAG00000046532	9830972	9831184	0.665694	0.00488035	0.0104131	6	5	U3
iXLOC_013531	19	9827638	9827847	ENSBTAG00000046532	9830972	9831184	0.650182	0.00639591	0.0131421	9	5	U3
iXLOC_013532	19	9830972	9831184	ENSBTAG00000046532	9830972	9831184	0.999999	0	0	8	5	U3
iXLOC_019188	24	42250538	42253224	ENSBTAG00000046533	42256081	42305185	0.899838	2.07354e-06	1.76674e-05	1	1	RAB31
iXLOC_020853	25	28507375	28507684	ENSBTAG00000046622	28507375	28507684	0.997579	0	0	2	1	Metazoa_SRP
iXLOC_002499	11	11874423	11874812	ENSBTAG00000046679	11874423	11874812	1	0	0	2	1	NA
iXLOC_015371	2	125499760	125499963	ENSBTAG00000046681	125500693	125500896	0.985866	2.91034e-12	1.95306e-09	5	3	SNORA73
iXLOC_015372	2	125500693	125500896	ENSBTAG00000046681	125500693	125500896	1	0	0	5	3	SNORA73
iXLOC_015373	2	125501622	125501825	ENSBTAG00000046681	125500693	125500896	0.990848	1.40776e-13	3.71861e-10	5	3	SNORA73
iXLOC_032717	8	9955674	9957901	ENSBTAG00000046702	10000250	10000393	0.663222	0.00510039	0.0108156	2	2	SNORA67
iXLOC_032718	8	9957956	9961776	ENSBTAG00000046702	10000250	10000393	0.550121	0.0272533	0.0461141	2	2	SNORA67
iXLOC_029711	6	31669692	31669966	ENSBTAG00000046888	31669692	31669966	1	0	0	2	1	Metazoa_SRP
iXLOC_022230	28	25142735	25143338	ENSBTAG00000046903	25142735	25143338	1	0	0	2	1	NA
iXLOC_002186	10	42863856	42864152	ENSBTAG00000046912	42877895	42878191	0.630731	0.00880203	0.0173105	4	2	Metazoa_SRP
iXLOC_002187	10	42877895	42878191	ENSBTAG00000046912	42877895	42878191	0.999967	0	0	3	2	Metazoa_SRP
iXLOC_011883	18	65975118	65975475	ENSBTAG00000046987	65988435	65989328	0.705244	0.00227591	0.00541775	6	1	CENPBD1
iXLOC_008951	16	49679433	49778192	ENSBTAG00000047059	49656493	49667783	0.859959	1.94008e-05	0.000103504	2	1	TIMM17A
iXLOC_016190	20	71539750	71540726	ENSBTAG00000047116	71565056	71570576	0.9476	2.53084e-08	6.59471e-07	2	3	TPPP
iXLOC_016191	20	71542885	71545156	ENSBTAG00000047116	71565056	71570576	0.92812	2.19501e-07	3.19319e-06	2	3	TPPP
iXLOC_015844	20	71558813	71560621	ENSBTAG00000047116	71565056	71570576	0.863555	1.63335e-05	9.01376e-05	3	3	TPPP
iXLOC_016683	21	66663170	66664257	ENSBTAG00000047143	66651994	66652155	0.811674	0.000134743	0.000503086	3	1	U1
iXLOC_005105	13	58056790	58065684	ENSBTAG00000047223	58019524	58049012	0.685895	0.00335255	0.00754478	1	1	NA
iXLOC_008270	15	41408728	41409024	ENSBTAG00000047242	41408728	41409024	0.999912	0	0	1	1	Metazoa_SRP
iXLOC_032629	8	7966892	7973978	ENSBTAG00000047359	7995321	7995614	0.759768	0.000638052	0.00184271	1	2	Metazoa_SRP
iXLOC_032630	8	7974718	7979451	ENSBTAG00000047359	7995321	7995614	0.668645	0.00462775	0.00994818	1	2	Metazoa_SRP
iXLOC_023154	28	43820987	43821451	ENSBTAG00000047402	43774962	43778784	0.655	0.00588984	0.0122414	1	4	FAM170B
iXLOC_023149	28	43811931	43812594	ENSBTAG00000047402	43774962	43778784	0.554956	0.0256592	0.0437593	2	4	FAM170B
iXLOC_023156	28	43822957	43824276	ENSBTAG00000047402	43774962	43778784	0.650002	0.00641545	0.0131767	2	4	FAM170B
iXLOC_023150	28	43813396	43814340	ENSBTAG00000047402	43774962	43778784	0.776678	0.000401975	0.00124984	2	4	FAM170B
iXLOC_013529	19	9810551	9810763	ENSBTAG00000047470	9810551	9810763	0.999996	0	0	5	5	U3
iXLOC_013531	19	9827638	9827847	ENSBTAG00000047470	9810551	9810763	0.794383	0.00023722	0.0008044	9	5	U3
iXLOC_013533	19	9836919	9837133	ENSBTAG00000047470	9810551	9810763	0.712162	0.00196729	0.00478461	9	5	U3
iXLOC_013532	19	9830972	9831184	ENSBTAG00000047470	9810551	9810763	0.572773	0.0203944	0.0358447	8	5	U3
iXLOC_013528	19	9798918	9799131	ENSBTAG00000047470	9810551	9810763	0.878515	7.55109e-06	4.87068e-05	6	5	U3
iXLOC_011833	18	65035000	65037741	ENSBTAG00000047568	65076969	65078903	0.624397	0.00972376	0.0188665	2	2	VN1R1
iXLOC_011832	18	65029858	65031794	ENSBTAG00000047568	65076969	65078903	0.731107	0.00129169	0.00334558	3	2	VN1R1
iXLOC_034997	X	40752944	40753240	ENSBTAG00000047737	40752944	40753240	0.998719	0	0	1	1	Metazoa_SRP
iXLOC_030083	6	119214879	119299654	ENSBTAG00000047876	119323446	119356880	0.863465	1.64047e-05	9.04522e-05	2	3	SH3TC1
iXLOC_030087	6	119294140	119297547	ENSBTAG00000047876	119323446	119356880	0.884866	5.27685e-06	3.66903e-05	1	3	SH3TC1
iXLOC_030450	6	119299727	119303957	ENSBTAG00000047876	119323446	119356880	0.816582	0.000113571	0.000436837	1	3	SH3TC1
iXLOC_002186	10	42863856	42864152	ENSBTAG00000047908	42863856	42864152	1	0	0	4	2	Metazoa_SRP
iXLOC_002187	10	42877895	42878191	ENSBTAG00000047908	42863856	42864152	0.631708	0.00866636	0.0170798	3	2	Metazoa_SRP
iXLOC_033275	8	100352338	100352634	ENSBTAG00000047947	100352338	100352634	1	0	0	2	1	Metazoa_SRP
iXLOC_005558	13	82676950	82679287	ENSBTAG00000047975	82696138	82803966	0.7209	0.00162693	0.00407011	1	3	NA
iXLOC_005548	13	82653815	82655903	ENSBTAG00000047975	82696138	82803966	0.609329	0.0122235	0.0229962	1	3	NA
iXLOC_005549	13	82656610	82658509	ENSBTAG00000047975	82696138	82803966	0.640563	0.00750981	0.0150932	1	3	NA
iXLOC_025789	3	102875744	102876031	ENSBTAG00000048103	102875744	102876031	1	0	0	1	1	Metazoa_SRP
iXLOC_033340	9	2105887	2106183	ENSBTAG00000048185	2105887	2106183	0.974141	1.93659e-10	2.45639e-08	1	1	Metazoa_SRP
iXLOC_008893	16	47938949	47941290	ENSBTAG00000048308	47960246	47967797	0.606198	0.0128008	0.0239338	3	1	ICMT
