# Supplementary material for: Integration of lncRNA and mRNA Transcriptome Analyses Reveals Genes and Pathways Potentially Involved in Calf Intestinal Growth and Development during the Early Weeks of Life
Source: Genes (Basel). 2018 Mar 5;9(3):142. doi: 10.3390/genes9030142 (PMC5867863; doi:10.3390/genes9030142)
Supplement: Supplementary file 1 [file genes-09-00142-s001.zip › Table S9. Enriched GO and KEGG for cis genes of lncRNAs in rumen and ileum.xlsx]

## Sheet: S9a_Rumen GO cis lncRNAs 
Table S9a: GO terms enriched for rumen lncRNA cis target genes
GOID	GOTerm	Ontology Source	Term PValue	Term PValue Corrected with Benjamini-Hochberg	Associated Genes Found
GO:0000226	microtubule cytoskeleton organization	GO_BiologicalProcess	0.0053	0.025	[CAMSAP2, CEP72, CETN2, CHAMP1, CHD4, DCTN6, GPSM2, HAUS5, KIF3B, PARD3, PTK2, RCC1, RCC2, SON, SPRY2, SS18, TACC1, TBCD, TEX14, WEE1]
GO:0046627	negative regulation of insulin receptor signaling pathway	GO_BiologicalProcess	0.00032	0.0038	[LMBRD1, NCOA5, PID1, PRKCQ, TSC1]
GO:0072593	reactive oxygen species metabolic process	GO_BiologicalProcess	0.013	0.044	[BNIP3, CYB5R4, CYR61, DDAH1, KLF4, ND2, PID1, PREX1, PTGIS, TFAP2A]
GO:0090162	establishment of epithelial cell polarity	GO_BiologicalProcess	0.012	0.041	[ARF6, CYTH1, LAMA1]
GO:2000178	negative regulation of neural precursor cell proliferation	GO_BiologicalProcess	0.01	0.038	[BTG2, ID2, RAPGEF1]
GO:0006259	DNA metabolic process	GO_BiologicalProcess	0.0017	0.011	[ALKBH3, APAF1, BCL6, CCNE2, CETN2, EHMT1, EXOSC4, FAM175A, GLI2, GTF2H1, HELLS, KLF4, MCMBP, MIS18A, MYBBP1A, NFIX, NSMCE4A, ORC4, PID1, PIK3CA, POLE, POLL, PTPRC, RBBP8, RNASEH1, SPATA22, STAG2, TRIP13, USP47, WRN, XPA]
GO:0008608	attachment of spindle microtubules to kinetochore	GO_BiologicalProcess	0.014	0.046	[CHAMP1, RCC2, TEX14]
GO:0000731	DNA synthesis involved in DNA repair	GO_BiologicalProcess	0.0036	0.02	[POLE, SPATA22, WRN]
GO:0048566	embryonic digestive tract development	GO_BiologicalProcess	0.011	0.042	[ADA, FOXF2, GLI2, ID2]
GO:0021696	cerebellar cortex morphogenesis	GO_BiologicalProcess	0.01	0.039	[ATXN2, CACNA1A, GLI2, NFIX]
GO:0030177	positive regulation of Wnt signaling pathway	GO_BiologicalProcess	0.01	0.038	[ATP6V1C2, CSNK2A1, LGR4, PPP2R3A, SPIN1, USP34, ZRANB1]
GO:0033554	cellular response to stress	GO_BiologicalProcess	0.0011	0.0083	[ALKBH3, APAF1, ASH2L, BCL6, BMPR1A, BNIP3, BTG2, CETN2, CLSPN, DNAJC15, DUSP22, ERLIN2, FAM175A, FECH, GTF2H1, ID2, KLF4, LZTS1, MAN1B1, MAP2K6, MAP4K4, MASTL, MDM4, MEF2C, MYBBP1A, NCK1, NDRG1, NEDD4L, NSMCE4A, PAK1, PIK3CA, PIK3R4, POLE, POLL, PTGIS, PTPRK, RBBP8, SPATA22, TAOK3, TBC1D14, TBC1D5, TIRAP, TNRC6A, TRIP13, TXNDC11, UBE2G2, ULK1, USP16, USP28, USP36, USP47, VAPB, WIPI1, WRN, XPA, Z…
GO:0038179	neurotrophin signaling pathway	GO_BiologicalProcess	0.0031	0.018	[KIDINS220, RAPGEF1, SLC9A6, SPRY2]
GO:0044702	single organism reproductive process	GO_BiologicalProcess	0.011	0.039	[ACVR2A, ADA, BCL6, BMPR1A, CCT5, CETN2, CHD7, CYR61, DPCD, EMP2, ETV2, FOXF2, GJB3, GLI2, JAM3, KIAA1524, KMT2B, LGR4, MASTL, MYOCD, NCOA3, NRIP1, NSDHL, PTGIS, RBBP8, RPS6KA2, RXRA, SEC23IP, SOX17, SPATA22, SPIN1, STX2, TEX14, TRIP13, ZMIZ1]
GO:0060612	adipose tissue development	GO_BiologicalProcess	0.0057	0.026	[ARRDC3, ID2, PIK3CA, ZNF516]
GO:0034394	protein localization to cell surface	GO_BiologicalProcess	0.00069	0.0066	[ARF6, COMMD1, EMP2, NEDD4L, NRG1, PTPRK]
GO:2000008	regulation of protein localization to cell surface	GO_BiologicalProcess	0.014	0.046	[COMMD1, NEDD4L, NRG1]
GO:0030155	regulation of cell adhesion	GO_BiologicalProcess	0.0033	0.019	[ADA, ARHGAP6, BCL10, BCL6, CD47, CYR61, CYTH1, DUSP22, EMP2, HHLA2, KLF4, LAMA1, LAMA2, LAMA3, NCK1, NRG1, PREX1, PRKCQ, PTK2, PTPRC, RCC2, SOX13, TBCD, TSC1]
GO:0010810	regulation of cell-substrate adhesion	GO_BiologicalProcess	0.01	0.038	[ARHGAP6, BCL6, CYR61, EMP2, PREX1, PTK2, RCC2, TBCD, TSC1]
GO:0042127	regulation of cell proliferation	GO_BiologicalProcess	0.00071	0.0065	[ADA, AGO3, ASH2L, BCL6, BMPR1A, BTG2, CD47, CDON, CSNK2A1, CYR61, DUSP22, EMP2, FBXW4, FLT3, GLI2, HHLA2, ID2, KIAA1524, KLF4, MDM4, MEF2C, MFN1, MTA3, MYOCD, NACC1, NCK1, NCOA3, NDRG1, NRG1, PAK1, PID1, PRKCQ, PTK2, PTPN14, PTPRC, PTPRK, RAPGEF1, RPS6KA2, RUNX1, SH3BP4, SOX17, SPRY2, SRSF6, TAF4B, TFAP2A, TFAP2E, TIMP2, TSC1, ZMIZ1]
GO:0008284	positive regulation of cell proliferation	GO_BiologicalProcess	0.0039	0.021	[ADA, ASH2L, BCL6, BMPR1A, CD47, CDON, CSNK2A1, CYR61, EMP2, FBXW4, GLI2, HHLA2, ID2, KIAA1524, MDM4, MEF2C, MTA3, MYOCD, NACC1, NCK1, NRG1, PID1, PRKCQ, PTK2, PTPRC, SRSF6, TAF4B, ZMIZ1]
GO:0016049	cell growth	GO_BiologicalProcess	0.0093	0.036	[BCL6, CACNA1A, COL14A1, CSNK2A1, CYR61, EXOSC4, ITSN2, MYOCD, NEDD4L, NRG1, PLXNA2, SH3BP4, SLC9A6, SOX17, ULK1, USP47, ZNF639]
GO:0040008	regulation of growth	GO_BiologicalProcess	0.0034	0.019	[ADRB1, ATXN2, BCL6, CHD7, COL14A1, CSNK2A1, CYR61, EXOSC4, ITSN2, MEF2C, MYOCD, NEDD4L, NRG1, PIK3CA, PLXNA2, PPP2R3A, PTK2, SH3BP4, SOX17, TIRAP, USP47, WRN, ZMAT3, ZNF639]
GO:0030307	positive regulation of cell growth	GO_BiologicalProcess	0.012	0.041	[CSNK2A1, EXOSC4, ITSN2, NEDD4L, NRG1, USP47, ZNF639]
GO:0016202	regulation of striated muscle tissue development	GO_BiologicalProcess	0.0061	0.027	[CDON, CENPF, COL14A1, MEF2C, MYOCD, NRG1, SOX17]
GO:0035051	cardiocyte differentiation	GO_BiologicalProcess	0.0095	0.036	[COL14A1, MEF2C, MYOCD, NRG1, RXRA, SOX17, TSC1]
GO:0045844	positive regulation of striated muscle tissue development	GO_BiologicalProcess	0.0035	0.019	[CDON, MEF2C, MYOCD, NRG1, SOX17]
GO:0050808	synapse organization	GO_BiologicalProcess	0.0011	0.0082	[CACNA1A, COL4A1, COL4A5, GPM6A, GRIN1, NEDD4L, NRG1, PAK1, PTK2, SLC9A6, SLITRK2, TSC1]
GO:0030182	neuron differentiation	GO_BiologicalProcess	0.012	0.041	[ARF6, ATXN10, ATXN2, BCL6, BTG2, CACNA1A, CAMSAP2, CDH11, CDON, FAT3, GLI2, GPM6A, GRIN1, ID2, IRX3, ITSN2, KIDINS220, LAMA1, LAMA2, MAP4K4, MEF2C, MMD, NCDN, NEDD4L, NFIX, NRG1, PAK1, PIGT, PLXNA2, PPP2R3A, PTK2, RAPGEF1, RUNX1, SLC9A6, SLITRK2, TIMP2, ULK1, WEE1]
GO:0031175	neuron projection development	GO_BiologicalProcess	0.014	0.047	[ARF6, ATXN10, ATXN2, BTG2, CACNA1A, CAMSAP2, CDH11, FAT3, GLI2, GPM6A, GRIN1, ITSN2, KIDINS220, LAMA1, LAMA2, MAP4K4, NCDN, NEDD4L, NRG1, PAK1, PLXNA2, PTK2, RAPGEF1, SLC9A6, SLITRK2, ULK1, WEE1]
GO:0016358	dendrite development	GO_BiologicalProcess	0.0079	0.032	[ARF6, CACNA1A, FAT3, GRIN1, KIDINS220, NEDD4L, NRG1, PAK1, SLC9A6]
GO:0002262	myeloid cell homeostasis	GO_BiologicalProcess	0.012	0.041	[ACVR2A, BCL6, ETS1, ETV2, EXOC6B, FECH, ID2, JAM3]
GO:0048872	homeostasis of number of cells	GO_BiologicalProcess	0.0015	0.01	[ACVR2A, ADA, ATXN2, BCL10, BCL6, COL14A1, ETS1, ETV2, EXOC6B, FECH, ID2, JAM3, LGR4, MEF2C]
GO:0030097	hemopoiesis	GO_BiologicalProcess	0.012	0.042	[ABI1, ACVR2A, ADA, BCL6, BRF2, CHD7, CSF3R, DOCK1, ETS1, ETV2, EXOC6B, FECH, FLT3, ID2, IL18R1, JAM3, KLF4, LYL1, MEF2C, MFAP2, PREX1, PTPRC, RUNX1, SH2B3, SOX13, TIRAP, TNRC6C, TSC1]
GO:0030218	erythrocyte differentiation	GO_BiologicalProcess	0.01	0.038	[ACVR2A, BCL6, ETS1, ETV2, EXOC6B, FECH, ID2]
GO:0043087	regulation of GTPase activity	GO_BiologicalProcess	0.003	0.017	[ADRB1, ARHGAP6, ARHGEF10L, ASAP2, BCL6, CYTH1, DOCK1, DOCK5, ITSN2, PREX1, RABGEF1, RAPGEF1, RCC1, RCC2, RIN3, SH3BP4, SPRY2, TBC1D14, TBC1D2, TBCD, TIAM2, TSC1]
GO:0051056	regulation of small GTPase mediated signal transduction	GO_BiologicalProcess	0.00058	0.0061	[ARF6, ARHGEF10L, BCL6, CDON, CYTH1, ITSN2, MFN1, NRG1, PREX1, RABGEF1, RAPGEF1, SCAI, SPRY2, TIAM2]
GO:0051058	negative regulation of small GTPase mediated signal transduction	GO_BiologicalProcess	0.00069	0.0066	[BCL6, MFN1, RABGEF1, RAPGEF1, SCAI, SPRY2]
GO:0007498	mesoderm development	GO_BiologicalProcess	0.012	0.042	[ACVR2A, BMPR1A, ETS2, ETV2, EXT2, IRX3, SOX17]
GO:0048598	embryonic morphogenesis	GO_BiologicalProcess	0.01	0.038	[ACVR2A, APAF1, BCL10, BMPR1A, CDON, CHD7, CYR61, ETS2, ETV2, EXT2, FBXW4, FOXF2, GLI2, ID2, IRX3, KLF4, LAMA3, MEF2C, MFAP2, NCOA3, SOX17, SPRY2, TFAP2A, TNRC6C, TSC1]
GO:2000380	regulation of mesoderm development	GO_BiologicalProcess	0.0028	0.016	[BMPR1A, ETV2, SOX17]
GO:0060795	cell fate commitment involved in formation of primary germ layer	GO_BiologicalProcess	0.0066	0.029	[BMPR1A, ETS2, ETV2, SOX17]
GO:0007501	mesodermal cell fate specification	GO_BiologicalProcess	0.002	0.013	[BMPR1A, ETV2, SOX17]
GO:0022904	respiratory electron transport chain	GO_BiologicalProcess	0.00086	0.0073	[COX3, DNAJC15, MYBBP1A, ND2, ND4, ND4L, ND5]
GO:0009123	nucleoside monophosphate metabolic process	GO_BiologicalProcess	0.015	0.048	[ADA, ATP6, ATP8, COX1, DNAJC15, GART, GPI, ND2, ND4, ND4L, ND5, PID1]
GO:0006119	oxidative phosphorylation	GO_BiologicalProcess	0.0044	0.022	[COX1, DNAJC15, ND2, ND4, ND4L, ND5]
GO:0006120	mitochondrial electron transport, NADH to ubiquinone	GO_BiologicalProcess	0.0071	0.03	[DNAJC15, ND2, ND4]
GO:0002250	adaptive immune response	GO_BiologicalProcess	0.0057	0.026	[ADA, BCL10, BCL6, DUSP22, EMP2, IL18R1, JAM3, MEF2C, NEDD4L, PIK3CA, PRKCQ, PTPRC, SUSD4, TSC1]
GO:0002460	adaptive immune response based on somatic recombination of immune receptors built from immunoglobulin superfamily domains	GO_BiologicalProcess	0.0088	0.035	[ADA, BCL10, BCL6, DUSP22, EMP2, IL18R1, MEF2C, PRKCQ, PTPRC, SUSD4]
GO:0002467	germinal center formation	GO_BiologicalProcess	0.0036	0.02	[ADA, BCL6, MEF2C]
GO:0002822	regulation of adaptive immune response based on somatic recombination of immune receptors built from immunoglobulin superfamily domains	GO_BiologicalProcess	0.0079	0.032	[ADA, BCL6, DUSP22, MEF2C, PRKCQ, PTPRC, SUSD4]
GO:0050854	regulation of antigen receptor-mediated signaling pathway	GO_BiologicalProcess	0.011	0.042	[ADA, BCL10, DUSP22, PTPRC]
GO:0050671	positive regulation of lymphocyte proliferation	GO_BiologicalProcess	0.015	0.048	[ADA, BCL6, HHLA2, MEF2C, NCK1, PRKCQ, PTPRC]
GO:0044248	cellular catabolic process	GO_BiologicalProcess	0.00014	0.0026	[AADAT, ACAD10, ACADSB, ADA, AGO1, AGO3, AGO4, APAF1, BLVRA, BNIP3, BRF2, BTG2, BTRC, CHFR, COMMD1, CSNK2A1, CUL2, DCPS, ENTPD4, ERLIN2, EXOSC4, FBXO10, HECW1, LPIN3, LZTS1, MAN1B1, NCBP1, NEDD4L, PAN3, PCYOX1, PIK3R4, PLCG1, PSMB2, PTK2, RNASEH1, SH3BP4, TBC1D14, TBC1D5, TEX14, TIMP2, TNRC6C, TRIB2, UBE2G1, UBE2G2, UBE3A, ULK1, USP12, USP16, USP28, USP34, USP35, USP36, USP47, YME1L1, ZRANB1]
GO:1901575	organic substance catabolic process	GO_BiologicalProcess	0.001	0.0079	[AADAT, ACAD10, ACADSB, ADA, AGO1, AGO3, AGO4, APAF1, BACE1, BLVRA, BNIP3, BRF2, BTG2, BTRC, CHFR, COMMD1, CSNK2A1, CUL2, DCPS, ENTPD4, ERLIN2, EXOSC4, FBXO10, GPI, HECW1, LPIN3, MAN1B1, MDM4, NCBP1, NEDD4L, NRG1, PAN3, PCYOX1, PIK3R4, PLCG1, PPP2R3A, PSMB2, PTK2, RNASEH1, SOX17, TEX14, TIMP2, TNRC6C, TRIB2, UBE2G1, UBE2G2, UBE3A, USP12, USP16, USP28, USP34, USP35, USP36, USP47, YME1L1, ZRANB1]
GO:0009894	regulation of catabolic process	GO_BiologicalProcess	0.0027	0.016	[APAF1, BRF2, BTG2, BTRC, CHFR, COMMD1, CSNK2A1, LZTS1, MDM4, NEDD4L, NRG1, PPP2R3A, PTK2, SH3BP4, SOX17, TBC1D14, TBC1D5, TEX14, TIMP2, TNRC6C, TRIB2, UBE2G2, UBE3A, ULK1, USP36]
GO:0009057	macromolecule catabolic process	GO_BiologicalProcess	7e-06	0.0005	[AGO1, AGO3, AGO4, APAF1, BACE1, BNIP3, BRF2, BTG2, BTRC, CHFR, COMMD1, CSNK2A1, CUL2, DCPS, ERLIN2, EXOSC4, FBXO10, HECW1, MAN1B1, MDM4, NCBP1, NEDD4L, NRG1, PAN3, PCYOX1, PIK3R4, PPP2R3A, PSMB2, PTK2, RNASEH1, SOX17, TEX14, TIMP2, TNRC6C, TRIB2, UBE2G1, UBE2G2, UBE3A, USP12, USP16, USP28, USP34, USP35, USP36, USP47, YME1L1, ZRANB1]
GO:0030163	protein catabolic process	GO_BiologicalProcess	0.00064	0.0066	[BACE1, BNIP3, BTRC, CHFR, COMMD1, CSNK2A1, CUL2, ERLIN2, FBXO10, HECW1, MAN1B1, MDM4, NEDD4L, NRG1, PCYOX1, PPP2R3A, PSMB2, PTK2, SOX17, TEX14, TIMP2, TRIB2, UBE2G1, UBE2G2, UBE3A, USP12, USP16, USP28, USP34, USP35, USP36, USP47, YME1L1, ZRANB1]
GO:0044265	cellular macromolecule catabolic process	GO_BiologicalProcess	7e-06	0.00043	[AGO1, AGO3, AGO4, APAF1, BNIP3, BRF2, BTG2, BTRC, CHFR, COMMD1, CSNK2A1, CUL2, DCPS, ERLIN2, EXOSC4, FBXO10, HECW1, MAN1B1, NCBP1, NEDD4L, PAN3, PCYOX1, PSMB2, PTK2, RNASEH1, TEX14, TNRC6C, TRIB2, UBE2G1, UBE2G2, UBE3A, USP12, USP16, USP28, USP34, USP35, USP36, USP47, YME1L1, ZRANB1]
GO:0042176	regulation of protein catabolic process	GO_BiologicalProcess	0.015	0.049	[BTRC, CHFR, COMMD1, CSNK2A1, MDM4, NEDD4L, NRG1, PPP2R3A, PTK2, SOX17, TEX14, TIMP2, TRIB2, UBE2G2, UBE3A]
GO:0043632	modification-dependent macromolecule catabolic process	GO_BiologicalProcess	0.0013	0.0093	[BTRC, CHFR, COMMD1, CSNK2A1, CUL2, ERLIN2, FBXO10, HECW1, MAN1B1, NEDD4L, PCYOX1, PTK2, TEX14, TRIB2, UBE2G1, UBE2G2, UBE3A, USP12, USP16, USP28, USP34, USP35, USP36, USP47, ZRANB1]
GO:0044257	cellular protein catabolic process	GO_BiologicalProcess	0.0018	0.011	[BNIP3, BTRC, CHFR, COMMD1, CSNK2A1, CUL2, ERLIN2, FBXO10, HECW1, MAN1B1, NEDD4L, PCYOX1, PSMB2, PTK2, TEX14, TRIB2, UBE2G1, UBE2G2, UBE3A, USP12, USP16, USP28, USP34, USP35, USP36, USP47, YME1L1, ZRANB1]
GO:0009653	anatomical structure morphogenesis	GO_BiologicalProcess	0.0001	0.0019	[ABI1, ACVR2A, ADA, APAF1, ATMIN, ATXN10, ATXN2, BCL10, BCL6, BMPR1A, BNIP3, BTRC, CACNA1A, CCBE1, CDH11, CDON, CEP162, CEP164, CHD7, COL4A1, CRISPLD2, CYR61, EMP2, ETS1, ETS2, ETV2, EXT2, FAT3, FBXW4, FOXF2, GLI2, GPI, GPM6A, GRIN1, ID2, IRX3, ITSN2, JAM3, KIDINS220, KLF4, LAMA1, LAMA2, LAMA3, LGR4, LIN7C, MAP4K4, MEF2C, MFAP2, MFN1, MYOCD, NCOA3, NEDD4L, NFIX, NRG1, PAK1, PARD3, PID1, PIK3CA, P…
GO:0048646	anatomical structure formation involved in morphogenesis	GO_BiologicalProcess	0.00071	0.0066	[ABI1, ADA, APAF1, ATXN10, ATXN2, BCL10, BCL6, BMPR1A, CACNA1A, CCBE1, CDON, CEP162, CEP164, COL4A1, CYR61, EMP2, ETS1, ETS2, ETV2, EXT2, FAT3, GLI2, GPI, IRX3, JAM3, KLF4, LAMA3, MEF2C, MFAP2, MFN1, NFIX, PIK3CA, PLCG1, PLXNA2, PPP2R3A, PTGIS, PTK2, PTPN14, SEC23IP, SOX17, TFAP2A, THBS2, TNRC6C, TSC1]
GO:0009790	embryo development	GO_BiologicalProcess	0.001	0.0079	[ABI1, ACVR2A, ADA, APAF1, BCL10, BMPR1A, CDON, CHD7, CYR61, EHMT1, ETS2, ETV2, EXT2, FBXW4, FOXF2, GLI2, ID2, IRX3, KIDINS220, KLF4, LAMA1, LAMA2, LAMA3, MEF2C, MFAP2, MFN1, NCOA3, NRG1, NSDHL, PLCG1, PLXNA2, PPP2R3A, RBBP8, RUNX1, RXRA, SH2B3, SOX17, SPRY2, TFAP2A, TNRC6C, TSC1, ZMIZ1]
GO:0048729	tissue morphogenesis	GO_BiologicalProcess	0.0022	0.014	[APAF1, BCL10, BMPR1A, BTRC, CDON, COL4A1, CYR61, ETV2, EXT2, FAT3, FOXF2, GLI2, IRX3, KLF4, LAMA1, LGR4, LIN7C, MEF2C, NCOA3, NRG1, PAK1, PARD3, RUNX1, RXRA, SOX17, SPRY2, TFAP2A, TSC1]
GO:0002009	morphogenesis of an epithelium	GO_BiologicalProcess	0.0067	0.029	[APAF1, BCL10, BTRC, COL4A1, CYR61, FOXF2, GLI2, IRX3, KLF4, LAMA1, LGR4, LIN7C, MEF2C, NCOA3, PAK1, PARD3, RUNX1, RXRA, SOX17, SPRY2, TFAP2A, TSC1]
GO:0072358	cardiovascular system development	GO_BiologicalProcess	0.0052	0.025	[BMPR1A, CCBE1, CHD7, COL14A1, COL4A1, CYR61, EMP2, ETS1, ETV2, GLI2, GPI, ID2, JAM3, KLF4, LAMA1, LYL1, MEF2C, MYOCD, NEDD4L, NRG1, NSDHL, PIK3CA, PLCG1, PTGIS, PTK2, PTPN14, RAPGEF1, RPS6KA2, RXRA, SOX17, THBS2, TSC1, ZMIZ1]
GO:0001944	vasculature development	GO_BiologicalProcess	0.0022	0.014	[CCBE1, CHD7, COL4A1, CYR61, EMP2, ETS1, ETV2, GPI, JAM3, KLF4, LAMA1, LYL1, MEF2C, MYOCD, NEDD4L, NSDHL, PIK3CA, PLCG1, PTGIS, PTK2, PTPN14, RAPGEF1, SOX17, THBS2, ZMIZ1]
GO:0048514	blood vessel morphogenesis	GO_BiologicalProcess	0.0071	0.03	[CCBE1, CHD7, COL4A1, CYR61, EMP2, ETS1, ETV2, GPI, JAM3, KLF4, LAMA1, MYOCD, NEDD4L, PIK3CA, PLCG1, PTGIS, PTK2, SOX17, THBS2, ZMIZ1]
GO:0007049	cell cycle	GO_BiologicalProcess	1e-05	0.00043	[AFAP1L2, ANKLE2, BTRC, CCNE2, CCNY, CENPF, CENPN, CEP72, CETN2, CHAMP1, CHD4, CHFR, CHMP7, CLSPN, CSNK2A1, DCTN6, ETS1, FAM175A, GPSM2, HAUS5, ID2, KIF3B, MAP2K6, MAP4K4, MASTL, MCMBP, MDM4, MIS18A, MTA3, MYBBP1A, MYOCD, NDRG1, PAK1, PID1, PIK3R4, PIM3, POLE, PTPRK, RBBP8, RCC1, RCC2, REEP3, RPS6KA2, SON, SPATA22, SPRY2, STAG2, TAOK3, TEX14, TOM1L1, TRIP13, TSC1, USP16, USP28, USP47, WEE1]
GO:0007059	chromosome segregation	GO_BiologicalProcess	0.009	0.036	[CENPF, CENPN, CHAMP1, CHMP7, CSNK2A1, MCMBP, MIS18A, RCC1, RCC2, SPATA22, STAG2, TEX14, TRIP13]
GO:0022402	cell cycle process	GO_BiologicalProcess	1.2e-05	0.00043	[ANKLE2, CCNE2, CCNY, CENPF, CENPN, CEP72, CETN2, CHAMP1, CHD4, CHFR, CHMP7, CLSPN, CSNK2A1, DCTN6, FAM175A, GPSM2, HAUS5, ID2, KIF3B, MASTL, MCMBP, MDM4, MIS18A, MTA3, MYBBP1A, NDRG1, PID1, PIK3R4, POLE, RBBP8, RCC1, RCC2, REEP3, RPS6KA2, SON, SPATA22, SPRY2, STAG2, TAOK3, TEX14, TOM1L1, TRIP13, USP16, USP28, USP47, WEE1]
GO:0051726	regulation of cell cycle	GO_BiologicalProcess	0.00028	0.0034	[AFAP1L2, BTRC, CCNE2, CCNY, CENPF, CETN2, CHFR, CLSPN, CSNK2A1, ETS1, ID2, MAP2K6, MAP4K4, MASTL, MDM4, MTA3, MYBBP1A, MYOCD, NDRG1, PAK1, PID1, PIK3R4, PIM3, PTPRK, RCC1, RCC2, RPS6KA2, SON, SPATA22, STAG2, TAOK3, TEX14, TOM1L1, TSC1, USP16, USP47]
GO:0000278	mitotic cell cycle	GO_BiologicalProcess	5e-06	0.001	[AFAP1L2, ANKLE2, CCNE2, CCNY, CENPF, CENPN, CETN2, CHAMP1, CHFR, CHMP7, CLSPN, CSNK2A1, DCTN6, GPSM2, ID2, KIF3B, MAP2K6, MAP4K4, MASTL, MCMBP, MIS18A, MTA3, PAK1, PID1, PIM3, POLE, RBBP8, RCC1, RCC2, REEP3, SPRY2, TAOK3, TEX14, TOM1L1, USP16, USP47, WEE1]
GO:0007346	regulation of mitotic cell cycle	GO_BiologicalProcess	0.0047	0.023	[AFAP1L2, CENPF, CHFR, CLSPN, CSNK2A1, ID2, MAP2K6, MAP4K4, MASTL, MTA3, PAK1, PID1, PIM3, RCC1, RCC2, TAOK3, TEX14, TOM1L1, USP47]
GO:0010564	regulation of cell cycle process	GO_BiologicalProcess	0.0047	0.023	[CCNY, CENPF, CETN2, CLSPN, CSNK2A1, ID2, MASTL, MDM4, MTA3, MYBBP1A, NDRG1, PID1, PIK3R4, RCC1, RCC2, RPS6KA2, STAG2, TAOK3, TEX14, TOM1L1, USP47]
GO:1903047	mitotic cell cycle process	GO_BiologicalProcess	6.9e-06	0.0006	[ANKLE2, CCNE2, CCNY, CENPF, CENPN, CETN2, CHAMP1, CHFR, CHMP7, CLSPN, CSNK2A1, DCTN6, GPSM2, ID2, KIF3B, MASTL, MCMBP, MIS18A, MTA3, PID1, POLE, RBBP8, RCC1, RCC2, REEP3, SPRY2, TAOK3, TEX14, TOM1L1, USP16, USP47, WEE1]
GO:0007067	mitotic nuclear division	GO_BiologicalProcess	0.0074	0.031	[CENPN, CETN2, CHAMP1, CHMP7, CSNK2A1, KIF3B, MASTL, MCMBP, MIS18A, RBBP8, RCC1, TEX14, TOM1L1, USP16, WEE1]
GO:0044772	mitotic cell cycle phase transition	GO_BiologicalProcess	0.0008	0.007	[CCNE2, CCNY, CENPF, CLSPN, CSNK2A1, ID2, MASTL, MTA3, PID1, POLE, RBBP8, RCC1, RCC2, TAOK3, TEX14, USP47]
GO:0000086	G2/M transition of mitotic cell cycle	GO_BiologicalProcess	0.00055	0.0059	[CCNY, CENPF, CLSPN, MASTL, MTA3, RCC2, TAOK3, USP47]
GO:0009892	negative regulation of metabolic process	GO_BiologicalProcess	2.3e-05	0.00071	[AGO1, AGO3, AGO4, ANKLE2, ANOS1, ARRDC3, ATXN2, BCL6, BEND3, BNIP3, BTG2, BTRC, CACNA1A, CENPF, COMMD1, COX11, CREM, CSNK2A1, CTBP2, DNAJC15, DUSP22, EHMT1, ERLIN2, ETS2, FOXF2, GLI2, HELLS, HIVEP1, ID2, KLF12, KLF4, KMT2B, LGR4, LZTS1, MAF1, MASTL, MDM4, MEF2C, MXI1, MYBBP1A, MYOCD, NACC1, NCK1, NDFIP2, NEDD4L, NFIX, NR2F1, NRG1, NRIP1, PHACTR1, PID1, PTGIS, PTPRC, PTPRK, PUM2, RABGEF1, RAPGEF1…
GO:0010605	negative regulation of macromolecule metabolic process	GO_BiologicalProcess	0.00049	0.0054	[AGO1, AGO3, AGO4, ANOS1, ATXN2, BCL6, BEND3, BTG2, BTRC, CENPF, COMMD1, CREM, CSNK2A1, CTBP2, DUSP22, EHMT1, ETS2, FOXF2, GLI2, HELLS, HIVEP1, ID2, KLF12, KLF4, KMT2B, LGR4, MAF1, MASTL, MDM4, MEF2C, MXI1, MYBBP1A, MYOCD, NACC1, NCK1, NDFIP2, NEDD4L, NFIX, NR2F1, NRG1, NRIP1, PID1, PTGIS, PTPRC, PTPRK, PUM2, RABGEF1, RAPGEF1, RBBP8, RBM42, RXRA, SCAI, SERPINB8, SOX17, SPRY2, SRSF6, STAG2, SUDS3,…
GO:0031324	negative regulation of cellular metabolic process	GO_BiologicalProcess	4.6e-05	0.0011	[AGO1, AGO3, AGO4, ANKLE2, ANOS1, ATXN2, BCL6, BEND3, BNIP3, BTG2, BTRC, CACNA1A, CENPF, COMMD1, COX11, CREM, CSNK2A1, CTBP2, DNAJC15, DUSP22, EHMT1, ERLIN2, ETS2, FOXF2, GLI2, HELLS, HIVEP1, ID2, KLF12, KLF4, LGR4, LZTS1, MAF1, MASTL, MDM4, MEF2C, MXI1, MYBBP1A, MYOCD, NACC1, NCK1, NEDD4L, NFIX, NR2F1, NRG1, NRIP1, PID1, PTGIS, PTPRC, PTPRK, PUM2, RABGEF1, RAPGEF1, RBBP8, RBM42, RXRA, SCAI, SERP…
GO:0051172	negative regulation of nitrogen compound metabolic process	GO_BiologicalProcess	2.1e-05	0.00069	[AGO1, AGO3, AGO4, BCL6, BEND3, BTG2, BTRC, CENPF, COMMD1, CREM, CTBP2, DNAJC15, DUSP22, EHMT1, ETS2, FOXF2, GLI2, HELLS, HIVEP1, ID2, KLF12, KLF4, LGR4, MAF1, MDM4, MEF2C, MXI1, MYBBP1A, MYOCD, NACC1, NCK1, NEDD4L, NFIX, NR2F1, NRG1, NRIP1, PID1, PTGIS, PTPRK, PUM2, RBBP8, RBM42, RXRA, SCAI, SOX17, SRSF6, STAG2, SUDS3, TFAP2A, TIA1, TNRC6A, TNRC6C, TRIM14, TSC1, USP47, WHSC1L1, ZNF639]
GO:0010558	negative regulation of macromolecule biosynthetic process	GO_BiologicalProcess	1.1e-05	0.00046	[AGO1, AGO3, AGO4, BCL6, BEND3, BTG2, BTRC, CENPF, COMMD1, CREM, CTBP2, DUSP22, EHMT1, ETS2, FOXF2, GLI2, HELLS, HIVEP1, ID2, KLF12, KLF4, LGR4, MAF1, MDM4, MEF2C, MXI1, MYBBP1A, MYOCD, NACC1, NCK1, NEDD4L, NFIX, NR2F1, NRG1, NRIP1, PID1, PTGIS, PTPRK, PUM2, RBBP8, RXRA, SCAI, SOX17, STAG2, SUDS3, TFAP2A, TIA1, TNRC6A, TNRC6C, TRIB2, TRIM14, TSC1, USP47, WHSC1L1, ZNF639]
GO:0010629	negative regulation of gene expression	GO_BiologicalProcess	2.9e-05	0.00083	[AGO1, AGO3, AGO4, BCL6, BEND3, BTG2, BTRC, CENPF, COMMD1, CREM, CTBP2, DUSP22, EHMT1, ETS2, FOXF2, GLI2, HELLS, HIVEP1, ID2, KLF12, KLF4, KMT2B, LGR4, MAF1, MDM4, MEF2C, MXI1, MYBBP1A, MYOCD, NACC1, NCK1, NDFIP2, NEDD4L, NFIX, NR2F1, NRG1, NRIP1, PTGIS, PTPRK, PUM2, RBBP8, RBM42, RXRA, SOX17, SRSF6, SUDS3, SUSD4, TFAP2A, TIA1, TNRC6A, TNRC6C, TRIM14, TSC1, USP47, WHSC1L1, ZNF639]
GO:0031327	negative regulation of cellular biosynthetic process	GO_BiologicalProcess	7.3e-06	0.00039	[AGO1, AGO3, AGO4, BCL6, BEND3, BTG2, BTRC, CACNA1A, CENPF, COMMD1, CREM, CTBP2, DUSP22, EHMT1, ERLIN2, ETS2, FOXF2, GLI2, HELLS, HIVEP1, ID2, KLF12, KLF4, LGR4, MAF1, MDM4, MEF2C, MXI1, MYBBP1A, MYOCD, NACC1, NCK1, NEDD4L, NFIX, NR2F1, NRG1, NRIP1, PID1, PTGIS, PTPRK, PUM2, RBBP8, RXRA, SCAI, SOX17, STAG2, SUDS3, TFAP2A, TIA1, TNRC6A, TNRC6C, TRIB2, TRIM14, TSC1, USP47, WHSC1L1, ZNF639]
GO:0045934	negative regulation of nucleobase-containing compound metabolic process	GO_BiologicalProcess	0.00087	0.0072	[BCL6, BEND3, BTRC, CENPF, COMMD1, CREM, CTBP2, DNAJC15, DUSP22, EHMT1, ETS2, FOXF2, GLI2, HELLS, HIVEP1, ID2, KLF12, KLF4, LGR4, MAF1, MDM4, MEF2C, MXI1, MYBBP1A, MYOCD, NACC1, NCK1, NEDD4L, NFIX, NR2F1, NRG1, NRIP1, PID1, PTGIS, PTPRK, RBBP8, RBM42, RXRA, SCAI, SOX17, SRSF6, STAG2, SUDS3, TFAP2A, TRIM14, USP47, WHSC1L1, ZNF639]
GO:0051253	negative regulation of RNA metabolic process	GO_BiologicalProcess	0.00078	0.007	[BCL6, BEND3, BTRC, CENPF, COMMD1, CREM, CTBP2, DUSP22, EHMT1, ETS2, FOXF2, GLI2, HELLS, HIVEP1, ID2, KLF12, KLF4, LGR4, MAF1, MDM4, MEF2C, MXI1, MYBBP1A, MYOCD, NACC1, NCK1, NEDD4L, NFIX, NR2F1, NRG1, NRIP1, PTGIS, PTPRK, RBBP8, RBM42, RXRA, SCAI, SOX17, SRSF6, SUDS3, TFAP2A, TRIM14, USP47, WHSC1L1, ZNF639]
GO:2000113	negative regulation of cellular macromolecule biosynthetic process	GO_BiologicalProcess	3.1e-05	0.00086	[AGO1, AGO3, AGO4, BCL6, BEND3, BTG2, BTRC, CENPF, COMMD1, CREM, CTBP2, DUSP22, EHMT1, ETS2, FOXF2, GLI2, HELLS, HIVEP1, ID2, KLF12, KLF4, LGR4, MAF1, MDM4, MEF2C, MXI1, MYBBP1A, MYOCD, NACC1, NCK1, NEDD4L, NFIX, NR2F1, NRG1, NRIP1, PID1, PTGIS, PTPRK, PUM2, RBBP8, RXRA, SOX17, STAG2, SUDS3, TFAP2A, TIA1, TNRC6A, TNRC6C, TSC1, USP47, WHSC1L1, ZNF639]
GO:1902679	negative regulation of RNA biosynthetic process	GO_BiologicalProcess	0.0013	0.0094	[BCL6, BEND3, BTRC, CENPF, COMMD1, CREM, CTBP2, DUSP22, EHMT1, ETS2, FOXF2, GLI2, HELLS, HIVEP1, ID2, KLF12, KLF4, LGR4, MAF1, MDM4, MEF2C, MXI1, MYBBP1A, MYOCD, NACC1, NCK1, NEDD4L, NFIX, NR2F1, NRG1, NRIP1, PTGIS, PTPRK, RBBP8, RXRA, SCAI, SOX17, SUDS3, TFAP2A, TRIM14, USP47, WHSC1L1, ZNF639]
GO:0045892	negative regulation of transcription, DNA-templated	GO_BiologicalProcess	0.0023	0.014	[BCL6, BEND3, BTRC, CENPF, COMMD1, CREM, CTBP2, DUSP22, EHMT1, ETS2, FOXF2, GLI2, HELLS, HIVEP1, ID2, KLF12, KLF4, LGR4, MAF1, MDM4, MEF2C, MXI1, MYBBP1A, MYOCD, NACC1, NCK1, NEDD4L, NFIX, NR2F1, NRG1, NRIP1, PTGIS, PTPRK, RBBP8, RXRA, SOX17, SUDS3, TFAP2A, USP47, WHSC1L1, ZNF639]
GO:0019439	aromatic compound catabolic process	GO_BiologicalProcess	0.0047	0.023	[ADA, AGO1, AGO3, AGO4, APAF1, BLVRA, BRF2, BTG2, DCPS, ENTPD4, EXOSC4, NCBP1, PAN3, RNASEH1, TNRC6C]
GO:0044270	cellular nitrogen compound catabolic process	GO_BiologicalProcess	0.0037	0.02	[ADA, AGO1, AGO3, AGO4, APAF1, BLVRA, BRF2, BTG2, DCPS, ENTPD4, EXOSC4, NCBP1, PAN3, RNASEH1, TNRC6C]
GO:0046700	heterocycle catabolic process	GO_BiologicalProcess	0.004	0.021	[ADA, AGO1, AGO3, AGO4, APAF1, BLVRA, BRF2, BTG2, DCPS, ENTPD4, EXOSC4, NCBP1, PAN3, RNASEH1, TNRC6C]
GO:1901361	organic cyclic compound catabolic process	GO_BiologicalProcess	0.012	0.042	[ADA, AGO1, AGO3, AGO4, APAF1, BLVRA, BRF2, BTG2, DCPS, ENTPD4, EXOSC4, NCBP1, PAN3, RNASEH1, TNRC6C]
GO:0034248	regulation of cellular amide metabolic process	GO_BiologicalProcess	0.0002	0.0031	[AGO1, AGO3, AGO4, BTG2, CYR61, FECH, LSM14A, NCBP1, NCK1, PUM2, RXRA, TIA1, TNRC6A, TNRC6C, TRNAU1AP, TSC1, UPF3A, USP16]
GO:0022618	ribonucleoprotein complex assembly	GO_BiologicalProcess	0.0066	0.029	[AGO1, AGO3, AGO4, ATXN2, LSM14A, PAN3, PUM2, RPF1, SFSWAP, SMNDC1, SRSF6]
GO:0016458	gene silencing	GO_BiologicalProcess	0.012	0.041	[AGO1, AGO3, AGO4, HELLS, KMT2B, PUM2, TNRC6A, TNRC6C]
GO:0010608	posttranscriptional regulation of gene expression	GO_BiologicalProcess	0.00025	0.0033	[AGO1, AGO3, AGO4, BRF2, BTG2, FECH, LSM14A, NCBP1, NCK1, PUM2, RXRA, TIA1, TIRAP, TNRC6A, TNRC6C, TRNAU1AP, TSC1, UPF3A, USP16]
GO:0040029	regulation of gene expression, epigenetic	GO_BiologicalProcess	0.0075	0.031	[AGO1, AGO3, AGO4, ALKBH3, EHMT1, HELLS, MIS18A, PIK3CA, PUM2, TNRC6A, TNRC6C]
GO:0006304	DNA modification	GO_BiologicalProcess	0.0072	0.03	[ALKBH3, EHMT1, EXOSC4, HELLS, MIS18A, PIK3CA]
GO:0006401	RNA catabolic process	GO_BiologicalProcess	0.00032	0.0038	[AGO1, AGO3, AGO4, BRF2, BTG2, DCPS, EXOSC4, NCBP1, PAN3, RNASEH1, TNRC6C]
GO:0033962	cytoplasmic mRNA processing body assembly	GO_BiologicalProcess	0.014	0.046	[ATXN2, LSM14A, PAN3]
GO:0017148	negative regulation of translation	GO_BiologicalProcess	0.0012	0.0088	[AGO1, AGO3, AGO4, BTG2, PUM2, TIA1, TNRC6A, TNRC6C, TSC1]
GO:0070922	small RNA loading onto RISC	GO_BiologicalProcess	0.001	0.0079	[AGO1, AGO3, AGO4]
GO:0035194	posttranscriptional gene silencing by RNA	GO_BiologicalProcess	0.00023	0.0031	[AGO1, AGO3, AGO4, PUM2, TNRC6A, TNRC6C]
GO:0035196	production of miRNAs involved in gene silencing by miRNA	GO_BiologicalProcess	0.0086	0.035	[AGO1, AGO3, AGO4]
GO:0009893	positive regulation of metabolic process	GO_BiologicalProcess	1.8e-08	8e-06	[ABI1, ACVR2A, ADRB1, AFAP1L2, AGO1, ANKLE2, APAF1, ARF6, ARHGAP6, ARHGEF10L, ARRDC3, ARRDC4, ASAP2, ASH2L, ATMIN, BCL10, BCL6, BMPR1A, BRF2, BTG2, BTRC, CCBE1, CCNY, CDON, CHFR, CLSPN, COMMD1, CREM, CSNK2A1, CTBP2, CYR61, CYTH1, DDAH1, DNAJC15, DOCK1, DOCK5, DUSP22, EMP2, ERLIN2, ETS1, ETS2, ETV2, FAM175A, FLT3, FOXF2, GLI2, GRHL1, GRIN1, GTF2H1, ID2, ITSN2, KLF12, KLF4, LGR4, LPIN3, LYL1, MAP2K…
GO:0044093	positive regulation of molecular function	GO_BiologicalProcess	0.00017	0.0029	[ABI1, ADRB1, AFAP1L2, APAF1, ARF6, ARHGAP6, ARHGEF10L, ARRDC3, ARRDC4, ASAP2, BCL10, CCNY, CLSPN, CTBP2, CYR61, CYTH1, DNAJC15, DOCK1, DOCK5, DPH3, EMP2, ITSN2, KLF4, MAP2K6, MASTL, MEF2C, MMD, MYOCD, NRG1, PAK1, PIK3CA, PIK3R4, PPP1R3G, PREX1, PRKCQ, PTK2, PTPRC, RABGEF1, RAPGEF1, RCC1, RCC2, RIN3, SPRY2, TAOK3, TBC1D14, TBC1D2, TBCD, TIAM2, TIMP2, TIRAP, TOM1L1, TRAF1, TRIM14, TSC1, VAPB, WRN]
GO:0009891	positive regulation of biosynthetic process	GO_BiologicalProcess	0.0017	0.011	[ACVR2A, ADRB1, AFAP1L2, AGO1, ASH2L, ATMIN, BCL10, BMPR1A, BTRC, CDON, CREM, CTBP2, CYR61, DDAH1, ERLIN2, ETS1, ETS2, ETV2, FOXF2, GLI2, GRHL1, GRIN1, GTF2H1, ID2, KLF12, KLF4, LGR4, LPIN3, LYL1, MEF2C, MYOCD, NCK1, NCOA3, NFIX, NR2F1, NRG1, NRIP1, PID1, PPP1R3G, PRKCQ, RUNX1, RXRA, SOX17, SS18, STAG1, STAG2, TASP1, TFAP2A, TFAP2E, TIRAP, TRAF1, TRIM14, UPF3A, USF2, USP16, WWOX, ZMIZ1, ZNF516, Z…
GO:0010604	positive regulation of macromolecule metabolic process	GO_BiologicalProcess	6.8e-06	0.00074	[ABI1, ACVR2A, AFAP1L2, AGO1, ANKLE2, APAF1, ARRDC3, ARRDC4, ASH2L, ATMIN, BCL10, BCL6, BMPR1A, BRF2, BTG2, BTRC, CCBE1, CCNY, CDON, CHFR, CLSPN, COMMD1, CREM, CSNK2A1, CTBP2, CYR61, DUSP22, EMP2, ERLIN2, ETS1, ETS2, ETV2, FAM175A, FLT3, FOXF2, GLI2, GRHL1, GRIN1, GTF2H1, ID2, KLF12, KLF4, LGR4, LPIN3, LYL1, MAP2K6, MASTL, MEF2C, MMD, MYOCD, NCBP1, NCK1, NCOA3, NDFIP2, NEDD4L, NFIX, NR2F1, NRG1, …
GO:0031325	positive regulation of cellular metabolic process	GO_BiologicalProcess	7.8e-06	0.00037	[ABI1, ACVR2A, ADRB1, AFAP1L2, AGO1, ANKLE2, APAF1, ARRDC3, ARRDC4, ASH2L, ATMIN, BCL10, BCL6, BMPR1A, BRF2, BTG2, BTRC, CCBE1, CCNY, CDON, CHFR, CLSPN, COMMD1, CREM, CTBP2, CYR61, DDAH1, DUSP22, EMP2, ERLIN2, ETS1, ETS2, ETV2, FAM175A, FLT3, FOXF2, GLI2, GRHL1, GRIN1, GTF2H1, ID2, KLF12, KLF4, LGR4, LPIN3, LYL1, MAP2K6, MASTL, MEF2C, MMD, MYOCD, NCBP1, NCK1, NCOA3, NDFIP2, NFIX, NR2F1, NRG1, NRI…
GO:0043085	positive regulation of catalytic activity	GO_BiologicalProcess	0.00013	0.0025	[ABI1, ADRB1, AFAP1L2, APAF1, ARF6, ARHGAP6, ARHGEF10L, ARRDC3, ARRDC4, ASAP2, BCL10, CCNY, CLSPN, CYR61, CYTH1, DNAJC15, DOCK1, DOCK5, EMP2, ITSN2, KLF4, MAP2K6, MASTL, MEF2C, MMD, NRG1, PAK1, PIK3CA, PIK3R4, PPP1R3G, PREX1, PTK2, PTPRC, RABGEF1, RAPGEF1, RCC1, RCC2, RIN3, SPRY2, TAOK3, TBC1D14, TBC1D2, TBCD, TIAM2, TIMP2, TOM1L1, TSC1, VAPB, WRN]
GO:0051173	positive regulation of nitrogen compound metabolic process	GO_BiologicalProcess	9.3e-05	0.0021	[ACVR2A, ADRB1, AFAP1L2, AGO1, ASH2L, ATMIN, BCL10, BMPR1A, BRF2, BTG2, BTRC, CDON, CREM, CTBP2, CYR61, DDAH1, ERLIN2, ETS1, ETS2, ETV2, FAM175A, FOXF2, GLI2, GRHL1, GRIN1, GTF2H1, ID2, KLF12, KLF4, LGR4, LPIN3, LYL1, MEF2C, MYOCD, NCBP1, NCK1, NCOA3, NFIX, NRG1, NRIP1, PID1, PRKCQ, PTPRC, RUNX1, RXRA, SOX17, SS18, STAG1, STAG2, TASP1, TFAP2A, TFAP2E, TIRAP, TNRC6C, TRAF1, TRIM14, UPF3A, USF2, US…
GO:0010557	positive regulation of macromolecule biosynthetic process	GO_BiologicalProcess	0.00042	0.0048	[ACVR2A, AFAP1L2, AGO1, ASH2L, ATMIN, BCL10, BMPR1A, BTRC, CDON, CREM, CTBP2, CYR61, ERLIN2, ETS1, ETS2, ETV2, FOXF2, GLI2, GRHL1, GRIN1, GTF2H1, ID2, KLF12, KLF4, LGR4, LPIN3, LYL1, MEF2C, MYOCD, NCK1, NCOA3, NFIX, NR2F1, NRG1, NRIP1, PID1, PPP1R3G, PRKCQ, RUNX1, RXRA, SOX17, SS18, STAG1, STAG2, TASP1, TFAP2A, TFAP2E, TIRAP, TRAF1, TRIM14, UPF3A, USF2, USP16, WWOX, ZMIZ1, ZNF516, ZNF639, ZNF750]
GO:0010628	positive regulation of gene expression	GO_BiologicalProcess	0.00022	0.003	[ACVR2A, AFAP1L2, AGO1, ASH2L, ATMIN, BCL10, BMPR1A, BTG2, BTRC, CCBE1, CDON, CREM, CTBP2, CYR61, ERLIN2, ETS1, ETS2, ETV2, FOXF2, GLI2, GRHL1, GRIN1, GTF2H1, ID2, KLF12, KLF4, LGR4, LPIN3, LYL1, MEF2C, MYOCD, NCBP1, NCK1, NCOA3, NFIX, NRG1, NRIP1, PID1, PRKCQ, RPS6KA2, RUNX1, RXRA, SOX17, SPRY2, SS18, STAG1, STAG2, TASP1, TFAP2A, TFAP2E, TIRAP, TNRC6C, TRAF1, TRIM14, UPF3A, USF2, USP16, WWOX, ZM…
GO:0045935	positive regulation of nucleobase-containing compound metabolic process	GO_BiologicalProcess	9.9e-05	0.002	[ACVR2A, ADRB1, AFAP1L2, AGO1, ASH2L, ATMIN, BCL10, BMPR1A, BRF2, BTG2, BTRC, CDON, CREM, CTBP2, CYR61, ERLIN2, ETS1, ETS2, ETV2, FAM175A, FOXF2, GLI2, GRHL1, GRIN1, GTF2H1, ID2, KLF12, KLF4, LGR4, LPIN3, LYL1, MEF2C, MYOCD, NCBP1, NCK1, NCOA3, NFIX, NRG1, NRIP1, PID1, PRKCQ, PTPRC, RUNX1, RXRA, SOX17, SS18, STAG1, STAG2, TASP1, TFAP2A, TFAP2E, TIRAP, TNRC6C, TRAF1, TRIM14, USF2, USP16, VAPB, WWO…
GO:0051247	positive regulation of protein metabolic process	GO_BiologicalProcess	0.0033	0.019	[ABI1, ACVR2A, AFAP1L2, ANKLE2, APAF1, ARRDC3, ARRDC4, BCL10, BCL6, BMPR1A, BTRC, CCBE1, CCNY, CDON, CHFR, CLSPN, COMMD1, CSNK2A1, CYR61, DUSP22, EMP2, FLT3, KLF4, MAP2K6, MASTL, MEF2C, MMD, NCK1, NDFIP2, NEDD4L, NRG1, PAK1, PIK3CA, PPP2R3A, PRKCQ, PTK2, PTPRC, RXRA, SOX17, SPRY2, TAOK3, TIRAP, TOM1L1, TRIB2, UBE3A, UPF3A, USP16, VAPB]
GO:0032270	positive regulation of cellular protein metabolic process	GO_BiologicalProcess	0.01	0.039	[ABI1, ACVR2A, AFAP1L2, ANKLE2, APAF1, ARRDC3, ARRDC4, BCL10, BCL6, BMPR1A, BTRC, CCBE1, CCNY, CDON, CHFR, CLSPN, COMMD1, CYR61, DUSP22, EMP2, FLT3, KLF4, MAP2K6, MASTL, MEF2C, MMD, NCK1, NDFIP2, NRG1, PAK1, PIK3CA, PTK2, PTPRC, RXRA, SPRY2, TAOK3, TIRAP, TOM1L1, TRIB2, UBE3A, UPF3A, USP16, VAPB]
GO:0051254	positive regulation of RNA metabolic process	GO_BiologicalProcess	4e-05	0.001	[ACVR2A, AFAP1L2, AGO1, ASH2L, ATMIN, BCL10, BMPR1A, BRF2, BTG2, BTRC, CDON, CREM, CTBP2, CYR61, ERLIN2, ETS1, ETS2, ETV2, FOXF2, GLI2, GRHL1, GRIN1, GTF2H1, ID2, KLF12, KLF4, LGR4, LPIN3, LYL1, MEF2C, MYOCD, NCBP1, NCK1, NCOA3, NFIX, NRG1, NRIP1, PID1, PRKCQ, RUNX1, RXRA, SOX17, SS18, STAG1, STAG2, TASP1, TFAP2A, TFAP2E, TIRAP, TNRC6C, TRAF1, TRIM14, USF2, USP16, WWOX, ZMIZ1, ZNF516, ZNF639, ZNF…
GO:1902680	positive regulation of RNA biosynthetic process	GO_BiologicalProcess	0.00021	0.0031	[ACVR2A, AFAP1L2, AGO1, ASH2L, ATMIN, BCL10, BMPR1A, BTRC, CDON, CREM, CTBP2, CYR61, ERLIN2, ETS1, ETS2, ETV2, FOXF2, GLI2, GRHL1, GRIN1, GTF2H1, ID2, KLF12, KLF4, LGR4, LPIN3, LYL1, MEF2C, MYOCD, NCK1, NCOA3, NFIX, NRG1, NRIP1, PID1, PRKCQ, RUNX1, RXRA, SOX17, SS18, STAG1, STAG2, TASP1, TFAP2A, TFAP2E, TIRAP, TRAF1, TRIM14, USF2, USP16, WWOX, ZMIZ1, ZNF516, ZNF639, ZNF750]
GO:0045893	positive regulation of transcription, DNA-templated	GO_BiologicalProcess	0.00021	0.0031	[ACVR2A, AFAP1L2, AGO1, ASH2L, ATMIN, BCL10, BMPR1A, BTRC, CDON, CREM, CTBP2, CYR61, ERLIN2, ETS1, ETS2, ETV2, FOXF2, GLI2, GRHL1, GRIN1, GTF2H1, ID2, KLF12, KLF4, LGR4, LPIN3, LYL1, MEF2C, MYOCD, NCK1, NCOA3, NFIX, NRG1, NRIP1, PID1, PRKCQ, RUNX1, RXRA, SOX17, SS18, STAG1, STAG2, TASP1, TFAP2A, TFAP2E, TIRAP, TRAF1, TRIM14, USF2, USP16, WWOX, ZMIZ1, ZNF516, ZNF639, ZNF750]
GO:0051338	regulation of transferase activity	GO_BiologicalProcess	0.0017	0.011	[ABI1, AFAP1L2, ARRDC3, ARRDC4, CCNE2, CCNY, CLSPN, COX11, CYR61, EMP2, KIDINS220, KLF4, MAP2K6, MASTL, MMD, MYOCD, NCK1, NRG1, PAK1, PIK3CA, PIK3R4, PPP1R3G, PTK2, PTPRC, SPRY2, TAOK3, TEX14, TOM1L1, TRIB2, TSC1, VAPB]
GO:0051345	positive regulation of hydrolase activity	GO_BiologicalProcess	0.0055	0.026	[ADRB1, APAF1, ARF6, ARHGAP6, ARHGEF10L, ASAP2, BCL10, CYR61, CYTH1, DNAJC15, DOCK1, DOCK5, ITSN2, MEF2C, PREX1, RABGEF1, RAPGEF1, RCC1, RCC2, RIN3, TBC1D14, TBC1D2, TBCD, TIAM2, TSC1, VAPB, WRN]
GO:0051347	positive regulation of transferase activity	GO_BiologicalProcess	0.00065	0.0065	[ABI1, AFAP1L2, ARRDC3, ARRDC4, CCNY, CLSPN, CYR61, EMP2, KLF4, MAP2K6, MASTL, MMD, NRG1, PAK1, PIK3CA, PIK3R4, PPP1R3G, PTK2, PTPRC, SPRY2, TAOK3, TOM1L1, VAPB]
GO:0043547	positive regulation of GTPase activity	GO_BiologicalProcess	0.0095	0.036	[ADRB1, ARHGAP6, ARHGEF10L, ASAP2, CYTH1, DOCK1, DOCK5, ITSN2, PREX1, RABGEF1, RAPGEF1, RCC1, RCC2, RIN3, TBC1D14, TBC1D2, TBCD, TIAM2, TSC1]
GO:0033674	positive regulation of kinase activity	GO_BiologicalProcess	0.011	0.041	[ABI1, AFAP1L2, CCNY, CLSPN, CYR61, EMP2, MAP2K6, MMD, NRG1, PAK1, PIK3CA, PIK3R4, PTK2, PTPRC, SPRY2, TAOK3, TOM1L1, VAPB]
GO:0019899	enzyme binding	GO_MolecularFunction	0.00017	0.0029	[AGO1, ANKFY1, ANKLE2, ARF6, ARHGAP6, BACE1, BCL10, BNIP3, CCBE1, CCNY, CUL2, EMP2, ERLIN2, GPI, IL1R1, IPO9, KIF3B, MAF1, MAP2K6, MASTL, MDM4, MFN1, MYOCD, NCK1, NDRG1, NEDD4L, NRIP1, PAK1, PARD3, PEX5L, PHACTR1, PHF6, PLCG1, PPP1R3G, PTK2, PTPN14, PTPRK, RAB11FIP1, RABGEF1, RCC2, RIN3, RXRA, SH3BP4, SLC12A7, SPRY2, SUDS3, TBC1D14, TEX14, TIMP2, TIRAP, TOM1L1, TRAF1, TRIB2, UBE2G1, UBE2G2, ULK1,…
GO:0043130	ubiquitin binding	GO_MolecularFunction	0.0079	0.032	[BCL10, BRAP, FAM175A, NEDD4L, SHARPIN, USP16, ZRANB1]
GO:0051020	GTPase binding	GO_MolecularFunction	0.0092	0.036	[ANKFY1, BNIP3, IPO9, KIF3B, NDRG1, PAK1, PEX5L, RAB11FIP1, RABGEF1, RCC2, RIN3, SH3BP4, ULK1]
GO:0005088	Ras guanyl-nucleotide exchange factor activity	GO_MolecularFunction	0.0052	0.025	[ADRB1, ARHGEF10L, ITSN2, PREX1, RABGEF1, RAPGEF1, RCC1, RIN3, TIAM2]
GO:0016651	oxidoreductase activity, acting on NAD(P)H	GO_MolecularFunction	0.00067	0.0065	[CYB5R4, ND1, ND2, ND3, ND4, ND4L, ND5, ND6]
GO:0050136	NADH dehydrogenase (quinone) activity	GO_MolecularFunction	5.8e-06	0.00084	[ND1, ND2, ND3, ND4, ND4L, ND5, ND6]
GO:0004843	ubiquitin-specific protease activity	GO_MolecularFunction	0.00026	0.0033	[USP12, USP16, USP28, USP34, USP35, USP36, USP47, ZRANB1]
GO:0000981	RNA polymerase II transcription factor activity, sequence-specific DNA binding	GO_MolecularFunction	0.00086	0.0074	[BCL6, BMPR1A, ETS1, ETS2, ETV2, FOXF2, GLI2, GRHL1, HIVEP1, KLF12, KLF4, LYL1, MEF2C, MYOCD, NCOA3, NFIX, NR2F1, RUNX1, RXRA, SOX17, STAG1, STAG2, TFAP2A, TFAP2E, USF2, ZKSCAN2, ZNF639, ZNF750]
GO:0001228	transcriptional activator activity, RNA polymerase II transcription regulatory region sequence-specific binding	GO_MolecularFunction	0.0043	0.022	[ETV2, FOXF2, GLI2, GRHL1, KLF4, MEF2C, MYOCD, NCOA3, RUNX1, SOX17, STAG1, STAG2, TFAP2A, TFAP2E, ZNF639, ZNF750]
GO:0000975	regulatory region DNA binding	GO_MolecularFunction	0.00094	0.0076	[AGO1, ASH2L, ATMIN, BCL6, CHD4, CHD7, CREM, ETS2, ETV2, FOXF2, GLI2, GRHL1, HIVEP1, KLF12, KLF4, LYL1, MAF1, MEF2C, MYBBP1A, MYOCD, NRIP1, RUNX1, RXRA, SOX13, SOX17, TFAP2A, TFAP2E, ZMYND8, ZNF516, ZNF639, ZNF750, ZNF792, ZSCAN20]
GO:0008047	enzyme activator activity	GO_MolecularFunction	0.0061	0.027	[ABI1, AFAP1L2, APAF1, ARHGAP6, ASAP2, BCL10, DNAJC15, DOCK1, NRG1, PIK3CA, SPRY2, TBC1D14, TBC1D2, TBCD, TIAM2, TIMP2, TOM1L1]
GO:0019207	kinase regulator activity	GO_MolecularFunction	9.7e-05	0.0021	[ABI1, AFAP1L2, BCL10, CCNE2, CCNY, KIDINS220, NCK1, NRG1, PIK3CA, SPRY2, TOM1L1, TRIB2]
GO:0019209	kinase activator activity	GO_MolecularFunction	0.00019	0.0031	[ABI1, AFAP1L2, BCL10, NRG1, PIK3CA, SPRY2, TOM1L1]

## Sheet: S9b_Rumen KEGGS cis lncRNAs
Table S9b: KEGG pathways enriched for rumen lncRNA cis target genes
GOID	GOTerm	Term PValue	Term PValue Corrected with None	Associated Genes Found
GO:0005012	Parkinson's disease	1e-06	1e-06	[APAF1, ATP6, ATP8, COX1, COX2, COX3, CYC1, ND1, ND2, ND3, ND4, ND4L, ND5, ND6, UBE2G1, UBE2G2]
GO:0000190	Oxidative phosphorylation	2.2e-06	2.2e-06	[ATP6, ATP6V1C2, ATP8, COX1, COX11, COX2, COX3, CYC1, ND1, ND2, ND3, ND4, ND4L, ND5, ND6]
GO:0005222	Small cell lung cancer	1.2e-05	1.2e-05	[APAF1, CCNE2, COL4A1, COL4A5, LAMA1, LAMA2, LAMA3, PIK3CA, PTK2, RXRA, TRAF1]
GO:0005146	Amoebiasis	0.00099	0.00099	[COL4A1, COL4A5, IL1R1, IL1R2, LAMA1, LAMA2, LAMA3, PIK3CA, PTK2]
GO:0005202	Transcriptional misregulation in cancer	0.0085	0.0085	[BCL6, FLT3, ID2, IL1R2, LYL1, MEF2C, PTK2, RUNX1, RXRA, SS18, TRAF1]
GO:0004064	NF-kappa B signaling pathway	0.013	0.013	[BCL10, CSNK2A1, IL1R1, PLCG1, PRKCQ, TIRAP, TRAF1]
GO:0003018	RNA degradation	0.016	0.016	[BTG2, DCPS, EXOSC4, PAN3, PAPD7, ZCCHC7]
GO:0000900	Terpenoid backbone biosynthesis	0.019	0.019	[PCYOX1, PDSS1, PDSS2]
GO:0004660	T cell receptor signaling pathway	0.019	0.019	[BCL10, NCK1, PAK1, PIK3CA, PLCG1, PRKCQ, PTPRC]
GO:0000561	Glycerolipid metabolism	0.02	0.02	[AGPAT2, AGPAT3, GPAT3, LPIN3, MBOAT2]
GO:0004140	Autophagy	0.021	0.021	[ATG16L1, BNIP3, PIK3CA, PIK3R4, PRKCQ, TSC1, ULK1, WIPI1]
GO:0004512	ECM-receptor interaction	0.021	0.021	[CD47, COL4A1, COL4A5, LAMA1, LAMA2, LAMA3]
GO:0005200	Pathways in cancer	0.023	0.023	[CCNE2, COL4A1, COL4A5, CSF3R, CTBP2, CUL2, ETS1, FLT3, GLI2, LAMA1, LAMA2, LAMA3, PIK3CA, PLCG1, PTK2, RUNX1, RXRA, TRAF1]
GO:0004012	ErbB signaling pathway	0.026	0.026	[NCK1, NRG1, PAK1, PIK3CA, PLCG1, PTK2]
GO:0005211	Renal cell carcinoma	0.029	0.029	[CUL2, ETS1, PAK1, PIK3CA, RAPGEF1]
GO:0004666	Fc gamma R-mediated phagocytosis	0.034	0.034	[ARF6, ASAP2, PAK1, PIK3CA, PLCG1, PTPRC]
GO:0003420	Nucleotide excision repair	0.035	0.035	[CETN2, GTF2H1, POLE, XPA]
GO:0004115	p53 signaling pathway	0.036	0.036	[APAF1, CCNE2, MDM4, RRM2, ZMAT3]
GO:0000520	Amino sugar and nucleotide sugar metabolism	0.038	0.038	[CYB5R4, GFPT1, GPI, NANS]
GO:0004510	Focal adhesion	0.044	0.044	[COL4A1, COL4A5, DOCK1, LAMA1, LAMA2, LAMA3, PAK1, PIK3CA, PTK2, RAPGEF1]
GO:0000512	Mucin type O-glycan biosynthesis	0.048	0.048	[GALNT12, GALNT3, ST3GAL1]
GO:0005010	Alzheimer's disease	0.048	0.048	[APAF1, ATP6, ATP8, BACE1, COX1, COX2, COX3, CYC1, GRIN1]

## Sheet: S9c_Ileum  GO cis linc 
		Table S9c: GO terms enriched for ileum lncRNA cis target genes
GOID	GOTerm	Ontology Source	Term PValue	Term PValue Corrected with Benjamini-Hochberg	Associated Genes Found
GO:0000226	microtubule cytoskeleton organization	GO_BiologicalProcess	7.7e-05	0.0038	[ARHGEF10, AURKC, CCSER2, CEP63, CEP72, CHAMP1, CHD4, CHMP2A, EML1, GCC2, GPSM2, LOC531974, MTCL1, RCC1, RCC2, SS18, TPPP, TUBGCP6]
GO:0010256	endomembrane system organization	GO_BiologicalProcess	0.00025	0.0084	[ARF6, EMP2, EPB41L3, GCC2, LAMA5, LYPLAL1, NDRG1, NKD2, PID1, RAB22A, RAB31, REEP3, SNX10, STK25, TSPAN14, VAMP3, VRK1]
GO:0090002	establishment of protein localization to plasma membrane	GO_BiologicalProcess	0.00034	0.0085	[ARF6, LAMA5, LYPLAL1, NKD2, PID1, RAB31, TSPAN14, VAMP3]
GO:0022604	regulation of cell morphogenesis	GO_BiologicalProcess	0.00098	0.01	[CDC42EP4, EPB41L3, FBLN1, FMOD, KIF13B, NET1, OVOL2, PARVB, PLXNB2, RCC2, SALL1, STK25, SYNE3, SYT4, TIAM1, ZNF135]
GO:0034446	substrate adhesion-dependent cell spreading	GO_BiologicalProcess	0.00068	0.011	[FBLN1, LAMA5, NET1, PEAK1, RCC2, VAMP3]
GO:0007009	plasma membrane organization	GO_BiologicalProcess	0.0013	0.011	[ARF6, EMP2, EPB41L3, LAMA5, LYPLAL1, NDRG1, NKD2, PID1, RAB31, TSPAN14, VAMP3]
GO:0007051	spindle organization	GO_BiologicalProcess	0.00057	0.011	[ARHGEF10, AURKC, CEP72, CHD4, CHMP2A, EML1, RCC1, TUBGCP6]
GO:0007052	mitotic spindle organization	GO_BiologicalProcess	0.00068	0.011	[ARHGEF10, AURKC, CHMP2A, EML1, RCC1, TUBGCP6]
GO:0051225	spindle assembly	GO_BiologicalProcess	0.0012	0.011	[ARHGEF10, AURKC, CHD4, CHMP2A, RCC1, TUBGCP6]
GO:0072089	stem cell proliferation	GO_BiologicalProcess	0.0016	0.012	[BMPR1A, EML1, FBLN1, FOXP2, OVOL2, PLXNB2, TAF4B, TERT]
GO:0072091	regulation of stem cell proliferation	GO_BiologicalProcess	0.003	0.016	[BMPR1A, FBLN1, FOXP2, OVOL2, TAF4B, TERT]
GO:0016050	vesicle organization	GO_BiologicalProcess	0.0031	0.016	[CADPS, CHMP2A, NKD2, SDC1, SNX10, TSNARE1, VAMP1, VAMP3, VAPA]
GO:0090150	establishment of protein localization to membrane	GO_BiologicalProcess	0.0028	0.016	[ARF6, LAMA5, LYPLAL1, MTCL1, NKD2, PID1, RAB31, SYNE3, TSPAN14, VAMP3]
GO:0006119	oxidative phosphorylation	GO_BiologicalProcess	0.0027	0.017	[COX1, ND2, ND4, ND4L, ND5]
GO:0042542	response to hydrogen peroxide	GO_BiologicalProcess	0.0025	0.018	[KPNA4, MAPK8, NET1, PPP1R15B, STK25]
GO:0019048	modulation by virus of host morphology or physiology	GO_BiologicalProcess	0.0027	0.018	[CCNK, FBLN1, VAPA]
GO:0060836	lymphatic endothelial cell differentiation	GO_BiologicalProcess	0.0041	0.02	[ACVR2B, NR2F2]
GO:2000653	regulation of genetic imprinting	GO_BiologicalProcess	0.0041	0.02	[TET1, TRIM28]
GO:0009141	nucleoside triphosphate metabolic process	GO_BiologicalProcess	0.0062	0.025	[ATP6, ATP8, COX1, ND2, ND4, ND4L, ND5, PID1, PPARA]
GO:0001667	ameboidal-type cell migration	GO_BiologicalProcess	0.006	0.026	[EMP2, ETS1, EVL, LAMA5, MMRN2, NR2F2, OVOL2, PHACTR4, PLCG1, PTP4A3, RCC2]
GO:0090003	regulation of establishment of protein localization to plasma membrane	GO_BiologicalProcess	0.0059	0.026	[ARF6, LYPLAL1, NKD2, PID1]
GO:0050432	catecholamine secretion	GO_BiologicalProcess	0.0058	0.027	[ARF6, CADPS, SNCG]
GO:1902850	microtubule cytoskeleton organization involved in mitosis	GO_BiologicalProcess	0.007	0.027	[ARHGEF10, CHAMP1, CHMP2A, TUBGCP6]
GO:0009109	coenzyme catabolic process	GO_BiologicalProcess	0.0075	0.028	[ACOT7, ALDH1L2]
GO:2001044	regulation of integrin-mediated signaling pathway	GO_BiologicalProcess	0.0095	0.031	[EMP2, PHACTR4]
GO:0035493	SNARE complex assembly	GO_BiologicalProcess	0.0095	0.031	[VAMP1, VAMP3]
GO:0010769	regulation of cell morphogenesis involved in differentiation	GO_BiologicalProcess	0.0095	0.032	[FBLN1, FMOD, KIF13B, NET1, OVOL2, PLXNB2, RCC2, SALL1, STK25, TIAM1]
GO:1902186	regulation of viral release from host cell	GO_BiologicalProcess	0.0094	0.034	[CHMP2A, TRIM28, VAPA]
GO:0043217	myelin maintenance	GO_BiologicalProcess	0.011	0.035	[EPB41L3, NDRG1]
GO:0035404	histone-serine phosphorylation	GO_BiologicalProcess	0.011	0.035	[AURKC, VRK1]
GO:0090005	negative regulation of establishment of protein localization to plasma membrane	GO_BiologicalProcess	0.011	0.035	[LYPLAL1, PID1]
GO:0051298	centrosome duplication	GO_BiologicalProcess	0.011	0.036	[ARHGEF10, CEP63, CHMP2A, TUBGCP6]
GO:0060968	regulation of gene silencing	GO_BiologicalProcess	0.011	0.037	[PUM2, TERT, TET1]
GO:1900024	regulation of substrate adhesion-dependent cell spreading	GO_BiologicalProcess	0.012	0.037	[FBLN1, NET1, RCC2]
GO:1903543	positive regulation of exosomal secretion	GO_BiologicalProcess	0.014	0.039	[CHMP2A, SDC1]
GO:2000648	positive regulation of stem cell proliferation	GO_BiologicalProcess	0.014	0.039	[BMPR1A, FOXP2, TAF4B, TERT]
GO:0045333	cellular respiration	GO_BiologicalProcess	0.016	0.041	[COX1, COX3, ND2, ND4, ND4L, ND5]
GO:0001764	neuron migration	GO_BiologicalProcess	0.017	0.045	[FAT3, LOC531974, MAPK8, NR2F2, PLXNB2, UNC5D]
GO:0014020	primary neural tube formation	GO_BiologicalProcess	0.02	0.047	[APAF1, OVOL2, PHACTR4, PLXNB2, SALL1]
GO:0001578	microtubule bundle formation	GO_BiologicalProcess	0.021	0.048	[CCSER2, LOC531974, MTCL1, TPPP]
GO:0034453	microtubule anchoring	GO_BiologicalProcess	0.019	0.048	[CHAMP1, GCC2, RCC2]
GO:0061025	membrane fusion	GO_BiologicalProcess	0.021	0.048	[EQTN, NAPG, NKD2, TSNARE1, VAMP1, VAMP3]
GO:0006906	vesicle fusion	GO_BiologicalProcess	0.019	0.048	[NKD2, TSNARE1, VAMP1, VAMP3]
GO:0050136	NADH dehydrogenase (quinone) activity	GO_MolecularFunction	2.5e-07	2.4e-05	[ND1, ND2, ND3, ND4, ND4L, ND5, ND6]
GO:0008017	microtubule binding	GO_MolecularFunction	0.00076	0.01	[CCSER2, CHD4, EML1, KIF13B, MTCL1, NDRG1, RCC2, TPPP, TUBGCP6, VAPA]
GO:0001078	transcriptional repressor activity, RNA polymerase II core promoter proximal region sequence-specific binding	GO_MolecularFunction	0.0011	0.011	[BACH1, FOXP2, MZF1, NFE2L3, PPARA, SALL1, ZNF217]
GO:0005088	Ras guanyl-nucleotide exchange factor activity	GO_MolecularFunction	0.00096	0.011	[ARHGEF10, ARHGEF12, DENND3, DENND6B, NET1, NGEF, RCC1, TIAM1]
GO:0005092	GDP-dissociation inhibitor activity	GO_MolecularFunction	0.0095	0.031	[GDI2, SH3BP4]
GO:0005089	Rho guanyl-nucleotide exchange factor activity	GO_MolecularFunction	0.0094	0.033	[ARHGEF10, ARHGEF12, NET1, NGEF, TIAM1]
GO:0030695	GTPase regulator activity	GO_MolecularFunction	0.014	0.039	[AGAP1, CDC42EP4, DOCK4, GDI2, GPSM2, RGS9, SH3BP4, TBC1D15]

## Sheet: S9d_Ileum KEGG cis lncRNA
Table S9d: KEGG pathways enriched for ileum lncRNA cis target genes
GOID	GOTerm	Term PValue	Term PValue Corrected with None	Associated Genes Found
GO:0000604	Glycosphingolipid biosynthesis	0.017	0.017	[ST3GAL1, ST8SIA5]
GO:0004070	Phosphatidylinositol signaling system	0.044	0.044	[DGKD, INPP5A, PIK3C2B, PLCG1]
GO:0004360	Axon guidance	0.01	0.01	[ABLIM2, ARHGEF12, NGEF, PLCG1, PLXNB2, RYK, UNC5D]
GO:0004722	Neurotrophin signaling pathway	0.023	0.023	[MAPK8, PLCG1, RPS6KA2, TP73, ZNF274]
GO:0004750	Inflammatory mediator regulation of TRP channels	0.044	0.044	[ADCY7, MAP2K6, MAPK8, PLCG1]
GO:0004914	Progesterone-mediated oocyte maturation	0.01	0.01	[ADCY7, ANAPC13, CDC16, MAPK8, RPS6KA2]
GO:0000190	Oxidative phosphorylation	2.2e-07	2.2e-07	[ATP6, ATP8, COX1, COX2, COX3, ND1, ND2, ND3, ND4, ND4L, ND5, ND6]
GO:0005012	Parkinson's disease	5.7e-08	5.7e-08	[APAF1, ATP6, ATP8, COX1, COX2, COX3, ND1, ND2, ND3, ND4, ND4L, ND5, ND6]
