# Supplementary material for: Integration of lncRNA and mRNA Transcriptome Analyses Reveals Genes and Pathways Potentially Involved in Calf Intestinal Growth and Development during the Early Weeks of Life
Source: Genes (Basel). 2018 Mar 5;9(3):142. doi: 10.3390/genes9030142 (PMC5867863; doi:10.3390/genes9030142)
Supplement: Supplementary file 1 [file genes-09-00142-s001.zip › Table S10_DE lncRNAs identified in Rumen and Ileum.xlsx]

## Sheet: S10a_DE_Ileum lncRNAs
Table S10a: Differentially expressed lncRNAs between day 33 and day 96 in ileum tissues
LncRNA	CHROMOSOME	START	END	STRAND	NONCODE_name	baseMea	log2FoldChage	lfcSE	stat	pvalue	padj
iXLOC_002882	11	78563630	78565402	+	Novel	148.993	0.756782	0.135054	5.60353	2.10029e-08	1.63192e-05
iXLOC_009320	16	21758311	21761092	-	Novel	90.0369	0.680453	0.14489	4.69634	2.64865e-06	0.001029
iXLOC_007504	15	31279333	31283846	+	Novel	20.8317	-1.14609	0.263537	-4.34888	1.36835e-05	0.00354404
iXLOC_007519	15	32192174	32195976	+	Novel	51.832	0.661316	0.169443	3.90288	9.50561e-05	0.0147717
iXLOC_033017	8	43640113	43644666	-	Novel	6.76475	1.42077	0.360682	3.93911	8.17836e-05	0.0147717
iXLOC_009321	16	21761255	21764378	-	Novel	104.87	0.596768	0.159461	3.74242	0.00018226	0.0236027
iXLOC_008931	16	49402721	49405957	+	Novel	15.7997	-0.880007	0.2427	-3.6259	0.000287959	0.031003
iXLOC_009324	16	21772956	21777346	-	Novel	150.895	0.483088	0.134863	3.58208	0.000340875	0.031003
iXLOC_031185	7	81563609	81568847	+	Novel	7.35648	1.08043	0.302775	3.56844	0.000359109	0.031003
iXLOC_013444	19	63355768	63357128	+	Novel	26.6453	-0.949658	0.270894	-3.50565	0.000455502	0.0313243
iXLOC_013449	19	63365069	63365658	+	Novel	12.0881	-1.03989	0.297998	-3.48958	0.000483773	0.0313243
iXLOC_015752	20	63795770	63798826	+	Novel	14.2502	-0.912228	0.260813	-3.49764	0.000469403	0.0313243
iXLOC_013457	19	63385512	63386885	+	Novel	18.007	-1.06911	0.310754	-3.44039	0.000580881	0.0347188
iXLOC_009284	16	21647689	21649116	-	Novel	20.169	0.756187	0.223281	3.3867	0.000707385	0.0392599
iXLOC_013447	19	63361279	63363298	+	Novel	35.7042	-0.901433	0.27492	-3.27889	0.00104217	0.0539842
iXLOC_011071	18	9190974	9199420	+	Novel	8.10761	-0.934992	0.288882	-3.23659	0.00120967	0.0587444
iXLOC_008701	16	1684063	1684426	+	Novel	8.613	-1.03677	0.32845	-3.15655	0.00159649	0.0729691
iXLOC_013532	19	9830972	9831184	-	NONBTAG006548.2	201.276	-1.13329	0.363295	-3.11946	0.0018118	0.0782095
iXLOC_009710	16	47389004	47389635	-	Novel	31.6338	0.607149	0.201125	3.01875	0.00253816	0.0821976
iXLOC_013439	19	63337673	63338861	+	Novel	27.0275	-0.769273	0.252902	-3.04179	0.00235178	0.0821976
iXLOC_013445	19	63357282	63358878	+	Novel	34.3641	-0.781252	0.258807	-3.01866	0.00253892	0.0821976
iXLOC_016627	21	63296078	63297417	+	Novel	44.4674	0.710237	0.234664	3.02661	0.00247314	0.0821976
iXLOC_023029	28	41565602	41565837	-	Novel	10.1663	0.780603	0.255799	3.05163	0.00227604	0.0821976
iXLOC_023857	29	2741340	2749479	-	Novel	17.0507	-0.780766	0.256586	-3.0429	0.00234312	0.0821976
iXLOC_021027	26	15882417	15882654	+	NONBTAG010612.2	22.4071	0.685572	0.229365	2.989	0.00279893	0.0869907
iXLOC_019767	24	39455113	39455546	-	Novel	15.2814	-0.867501	0.292057	-2.97031	0.00297497	0.0889057
iXLOC_017105	21	33064977	33066742	-	Novel	40.3408	0.487864	0.165542	2.94706	0.00320806	0.0923208
iXLOC_009707	16	47387242	47387644	-	Novel	16.937	0.775879	0.264585	2.93244	0.00336309	0.0933258
iXLOC_013438	19	63328543	63329302	+	Novel	12.8678	-0.799357	0.275195	-2.90469	0.00367612	0.0952116
iXLOC_023844	29	2714056	2719262	-	Novel	8.51307	-0.814406	0.279896	-2.90968	0.00361802	0.0952116
iXLOC_019236	24	46406099	46407114	+	Novel	14.2029	0.72656	0.251352	2.89061	0.00384492	0.096371
iXLOC_013452	19	63375863	63377132	+	Novel	17.2702	-0.785089	0.274242	-2.86276	0.00419963	0.101972
iXLOC_013465	19	63418554	63418865	+	Novel	14.3298	-0.831436	0.293211	-2.83562	0.00457366	0.104522
iXLOC_023165	28	44411067	44412746	-	Novel	8.20129	0.825968	0.290651	2.84178	0.00448623	0.104522
iXLOC_015745	20	63774751	63779540	+	Novel	21.5684	-0.697782	0.247343	-2.82111	0.00478576	0.106244
iXLOC_028718	5	466569	469369	-	Novel	26.2787	0.714807	0.254959	2.80362	0.00505322	0.109065
iXLOC_005984	13	55471464	55472235	-	Novel	10.4199	0.759285	0.273134	2.77989	0.00543765	0.111186
iXLOC_009290	16	21663247	21663830	-	Novel	7.87297	0.783796	0.281166	2.78767	0.00530893	0.111186
iXLOC_009708	16	47387868	47388078	-	Novel	10.0432	0.758667	0.275835	2.75044	0.00595155	0.112789
iXLOC_015751	20	63793824	63795691	+	Novel	8.67095	-0.827184	0.299531	-2.7616	0.0057519	0.112789
iXLOC_031210	7	81715868	81730113	+	Novel	22.5419	0.783781	0.284608	2.7539	0.00588902	0.112789
iXLOC_025119	3	115705367	115706983	+	Novel	20.8845	-0.878636	0.325202	-2.70182	0.00689618	0.127579
iXLOC_002880	11	78553213	78554288	+	Novel	89.6209	0.390852	0.147882	2.643	0.00821747	0.140819
iXLOC_013448	19	63363424	63364614	+	Novel	22.3638	-0.801754	0.304231	-2.63534	0.0084052	0.140819
iXLOC_014481	2	31598199	31601373	+	Novel	40.6992	-0.52547	0.198717	-2.64431	0.00818578	0.140819
iXLOC_023289	29	1329256	1329866	+	Novel	49.8437	0.539567	0.205608	2.62425	0.0086841	0.140819
iXLOC_030965	7	52209220	52209419	+	Novel	153.726	-0.460296	0.175441	-2.62365	0.00869926	0.140819
iXLOC_032993	8	43560474	43568129	-	Novel	6.92115	0.95937	0.365583	2.62422	0.00868476	0.140819
iXLOC_014480	2	31596864	31597733	+	Novel	18.6422	-0.614342	0.237997	-2.5813	0.00984276	0.156078
iXLOC_002502	11	13293501	13294980	+	Novel	13.7023	0.679659	0.26654	2.54993	0.0107745	0.158525
iXLOC_003748	11	81653575	81657641	-	Novel	10.2824	-0.834897	0.325773	-2.56281	0.0103828	0.158525
iXLOC_006092	13	58056877	58065115	-	NONBTAG003921.2/NONBTAG003922.2/NONBTAG003923.2	7.20016	0.737258	0.289317	2.54827	0.0108259	0.158525
iXLOC_013446	19	63358970	63361149	+	Novel	38.2053	-0.652169	0.256542	-2.54215	0.0110172	0.158525
iXLOC_019188	24	42250538	42253224	+	Novel	14.1066	-0.595166	0.232771	-2.55687	0.010562	0.158525
iXLOC_016183	20	71326347	71329368	-	Novel	33.4619	-0.786392	0.310742	-2.53069	0.0113837	0.160821
iXLOC_012524	18	65373932	65375149	-	Novel	20.345	0.527737	0.210956	2.50165	0.0123618	0.17152
iXLOC_013451	19	63372441	63375770	+	Novel	62.4823	-0.624665	0.251941	-2.47941	0.0131599	0.179391
iXLOC_000012	1	242652	254558	+	Novel	114.176	-0.490446	0.203385	-2.41142	0.0158905	0.180549
iXLOC_000481	1	107819768	107820090	+	NONBTAG000859.2	2636.8	0.435228	0.181472	2.39833	0.0164702	0.180549
iXLOC_003643	11	78683507	78695161	-	Novel	7.02716	-0.75716	0.308655	-2.4531	0.0141632	0.180549
iXLOC_004286	12	90329139	90353102	+	Novel	159.22	-0.579992	0.239512	-2.42156	0.0154541	0.180549
iXLOC_005739	13	38537849	38538084	-	NONBTAG003815.2	1472.87	-0.418474	0.174679	-2.39567	0.01659	0.180549
iXLOC_009182	16	1907199	1908571	-	Novel	10.803	-0.791747	0.33778	-2.34397	0.0190796	0.180549
iXLOC_009279	16	21635287	21636469	-	Novel	14.8131	0.544725	0.234561	2.32232	0.0202159	0.180549
iXLOC_009285	16	21649359	21650108	-	Novel	12.2577	0.616242	0.259112	2.37828	0.0173934	0.180549
iXLOC_009286	16	21650247	21651348	-	Novel	20.689	0.548733	0.229922	2.3866	0.0170048	0.180549
iXLOC_009292	16	21676980	21678929	-	Novel	28.4925	0.453887	0.191845	2.36591	0.017986	0.180549
iXLOC_009314	16	21725672	21726836	-	Novel	24.7231	0.45821	0.196784	2.32849	0.019886	0.180549
iXLOC_009316	16	21729684	21730140	-	Novel	9.9715	0.63454	0.273037	2.32401	0.0201249	0.180549
iXLOC_012796	19	30735149	30749342	+	Novel	15.5403	0.836052	0.353285	2.36651	0.0179566	0.180549
iXLOC_013440	19	63338963	63352199	+	Novel	107.183	-0.614942	0.256023	-2.4019	0.0163102	0.180549
iXLOC_013442	19	63349090	63349647	+	Novel	9.96713	-0.73597	0.316549	-2.32498	0.0200732	0.180549
iXLOC_013450	19	63371744	63372358	+	Novel	10.4193	-0.765007	0.312712	-2.44636	0.0144305	0.180549
iXLOC_016328	21	11371001	11394969	+	Novel	9.2278	-0.747697	0.302822	-2.46909	0.0135455	0.180549
iXLOC_017092	21	32983760	32985901	-	Novel	32.3005	0.454972	0.193526	2.35096	0.0187249	0.180549
iXLOC_019087	24	37471329	37471831	+	Novel	46.3868	0.481477	0.199095	2.41833	0.015592	0.180549
iXLOC_019203	24	42570934	42572810	+	Novel	16.7928	-0.624743	0.268361	-2.32799	0.0199127	0.180549
iXLOC_019772	24	39466338	39466656	-	Novel	10.1637	-0.811455	0.331499	-2.44784	0.0143717	0.180549
iXLOC_022283	28	34905931	34908389	+	Novel	51.2116	-0.597575	0.254037	-2.35231	0.018657	0.180549
iXLOC_022553	28	41760000	41762309	+	Novel	30.653	-0.601857	0.254925	-2.36092	0.0182295	0.180549
iXLOC_022558	28	41770036	41772402	+	Novel	38.7489	-0.599308	0.24434	-2.45276	0.0141764	0.180549
iXLOC_025118	3	115703885	115704807	+	Novel	13.4303	-0.804844	0.338997	-2.37419	0.0175873	0.180549
iXLOC_027610	4	120797628	120798241	-	Novel	10.6696	-0.66216	0.28261	-2.34301	0.0191288	0.180549
iXLOC_030087	6	119294140	119297547	+	Novel	7.23022	-0.780402	0.332706	-2.34562	0.0189955	0.180549
iXLOC_031194	7	81584725	81591045	+	Novel	8.34256	0.780103	0.3213	2.42796	0.0151841	0.180549
iXLOC_033019	8	43653052	43657851	-	Novel	7.5694	0.857942	0.365116	2.34978	0.0187846	0.180549
iXLOC_033275	8	100352338	100352634	-	NONBTAG016609.2	6673.31	-0.351936	0.148809	-2.36503	0.0180288	0.180549
iXLOC_016031	20	63015219	63016522	-	NONBTAG008500.2	82.6552	0.370208	0.160318	2.30921	0.0209318	0.184818
iXLOC_005810	13	43366899	43367178	-	Novel	15.379	0.563502	0.246395	2.28699	0.0221965	0.189675
iXLOC_006529	14	3698028	3711434	+	Novel	68.5247	-0.319125	0.1392	-2.29256	0.0218734	0.189675
iXLOC_022281	28	34904501	34936324	+	Novel	13.9112	-0.704609	0.308136	-2.28669	0.0222142	0.189675
iXLOC_016732	21	67592846	67598451	+	Novel	8.01844	-0.663334	0.290754	-2.28143	0.0225232	0.190223
iXLOC_013454	19	63383212	63383578	+	Novel	6.8837	-0.708145	0.310975	-2.27718	0.0227757	0.190288
iXLOC_000715	1	737343	737844	-	Novel	16.281	-0.724989	0.319786	-2.2671	0.0233839	0.190459
iXLOC_019764	24	39452747	39453144	-	Novel	10.7917	-0.724317	0.319814	-2.26481	0.0235246	0.190459
iXLOC_023287	29	1326254	1327114	+	Novel	37.5118	0.510703	0.225507	2.26469	0.0235316	0.190459
iXLOC_034997	X	40752944	40753240	-	NONBTAG017613.2	24.1409	-0.495868	0.219357	-2.26056	0.0237867	0.190539
iXLOC_005987	13	55475635	55477576	-	Novel	23.7765	-0.462005	0.205878	-2.24407	0.0248276	0.196848
iXLOC_008951	16	49679433	49778192	+	Novel	10.8406	-0.59244	0.264617	-2.23886	0.0251653	0.197295
iXLOC_019046	24	31105170	31389078	+	Novel	46.5741	0.489791	0.219108	2.23539	0.0253919	0.197295
iXLOC_007522	15	32196714	32206532	+	Novel	133.402	0.300806	0.136085	2.21043	0.0270753	0.205235
iXLOC_017289	21	61984642	61984915	-	NONBTAG008855.2	2158.59	-0.370541	0.167366	-2.21396	0.0268319	0.205235
iXLOC_019763	24	39451340	39451639	-	Novel	12.2428	-0.69803	0.3166	-2.20477	0.0274704	0.205235
iXLOC_025123	3	115733196	115733981	+	Novel	8.55892	-0.775134	0.351526	-2.20505	0.0274504	0.205235
iXLOC_006589	14	8961460	8962213	+	Novel	8.6913	-0.612051	0.278281	-2.1994	0.0278493	0.206085
iXLOC_006313	13	70567753	70569981	-	Novel	20.6694	-0.531708	0.245033	-2.16994	0.0300112	0.212851
iXLOC_013436	19	63306125	63308182	+	Novel	56.8339	-0.534201	0.246201	-2.16978	0.0300239	0.212851
iXLOC_013470	19	63447447	63447714	+	Novel	8.44776	-0.611682	0.281487	-2.17304	0.0297771	0.212851
iXLOC_019761	24	39446286	39446517	-	Novel	7.19985	-0.743402	0.341264	-2.17838	0.0293776	0.212851
iXLOC_022278	28	34678933	34929671	+	Novel	18.2971	-0.58735	0.270876	-2.16833	0.0301334	0.212851
iXLOC_009322	16	21764527	21765669	-	Novel	31.7734	0.455123	0.211126	2.1557	0.0311073	0.217125
iXLOC_023288	29	1327421	1328104	+	Novel	30.6882	0.511228	0.237419	2.15327	0.0312973	0.217125
iXLOC_025110	3	115670597	115672249	+	Novel	23.1188	-0.706447	0.32876	-2.14882	0.0316485	0.217619
iXLOC_003260	11	13242833	13243873	-	Novel	114.219	0.310006	0.144872	2.13986	0.0323662	0.219044
iXLOC_023030	28	41566485	41566726	-	Novel	10.7949	0.583489	0.272761	2.1392	0.0324196	0.219044
iXLOC_000744	1	2250970	2256316	-	Novel	7.07835	-0.610727	0.289294	-2.11109	0.0347642	0.223346
iXLOC_003261	11	13271003	13388353	-	Novel	8.7843	0.569206	0.268942	2.11646	0.0343053	0.223346
iXLOC_006808	14	29759182	29762759	+	Novel	71.7609	0.388897	0.184814	2.10426	0.035356	0.223346
iXLOC_007518	15	32187596	32188539	+	NONBTAG004821.2	20.1737	0.45625	0.216195	2.11036	0.0348275	0.223346
iXLOC_013460	19	63393128	63393526	+	Novel	7.33377	-0.633853	0.300413	-2.10994	0.0348638	0.223346
iXLOC_017086	21	32936984	32937731	-	Novel	8.89223	0.581767	0.273606	2.12629	0.033479	0.223346
iXLOC_027095	4	54676056	54680333	-	Novel	11.8791	-0.54986	0.259177	-2.12156	0.0338744	0.223346
iXLOC_029601	5	120953524	120991894	-	Novel	55.4106	-0.496048	0.235651	-2.10502	0.0352899	0.223346
iXLOC_013231	19	59166766	59169157	+	Novel	13.5225	-0.57368	0.274953	-2.08646	0.0369366	0.226808
iXLOC_020672	25	9367737	9373200	-	Novel	10.0691	-0.586978	0.281011	-2.08881	0.0367249	0.226808
iXLOC_033610	9	96943680	96948713	+	Novel	15.2474	-0.652754	0.31162	-2.09471	0.0361963	0.226808
iXLOC_034307	MT	5376	5685	-	Novel	7.34972	-0.603078	0.289249	-2.08498	0.0370715	0.226808
iXLOC_005134	13	58643683	58646719	+	Novel	11.2272	-0.558942	0.270835	-2.06377	0.0390397	0.228074
iXLOC_008689	16	1254343	1254774	+	Novel	7.64851	-0.627072	0.30329	-2.06757	0.0386806	0.228074
iXLOC_011284	18	21696345	21712023	+	Novel	326.806	0.292083	0.140674	2.07631	0.037865	0.228074
iXLOC_013466	19	63433186	63433770	+	Novel	16.926	-0.508296	0.245275	-2.07235	0.0382329	0.228074
iXLOC_016668	21	66254712	66264550	+	Novel	72.0464	-0.546465	0.263257	-2.07579	0.0379138	0.228074
iXLOC_022556	28	41765720	41769960	+	Novel	34.1757	-0.504468	0.244307	-2.06489	0.0389333	0.228074
iXLOC_009700	16	47275627	47278461	-	Novel	7.83692	-0.64617	0.314686	-2.05338	0.0400357	0.230427
iXLOC_012792	19	30712461	30721042	+	Novel	11.0518	0.74892	0.364453	2.05491	0.0398873	0.230427
iXLOC_004727	13	14618166	14647851	+	Novel	201.742	0.355627	0.173724	2.04709	0.0406496	0.230546
iXLOC_026445	4	70249979	70250620	+	Novel	10.6541	0.5682	0.277554	2.04717	0.0406414	0.230546
iXLOC_025065	3	115139651	115141793	+	Novel	9.32688	-0.556976	0.272888	-2.04105	0.0412462	0.232234
iXLOC_016694	21	67136481	67138993	+	Novel	17.6081	0.541862	0.266203	2.03552	0.0417988	0.233652
iXLOC_006570	14	8925268	8928241	+	Novel	49.9596	-0.327851	0.162952	-2.01194	0.0442258	0.243713
iXLOC_022960	28	39411895	39434979	-	Novel	9.53251	0.564904	0.280627	2.01301	0.0441137	0.243713
iXLOC_020253	25	11261936	11328731	+	Novel	65.7702	-0.450914	0.225247	-2.00186	0.0452996	0.247872
iXLOC_014495	2	31617136	31617669	+	Novel	8.79613	0.569871	0.28561	1.99527	0.0460129	0.24866
iXLOC_025112	3	115679370	115682011	+	Novel	38.6017	-0.600688	0.301153	-1.99463	0.0460838	0.24866
iXLOC_014484	2	31604171	31605527	+	Novel	20.7658	-0.439945	0.220929	-1.99134	0.0464435	0.248873
iXLOC_011265	18	21124383	21136853	+	Novel	18.352	0.578402	0.290896	1.98835	0.046773	0.248922
iXLOC_000069	1	3225937	3333225	+	Novel	21.6179	-0.655452	0.334135	-1.96164	0.0498044	0.248956
iXLOC_000714	1	736774	737124	-	Novel	11.7775	-0.622159	0.317511	-1.95949	0.0500556	0.248956
iXLOC_003483	11	44512763	44513415	-	Novel	80.9549	0.281688	0.14234	1.97898	0.0478187	0.248956
iXLOC_006572	14	8930757	8931361	+	Novel	11.4566	-0.498854	0.255211	-1.95467	0.0506221	0.248956
iXLOC_009318	16	21733035	21737140	-	Novel	107.916	0.33815	0.172833	1.95651	0.0504054	0.248956
iXLOC_019780	24	39495860	39496290	-	Novel	15.5873	-0.676426	0.344729	-1.96219	0.0497398	0.248956
iXLOC_019782	24	39505309	39506604	-	Novel	38.7029	-0.613833	0.314037	-1.95465	0.0506242	0.248956
iXLOC_026280	4	38347605	38349495	+	Novel	11.0978	-0.523783	0.264586	-1.97963	0.0477453	0.248956
iXLOC_027644	5	1444402	1446665	+	Novel	17.7165	0.451053	0.228842	1.97102	0.0487214	0.248956
iXLOC_029576	5	119855540	119855987	-	Novel	20.2753	-0.516996	0.260592	-1.98393	0.0472635	0.248956
iXLOC_031213	7	81793980	81805587	+	Novel	16.1799	0.639324	0.324571	1.96975	0.0488665	0.248956
iXLOC_032789	8	16370132	16413391	-	Novel	11.0974	0.600935	0.304309	1.97475	0.0482965	0.248956
iXLOC_019181	24	42145392	42146590	+	Novel	7.73438	0.545774	0.279831	1.95037	0.0511325	0.249874
iXLOC_009323	16	21765736	21768242	-	Novel	97.0134	0.338916	0.174035	1.9474	0.0514869	0.250033
iXLOC_023045	28	42531821	42551409	-	Novel	7.794	-0.596538	0.30747	-1.94015	0.0523617	0.252702
iXLOC_006520	14	3198620	3375633	+	Novel	33.127	-0.419284	0.216625	-1.93553	0.0529253	0.253846
iXLOC_009705	16	47374256	47374455	-	Novel	11.5314	0.511951	0.265043	1.93158	0.0534118	0.254607
iXLOC_015371	2	125499760	125499963	-	NONBTAG007997.2/NONBTAG007998.2	763.021	-0.342018	0.177692	-1.92478	0.0542564	0.257056
iXLOC_008702	16	1684603	1685022	+	Novel	6.97257	-0.665491	0.346912	-1.91833	0.0550692	0.259326
iXLOC_023054	28	42552168	42576601	-	Novel	7.26591	-0.624711	0.326228	-1.91495	0.0554983	0.259772
iXLOC_009311	16	21723709	21724178	-	Novel	9.85216	0.483862	0.253299	1.91024	0.056102	0.261026
iXLOC_000096	1	3340916	3344858	+	Novel	7.08925	-0.680971	0.359178	-1.89591	0.0579714	0.261611
iXLOC_009596	16	46966873	46971208	-	Novel	7.8164	-0.625256	0.330139	-1.89392	0.058236	0.261611
iXLOC_009706	16	47386625	47387144	-	Novel	23.0751	0.438743	0.230841	1.90063	0.0573505	0.261611
iXLOC_012852	19	31754956	31758443	+	Novel	17.267	-0.520441	0.274119	-1.89859	0.0576178	0.261611
iXLOC_016626	21	63294810	63295975	+	Novel	40.0962	0.41773	0.219216	1.90556	0.0567067	0.261611
iXLOC_025124	3	115734037	115736205	+	Novel	19.0099	-0.621787	0.328323	-1.89383	0.0582481	0.261611
iXLOC_013428	19	62662287	62663767	+	Novel	7.89708	-0.548505	0.291164	-1.88384	0.0595873	0.266088
iXLOC_009291	16	21663930	21665122	-	Novel	25.1402	0.412645	0.220347	1.87271	0.0611089	0.271324
iXLOC_009716	16	47396444	47399710	-	Novel	16.8834	0.442746	0.237	1.86813	0.061744	0.272586
iXLOC_028572	5	115634523	115635560	+	Novel	17.4767	0.418265	0.224785	1.86074	0.0627813	0.275599
iXLOC_003470	11	43688436	43689337	-	Novel	9.94336	0.502991	0.270761	1.85769	0.0632126	0.275934
iXLOC_022548	28	41736016	41738606	+	Novel	50.501	-0.450422	0.243023	-1.85341	0.0638233	0.277043
iXLOC_005022	13	54060525	54069206	+	Novel	14.4313	0.487023	0.263753	1.84651	0.064818	0.279798
iXLOC_002186	10	42863856	42864152	-	NONBTAG001516.2	4903.2	-0.48803	0.265703	-1.83675	0.0662473	0.284388
iXLOC_017069	21	32899701	32900472	-	Novel	15.9919	0.434909	0.238566	1.82301	0.0683013	0.290001
iXLOC_019644	24	37161440	37162975	-	Novel	79.3762	0.27431	0.150364	1.82431	0.0681055	0.290001
iXLOC_016855	21	10787393	10790042	-	Novel	7.2619	-0.597991	0.329242	-1.81626	0.0693299	0.291186
iXLOC_022533	28	39603066	39603971	+	Novel	17.5875	0.405016	0.222714	1.81855	0.0689801	0.291186
iXLOC_009186	16	1932155	1933961	-	Novel	10.3791	-0.576279	0.318676	-1.80835	0.070552	0.294725
iXLOC_009317	16	21730509	21732139	-	NONBTAG005260.2	34.0275	0.330183	0.183192	1.80238	0.0714853	0.297027
iXLOC_011806	18	64648447	64650532	+	Novel	61.5637	0.350395	0.196549	1.78274	0.0746284	0.308438
iXLOC_017102	21	33030636	33031170	-	Novel	7.48357	0.532875	0.30022	1.77495	0.0759067	0.312061
iXLOC_009307	16	21718004	21720064	-	Novel	39.0844	0.288875	0.163013	1.7721	0.0763784	0.312347
iXLOC_000015	1	271777	274234	+	Novel	24.0548	-0.402665	0.228636	-1.76117	0.0782104	0.316508
iXLOC_019086	24	37470539	37470987	+	Novel	35.9784	0.325798	0.184815	1.76284	0.0779277	0.316508
iXLOC_013814	19	32326188	32338926	-	Novel	13.432	0.502199	0.287414	1.7473	0.0805849	0.322755
iXLOC_016355	21	13793225	13793783	+	Novel	7.11518	0.496533	0.28417	1.74731	0.0805839	0.322755
iXLOC_011823	18	64806150	64806699	+	Novel	9.70194	0.495873	0.285849	1.73474	0.0827873	0.32771
iXLOC_022222	28	19729640	19729924	+	NONBTAG011317.2	20.6258	0.397114	0.229422	1.73093	0.0834638	0.32771
iXLOC_022562	28	41781280	41781936	+	Novel	10.6364	-0.513663	0.296699	-1.73126	0.0834053	0.32771
iXLOC_023274	29	1301020	1301514	+	Novel	15.4779	0.460981	0.266359	1.73068	0.0835091	0.32771
iXLOC_024013	29	32999652	33224886	-	Novel	18.8259	0.360942	0.209389	1.72378	0.0847472	0.330897
iXLOC_027811	5	7349404	7350768	+	Novel	8.86713	-0.484465	0.282368	-1.71572	0.0862133	0.334938
iXLOC_002504	11	13425081	13426999	+	Novel	7.82704	-0.580999	0.34132	-1.70221	0.0887156	0.339567
iXLOC_014465	2	31564321	31566225	+	Novel	42.1689	-0.293179	0.172072	-1.70382	0.0884148	0.339567
iXLOC_019768	24	39459463	39460905	-	Novel	37.97	-0.543342	0.318957	-1.7035	0.0884752	0.339567
iXLOC_034889	X	17862231	17862527	-	NONBTAG017530.2	27.6732	-0.351189	0.206673	-1.69925	0.0892719	0.340021
iXLOC_002905	11	79243234	79406163	+	Novel	18.0748	0.464185	0.276697	1.67759	0.0934267	0.352391
iXLOC_033621	9	97526799	97529046	+	Novel	26.6114	0.359125	0.213914	1.67883	0.0931858	0.352391
iXLOC_005132	13	58639214	58642266	+	Novel	12.3153	-0.412691	0.24766	-1.66636	0.0956418	0.357914
iXLOC_009490	16	46385397	46386547	-	Novel	8.0838	-0.490294	0.294382	-1.6655	0.0958122	0.357914
iXLOC_016845	21	10727250	10776373	-	NONBTAG008572.2/NONBTAG008573.2	7.91168	-0.452131	0.272172	-1.6612	0.096674	0.359405
iXLOC_016845	21	10773472	10776373	-	Novel	7.91168	-0.452131	0.272172	-1.6612	0.096674	0.359405
iXLOC_019769	24	39462313	39464000	-	Novel	46.2839	-0.539127	0.326148	-1.65301	0.0983283	0.363815
iXLOC_002706	11	43957852	43958976	+	Novel	7.46263	-0.503828	0.307369	-1.63916	0.101179	0.3673
iXLOC_010505	17	67452350	67452648	+	NONBTAG006070.2	7.80235	-0.569095	0.345804	-1.64572	0.0998219	0.3673
iXLOC_012797	19	30749994	30756611	+	Novel	7.6362	0.60044	0.366797	1.63698	0.101634	0.3673
iXLOC_019759	24	39430998	39431240	-	Novel	8.3533	-0.551458	0.335791	-1.64226	0.100535	0.3673
iXLOC_022606	28	42042379	42043376	+	Novel	10.332	-0.432457	0.264004	-1.63807	0.101407	0.3673
iXLOC_022527	28	39595507	39595778	+	Novel	6.86553	0.463873	0.286212	1.62073	0.105075	0.372799
iXLOC_028649	5	119903070	119903482	+	Novel	7.89502	0.4972	0.306629	1.62151	0.104909	0.372799
iXLOC_030450	6	119299727	119303957	-	Novel	8.68438	-0.533206	0.328735	-1.62199	0.104805	0.372799
iXLOC_033423	9	39583059	39583372	+	NONBTAG016916.2	16.3656	-0.3902	0.239863	-1.62676	0.103788	0.372799
iXLOC_019776	24	39479596	39480001	-	Novel	14.878	-0.524363	0.324569	-1.61557	0.106188	0.375038
iXLOC_022534	28	39604923	39605342	+	Novel	9.36997	0.447046	0.277111	1.61324	0.106692	0.375113
iXLOC_029211	5	68837330	68838132	-	Novel	7.34895	0.461853	0.287475	1.60659	0.108145	0.378506
iXLOC_015373	2	125501622	125501825	-	NONBTAG008000.2	461.749	-0.319999	0.200636	-1.59492	0.110729	0.385815
iXLOC_019781	24	39496379	39496924	-	Novel	15.745	-0.507481	0.319367	-1.58902	0.112056	0.387653
iXLOC_023275	29	1301909	1302143	+	Novel	8.19961	-0.430808	0.271482	-1.58688	0.11254	0.387653
iXLOC_030083	6	119214879	119299654	+	Novel	8.82506	-0.536602	0.33835	-1.58594	0.112754	0.387653
iXLOC_000237	1	40496877	40497173	+	NONBTAG000225.2	34.2814	-0.350616	0.222299	-1.57722	0.114744	0.390546
iXLOC_019775	24	39478140	39479404	-	Novel	28.989	-0.533976	0.339358	-1.57349	0.115606	0.390546
iXLOC_022528	28	39595861	39596504	+	Novel	12.4987	0.374366	0.23783	1.57409	0.115467	0.390546
iXLOC_027795	5	7328524	7329980	+	Novel	10.0085	0.413362	0.262301	1.57591	0.115048	0.390546
iXLOC_028853	5	9239037	9239411	-	Novel	7.08222	-0.536263	0.34238	-1.56628	0.117283	0.394497
iXLOC_027792	5	7319321	7321437	+	Novel	14.4408	0.366673	0.234957	1.5606	0.118618	0.397269
iXLOC_009199	16	2039751	2040404	-	Novel	9.29913	-0.431204	0.277278	-1.55513	0.119914	0.399885
iXLOC_034040	9	100153388	100161386	-	Novel	7.89699	0.45462	0.292944	1.5519	0.120686	0.400739
iXLOC_005395	13	81455698	81460580	+	Novel	12.2236	-0.448055	0.296218	-1.51259	0.130385	0.430845
iXLOC_009305	16	21714585	21715216	-	Novel	11.3359	0.387704	0.256636	1.51071	0.130862	0.430845
iXLOC_002719	11	44027025	44029721	+	Novel	18.0799	0.34151	0.227291	1.50252	0.132963	0.432816
iXLOC_005102	13	57948126	57952090	+	Novel	12.0733	0.439408	0.292048	1.50458	0.132433	0.432816
iXLOC_027271	4	55789046	55855321	-	Novel	12.8942	0.479469	0.319248	1.50187	0.133131	0.432816
iXLOC_015372	2	125500693	125500896	-	NONBTAG007997.2/NONBTAG007999.2	1171.3	-0.291384	0.194414	-1.49878	0.133931	0.433602
iXLOC_009306	16	21715440	21715840	-	Novel	7.51468	0.42463	0.285566	1.48698	0.13702	0.439677
iXLOC_016678	21	66596269	66597614	+	Novel	15.7088	-0.392709	0.264191	-1.48646	0.137158	0.439677
iXLOC_026452	4	70420873	70424088	+	Novel	8.52974	0.44166	0.297385	1.48515	0.137505	0.439677
iXLOC_000152	1	3471200	3475563	+	Novel	11.4326	-0.481166	0.324531	-1.48265	0.138168	0.439986
iXLOC_000075	1	3276285	3458843	+	Novel	30.5412	-0.449785	0.30669	-1.46658	0.14249	0.444191
iXLOC_002713	11	43986339	43990589	+	Novel	39.3264	-0.316015	0.215519	-1.4663	0.142566	0.444191
iXLOC_009728	16	47424191	47424451	-	Novel	13.9802	0.394433	0.267741	1.47319	0.1407	0.444191
iXLOC_011812	18	64659795	64661075	+	Novel	9.4574	-0.376776	0.256957	-1.4663	0.142566	0.444191
iXLOC_013212	19	58618370	58618857	+	Novel	8.10513	-0.518823	0.354143	-1.46501	0.142918	0.444191
iXLOC_017019	21	31752179	31754843	-	Novel	8.18829	-0.44701	0.303224	-1.47419	0.14043	0.444191
iXLOC_005819	13	43545444	43545669	-	Novel	10.1424	0.415899	0.286981	1.44922	0.147276	0.450582
iXLOC_009727	16	47423227	47423707	-	Novel	22.4001	0.355555	0.245353	1.44915	0.147294	0.450582
iXLOC_016186	20	71459475	71462440	-	Novel	9.72271	-0.46697	0.320997	-1.45475	0.14574	0.450582
iXLOC_019903	24	46992031	46992391	-	Novel	20.9435	0.294545	0.202907	1.45163	0.146606	0.450582
iXLOC_026927	4	54262032	54276318	-	Novel	32.7587	-0.358359	0.247716	-1.44665	0.147994	0.450946
iXLOC_008205	15	33488846	33493762	-	Novel	8.10733	-0.463234	0.320796	-1.44401	0.148735	0.451434
iXLOC_028626	5	117951900	117952610	+	Novel	8.16471	-0.4641	0.325697	-1.42494	0.154174	0.466121
iXLOC_025789	3	102875744	102876031	-	NONBTAG012575.2	13.1883	0.458885	0.323183	1.41989	0.155639	0.468728
iXLOC_016845	21	10727250	10776373	-	NONBTAG008572.2/NONBTAG008573.2	22.7992	-0.3127	0.220814	-1.41612	0.156739	0.470218
iXLOC_016845	21	10773472	10776373	-	Novel	22.7992	-0.3127	0.220814	-1.41612	0.156739	0.470218
iXLOC_027796	5	7330069	7332036	+	Novel	14.9248	0.35841	0.254071	1.41067	0.158341	0.471384
iXLOC_028617	5	117634892	117641304	+	Novel	18.1181	-0.521446	0.3694	-1.4116	0.158067	0.471384
iXLOC_017099	21	33024838	33025221	-	Novel	8.32193	0.381282	0.2711	1.40643	0.159598	0.47331
iXLOC_009313	16	21724883	21725558	-	Novel	14.8991	0.354056	0.252533	1.40202	0.16091	0.475388
iXLOC_023860	29	2752223	2758596	-	Novel	11.8576	-0.380037	0.271464	-1.39995	0.161527	0.475403
iXLOC_009547	16	46714497	46724023	-	Novel	8.17824	-0.438884	0.315147	-1.39263	0.16373	0.478265
iXLOC_013461	19	63394549	63395093	+	Novel	8.98166	-0.452812	0.324913	-1.39364	0.163426	0.478265
iXLOC_019779	24	39483926	39487544	-	Novel	112.927	-0.44682	0.321455	-1.38999	0.164532	0.478807
iXLOC_005507	13	82447022	82452175	+	Novel	7.95348	0.454197	0.328787	1.38143	0.167146	0.482798
iXLOC_026989	4	54456774	54459473	-	Novel	7.12526	-0.443932	0.321132	-1.3824	0.16685	0.482798
iXLOC_017090	21	32951847	32952735	-	Novel	13.0881	0.321157	0.234339	1.37048	0.170537	0.48601
iXLOC_027204	4	55491603	55495878	-	Novel	9.50115	0.428987	0.312917	1.37093	0.170397	0.48601
iXLOC_028714	5	454335	456457	-	Novel	25.5838	0.329258	0.239752	1.37333	0.16965	0.48601
iXLOC_028832	5	9211944	9213063	-	Novel	16.4081	-0.374074	0.273094	-1.36977	0.17076	0.48601
iXLOC_006531	14	3742427	3744760	+	Novel	12.9577	-0.338675	0.249678	-1.35645	0.174957	0.494332
iXLOC_013287	19	59591002	59706544	+	Novel	8.36856	0.398021	0.293145	1.35776	0.174539	0.494332
iXLOC_000724	1	1399217	1400465	-	Novel	41.2744	-0.243636	0.18045	-1.35016	0.176966	0.498196
iXLOC_008198	15	33475205	33480455	-	Novel	8.99961	-0.392449	0.291836	-1.34476	0.178702	0.498824
iXLOC_009713	16	47393760	47394504	-	Novel	29.1816	0.308024	0.230247	1.3378	0.180961	0.498824
iXLOC_017267	21	60888682	60890806	-	Novel	10.5289	-0.413669	0.308147	-1.34244	0.179453	0.498824
iXLOC_025109	3	115669527	115670466	+	Novel	15.4397	-0.451487	0.337546	-1.33756	0.18104	0.498824
iXLOC_028603	5	116978798	117111635	+	Novel	12.1449	-0.424475	0.316784	-1.33995	0.180262	0.498824
iXLOC_032718	8	9957956	9961776	-	Novel	7.53767	-0.429125	0.319123	-1.3447	0.178722	0.498824
iXLOC_000138	1	3435099	3438341	+	Novel	9.20432	-0.470279	0.353203	-1.33147	0.183034	0.500766
iXLOC_017083	21	32933407	33063363	-	Novel	97.8453	0.216418	0.162338	1.33313	0.182488	0.500766
iXLOC_019777	24	39480579	39480871	-	Novel	13.0609	-0.450998	0.33944	-1.32865	0.183962	0.501539
iXLOC_027097	4	54702197	54709110	-	Novel	22.4205	-0.334947	0.252521	-1.32641	0.184703	0.501797
iXLOC_013533	19	9836919	9837133	-	NONBTAG006549.2	11.7719	0.373357	0.282589	1.3212	0.186433	0.504734
iXLOC_011853	18	65519154	65520297	+	Novel	35.1992	-0.281247	0.213658	-1.31634	0.188059	0.507368
iXLOC_028600	5	116901556	116903111	+	Novel	18.169	0.297882	0.228184	1.30544	0.191742	0.515514
iXLOC_005811	13	43367353	43367825	-	Novel	22.5334	0.295882	0.227225	1.30215	0.192865	0.516746
iXLOC_011808	18	64655187	64656023	+	Novel	7.00923	-0.396316	0.305049	-1.29919	0.19388	0.51768
iXLOC_027202	4	55480777	55486364	-	Novel	18.481	0.347818	0.268785	1.29404	0.195653	0.520624
iXLOC_026916	4	54204573	54207637	-	Novel	7.61156	-0.39368	0.304698	-1.29203	0.196346	0.520684
iXLOC_019762	24	39446640	39446914	-	Novel	7.66441	-0.43583	0.339179	-1.28495	0.198808	0.525422
iXLOC_014469	2	31571734	31572206	+	Novel	10.1742	-0.353193	0.27786	-1.27112	0.203688	0.53468
iXLOC_027801	5	7338486	7339959	+	Novel	9.1414	0.345068	0.271102	1.27283	0.203077	0.53468
iXLOC_005137	13	58652642	58655609	+	Novel	16.5362	0.288897	0.229026	1.26141	0.20716	0.536545
iXLOC_009493	16	46406395	46451209	-	Novel	136.462	-0.143671	0.113388	-1.26708	0.205128	0.536545
iXLOC_022595	28	42028384	42029546	+	Novel	11.6346	-0.339145	0.268372	-1.26371	0.206333	0.536545
iXLOC_023295	29	1337180	1337992	+	Novel	36.0355	-0.259414	0.205447	-1.26268	0.206704	0.536545
iXLOC_000725	1	1401013	1402205	-	Novel	39.4747	-0.255262	0.203042	-1.25719	0.208685	0.537024
iXLOC_005820	13	43548107	43548357	-	Novel	7.40304	-0.365689	0.292232	-1.25137	0.210801	0.537024
iXLOC_019765	24	39453205	39453500	-	Novel	7.76146	-0.413161	0.330042	-1.25184	0.210627	0.537024
iXLOC_022575	28	41805846	41806226	+	Novel	6.73856	-0.374199	0.297681	-1.25704	0.208738	0.537024
iXLOC_028700	5	407897	411444	-	Novel	13.0524	0.358117	0.285675	1.25358	0.209994	0.537024
iXLOC_005504	13	82442124	82444704	+	Novel	7.0971	-0.390551	0.312767	-1.2487	0.211775	0.537743
iXLOC_001301	1	137471629	137486035	-	Novel	15.2525	0.273077	0.219375	1.2448	0.213206	0.539614
iXLOC_000016	1	275685	277263	+	Novel	15.4232	-0.313714	0.254462	-1.23285	0.217631	0.546556
iXLOC_008757	16	21778425	21779768	+	Novel	67.7248	0.219165	0.177937	1.2317	0.218059	0.546556
iXLOC_019360	24	826182	827510	-	Novel	18.8698	-0.334893	0.271413	-1.23389	0.217245	0.546556
iXLOC_006575	14	8937684	8938981	+	Novel	18.3621	-0.294062	0.239837	-1.22609	0.220165	0.549937
iXLOC_017077	21	32912255	32915276	-	Novel	67.2754	0.19663	0.160601	1.22434	0.220824	0.549937
iXLOC_028708	5	449671	450207	-	Novel	9.02591	0.378319	0.309558	1.22213	0.221659	0.550254
iXLOC_006537	14	4627778	4629437	+	Novel	10.3525	0.325676	0.268488	1.213	0.22513	0.557088
iXLOC_014470	2	31572328	31574082	+	Novel	14.7389	-0.302464	0.250106	-1.20934	0.226531	0.558777
iXLOC_006574	14	8936967	8937540	+	Novel	7.49668	0.355753	0.296001	1.20186	0.229416	0.56304
iXLOC_008014	15	85291192	85295696	+	Novel	7.07426	0.375291	0.315516	1.18945	0.234263	0.56304
iXLOC_009299	16	21689051	21689876	-	Novel	11.9014	0.318944	0.265783	1.20002	0.230133	0.56304
iXLOC_009965	16	58752788	59029980	-	Novel	15.7635	0.275693	0.232531	1.18562	0.235772	0.56304
iXLOC_014471	2	31572823	31573550	+	Novel	17.2552	-0.324888	0.273516	-1.18782	0.234904	0.56304
iXLOC_016191	20	71542885	71545156	-	Novel	10.9389	-0.376959	0.318406	-1.18389	0.236455	0.56304
iXLOC_017103	21	33054728	33055686	-	Novel	12.2314	-0.311568	0.264603	-1.17749	0.239	0.56304
iXLOC_019152	24	40297923	40300152	+	Novel	11.2491	-0.291914	0.245962	-1.18683	0.235297	0.56304
iXLOC_021971	27	28190750	28213037	-	Novel	26.496	0.326407	0.274933	1.18722	0.235139	0.56304
iXLOC_022289	28	34998692	34999001	+	Novel	7.05403	-0.384242	0.32596	-1.1788	0.238477	0.56304
iXLOC_022300	28	35310308	35310666	+	Novel	6.85027	0.366236	0.308207	1.18828	0.234723	0.56304
iXLOC_022559	28	41774726	41777522	+	Novel	46.5006	-0.304376	0.255845	-1.18969	0.234167	0.56304
iXLOC_023101	28	43295434	43299404	-	Novel	15.8756	-0.302962	0.257727	-1.17551	0.239789	0.56304
iXLOC_023272	29	1299957	1300256	+	Novel	12.0268	-0.344492	0.292914	-1.17608	0.239562	0.56304
iXLOC_025027	3	113615088	113615349	+	NONBTAG012655.2	20.2623	-0.25636	0.218787	-1.17174	0.241303	0.56304
iXLOC_027182	4	55275693	55282608	-	Novel	12.8252	0.340982	0.290692	1.173	0.240795	0.56304
iXLOC_031218	7	81844053	81851416	+	Novel	8.68296	0.3898	0.332268	1.17315	0.240736	0.56304
iXLOC_034230	9	103196509	103199306	-	Novel	14.8406	-0.342111	0.286825	-1.19275	0.232966	0.56304
iXLOC_016666	21	66159080	66159465	+	Novel	7.61747	0.365157	0.313101	1.16626	0.24351	0.563116
iXLOC_017070	21	32901362	32903366	-	Novel	40.3859	0.205891	0.176428	1.167	0.243211	0.563116
iXLOC_028627	5	117954774	117955541	+	Novel	7.82902	-0.392839	0.336578	-1.16716	0.243147	0.563116
iXLOC_009720	16	47402034	47402860	-	Novel	29.8848	-0.247586	0.212649	-1.16429	0.244305	0.563279
iXLOC_000709	1	644804	649298	-	Novel	25.0537	-0.257895	0.222471	-1.15923	0.246363	0.563739
iXLOC_019766	24	39453721	39454339	-	Novel	21.5645	-0.331288	0.285975	-1.15845	0.246681	0.563739
iXLOC_022536	28	39608276	39608991	+	Novel	12.7989	0.270537	0.233287	1.15967	0.246182	0.563739
iXLOC_028720	5	473832	476216	-	Novel	19.7505	0.26418	0.228616	1.15556	0.24786	0.564773
iXLOC_013427	19	62658732	62661368	+	Novel	14.7165	-0.272169	0.238405	-1.14162	0.253611	0.576185
iXLOC_003258	11	13148326	13148838	-	Novel	6.78325	0.343583	0.303783	1.13101	0.258049	0.583785
iXLOC_029711	6	31669692	31669966	+	NONBTAG014684.2	28.2594	-0.32771	0.289998	-1.13004	0.258458	0.583785
iXLOC_000571	1	136183165	136184077	+	Novel	9.78733	0.298667	0.268463	1.1125	0.265921	0.590347
iXLOC_006586	14	8958440	8958922	+	Novel	6.74444	-0.339175	0.304919	-1.11235	0.265989	0.590347
iXLOC_007517	15	32185796	32190129	+	Novel	89.031	0.163224	0.147166	1.10912	0.26738	0.590347
iXLOC_017254	21	60733835	60740698	-	Novel	7.6431	-0.34477	0.310891	-1.10897	0.267442	0.590347
iXLOC_019771	24	39465720	39466125	-	Novel	14.3153	-0.355497	0.319184	-1.11377	0.265379	0.590347
iXLOC_023263	29	1279218	1284472	+	Novel	181.707	0.189138	0.169818	1.11377	0.265379	0.590347
iXLOC_028863	5	9264766	9265642	-	Novel	14.6116	0.315631	0.282963	1.11545	0.264657	0.590347
iXLOC_034162	9	102491867	102501745	-	Novel	12.5161	-0.338039	0.304693	-1.10944	0.26724	0.590347
iXLOC_004910	13	45554051	45555109	+	Novel	8.95648	0.306998	0.278265	1.10326	0.269915	0.594119
iXLOC_029534	5	117432224	117499265	-	Novel	44.6046	-0.405373	0.368718	-1.09941	0.271588	0.596112
iXLOC_015508	2	135782468	135782711	-	Novel	9.78254	0.292491	0.266656	1.09688	0.272692	0.59685
iXLOC_008924	16	49394064	49394990	+	Novel	7.10933	0.311749	0.284848	1.09444	0.273761	0.597333
iXLOC_014474	2	31583399	31583659	+	Novel	7.46786	0.323931	0.2973	1.08958	0.2759	0.597333
iXLOC_022540	28	39621459	39621883	+	Novel	8.64376	0.314243	0.288326	1.08989	0.275762	0.597333
iXLOC_027618	5	207068	207775	+	Novel	7.36527	0.328698	0.301731	1.08938	0.275988	0.597333
iXLOC_017024	21	31785041	31797459	-	Novel	21.5171	0.332479	0.306137	1.08605	0.277458	0.598846
iXLOC_006314	13	70570394	70571191	-	Novel	7.00023	-0.319625	0.295612	-1.08123	0.279594	0.599952
iXLOC_016690	21	67117207	67129240	+	Novel	19.2037	0.259827	0.240653	1.07968	0.280287	0.599952
iXLOC_026718	4	119088745	119092445	+	Novel	10.3192	-0.274779	0.25393	-1.0821	0.279207	0.599952
iXLOC_017326	21	67062525	67064698	-	Novel	8.09612	-0.328788	0.305313	-1.07689	0.281529	0.600957
iXLOC_019778	24	39483090	39483325	-	Novel	8.11048	-0.365713	0.342978	-1.06629	0.286294	0.607877
iXLOC_029209	5	68834247	68835316	-	Novel	7.1296	0.322156	0.302155	1.06619	0.286336	0.607877
iXLOC_019892	24	46873345	46874634	-	Novel	12.7226	-0.334571	0.316525	-1.05701	0.290506	0.611137
iXLOC_021968	27	28183727	28187726	-	Novel	7.05346	0.364854	0.345303	1.05662	0.290685	0.611137
iXLOC_022523	28	39587742	39588469	+	Novel	14.6442	0.244633	0.231684	1.05589	0.291018	0.611137
iXLOC_026921	4	54219118	54222043	-	Novel	7.50677	-0.343055	0.323697	-1.0598	0.289234	0.611137
iXLOC_000578	1	136194296	136196197	+	Novel	17.6065	0.242682	0.231668	1.04754	0.29485	0.614808
iXLOC_022288	28	34996033	34997212	+	Novel	25.1007	-0.30749	0.293437	-1.04789	0.294688	0.614808
iXLOC_027788	5	7301724	7302654	+	Novel	7.95043	-0.30553	0.291839	-1.04691	0.29514	0.614808
iXLOC_011871	18	65888329	65889294	+	Novel	15.1482	0.264446	0.253164	1.04456	0.296224	0.615418
iXLOC_022561	28	41779563	41781083	+	Novel	26.5534	-0.272675	0.263694	-1.03406	0.301108	0.623895
iXLOC_023157	28	43824707	43825895	-	Novel	6.76575	0.354126	0.343184	1.03189	0.302126	0.62434
iXLOC_000053	1	2524430	2525281	+	Novel	9.13939	-0.315574	0.307059	-1.02773	0.304077	0.625248
iXLOC_017057	21	32860527	32863561	-	Novel	7.55747	0.289039	0.28265	1.0226	0.306496	0.625248
iXLOC_021436	26	49698070	49699108	-	Novel	12.1072	-0.281092	0.274932	-1.02241	0.306589	0.625248
iXLOC_026746	4	120306851	120312447	+	Novel	88.3054	0.164521	0.160904	1.02248	0.306553	0.625248
iXLOC_034159	9	102473189	102516651	-	Novel	17.0293	-0.339507	0.331945	-1.02278	0.306411	0.625248
iXLOC_023286	29	1324838	1325973	+	Novel	47.6043	0.203412	0.199681	1.01868	0.308353	0.6272
iXLOC_019235	24	46400644	46402423	+	Novel	29.5212	0.181953	0.179182	1.01547	0.309883	0.628667
iXLOC_022161	28	1885736	1887647	+	Novel	15.0025	0.288895	0.285049	1.01349	0.310825	0.628936
iXLOC_023281	29	1316403	1317751	+	Novel	37.8458	0.204538	0.202684	1.00915	0.312905	0.631499
iXLOC_023569	29	37046894	37047424	+	Novel	11.9104	0.251363	0.251865	0.998008	0.318276	0.640674
iXLOC_005053	13	54956065	54956556	+	Novel	20.9369	-0.209106	0.211108	-0.99052	0.32192	0.646056
iXLOC_011874	18	65891044	65892129	+	Novel	12.3684	0.25322	0.256079	0.988838	0.322742	0.646056
iXLOC_022560	28	41777662	41778237	+	Novel	12.0977	-0.305174	0.309067	-0.987405	0.323444	0.646056
iXLOC_000682	1	44765	54732	-	Novel	11.9911	-0.354003	0.364325	-0.971667	0.331216	0.658197
iXLOC_004598	12	87294341	87303429	-	Novel	18.9546	-0.253887	0.260912	-0.973077	0.330515	0.658197
iXLOC_009308	16	21720494	21720953	-	Novel	10.1721	-0.248652	0.257136	-0.967004	0.333542	0.660868
iXLOC_026922	4	54222187	54228657	-	NONBTAG013081.2/NONBTAG013082.2	14.3134	-0.253653	0.262698	-0.965566	0.334262	0.660868
iXLOC_022552	28	41756093	41759903	+	Novel	69.068	-0.226137	0.234653	-0.96371	0.335191	0.661025
iXLOC_032739	8	16241551	16246401	-	Novel	6.86264	0.307634	0.321234	0.957664	0.338232	0.665332
iXLOC_000572	1	136184266	136185182	+	Novel	8.62716	0.275977	0.288809	0.955569	0.33929	0.665728
iXLOC_000727	1	1403596	1404455	-	Novel	29.6239	-0.186276	0.195774	-0.951483	0.341359	0.668101
iXLOC_022535	28	39607724	39608095	+	Novel	7.07533	0.291981	0.308818	0.945479	0.344415	0.672387
iXLOC_000102	1	3357939	3361906	+	Novel	8.59154	-0.328551	0.350065	-0.938542	0.347966	0.674642
iXLOC_006592	14	8963484	8964160	+	Novel	7.63594	0.284965	0.303673	0.938394	0.348042	0.674642
iXLOC_023262	29	1260266	1287284	+	Novel	6.80454	-0.289216	0.308818	-0.936524	0.349003	0.674642
iXLOC_025886	3	113292592	113299775	-	Novel	9.15384	-0.331739	0.354252	-0.936448	0.349042	0.674642
iXLOC_005846	13	44870799	44891514	-	Novel	26.1608	-0.293115	0.314582	-0.931759	0.351461	0.677503
iXLOC_027101	4	54713616	54715743	-	Novel	6.84148	-0.302351	0.325038	-0.930201	0.352267	0.677503
iXLOC_001211	1	136826295	136832209	-	Novel	14.0356	0.278639	0.300205	0.928163	0.353323	0.677857
iXLOC_014502	2	31627150	31627621	+	Novel	8.49206	-0.241657	0.261002	-0.925884	0.354506	0.678451
iXLOC_004320	12	91096516	91097346	+	Novel	21.303	0.193928	0.211188	0.918272	0.358477	0.684365
iXLOC_017023	21	31782662	31784605	-	NONBTAG008669.2	13.0044	0.279822	0.306967	0.91157	0.361995	0.685144
iXLOC_019494	24	12272649	12278117	-	Novel	11.7803	0.304689	0.332965	0.915077	0.360151	0.685144
iXLOC_028859	5	9253433	9255784	-	Novel	50.0818	-0.187859	0.206262	-0.910779	0.362412	0.685144
iXLOC_034043	9	100184549	100186954	-	Novel	16.7027	0.241103	0.264162	0.912706	0.361397	0.685144
iXLOC_023966	29	29783793	29786301	-	Novel	22.9315	-0.202266	0.223389	-0.905445	0.36523	0.688795
iXLOC_025133	3	115778167	115778722	+	Novel	9.16897	-0.317806	0.352115	-0.902564	0.366757	0.690001
iXLOC_023258	29	1201638	1346246	+	Novel	7.68916	0.280286	0.314464	0.891315	0.37276	0.699601
iXLOC_028864	5	9265810	9269950	-	Novel	82.2125	0.202473	0.228868	0.884671	0.376334	0.704606
iXLOC_011807	18	64651810	64652306	+	Novel	22.1078	0.212148	0.241596	0.878108	0.379885	0.709545
iXLOC_025566	3	34569128	34569463	-	NONBTAG012078.2	9.29066	0.233303	0.270391	0.862837	0.388227	0.723387
iXLOC_000577	1	136193187	136194229	+	Novel	9.21177	0.226567	0.265996	0.851767	0.394343	0.727463
iXLOC_002907	11	79315516	79325018	+	Novel	19.1757	0.235732	0.276688	0.85198	0.394225	0.727463
iXLOC_008640	15	84098071	84102585	-	Novel	36.1041	0.170883	0.20134	0.848729	0.396032	0.727463
iXLOC_009729	16	47439296	47440074	-	Novel	33.0485	-0.175504	0.204991	-0.856153	0.391913	0.727463
iXLOC_010116	17	22702548	22702865	+	NONBTAG005839.2	12.5531	-0.256023	0.300801	-0.851139	0.394692	0.727463
iXLOC_022567	28	41791347	41792204	+	Novel	11.4918	-0.256353	0.301749	-0.849556	0.395572	0.727463
iXLOC_017068	21	32893414	32894083	-	Novel	11.8392	0.221074	0.263228	0.839856	0.400989	0.732889
iXLOC_028848	5	9233016	9233566	-	Novel	10.0769	-0.256972	0.306509	-0.838383	0.401815	0.732889
iXLOC_034102	9	102135913	102163181	-	Novel	9.05751	-0.227288	0.270446	-0.840417	0.400674	0.732889
iXLOC_005982	13	55464898	55466401	-	Novel	18.884	-0.199593	0.239111	-0.834732	0.403869	0.734909
iXLOC_000728	1	1404572	1406076	-	Novel	51.1945	-0.15481	0.185898	-0.832765	0.404977	0.735204
iXLOC_005966	13	55189139	55193274	-	Novel	86.3637	-0.222531	0.270169	-0.823674	0.410125	0.735951
iXLOC_006334	13	70865272	70866254	-	Novel	18.3439	-0.181985	0.220498	-0.825333	0.409182	0.735951
iXLOC_009363	16	23274822	23278942	-	Novel	6.88713	0.264454	0.319519	0.827662	0.407862	0.735951
iXLOC_024952	3	112339541	112343701	+	Novel	7.24077	-0.27645	0.33464	-0.826113	0.40874	0.735951
iXLOC_025679	3	78439929	78440225	-	NONBTAG012391.2	34.5317	-0.171917	0.208283	-0.825402	0.409143	0.735951
iXLOC_017100	21	33027760	33029909	-	Novel	36.9129	0.157944	0.192536	0.820337	0.412024	0.73596
iXLOC_023283	29	1321807	1322282	+	Novel	23.5006	0.18743	0.228127	0.821602	0.411304	0.73596
iXLOC_028837	5	9220950	9221837	-	Novel	12.8279	0.223845	0.27361	0.818119	0.413289	0.736527
iXLOC_006578	14	8942839	8944848	+	Novel	29.3642	-0.160033	0.197039	-0.812189	0.416683	0.739757
iXLOC_006580	14	8946015	8946689	+	Novel	9.42615	-0.219696	0.270686	-0.811627	0.417006	0.739757
iXLOC_002714	11	43996471	44002389	+	Novel	48.2783	-0.18112	0.225417	-0.803492	0.42169	0.741297
iXLOC_013269	19	59532397	59651972	+	Novel	10.321	0.257331	0.318422	0.808145	0.419007	0.741297
iXLOC_019592	24	30834877	30842878	-	Novel	13.3159	-0.191847	0.238454	-0.804547	0.421081	0.741297
iXLOC_029385	5	104262200	104262521	-	NONBTAG014380.2	16339	-0.165574	0.205434	-0.805974	0.420258	0.741297
iXLOC_002717	11	44020977	44024090	+	Novel	36.4245	0.175674	0.219235	0.801304	0.422956	0.741843
iXLOC_002709	11	43979006	43979802	+	Novel	7.34773	-0.23886	0.302705	-0.789087	0.430061	0.743892
iXLOC_002711	11	43981422	43986219	+	Novel	30.8053	0.19308	0.244539	0.78957	0.429779	0.743892
iXLOC_011245	18	19685089	19755826	+	NONBTAG006241.2	8.56958	0.240797	0.303409	0.793638	0.427406	0.743892
iXLOC_011245	18	19685089	19696421	+	Novel	8.56958	0.240797	0.303409	0.793638	0.427406	0.743892
iXLOC_019161	24	41544416	41548226	+	Novel	48.4762	0.11943	0.151342	0.789141	0.43003	0.743892
iXLOC_022160	28	1883467	1891187	+	NONBTAG020833.1	41.1634	0.194228	0.246712	0.787267	0.431125	0.743892
iXLOC_023114	28	43330087	43331427	-	Novel	7.0047	0.251875	0.32106	0.784511	0.43274	0.743892
iXLOC_023292	29	1334752	1335021	+	Novel	13.9786	-0.193934	0.245066	-0.791356	0.428736	0.743892
iXLOC_028698	5	395649	400426	-	Novel	16.3309	0.190757	0.243101	0.78468	0.432641	0.743892
iXLOC_034194	9	103107461	103109680	-	Novel	9.14225	-0.234588	0.294144	-0.797527	0.425145	0.743892
iXLOC_023264	29	1285902	1286282	+	Novel	12.5279	0.202494	0.259329	0.780838	0.434898	0.744308
iXLOC_027734	5	7003733	7118481	+	Novel	10.8684	-0.257273	0.329086	-0.781782	0.434343	0.744308
iXLOC_004635	12	88534182	88561887	-	NONBTAG003420.2	84.1665	-0.179119	0.230629	-0.776656	0.437361	0.745459
iXLOC_009711	16	47390355	47392427	-	Novel	80.6325	0.140889	0.181455	0.77644	0.437489	0.745459
iXLOC_014303	19	62998517	63003153	-	Novel	9.27082	-0.219697	0.283588	-0.774705	0.438514	0.74557
iXLOC_023124	28	43348517	43350629	-	Novel	7.82767	-0.249447	0.323088	-0.77207	0.440073	0.746586
iXLOC_022756	28	1898148	1905337	-	Novel	10.6125	0.267206	0.347555	0.768815	0.442003	0.748228
iXLOC_019770	24	39464241	39464496	-	Novel	9.88828	-0.252186	0.331225	-0.761373	0.446434	0.75245
iXLOC_027785	5	7296566	7297649	+	Novel	6.91801	-0.221787	0.290981	-0.762205	0.445938	0.75245
iXLOC_027637	5	1368997	1370293	+	Novel	41.8232	0.143899	0.189698	0.758569	0.44811	0.75364
iXLOC_025967	3	118186471	118190355	-	Novel	11.9641	-0.215335	0.284994	-0.755576	0.449903	0.755021
iXLOC_019814	24	42884283	42886768	-	Novel	12.481	0.18919	0.251199	0.753149	0.45136	0.755834
iXLOC_007714	15	50831428	50846133	+	Novel	18.7407	0.229936	0.305976	0.751484	0.452361	0.755881
iXLOC_026924	4	54230068	54233852	-	Novel	7.66141	-0.214775	0.286823	-0.748805	0.453975	0.756949
iXLOC_002910	11	79365601	79372004	+	Novel	9.7365	0.238077	0.320902	0.741901	0.458147	0.760642
iXLOC_027799	5	7335136	7336812	+	Novel	12.3903	-0.191895	0.258594	-0.742071	0.458044	0.760642
iXLOC_016850	21	10760046	10769088	-	Novel	14.3405	-0.19673	0.266486	-0.738239	0.460369	0.762701
iXLOC_005983	13	55469610	55480737	-	Novel	14.8731	-0.189581	0.258057	-0.734647	0.462554	0.763947
iXLOC_033340	9	2105887	2106183	+	NONBTAG016699.2	96.5151	-0.151234	0.206105	-0.733772	0.463088	0.763947
iXLOC_004226	12	87685314	87691023	+	Novel	31.5268	-0.150327	0.205982	-0.729805	0.465509	0.764695
iXLOC_026384	4	56201577	56208944	+	Novel	75.5888	0.152138	0.208348	0.730212	0.46526	0.764695
iXLOC_023268	29	1289380	1290143	+	Novel	19.7611	-0.188145	0.259877	-0.723977	0.46908	0.768935
iXLOC_011877	18	65893758	65894626	+	Novel	10.9849	-0.190382	0.265876	-0.716056	0.473957	0.775294
iXLOC_005929	13	54056235	54068706	-	Novel	22.6102	0.195171	0.275965	0.707231	0.479423	0.779313
iXLOC_017078	21	32915383	32916579	-	Novel	27.0559	0.133584	0.188782	0.707609	0.479188	0.779313
iXLOC_018879	24	2815011	2817392	+	Novel	34.0717	0.16105	0.227341	0.708407	0.478692	0.779313
iXLOC_009709	16	47388170	47388717	-	Novel	20.3045	0.181912	0.258306	0.704248	0.481278	0.780632
iXLOC_023242	29	273093	274276	+	Novel	9.19138	0.221991	0.315913	0.702698	0.482244	0.780632
iXLOC_014482	2	31601907	31603107	+	Novel	17.2037	-0.154656	0.221241	-0.699038	0.484528	0.782699
iXLOC_012528	18	65516777	65519318	-	Novel	6.85514	0.247266	0.356519	0.693556	0.487961	0.782795
iXLOC_017088	21	32939883	32942145	-	Novel	30.1584	0.130037	0.18991	0.684732	0.493513	0.782795
iXLOC_019458	24	12134057	12139419	-	Novel	6.74446	-0.246746	0.358787	-0.687724	0.491626	0.782795
iXLOC_022566	28	41790481	41791222	+	Novel	8.30069	-0.214932	0.312983	-0.68672	0.492259	0.782795
iXLOC_023119	28	43336387	43341438	-	Novel	18.3255	-0.170012	0.246954	-0.688435	0.491179	0.782795
iXLOC_023290	29	1330397	1330863	+	Novel	22.6513	0.159855	0.231681	0.689976	0.490209	0.782795
iXLOC_024019	29	33156058	33159658	-	Novel	8.89906	0.244323	0.356274	0.685773	0.492856	0.782795
iXLOC_028850	5	9236638	9237989	-	Novel	24.6438	-0.170487	0.249065	-0.684508	0.493655	0.782795
iXLOC_032040	8	16970356	16972187	+	Novel	8.83368	0.212717	0.30929	0.687758	0.491605	0.782795
iXLOC_000726	1	1402788	1403201	-	Novel	15.868	-0.161337	0.236322	-0.6827	0.494796	0.783008
iXLOC_014341	19	63742869	63744665	-	Novel	6.91981	-0.239041	0.354399	-0.674498	0.499995	0.787199
iXLOC_019234	24	46392229	46406010	+	Novel	202.815	0.0883266	0.131257	0.672926	0.500994	0.787199
iXLOC_023127	28	43353732	43356003	-	Novel	9.25294	0.208676	0.308639	0.676114	0.498968	0.787199
iXLOC_025996	3	119775269	119775863	-	Novel	20.5336	-0.201259	0.300143	-0.670545	0.50251	0.787199
iXLOC_027613	5	72717	72997	+	Novel	39.3246	0.156445	0.232943	0.671603	0.501837	0.787199
iXLOC_014515	2	32773982	32776253	+	Novel	6.82953	-0.193142	0.289449	-0.667275	0.504596	0.787356
iXLOC_024014	29	33012094	33015064	-	Novel	23.9657	0.130814	0.196061	0.667211	0.504637	0.787356
iXLOC_018856	24	720334	723112	+	Novel	30.0061	0.215486	0.324038	0.665001	0.50605	0.787977
iXLOC_028218	5	63091055	63091302	+	NONBTAG014063.2	100.047	0.127121	0.191825	0.662692	0.507528	0.788698
iXLOC_022526	28	39591495	39592313	+	Novel	19.5926	0.143095	0.216778	0.6601	0.50919	0.789702
iXLOC_027189	4	55331397	55346168	-	Novel	17.2585	0.190639	0.290257	0.656795	0.511312	0.791414
iXLOC_026393	4	56605716	56620203	+	Novel	55.5569	-0.142936	0.218532	-0.654074	0.513064	0.792547
iXLOC_003406	11	42630628	42845834	-	NONBTAG002435.2	8.79513	-0.218459	0.33617	-0.649845	0.515792	0.79518
iXLOC_005985	13	55472565	55474566	-	Novel	22.5715	0.132439	0.207766	0.637443	0.523836	0.804389
iXLOC_027827	5	7373815	7375611	+	Novel	9.13196	0.175864	0.275519	0.638301	0.523278	0.804389
iXLOC_009712	16	47392478	47393555	-	Novel	42.0985	-0.118625	0.188764	-0.628431	0.529722	0.80862
iXLOC_023223	28	46249276	46252520	-	Novel	12.3739	0.209909	0.334861	0.626855	0.530755	0.80862
iXLOC_023284	29	1322580	1322914	+	Novel	18.0007	0.144492	0.230222	0.627619	0.530253	0.80862
iXLOC_026333	4	43796712	43797026	+	NONBTAG012970.2	19.7417	0.130814	0.208267	0.628109	0.529933	0.80862
iXLOC_016993	21	31007427	31008729	-	Novel	9.05686	-0.180208	0.288806	-0.623975	0.532644	0.809911
iXLOC_009505	16	46445916	46447509	-	Novel	10.0101	-0.173683	0.280274	-0.619691	0.535461	0.810578
iXLOC_011870	18	65774093	65774463	+	Novel	8.15893	-0.204789	0.331078	-0.618551	0.536212	0.810578
iXLOC_023123	28	43345923	43347776	-	Novel	7.63907	-0.187792	0.302802	-0.620181	0.535138	0.810578
iXLOC_000729	1	1406479	1406749	-	Novel	11.6762	-0.173968	0.284613	-0.611244	0.541038	0.813726
iXLOC_002187	10	42877895	42878191	-	NONBTAG001517.2	77.3748	-0.12732	0.207838	-0.612591	0.540147	0.813726
iXLOC_009301	16	21706883	21708484	-	Novel	9.45913	0.154902	0.253991	0.609874	0.541945	0.813726
iXLOC_029233	5	69584002	69585015	-	Novel	44.9051	0.126423	0.20757	0.609061	0.542484	0.813726
iXLOC_022564	28	41786435	41786895	+	Novel	7.91725	-0.180502	0.297617	-0.606492	0.544188	0.814709
iXLOC_002721	11	44036351	44041333	+	Novel	22.4258	-0.151605	0.251869	-0.601921	0.547226	0.817683
iXLOC_004571	12	86993066	87063460	-	Novel	13.4072	-0.167891	0.281899	-0.595572	0.551461	0.819283
iXLOC_015762	20	63824239	63826449	+	Novel	11.7548	-0.198501	0.332804	-0.596452	0.550873	0.819283
iXLOC_034010	9	97220037	97395406	-	Novel	565.313	0.132315	0.221843	0.596435	0.550884	0.819283
iXLOC_000587	1	136206486	136207318	+	Novel	8.75905	0.164493	0.27954	0.588441	0.556236	0.823859
iXLOC_011833	18	65035000	65037741	+	Novel	28.2271	-0.124935	0.212544	-0.587807	0.556662	0.823859
iXLOC_014468	2	31569917	31571628	+	Novel	38.8426	-0.126396	0.215743	-0.585864	0.557967	0.824221
iXLOC_009714	16	47394579	47394958	-	Novel	14.5702	-0.150932	0.260408	-0.579598	0.562185	0.827307
iXLOC_014483	2	31603279	31603937	+	Novel	8.66876	-0.167086	0.288204	-0.579748	0.562084	0.827307
iXLOC_028691	5	366523	367786	-	Novel	10.1186	0.167881	0.290472	0.577961	0.56329	0.827366
iXLOC_000054	1	2525435	2528489	+	Novel	17.4953	0.157583	0.280101	0.562593	0.573712	0.829397
iXLOC_005136	13	58651631	58652481	+	Novel	8.49082	0.158884	0.283624	0.560193	0.575348	0.829397
iXLOC_006422	13	81872355	81872823	-	Novel	10.8338	0.140219	0.246529	0.568772	0.569511	0.829397
iXLOC_017063	21	32874540	32875396	-	Novel	9.13156	0.161898	0.288593	0.560993	0.574802	0.829397
iXLOC_019041	24	30971851	30974155	+	Novel	16.6436	-0.150093	0.263452	-0.569717	0.56887	0.829397
iXLOC_022537	28	39609707	39610282	+	Novel	11.9684	0.143678	0.250511	0.573539	0.56628	0.829397
iXLOC_025905	3	113673528	113675895	-	Novel	38.956	-0.0920227	0.162248	-0.567172	0.570597	0.829397
iXLOC_027247	4	55732086	55757262	-	Novel	10.1471	-0.197035	0.344952	-0.571196	0.567867	0.829397
iXLOC_027822	5	7363937	7365399	+	Novel	8.05103	0.15871	0.281367	0.564066	0.572709	0.829397
iXLOC_032091	8	18011612	18022467	+	Novel	7.91446	0.199631	0.354599	0.562976	0.573451	0.829397
iXLOC_000778	1	6176073	6177940	-	Novel	39.6107	-0.110695	0.201424	-0.549561	0.582621	0.833015
iXLOC_002960	11	81585151	81693966	+	Novel	11.7087	0.17386	0.322355	0.539342	0.589651	0.833015
iXLOC_005299	13	70494265	70495577	+	Novel	27.5497	-0.118075	0.218904	-0.539391	0.589617	0.833015
iXLOC_006324	13	70606583	70617954	-	Novel	71.7361	-0.0904072	0.166306	-0.543618	0.586704	0.833015
iXLOC_014475	2	31588146	31589203	+	Novel	16.173	-0.162984	0.299926	-0.543415	0.586844	0.833015
iXLOC_017064	21	32875510	32878471	-	Novel	38.1388	-0.0966567	0.175077	-0.55208	0.580893	0.833015
iXLOC_022551	28	41752549	41755893	+	Novel	62.3475	-0.133983	0.246279	-0.544031	0.58642	0.833015
iXLOC_024045	29	36770973	36772882	-	Novel	17.2739	-0.128891	0.238916	-0.539484	0.589553	0.833015
iXLOC_024608	3	46837609	46837822	+	NONBTAG012156.2	12.2556	0.128078	0.233417	0.548711	0.583204	0.833015
iXLOC_024959	3	112353721	112381104	+	Novel	14.1682	-0.182373	0.334761	-0.544786	0.5859	0.833015
iXLOC_024962	3	112366077	112370255	+	Novel	6.90513	-0.196743	0.355964	-0.552704	0.580466	0.833015
iXLOC_005105	13	58056790	58065684	+	Novel	23.6034	0.124638	0.232516	0.536043	0.591929	0.833123
iXLOC_005988	13	55481576	55482073	-	Novel	7.07768	0.163999	0.309474	0.52993	0.59616	0.833123
iXLOC_014496	2	31619377	31619957	+	Novel	10.1481	0.135517	0.255558	0.530281	0.595917	0.833123
iXLOC_017059	21	32864064	32864457	-	Novel	6.78675	-0.157946	0.297462	-0.530978	0.595434	0.833123
iXLOC_019812	24	42872530	42874274	-	Novel	8.79991	-0.174831	0.326808	-0.534965	0.592674	0.833123
iXLOC_020249	25	10728231	10732877	+	Novel	7.124	-0.177882	0.334834	-0.531256	0.595241	0.833123
iXLOC_011245	18	19685089	19755826	+	NONBTAG006241.2	10.335	0.168962	0.322239	0.524336	0.600045	0.837047
iXLOC_011245	18	19685089	19696421	+	Novel	10.335	0.168962	0.322239	0.524336	0.600045	0.837047
iXLOC_028838	5	9222125	9222603	-	Novel	8.14506	-0.160605	0.309015	-0.519732	0.60325	0.84001
iXLOC_009365	16	23283430	23291519	-	Novel	13.7523	0.162207	0.313838	0.516849	0.605262	0.841303
iXLOC_009726	16	47416179	47417529	-	Novel	66.5185	0.0958393	0.186445	0.514036	0.607227	0.842527
iXLOC_016849	21	10754514	10759822	-	Novel	13.1006	-0.124547	0.245364	-0.507603	0.611732	0.847265
iXLOC_005922	13	53464147	53464598	-	Novel	10.5886	0.128278	0.255684	0.501705	0.615875	0.847491
iXLOC_009722	16	47409604	47410737	-	Novel	50.0504	0.0901716	0.180815	0.498694	0.617995	0.847491
iXLOC_011814	18	64663588	64664292	+	Novel	7.40814	0.144529	0.287458	0.502782	0.615118	0.847491
iXLOC_015526	2	136646214	136781430	-	Novel	157.012	-0.161877	0.320918	-0.504419	0.613967	0.847491
iXLOC_016803	21	790633	799440	-	Novel	27.9379	-0.130255	0.261523	-0.498063	0.618439	0.847491
iXLOC_023271	29	1299339	1299820	+	Novel	12.9975	-0.137546	0.275873	-0.498585	0.618072	0.847491
iXLOC_026441	4	69759814	69777272	+	Novel	41.1936	0.100829	0.204124	0.493959	0.621335	0.84996
iXLOC_006557	14	8151291	8152461	+	Novel	8.46035	-0.145306	0.304433	-0.477301	0.633148	0.85122
iXLOC_007509	15	31615504	31618629	+	Novel	256.879	0.0565017	0.115056	0.491081	0.623369	0.85122
iXLOC_009172	16	913422	918160	-	Novel	8.51447	-0.148758	0.313811	-0.474038	0.635473	0.85122
iXLOC_009283	16	21645060	21647476	-	Novel	28.9406	0.0961127	0.200638	0.479036	0.631913	0.85122
iXLOC_009715	16	47395143	47395973	-	Novel	44.4068	-0.0950311	0.200764	-0.473346	0.635966	0.85122
iXLOC_011832	18	65029858	65031794	+	Novel	27.0548	-0.107722	0.224868	-0.479045	0.631907	0.85122
iXLOC_014499	2	31622970	31623495	+	Novel	10.189	-0.133972	0.276986	-0.483676	0.628616	0.85122
iXLOC_015774	20	63841271	63843728	+	Novel	10.9194	-0.162259	0.339522	-0.477905	0.632718	0.85122
iXLOC_015800	20	66612814	66617461	+	Novel	63.4526	-0.135102	0.283236	-0.476994	0.633367	0.85122
iXLOC_023276	29	1307236	1307635	+	Novel	11.583	0.123493	0.261304	0.472601	0.636498	0.85122
iXLOC_023282	29	1317821	1319597	+	Novel	45.3749	-0.0911359	0.186685	-0.488179	0.625423	0.85122
iXLOC_027595	4	120526538	120538996	-	Novel	77.2438	-0.151345	0.312778	-0.483874	0.628475	0.85122
iXLOC_028616	5	117445418	117590406	+	Novel	1106.79	0.148808	0.30997	0.480072	0.631176	0.85122
iXLOC_009281	16	21637376	21642937	-	Novel	77.2714	0.0652364	0.139299	0.468318	0.639557	0.852045
iXLOC_017065	21	32879123	32879513	-	Novel	7.10137	0.13848	0.296484	0.467073	0.640448	0.852045
iXLOC_024000	29	32457503	32459943	-	Novel	6.81665	-0.139591	0.297755	-0.468814	0.639203	0.852045
iXLOC_027250	4	55738156	55742494	-	Novel	8.19423	0.153837	0.330406	0.465601	0.641501	0.852045
iXLOC_008270	15	41408728	41409024	-	NONBTAG004897.2	73.7962	-0.094975	0.206157	-0.460692	0.64502	0.8538
iXLOC_023294	29	1336617	1336833	+	Novel	10.7339	-0.118487	0.256668	-0.461637	0.644342	0.8538
iXLOC_013529	19	9810551	9810763	-	NONBTAG006545.2	761.608	-0.138839	0.303373	-0.45765	0.647204	0.855128
iXLOC_013530	19	9817745	9817959	-	NONBTAG006546.2	10.5419	0.11673	0.259831	0.449254	0.653249	0.855128
iXLOC_014492	2	31612890	31613380	+	Novel	8.43956	-0.12351	0.271813	-0.454393	0.649546	0.855128
iXLOC_020380	25	27001814	27002052	+	NONBTAG010365.2	15.554	0.117744	0.260675	0.45169	0.651492	0.855128
iXLOC_023277	29	1307999	1308719	+	Novel	21.3818	0.112219	0.247494	0.453423	0.650244	0.855128
iXLOC_025043	3	114135302	114153249	+	Novel	59.7747	0.125695	0.278612	0.451146	0.651884	0.855128
iXLOC_028858	5	9251019	9253289	-	Novel	47.4448	-0.109199	0.243428	-0.448591	0.653727	0.855128
iXLOC_009289	16	21655273	21655728	-	Novel	9.33552	-0.115361	0.258176	-0.446831	0.654997	0.855349
iXLOC_025240	3	121021279	121023405	+	Novel	7.40957	-0.139342	0.315265	-0.441984	0.658501	0.858481
iXLOC_016683	21	66663170	66664257	+	Novel	11.0066	-0.112659	0.259717	-0.433775	0.664452	0.863343
iXLOC_019810	24	42845278	42847114	-	Novel	13.2458	-0.108	0.248866	-0.433969	0.664311	0.863343
iXLOC_004992	13	53576860	53584547	+	Novel	9.09346	0.119414	0.276947	0.431181	0.666336	0.863557
iXLOC_014478	2	31594041	31595198	+	Novel	17.3489	-0.107306	0.249265	-0.43049	0.666839	0.863557
iXLOC_000065	1	3050373	3050701	+	Novel	8.00511	0.115865	0.270227	0.428768	0.668092	0.863683
iXLOC_034098	9	102127696	102131101	-	Novel	11.2958	0.110489	0.258573	0.427302	0.66916	0.863683
iXLOC_021928	27	28001980	28266735	-	Novel	76.33	0.12876	0.304876	0.422334	0.672781	0.866917
iXLOC_024016	29	33020743	33024459	-	Novel	36.0589	0.0785484	0.187497	0.418932	0.675266	0.868678
iXLOC_028836	5	9219208	9236566	-	Novel	33.3708	-0.103575	0.252801	-0.409709	0.682019	0.875916
iXLOC_011872	18	65889414	65890462	+	Novel	13.0042	0.102948	0.253446	0.406194	0.6846	0.87778
iXLOC_005292	13	70139516	70141528	+	Novel	8.1288	-0.0761273	0.188593	-0.403659	0.686464	0.877946
iXLOC_028856	5	9243521	9244648	-	Novel	24.3236	-0.0989477	0.245562	-0.402944	0.68699	0.877946
iXLOC_006287	13	70289624	70294601	-	Novel	12.242	0.129936	0.326652	0.397781	0.690792	0.880517
iXLOC_009723	16	47410949	47411588	-	Novel	31.4237	-0.086427	0.218472	-0.395598	0.692401	0.880517
iXLOC_012523	18	65372009	65373313	-	Novel	18.5027	0.099774	0.251623	0.396522	0.69172	0.880517
iXLOC_009197	16	2036605	2037067	-	Novel	11.2494	-0.112757	0.287287	-0.392489	0.694697	0.881993
iXLOC_011855	18	65535100	65537138	+	Novel	19.4817	-0.0921223	0.235696	-0.390852	0.695907	0.882087
iXLOC_028860	5	9255838	9259706	-	Novel	87.7562	0.0890618	0.230318	0.38669	0.698985	0.884547
iXLOC_009294	16	21679753	21681707	-	Novel	26.6455	0.0776197	0.202086	0.384093	0.70091	0.885539
iXLOC_017027	21	31798676	31799692	-	Novel	7.72324	0.124422	0.330118	0.376902	0.706247	0.890834
iXLOC_001291	1	137396962	137404988	-	Novel	7.74852	-0.101759	0.276237	-0.368375	0.712594	0.893104
iXLOC_014966	2	136670889	136696643	+	Novel	82.6518	-0.0791832	0.213772	-0.37041	0.711077	0.893104
iXLOC_017071	21	32903644	32904460	-	Novel	13.9554	0.0873027	0.235906	0.370074	0.711327	0.893104
iXLOC_017075	21	32908018	32908633	-	Novel	8.94697	-0.107207	0.29108	-0.368307	0.712644	0.893104
iXLOC_000742	1	2240187	2247518	-	Novel	6.88502	-0.105697	0.300878	-0.351294	0.725368	0.89825
iXLOC_005300	13	70495717	70496043	+	Novel	7.83912	0.10998	0.315456	0.348639	0.727361	0.89825
iXLOC_006292	13	70356942	70361585	-	Novel	14.4255	-0.100723	0.295089	-0.341332	0.732854	0.89825
iXLOC_009718	16	47399867	47401249	-	Novel	67.0485	0.0618207	0.181083	0.341395	0.732806	0.89825
iXLOC_013400	19	61859608	61861579	+	Novel	21.7934	-0.0832057	0.230924	-0.360317	0.71861	0.89825
iXLOC_013528	19	9798918	9799131	-	NONBTAG006544.2	10662.7	-0.0965717	0.273436	-0.353178	0.723955	0.89825
iXLOC_017093	21	32986067	32987389	-	Novel	17.7605	0.0760189	0.224806	0.338154	0.735247	0.89825
iXLOC_019148	24	40285893	40288230	+	Novel	9.7115	-0.0976927	0.287457	-0.339852	0.733968	0.89825
iXLOC_020235	25	10546773	10552138	+	Novel	7.99824	-0.101664	0.285429	-0.356178	0.721707	0.89825
iXLOC_022282	28	34904632	34905565	+	Novel	13.4193	-0.0909515	0.268392	-0.338876	0.734703	0.89825
iXLOC_022662	28	43151429	43153324	+	Novel	35.132	-0.0708424	0.200039	-0.354143	0.723232	0.89825
iXLOC_023270	29	1294491	1296006	+	Novel	39.7336	-0.0800759	0.231191	-0.346363	0.72907	0.89825
iXLOC_023293	29	1335262	1336519	+	Novel	55.149	0.0627068	0.179372	0.349592	0.726645	0.89825
iXLOC_027808	5	7345808	7346808	+	Novel	7.20258	-0.0995362	0.291837	-0.341067	0.733053	0.89825
iXLOC_028613	5	117377386	117600513	+	Novel	36.3961	0.123398	0.357069	0.345587	0.729653	0.89825
iXLOC_028855	5	9241551	9243272	-	Novel	32.8796	0.0752029	0.215723	0.348609	0.727383	0.89825
iXLOC_006571	14	8928595	8930012	+	Novel	22.3175	-0.0645523	0.194549	-0.331805	0.740037	0.902682
iXLOC_017074	21	32906693	32907287	-	Novel	10.2446	0.0966524	0.296522	0.325954	0.744459	0.905235
iXLOC_028842	5	9226099	9226492	-	Novel	7.4183	0.106671	0.327192	0.32602	0.744409	0.905235
iXLOC_012506	18	64823430	64825198	-	Novel	12.1777	0.0936955	0.290855	0.322138	0.747348	0.907327
iXLOC_009592	16	46892526	46900888	-	Novel	22.3272	0.0692598	0.220931	0.31349	0.753908	0.912033
iXLOC_009719	16	47401489	47401914	-	Novel	18.8006	0.0721835	0.230628	0.312987	0.754291	0.912033
iXLOC_022602	28	42034615	42036251	+	Novel	17.497	0.0732408	0.234455	0.312388	0.754746	0.912033
iXLOC_015760	20	63817546	63819046	+	Novel	9.80309	-0.103428	0.338258	-0.305765	0.759783	0.916695
iXLOC_006320	13	70595361	70596957	-	Novel	16.2358	0.0716832	0.240497	0.298063	0.765655	0.918077
iXLOC_006332	13	70859555	70860395	-	Novel	13.0332	0.07454	0.249163	0.299162	0.764817	0.918077
iXLOC_006590	14	8962270	8962893	+	Novel	6.90064	0.087299	0.290847	0.300154	0.764059	0.918077
iXLOC_023279	29	1309917	1310165	+	Novel	8.35698	-0.0892327	0.2993	-0.298138	0.765598	0.918077
iXLOC_004861	13	43399948	43400831	+	Novel	7.88437	0.0923156	0.313667	0.29431	0.768521	0.918978
iXLOC_011263	18	21120625	21122719	+	Novel	27.3531	-0.0728093	0.248977	-0.292434	0.769955	0.918978
iXLOC_027793	5	7322919	7333072	+	Novel	7.66338	0.0880254	0.300764	0.292673	0.769772	0.918978
iXLOC_005009	13	53784680	53801894	+	Novel	13.4813	-0.0716171	0.247578	-0.289271	0.772374	0.920452
iXLOC_005967	13	55191071	55191567	-	Novel	9.07087	0.0868451	0.314781	0.27589	0.782632	0.921984
iXLOC_008936	16	49409912	49411899	+	Novel	7.73083	-0.0784538	0.285065	-0.275213	0.783152	0.921984
iXLOC_014183	19	59488902	59492067	-	Novel	134.437	-0.0459733	0.165106	-0.278447	0.780669	0.921984
iXLOC_017054	21	32858395	32858717	-	Novel	7.15052	-0.0789876	0.283622	-0.278496	0.780632	0.921984
iXLOC_017094	21	32987495	32988706	-	Novel	14.1993	0.0732231	0.257771	0.284062	0.776363	0.921984
iXLOC_023269	29	1293226	1293516	+	Novel	10.6194	-0.0854241	0.304814	-0.28025	0.779286	0.921984
iXLOC_028841	5	9224530	9224897	-	Novel	8.12201	0.0835265	0.303375	0.275324	0.783067	0.921984
iXLOC_028854	5	9239896	9240398	-	Novel	12.076	-0.086596	0.30898	-0.280264	0.779275	0.921984
iXLOC_027800	5	7337288	7337998	+	Novel	6.99828	0.0872498	0.318966	0.27354	0.784438	0.922101
iXLOC_006289	13	70308146	70314355	-	Novel	9.87044	-0.0893049	0.328452	-0.271896	0.785702	0.922191
iXLOC_000073	1	3271433	3274371	+	Novel	9.56269	0.0798378	0.303281	0.263247	0.79236	0.924921
iXLOC_002716	11	44016297	44020110	+	Novel	23.906	-0.0643306	0.248201	-0.259187	0.795491	0.924921
iXLOC_005821	13	43549617	43551283	-	Novel	19.8407	0.0583833	0.223588	0.26112	0.794	0.924921
iXLOC_007190	14	29827420	29829308	-	Novel	6.98531	-0.0810433	0.308799	-0.262447	0.792977	0.924921
iXLOC_019370	24	940614	940856	-	Novel	7.03944	0.07373	0.285708	0.25806	0.79636	0.924921
iXLOC_022596	28	42029648	42031038	+	Novel	13.385	-0.0653593	0.24682	-0.264805	0.791159	0.924921
iXLOC_028846	5	9231329	9231589	-	Novel	8.71233	0.0827318	0.315812	0.261965	0.793348	0.924921
iXLOC_027794	5	7323205	7324819	+	Novel	11.2835	-0.0680901	0.267825	-0.254234	0.799315	0.926967
iXLOC_017080	21	32926077	32927823	-	Novel	13.5301	0.0617528	0.246599	0.250418	0.802264	0.929001
iXLOC_000711	1	655627	658152	-	Novel	11.8071	0.0662939	0.270024	0.245511	0.806061	0.929242
iXLOC_012525	18	65375244	65375846	-	Novel	8.31844	-0.0735043	0.296869	-0.247598	0.804445	0.929242
iXLOC_023280	29	1312625	1313288	+	Novel	21.1206	0.0541987	0.220287	0.246036	0.805654	0.929242
iXLOC_010810	17	52561063	52562702	-	NONBTAG005950.2	8.53993	0.0640018	0.265488	0.241073	0.809499	0.929847
iXLOC_027615	5	201153	203254	+	Novel	6.92191	-0.0788639	0.326312	-0.241683	0.809026	0.929847
iXLOC_033690	9	103557455	103564469	+	Novel	8.74042	0.0774092	0.32227	0.2402	0.810175	0.929847
iXLOC_022598	28	42031782	42032797	+	Novel	10.0411	-0.0613932	0.257402	-0.238511	0.811484	0.929976
iXLOC_000140	1	3439649	3442068	+	Novel	7.57877	-0.079287	0.343343	-0.230927	0.817372	0.931229
iXLOC_006307	13	70559564	70560861	-	Novel	12.5492	-0.0634841	0.274032	-0.231667	0.816797	0.931229
iXLOC_025242	3	121027047	121046571	+	Novel	15.3587	-0.0544226	0.235139	-0.231448	0.816966	0.931229
iXLOC_025904	3	113668793	113672230	-	Novel	9.18778	0.0743365	0.316336	0.234992	0.814215	0.931229
iXLOC_021189	26	49317848	49318054	+	Novel	6.9806	-0.0655068	0.287404	-0.227926	0.819704	0.932518
iXLOC_009293	16	21679007	21679604	-	Novel	9.74673	0.0569485	0.262852	0.216656	0.828476	0.933823
iXLOC_014298	19	62978670	63032835	-	Novel	7.35422	-0.0663015	0.294813	-0.224894	0.822062	0.933823
iXLOC_016665	21	66157257	66158216	+	Novel	18.902	0.0458974	0.212837	0.215646	0.829264	0.933823
iXLOC_021190	26	49318310	49318572	+	Novel	7.4536	-0.0600189	0.27773	-0.216106	0.828905	0.933823
iXLOC_023111	28	43316580	43325468	-	Novel	36.1089	0.0465062	0.213979	0.21734	0.827943	0.933823
iXLOC_025880	3	112945550	112947468	-	Novel	11.5958	0.0567268	0.255207	0.222278	0.824098	0.933823
iXLOC_027756	5	7168422	7293761	+	Novel	18.8914	-0.0605614	0.28023	-0.216113	0.8289	0.933823
iXLOC_018925	24	12972237	12981304	+	Novel	12.6827	0.0560653	0.263088	0.213105	0.831245	0.9347
iXLOC_007520	15	32193143	32193917	+	Novel	7.78406	0.0597351	0.291951	0.204607	0.83788	0.939783
iXLOC_011854	18	65532486	65533064	+	Novel	8.28645	-0.062282	0.30731	-0.202668	0.839395	0.939783
iXLOC_028847	5	9231954	9232690	-	Novel	12.1695	-0.0545992	0.267548	-0.204072	0.838297	0.939783
iXLOC_014211	19	61466521	61591664	-	Novel	25.5362	0.059725	0.299604	0.199346	0.841992	0.941335
iXLOC_009202	16	2043088	2044032	-	Novel	14.955	0.0526781	0.273108	0.192884	0.84705	0.945574
iXLOC_022603	28	42037400	42038875	+	Novel	13.6259	-0.0549202	0.28695	-0.191393	0.848218	0.945574
iXLOC_002705	11	43957043	44034560	+	Novel	107.3	-0.0361224	0.213129	-0.169486	0.865414	0.945748
iXLOC_002892	11	78925570	78926816	+	Novel	8.86486	-0.0494366	0.286819	-0.172362	0.863153	0.945748
iXLOC_009310	16	21721813	21723455	-	Novel	28.7451	0.0348195	0.190419	0.182857	0.85491	0.945748
iXLOC_011811	18	64657807	64659446	+	Novel	12.9119	-0.0457605	0.246132	-0.185918	0.852509	0.945748
iXLOC_014473	2	31581603	31585969	+	Novel	75.9448	-0.0311111	0.183017	-0.16999	0.865018	0.945748
iXLOC_016804	21	799542	805717	-	Novel	19.1184	-0.0587262	0.32393	-0.181293	0.856137	0.945748
iXLOC_016987	21	30814475	30817501	-	Novel	10.2998	0.0540036	0.309216	0.174647	0.861357	0.945748
iXLOC_017028	21	31807087	31809355	-	Novel	15.5044	0.055475	0.317376	0.174793	0.861243	0.945748
iXLOC_017076	21	32909276	32909938	-	Novel	11.5075	-0.0494797	0.261252	-0.189395	0.849783	0.945748
iXLOC_019405	24	2815000	2817413	-	Novel	9.08713	-0.0512437	0.295459	-0.173437	0.862308	0.945748
iXLOC_021980	27	28298213	28310420	-	Novel	12.1441	-0.0443889	0.254192	-0.174628	0.861372	0.945748
iXLOC_027790	5	7310741	7312072	+	Novel	8.80001	0.053206	0.288624	0.184344	0.853744	0.945748
iXLOC_028844	5	9230364	9230791	-	Novel	7.90974	-0.0517996	0.303921	-0.170438	0.864666	0.945748
iXLOC_034106	9	102174670	102181691	-	Novel	20.7756	-0.038179	0.206622	-0.184777	0.853404	0.945748
iXLOC_009200	16	2040466	2042423	-	Novel	26.8704	-0.0401757	0.241463	-0.166384	0.867855	0.946535
iXLOC_019150	24	40292775	40295262	+	Novel	11.5496	-0.0446185	0.269641	-0.165474	0.868571	0.946535
iXLOC_017082	21	32931407	32932657	-	Novel	13.417	0.0429153	0.265578	0.161592	0.871627	0.948536
iXLOC_003648	11	78963502	78969501	-	Novel	74.1919	-0.0280598	0.187381	-0.149748	0.880964	0.954685
iXLOC_021191	26	49339789	49340097	+	Novel	9.36565	-0.0394913	0.262289	-0.150564	0.88032	0.954685
iXLOC_028834	5	9218512	9220828	-	Novel	6.76507	0.0474242	0.312819	0.151603	0.8795	0.954685
iXLOC_014463	2	31561788	31563313	+	Novel	33.1263	0.0300322	0.208236	0.144222	0.885325	0.958075
iXLOC_000576	1	136190336	136191293	+	Novel	8.10256	0.0372544	0.270205	0.137874	0.89034	0.95967
iXLOC_014500	2	31623737	31624518	+	Novel	13.8553	0.0346937	0.252015	0.137665	0.890505	0.95967
iXLOC_020731	25	10742415	10743465	-	Novel	12.4805	-0.0392351	0.279308	-0.140472	0.888287	0.95967
iXLOC_022538	28	39616405	39617019	+	Novel	10.8316	-0.037704	0.280632	-0.134354	0.893123	0.959829
iXLOC_025879	3	112942987	112945192	-	Novel	12.3407	-0.0325512	0.241294	-0.134902	0.892689	0.959829
iXLOC_025026	3	113598483	113598756	+	NONBTAG012652.2	1187.22	-0.0269618	0.205323	-0.131314	0.895527	0.961084
iXLOC_002708	11	43977860	43978744	+	Novel	10.5406	0.035482	0.278665	0.127329	0.89868	0.96219
iXLOC_019151	24	40295333	40297812	+	Novel	11.3761	0.0333197	0.262607	0.126881	0.899035	0.96219
iXLOC_000707	1	596781	661189	-	Novel	7.43408	-0.0358806	0.293672	-0.122179	0.902757	0.964845
iXLOC_021925	27	27988073	28212932	-	Novel	7.80195	0.0375785	0.31924	0.117712	0.906296	0.965969
iXLOC_023291	29	1330957	1331188	+	Novel	11.0024	0.0333426	0.282388	0.118074	0.906009	0.965969
iXLOC_019357	24	720341	721849	-	Novel	160.726	-0.0377153	0.328077	-0.114959	0.908478	0.966
iXLOC_026738	4	119502474	119505733	+	Novel	10.479	-0.0411058	0.358881	-0.114539	0.908811	0.966
iXLOC_000057	1	2535471	2536479	+	Novel	6.74885	0.0336429	0.302515	0.111211	0.911449	0.967481
iXLOC_009194	16	2034079	2034990	-	Novel	14.631	-0.028953	0.265281	-0.109141	0.913091	0.967901
iXLOC_019142	24	40229676	40233676	+	Novel	30.0546	-0.0218546	0.207289	-0.10543	0.916034	0.969698
iXLOC_000058	1	2536618	2538438	+	Novel	15.7545	0.0232629	0.256136	0.0908226	0.927634	0.970576
iXLOC_005116	13	58600299	58602027	+	Novel	6.68947	-0.0278871	0.296624	-0.0940152	0.925097	0.970576
iXLOC_010517	17	68350276	68354010	+	Novel	8.47973	-0.0308431	0.330647	-0.0932811	0.92568	0.970576
iXLOC_011224	18	18716565	18716798	+	Novel	7.65954	0.0298195	0.295268	0.100991	0.919557	0.970576
iXLOC_012500	18	64744238	64745467	-	Novel	7.83185	-0.0289652	0.300295	-0.0964561	0.923158	0.970576
iXLOC_014467	2	31569050	31569450	+	Novel	9.10286	0.0271762	0.296062	0.091792	0.926863	0.970576
iXLOC_015769	20	63833008	63835430	+	Novel	12.4241	-0.0327219	0.334907	-0.0977045	0.922167	0.970576
iXLOC_023296	29	1341983	1342201	+	Novel	13.8291	0.0250451	0.277575	0.0902284	0.928106	0.970576
iXLOC_029535	5	117497274	117497822	-	Novel	16.873	-0.0327211	0.32372	-0.101079	0.919488	0.970576
iXLOC_023965	29	29779112	29783104	-	Novel	37.627	-0.0200389	0.233036	-0.0859906	0.931474	0.972789
iXLOC_005817	13	43543764	43544092	-	Novel	13.9999	-0.0206287	0.24488	-0.0842398	0.932866	0.972935
iXLOC_011883	18	65975118	65975475	+	NONBTAG006510.2	13.4804	0.0193362	0.23872	0.0809996	0.935442	0.974315
iXLOC_017087	21	32937835	32939095	-	Novel	14.0609	-0.0178145	0.237672	-0.0749541	0.940251	0.975401
iXLOC_022608	28	42045000	42045531	+	Novel	7.43002	0.0224398	0.287595	0.0780257	0.937808	0.975401
iXLOC_026385	4	56209546	56215072	+	Novel	57.9932	0.0156165	0.208012	0.0750749	0.940155	0.975401
iXLOC_021113	26	31096431	31096739	+	NONBTAG010712.2	12.2495	-0.0185595	0.263975	-0.070308	0.943948	0.977931
iXLOC_014460	2	31544805	31545702	+	Novel	19.5389	0.0147302	0.217709	0.06766	0.946056	0.978809
iXLOC_004596	12	87265882	87272791	-	Novel	15.008	-0.0167309	0.262369	-0.0637686	0.949154	0.979406
iXLOC_023031	28	41567558	41567792	-	Novel	11.1693	0.0165951	0.258472	0.0642047	0.948807	0.979406
iXLOC_000575	1	136186711	136189406	+	Novel	25.7715	0.0122541	0.220999	0.0554485	0.955781	0.98057
iXLOC_000586	1	136204453	136206304	+	Novel	19.7602	-0.0125608	0.237681	-0.0528472	0.957854	0.98057
iXLOC_002911	11	79387690	79396231	+	Novel	11.6435	-0.0164172	0.289647	-0.0566802	0.9548	0.98057
iXLOC_009704	16	47361273	47363096	-	Novel	31.1047	0.0106706	0.178269	0.0598569	0.95227	0.98057
iXLOC_013531	19	9827638	9827847	-	NONBTAG006547.2	12.6606	-0.0147843	0.275489	-0.0536656	0.957202	0.98057
iXLOC_022119	28	625504	661021	+	Novel	7.02923	-0.0161044	0.285728	-0.0563625	0.955053	0.98057
iXLOC_009282	16	21643150	21645007	-	Novel	19.3176	0.0104669	0.209373	0.0499915	0.960129	0.980988
iXLOC_031664	7	41115463	41115731	-	NONBTAG015451.2	92.0531	-0.00894126	0.18186	-0.0491655	0.960787	0.980988
iXLOC_028861	5	9260070	9264189	-	Novel	81.8089	0.0104409	0.222007	0.0470295	0.96249	0.981436
iXLOC_028865	5	9270370	9271714	-	Novel	23.1879	-0.0101709	0.25269	-0.0402506	0.967893	0.985653
iXLOC_023095	28	43279368	43281789	-	Novel	11.4281	0.0109029	0.284214	0.0383614	0.9694	0.985895
iXLOC_015772	20	63838459	63840287	+	Novel	9.57515	0.0118368	0.323966	0.0365372	0.970854	0.986083
iXLOC_004658	12	90188112	90190422	-	Novel	13.6297	0.0127411	0.370905	0.0343515	0.972597	0.986564
iXLOC_004632	12	88516677	88523594	-	Novel	24.325	0.00797461	0.274495	0.029052	0.976823	0.988299
iXLOC_019813	24	42875058	42876519	-	Novel	8.00394	-0.00857941	0.295678	-0.0290161	0.976852	0.988299
iXLOC_008711	16	2140230	2141395	+	Novel	11.9882	-0.00635651	0.289088	-0.0219881	0.982457	0.988821
iXLOC_014300	19	62986945	63012168	-	Novel	13.7556	0.0059932	0.239734	0.0249993	0.980055	0.988821
iXLOC_015754	20	63799742	63815194	+	Novel	20.8436	-0.0073488	0.315334	-0.0233048	0.981407	0.988821
iXLOC_023266	29	1287430	1288137	+	Novel	17.3981	0.00641736	0.241941	0.0265245	0.978839	0.988821
iXLOC_006317	13	70579349	70583298	-	Novel	35.659	0.00365694	0.199412	0.0183386	0.985369	0.989188
iXLOC_025881	3	112967251	112970653	-	Novel	7.06657	-0.00620211	0.328553	-0.0188771	0.984939	0.989188
iXLOC_017037	21	31857120	31859278	-	Novel	17.9471	-0.00470155	0.303073	-0.0155129	0.987623	0.990172
iXLOC_009501	16	46427416	46429912	-	Novel	6.85942	0.00142634	0.291888	0.00488661	0.996101	0.997385
iXLOC_005901	13	51885518	51888257	-	Novel	11.3192	-0.00076707	0.280094	-0.00273861	0.997815	0.997815
iXLOC_000014	1	265645	265941	+	Novel	5.48353	-0.683762	0.338457	-2.02023	0.0433593	A
iXLOC_000026	1	479163	482140	+	Novel	4.46356	-0.15896	0.335488	-0.473816	0.635631	A
iXLOC_000051	1	2523124	2523751	+	Novel	3.532	0.501148	0.353018	1.41961	0.155722	A
iXLOC_000052	1	2523825	2524146	+	Novel	3.89763	0.0292608	0.36829	0.0794505	0.936674	A
iXLOC_000071	1	3270954	3288381	+	Novel	3.28282	-0.844731	0.370435	-2.28038	0.0225854	A
iXLOC_000074	1	3274428	3299586	+	Novel	3.28791	-0.745473	0.364975	-2.04253	0.0410987	A
iXLOC_000078	1	3285480	3286982	+	Novel	4.90437	-0.32298	0.369162	-0.8749	0.381629	A
iXLOC_000079	1	3294180	3295026	+	Novel	4.75315	-0.525414	0.354458	-1.4823	0.13826	A
iXLOC_000090	1	3325428	3328091	+	Novel	6.50589	-0.777994	0.362706	-2.14497	0.0319551	A
iXLOC_000094	1	3335759	3338421	+	Novel	6.06998	-0.695312	0.359892	-1.932	0.0533594	A
iXLOC_000095	1	3338640	3340850	+	Novel	4.42817	-0.659097	0.369282	-1.78481	0.0742926	A
iXLOC_000117	1	3378758	3381885	+	Novel	5.16701	-0.436131	0.351049	-1.24236	0.214103	A
iXLOC_000119	1	3386040	3387596	+	Novel	2.80669	-0.181775	0.367459	-0.494683	0.620824	A
iXLOC_000132	1	3414088	3415694	+	Novel	5.19921	-0.458877	0.368891	-1.24393	0.213524	A
iXLOC_000133	1	3415788	3417165	+	Novel	4.85422	-0.535969	0.361293	-1.48347	0.137949	A
iXLOC_000139	1	3438414	3439560	+	Novel	3.81035	-0.458699	0.368392	-1.24514	0.213081	A
iXLOC_000143	1	3450976	3451785	+	Novel	2.55196	0.359125	0.364099	0.986339	0.323967	A
iXLOC_000144	1	3451856	3454249	+	Novel	5.50427	0.857872	0.339323	2.52819	0.0114653	A
iXLOC_000145	1	3458945	3460311	+	Novel	4.13307	-0.320352	0.365632	-0.876159	0.380944	A
iXLOC_000147	1	3461713	3463444	+	Novel	4.27857	-0.350865	0.361403	-0.970843	0.331627	A
iXLOC_000573	1	136185711	136186029	+	Novel	3.2514	-0.22393	0.345717	-0.647727	0.517161	A
iXLOC_000581	1	136198982	136199378	+	Novel	4.20554	-0.146633	0.334245	-0.438699	0.660879	A
iXLOC_000583	1	136201177	136201736	+	Novel	4.36344	-0.10619	0.331207	-0.320615	0.748502	A
iXLOC_000584	1	136202021	136202464	+	Novel	4.00382	0.220243	0.342992	0.642122	0.520794	A
iXLOC_000695	1	449474	453222	-	Novel	4.51408	0.0774544	0.323145	0.239689	0.810571	A
iXLOC_000696	1	454429	457463	-	Novel	4.19321	0.112238	0.341645	0.328522	0.742517	A
iXLOC_000731	1	1529333	1532065	-	Novel	3.84913	0.034933	0.352373	0.0991365	0.92103	A
iXLOC_000743	1	2247650	2250907	-	Novel	3.22759	-0.687924	0.366928	-1.87482	0.0608175	A
iXLOC_000748	1	2380937	2382656	-	Novel	5.24568	0.320089	0.318226	1.00585	0.314486	A
iXLOC_000777	1	6137444	6138317	-	Novel	3.90265	-0.221093	0.345929	-0.63913	0.522739	A
iXLOC_001187	1	135623148	135629560	-	Novel	6.59741	-0.36099	0.344318	-1.04842	0.294445	A
iXLOC_001197	1	135941490	135941878	-	Novel	6.13993	0.521267	0.304325	1.71286	0.0867374	A
iXLOC_001284	1	137375578	137380299	-	Novel	3.70798	0.0555972	0.33856	0.164217	0.86956	A
iXLOC_001298	1	137449388	137454724	-	Novel	4.28006	-0.188254	0.335398	-0.561286	0.574603	A
iXLOC_001299	1	137454888	137461648	-	Novel	6.27711	0.428989	0.302492	1.41818	0.156138	A
iXLOC_001798	10	80471342	80471641	+	NONBTAG001916.2	5.72484	0.288587	0.313237	0.921304	0.356892	A
iXLOC_002499	11	11874423	11874812	+	NONBTAG002198.2	5.89408	-0.515003	0.325325	-1.58304	0.113412	A
iXLOC_002588	11	39717544	39719225	+	Novel	4.23863	-0.353962	0.36981	-0.957144	0.338494	A
iXLOC_002680	11	42899266	42900653	+	Novel	5.5692	0.294307	0.34368	0.856341	0.391809	A
iXLOC_002681	11	42902703	42903517	+	Novel	4.34751	0.0416592	0.351221	0.118613	0.905582	A
iXLOC_002687	11	43367984	43368432	+	Novel	5.42123	0.0366888	0.331684	0.110614	0.911923	A
iXLOC_002694	11	43669854	43699229	+	Novel	4.06228	-0.0626233	0.329979	-0.18978	0.849482	A
iXLOC_002718	11	44024381	44025029	+	Novel	6.29486	0.0516891	0.320274	0.16139	0.871786	A
iXLOC_002889	11	78912235	78919119	+	Novel	6.33593	-0.0151869	0.288855	-0.052576	0.95807	A
iXLOC_002894	11	78943530	78945084	+	Novel	6.22405	0.159877	0.295829	0.540438	0.588895	A
iXLOC_002912	11	79396350	79401370	+	Novel	6.3991	-0.162584	0.3217	-0.505389	0.613286	A
iXLOC_002913	11	79401636	79405388	+	Novel	4.62638	-0.00774114	0.342914	-0.0225746	0.98199	A
iXLOC_002914	11	79406226	79444908	+	Novel	5.84287	0.104507	0.330521	0.316189	0.751859	A
iXLOC_002918	11	79412598	79419546	+	Novel	6.04688	-0.106577	0.32939	-0.323557	0.746274	A
iXLOC_002923	11	79448106	79451739	+	Novel	3.89825	0.308422	0.337178	0.914715	0.360341	A
iXLOC_002967	11	81706973	81710607	+	Novel	2.6997	-0.112335	0.371186	-0.302638	0.762166	A
iXLOC_002976	11	81745550	81748412	+	Novel	3.19465	-0.048243	0.356634	-0.135273	0.892396	A
iXLOC_003257	11	13147283	13147806	-	Novel	4.87789	0.148799	0.323081	0.460564	0.645112	A
iXLOC_003443	11	42738918	42741944	-	Novel	2.52633	-0.0636851	0.36739	-0.173345	0.86238	A
iXLOC_003454	11	42898802	42899151	-	Novel	3.67793	0.213055	0.364681	0.584223	0.55907	A
iXLOC_003455	11	42902013	42902548	-	Novel	3.29939	0.0815917	0.366686	0.222511	0.823916	A
iXLOC_003459	11	42972304	42972761	-	Novel	4.37102	0.610834	0.353514	1.72789	0.084008	A
iXLOC_003487	11	44715743	44717005	-	Novel	3.79006	-0.374433	0.346547	-1.08047	0.279933	A
iXLOC_003701	11	80876454	80878051	-	Novel	3.02674	-0.0393835	0.363614	-0.108311	0.913749	A
iXLOC_003732	11	81603955	81607027	-	Novel	3.71733	-0.360037	0.358674	-1.0038	0.315476	A
iXLOC_003738	11	81618098	81619774	-	Novel	3.24525	-0.727506	0.358033	-2.03195	0.0421586	A
iXLOC_003746	11	81649478	81651978	-	Novel	4.99069	-0.598839	0.341541	-1.75334	0.0795431	A
iXLOC_003752	11	81660045	81662394	-	Novel	4.58695	-0.0314813	0.32927	-0.0956095	0.923831	A
iXLOC_004194	12	86339953	86343357	+	Novel	3.96112	0.200763	0.34938	0.574626	0.565544	A
iXLOC_004242	12	87817738	87819212	+	Novel	4.15227	0.0332865	0.358784	0.092776	0.926081	A
iXLOC_004244	12	87823931	87825555	+	Novel	3.8564	0.118995	0.362264	0.328477	0.742551	A
iXLOC_004290	12	90424432	90425899	+	Novel	3.90535	0.543731	0.359836	1.51105	0.130775	A
iXLOC_004314	12	90894379	90895013	+	Novel	3.04066	0.232953	0.369519	0.630421	0.528419	A
iXLOC_004451	12	40264858	40271742	-	Novel	4.32913	-0.0363538	0.328419	-0.110693	0.91186	A
iXLOC_004537	12	86902460	86905441	-	Novel	2.94151	-0.140646	0.371076	-0.379021	0.704672	A
iXLOC_004575	12	87005600	87011050	-	Novel	4.91123	-0.572562	0.335037	-1.70895	0.0874601	A
iXLOC_004577	12	87028845	87103595	-	Novel	5.94747	-0.727086	0.328041	-2.21645	0.0266608	A
iXLOC_004580	12	87035459	87042019	-	Novel	5.18877	-0.126057	0.314728	-0.400528	0.688768	A
iXLOC_004617	12	88411208	88411857	-	Novel	4.264	0.544514	0.355386	1.53218	0.125479	A
iXLOC_004619	12	88415125	88415482	-	Novel	4.14495	0.284949	0.357275	0.797562	0.425125	A
iXLOC_004659	12	90192339	90192933	-	Novel	4.85758	0.0761824	0.3546	0.21484	0.829892	A
iXLOC_004666	12	90604260	90605265	-	Novel	4.90336	-0.0247182	0.347655	-0.0711	0.943318	A
iXLOC_004681	12	91093615	91094970	-	Novel	5.60854	-0.0246015	0.331931	-0.0741165	0.940918	A
iXLOC_004862	13	43401805	43402708	+	Novel	3.5807	0.483571	0.341733	1.41506	0.157052	A
iXLOC_004913	13	45569151	45573297	+	Novel	4.02373	0.401552	0.364205	1.10255	0.270225	A
iXLOC_005068	13	55510479	55511332	+	Novel	4.36432	0.0719608	0.340757	0.211179	0.832748	A
iXLOC_005082	13	57200989	57203845	+	Novel	2.5161	-0.148299	0.365288	-0.405977	0.684759	A
iXLOC_005115	13	58598860	58600235	+	Novel	3.66292	-0.0719062	0.340648	-0.211086	0.83282	A
iXLOC_005128	13	58618861	58620309	+	Novel	5.6065	-0.39708	0.30845	-1.28734	0.197975	A
iXLOC_005133	13	58641011	58642121	+	Novel	5.27073	0.0348169	0.311874	0.111638	0.911111	A
iXLOC_005293	13	70141643	70142758	+	Novel	6.54836	-0.135795	0.241991	-0.561157	0.574691	A
iXLOC_005295	13	70148197	70149870	+	Novel	6.25751	-0.137424	0.244941	-0.561049	0.574764	A
iXLOC_005385	13	81353816	81355940	+	Novel	6.28487	-0.229656	0.322236	-0.712695	0.476035	A
iXLOC_005390	13	81376709	81377409	+	Novel	3.61023	-0.227961	0.339227	-0.672001	0.501583	A
iXLOC_005392	13	81447860	81449224	+	Novel	3.00586	-0.714121	0.354681	-2.01342	0.0440707	A
iXLOC_005400	13	81474088	81475808	+	Novel	3.46654	-0.525306	0.368838	-1.42422	0.154384	A
iXLOC_005417	13	81512903	81515104	+	Novel	3.73295	-0.3537	0.357868	-0.988354	0.322979	A
iXLOC_005418	13	81515456	81518092	+	Novel	5.30526	-0.24684	0.319547	-0.772468	0.439837	A
iXLOC_005447	13	81686123	81691697	+	Novel	3.9414	-1.02374	0.361362	-2.83301	0.00461124	A
iXLOC_005453	13	81714290	81720049	+	Novel	5.97247	-0.638827	0.351322	-1.81835	0.0690106	A
iXLOC_005521	13	82472627	82474910	+	Novel	4.72054	-0.0491909	0.348668	-0.141082	0.887805	A
iXLOC_005525	13	82505075	82507576	+	Novel	2.9693	0.204155	0.36488	0.559513	0.575812	A
iXLOC_005548	13	82653815	82655903	+	Novel	3.6011	-0.254481	0.344824	-0.738004	0.460512	A
iXLOC_005549	13	82656610	82658509	+	Novel	2.87311	-0.207055	0.365243	-0.566897	0.570784	A
iXLOC_005558	13	82676950	82679287	+	Novel	4.08211	-0.0874153	0.338078	-0.258565	0.795971	A
iXLOC_005559	13	82680259	82682955	+	Novel	5.02926	0.10822	0.324683	0.333309	0.738901	A
iXLOC_005783	13	42335739	42340632	-	Novel	4.7219	0.495864	0.360449	1.37568	0.16892	A
iXLOC_005801	13	42943759	42945170	-	Novel	3.33316	0.480077	0.354152	1.35557	0.175237	A
iXLOC_005847	13	44878558	44880445	-	Novel	2.9493	-0.0701791	0.356368	-0.196929	0.843883	A
iXLOC_005848	13	44880668	44882838	-	Novel	3.56811	-0.286539	0.34407	-0.832792	0.404962	A
iXLOC_005849	13	44891687	44894011	-	Novel	4.8857	-0.529467	0.359898	-1.47116	0.141248	A
iXLOC_005853	13	44943476	44944717	-	Novel	3.24977	-0.49884	0.355219	-1.40431	0.160225	A
iXLOC_005986	13	55474640	55474944	-	Novel	3.22215	0.0791417	0.349677	0.226328	0.820946	A
iXLOC_006056	13	56127070	56131496	-	Novel	2.98502	-0.126633	0.363325	-0.348539	0.727435	A
iXLOC_006103	13	58325523	58328226	-	Novel	2.17931	0.113229	0.369849	0.306149	0.759491	A
iXLOC_006119	13	58379461	58384183	-	Novel	4.18606	0.0118559	0.333373	0.0355633	0.971631	A
iXLOC_006123	13	58392801	58425162	-	Novel	3.86578	0.8986	0.340516	2.63894	0.00831668	A
iXLOC_006127	13	58402964	58407512	-	Novel	3.5213	-0.0708209	0.345522	-0.204968	0.837597	A
iXLOC_006158	13	59286050	59286327	-	Novel	5.01996	0.0450017	0.333695	0.134858	0.892724	A
iXLOC_006236	13	69621921	69624279	-	Novel	4.06869	-0.581958	0.358841	-1.62177	0.104852	A
iXLOC_006239	13	69786150	69801157	-	Novel	5.62156	0.354048	0.33172	1.06731	0.285833	A
iXLOC_006275	13	70215537	70220059	-	Novel	3.25363	0.139917	0.363881	0.384513	0.700598	A
iXLOC_006278	13	70237425	70240663	-	Novel	3.85062	-0.0281347	0.368877	-0.0762712	0.939203	A
iXLOC_006280	13	70246172	70254159	-	Novel	5.96398	-0.243672	0.355522	-0.685393	0.493096	A
iXLOC_006285	13	70264219	70268954	-	Novel	4.49183	-0.566923	0.364469	-1.55548	0.119832	A
iXLOC_006297	13	70544200	70544571	-	Novel	3.76103	-0.057969	0.339903	-0.170546	0.864581	A
iXLOC_006300	13	70547915	70548794	-	Novel	6.49685	-0.238686	0.318569	-0.749243	0.453711	A
iXLOC_006302	13	70549817	70550562	-	Novel	4.92168	-0.186784	0.32877	-0.56813	0.569947	A
iXLOC_006303	13	70550804	70551521	-	Novel	4.90201	0.0601643	0.320707	0.187599	0.851191	A
iXLOC_006306	13	70557377	70557929	-	Novel	4.87672	-0.388066	0.319206	-1.21572	0.224091	A
iXLOC_006309	13	70561615	70562028	-	Novel	4.02228	-0.226491	0.341203	-0.663801	0.506818	A
iXLOC_006312	13	70566834	70567419	-	Novel	4.87621	-0.696664	0.328457	-2.12102	0.0339201	A
iXLOC_006316	13	70578992	70579279	-	Novel	2.89501	0.0489673	0.369163	0.132644	0.894475	A
iXLOC_006319	13	70594636	70595211	-	Novel	4.25647	0.16267	0.359814	0.452095	0.6512	A
iXLOC_006321	13	70602398	70603168	-	Novel	3.26271	-0.381656	0.363788	-1.04912	0.294124	A
iXLOC_006322	13	70603488	70604160	-	Novel	3.14677	0.12313	0.359047	0.342936	0.731647	A
iXLOC_006325	13	70636664	70637664	-	Novel	6.63578	0.279902	0.305196	0.917122	0.359079	A
iXLOC_006423	13	81877966	81879068	-	Novel	3.78364	-0.195668	0.350692	-0.55795	0.576879	A
iXLOC_006425	13	81879983	81880668	-	Novel	2.32869	-0.135818	0.370672	-0.36641	0.714059	A
iXLOC_006427	13	81883757	81884706	-	Novel	3.22959	-0.249516	0.358887	-0.695251	0.486898	A
iXLOC_006538	14	4630194	4631480	+	Novel	5.22838	0.693676	0.344943	2.01099	0.0443268	A
iXLOC_006539	14	4632302	4635703	+	Novel	6.53429	-0.172033	0.317242	-0.542277	0.587627	A
iXLOC_006556	14	8150654	8151009	+	Novel	3.7784	-0.0726217	0.358181	-0.202751	0.839329	A
iXLOC_006573	14	8936465	8936872	+	Novel	5.56816	0.573586	0.304337	1.88471	0.0594695	A
iXLOC_006576	14	8939049	8939308	+	Novel	3.70521	-0.460617	0.345166	-1.33448	0.182047	A
iXLOC_006579	14	8944951	8945398	+	Novel	5.74566	-0.566265	0.315335	-1.79576	0.0725327	A
iXLOC_006583	14	8956101	8956322	+	Novel	4.0571	-0.813465	0.346862	-2.34522	0.019016	A
iXLOC_006584	14	8957192	8957484	+	Novel	4.45771	-0.0637766	0.318641	-0.200152	0.841362	A
iXLOC_006585	14	8957719	8958218	+	Novel	6.3081	-0.650567	0.303125	-2.1462	0.0318571	A
iXLOC_006587	14	8960245	8960447	+	Novel	4.03791	-0.375594	0.328873	-1.14207	0.253427	A
iXLOC_006591	14	8962971	8963391	+	Novel	4.65635	-0.604486	0.327508	-1.84571	0.0649336	A
iXLOC_006593	14	8964936	8965188	+	Novel	3.58118	0.430029	0.343932	1.25033	0.211178	A
iXLOC_006594	14	8965271	8965686	+	Novel	4.31364	-0.48461	0.326039	-1.48636	0.137185	A
iXLOC_006612	14	14218387	14223273	+	Novel	2.60829	-0.387777	0.370948	-1.04537	0.295853	A
iXLOC_006684	14	27565164	27568304	+	Novel	5.32418	0.826333	0.360914	2.28955	0.0220472	A
iXLOC_006702	14	28307538	28312362	+	Novel	4.225	0.412648	0.346546	1.19075	0.233753	A
iXLOC_006757	14	29243897	29252051	+	Novel	4.53141	-0.0150045	0.335553	-0.0447157	0.964334	A
iXLOC_007023	14	3592812	3595595	-	Novel	3.70587	-0.358587	0.349132	-1.02708	0.304382	A
iXLOC_007056	14	8051362	8053589	-	Novel	3.04774	0.148173	0.362779	0.408438	0.682952	A
iXLOC_007071	14	9198800	9199649	-	Novel	2.15445	-0.542281	0.369887	-1.46607	0.142629	A
iXLOC_007172	14	28219482	28220166	-	Novel	4.49052	0.619002	0.35205	1.75828	0.0787001	A
iXLOC_007369	14	80642711	80673618	-	Novel	3.03564	-0.257535	0.358545	-0.718279	0.472585	A
iXLOC_007529	15	32535406	32535787	+	Novel	3.87968	0.503099	0.370523	1.35781	0.174525	A
iXLOC_007958	15	84141789	84146722	+	Novel	5.20271	0.0179906	0.333086	0.054012	0.956926	A
iXLOC_008001	15	84748438	84751037	+	Novel	1.98502	-0.609765	0.367354	-1.65988	0.0969377	A
iXLOC_008195	15	33465040	33468221	-	Novel	4.66496	-0.105105	0.35037	-0.299983	0.76419	A
iXLOC_008196	15	33468307	33472244	-	Novel	5.9726	-0.617233	0.32475	-1.90064	0.0573492	A
iXLOC_008197	15	33472299	33475097	-	Novel	4.24715	-0.694464	0.361893	-1.91898	0.0549873	A
iXLOC_008211	15	33500512	33503535	-	Novel	4.43703	-0.561932	0.359495	-1.56312	0.118025	A
iXLOC_008618	15	83173321	83199685	-	Novel	3.66519	-0.0385364	0.347322	-0.110953	0.911654	A
iXLOC_008631	15	83675565	83677025	-	Novel	2.7067	0.774401	0.366048	2.11557	0.0343813	A
iXLOC_008632	15	83677128	83680447	-	Novel	5.97058	0.252284	0.344462	0.7324	0.463925	A
iXLOC_008649	15	84585139	84589907	-	Novel	5.13661	0.00692762	0.311696	0.0222255	0.982268	A
iXLOC_008668	16	627429	627762	+	Novel	2.29463	-0.112859	0.3712	-0.304038	0.761099	A
iXLOC_008676	16	936102	941754	+	Novel	6.07704	-0.513435	0.337717	-1.52031	0.128433	A
iXLOC_008683	16	1202894	1203210	+	Novel	6.06329	-0.682337	0.307752	-2.21717	0.0266118	A
iXLOC_008684	16	1208930	1209195	+	Novel	5.40904	-0.271881	0.339977	-0.799703	0.423883	A
iXLOC_008685	16	1250670	1251009	+	Novel	6.01785	0.309635	0.316289	0.978962	0.327599	A
iXLOC_008686	16	1251457	1251769	+	Novel	5.30115	-0.556378	0.328096	-1.69578	0.0899283	A
iXLOC_008687	16	1251973	1252223	+	Novel	6.10527	-0.266935	0.305516	-0.873719	0.382271	A
iXLOC_008688	16	1253751	1254203	+	Novel	6.47722	-0.603084	0.311669	-1.93502	0.0529881	A
iXLOC_008758	16	21808747	22045716	+	Novel	3.62826	-0.303287	0.335506	-0.903969	0.366012	A
iXLOC_008893	16	47938949	47941290	+	Novel	5.12661	-0.277623	0.324713	-0.854979	0.392563	A
iXLOC_008902	16	48181199	48181487	+	Novel	4.78778	-0.380358	0.311587	-1.22071	0.222194	A
iXLOC_008912	16	49374540	49375135	+	Novel	2.97116	-0.391459	0.36509	-1.07223	0.283618	A
iXLOC_008914	16	49379973	49380400	+	Novel	3.23545	-0.799091	0.353013	-2.26363	0.0235969	A
iXLOC_008926	16	49395875	49396590	+	Novel	3.68164	-0.556249	0.350482	-1.5871	0.112491	A
iXLOC_008937	16	49412575	49413341	+	Novel	3.35776	-0.496115	0.353762	-1.4024	0.160796	A
iXLOC_008938	16	49413512	49414481	+	Novel	3.84279	-0.284804	0.335519	-0.848847	0.395967	A
iXLOC_008950	16	49676211	49677523	+	Novel	3.1837	0.415378	0.347895	1.19397	0.232488	A
iXLOC_009160	16	800552	818812	-	Novel	4.24943	0.098642	0.34837	0.283153	0.777059	A
iXLOC_009188	16	1934768	1935832	-	Novel	5.1851	-0.262799	0.358007	-0.734059	0.462913	A
iXLOC_009192	16	2031494	2031768	-	Novel	5.21816	0.232752	0.319229	0.729107	0.465936	A
iXLOC_009201	16	2042532	2043018	-	Novel	6.5899	0.276998	0.303407	0.912961	0.361263	A
iXLOC_009222	16	2306420	2307345	-	Novel	3.97652	0.228373	0.341878	0.667995	0.504137	A
iXLOC_009278	16	21487561	21682060	-	Novel	3.89335	0.202047	0.334772	0.603536	0.546152	A
iXLOC_009280	16	21636673	21636891	-	Novel	3.87396	0.186824	0.329095	0.567689	0.570246	A
iXLOC_009296	16	21684954	21685356	-	Novel	5.42999	0.831783	0.311049	2.67412	0.00749245	A
iXLOC_009298	16	21688043	21688460	-	Novel	6.4654	0.467302	0.311559	1.49989	0.133644	A
iXLOC_009304	16	21713965	21714191	-	Novel	5.36817	-0.00436935	0.306129	-0.0142729	0.988612	A
iXLOC_009309	16	21721445	21721680	-	Novel	4.50464	1.06236	0.328778	3.23124	0.00123254	A
iXLOC_009312	16	21724447	21724764	-	Novel	5.46656	0.124634	0.309877	0.402204	0.687534	A
iXLOC_009358	16	23255253	23259584	-	Novel	3.20884	0.230169	0.348951	0.659603	0.509508	A
iXLOC_009361	16	23262756	23268970	-	Novel	5.78232	0.121915	0.32467	0.375505	0.707285	A
iXLOC_009362	16	23271248	23274249	-	Novel	4.38783	0.134396	0.34866	0.385464	0.699894	A
iXLOC_009364	16	23278998	23281526	-	Novel	3.46342	0.139653	0.350916	0.397968	0.690654	A
iXLOC_009370	16	23312719	23314709	-	Novel	3.74857	0.643118	0.355444	1.80934	0.0703988	A
iXLOC_009375	16	23330669	23332592	-	Novel	4.24376	0.363419	0.345231	1.05268	0.292486	A
iXLOC_009376	16	23332740	23337281	-	Novel	5.61719	0.164696	0.342668	0.480629	0.63078	A
iXLOC_009496	16	46409605	46411166	-	Novel	5.81389	-0.161032	0.307697	-0.523345	0.600734	A
iXLOC_009503	16	46434943	46435300	-	Novel	3.54886	0.108333	0.358299	0.302353	0.762383	A
iXLOC_009552	16	46734615	46783936	-	Novel	5.85065	-0.423351	0.315434	-1.34212	0.179557	A
iXLOC_009575	16	46791833	46797553	-	Novel	4.27806	-0.570306	0.352559	-1.61762	0.105745	A
iXLOC_009609	16	47039385	47041270	-	Novel	3.87422	-0.0350713	0.344799	-0.101715	0.918983	A
iXLOC_009614	16	47049879	47053119	-	Novel	5.31621	0.0866871	0.330574	0.262232	0.793142	A
iXLOC_009627	16	47075108	47077085	-	Novel	3.29313	-0.92828	0.357129	-2.59928	0.00934188	A
iXLOC_009638	16	47090922	47092615	-	Novel	3.99004	-0.350617	0.34518	-1.01575	0.309748	A
iXLOC_009648	16	47103280	47104905	-	Novel	3.6364	-0.0637695	0.333819	-0.19103	0.848502	A
iXLOC_009666	16	47130452	47133296	-	Novel	5.46459	-0.0618529	0.308478	-0.20051	0.841082	A
iXLOC_009669	16	47145327	47147475	-	Novel	4.53759	-0.243764	0.348668	-0.699129	0.484471	A
iXLOC_009688	16	47215925	47220693	-	Novel	6.62445	-0.135486	0.308309	-0.43945	0.660335	A
iXLOC_009745	16	48169588	48170071	-	Novel	4.06433	0.414576	0.333952	1.24142	0.214449	A
iXLOC_009800	16	50656320	50657870	-	Novel	6.61796	-0.0680466	0.346262	-0.196518	0.844205	A
iXLOC_009802	16	50659718	50660627	-	Novel	3.84085	-0.142835	0.341887	-0.417783	0.676106	A
iXLOC_009804	16	50662482	50663200	-	Novel	3.33823	0.0409277	0.351535	0.116425	0.907315	A
iXLOC_010492	17	67216741	67217590	+	Novel	5.74686	-0.409592	0.277346	-1.47683	0.139722	A
iXLOC_010503	17	67405870	67406130	+	Novel	4.49346	-0.387795	0.336064	-1.15393	0.248529	A
iXLOC_010792	17	50100666	50616937	-	Novel	5.8653	0.269115	0.332142	0.810242	0.417801	A
iXLOC_011077	18	9253291	9258252	+	Novel	4.17894	-0.440576	0.341433	-1.29037	0.196921	A
iXLOC_011083	18	9278209	9284088	+	Novel	5.95141	-0.484451	0.326024	-1.48593	0.137296	A
iXLOC_011099	18	9323515	9328697	+	Novel	3.6628	-0.400536	0.348842	-1.14818	0.250892	A
iXLOC_011119	18	9376691	9381568	+	Novel	3.83876	-0.424787	0.338559	-1.25469	0.209591	A
iXLOC_011122	18	9399477	9406842	+	Novel	4.55517	-1.15286	0.357613	-3.22376	0.00126522	A
iXLOC_011136	18	9436366	9444210	+	Novel	3.91264	-0.734077	0.344792	-2.12905	0.0332505	A
iXLOC_011266	18	21137865	21139922	+	Novel	3.40362	0.456368	0.353528	1.2909	0.196739	A
iXLOC_011809	18	64656147	64656774	+	Novel	4.3988	0.132366	0.321354	0.411901	0.680412	A
iXLOC_011813	18	64662420	64663052	+	Novel	6.66853	-0.603091	0.295434	-2.04138	0.0412135	A
iXLOC_011816	18	64666381	64666801	+	Novel	4.08048	-0.57459	0.341969	-1.68024	0.092911	A
iXLOC_011820	18	64796435	64807282	+	Novel	5.10527	0.40995	0.318743	1.28614	0.198393	A
iXLOC_011821	18	64803946	64804727	+	Novel	4.46112	0.00455687	0.344608	0.0132233	0.98945	A
iXLOC_011822	18	64804285	64804675	+	Novel	3.5831	0.545867	0.355562	1.53522	0.124729	A
iXLOC_011831	18	65029296	65029728	+	Novel	3.73283	-0.747499	0.353653	-2.11365	0.0345449	A
iXLOC_011844	18	65325992	65326286	+	Novel	3.90223	0.320334	0.344826	0.928974	0.352903	A
iXLOC_011868	18	65771467	65772832	+	Novel	4.28019	0.00300638	0.332108	0.00905239	0.992777	A
iXLOC_011875	18	65892427	65892741	+	Novel	5.23191	-0.0730335	0.327259	-0.223167	0.823405	A
iXLOC_011876	18	65893037	65893594	+	Novel	5.97724	0.232144	0.297773	0.779599	0.435627	A
iXLOC_012051	18	23176845	23182579	-	Novel	4.31231	1.05688	0.341025	3.09913	0.0019409	A
iXLOC_012502	18	64754376	64755812	-	Novel	3.90521	-0.0835202	0.336639	-0.2481	0.804057	A
iXLOC_012505	18	64789138	64790799	-	Novel	5.73487	-0.0316541	0.32834	-0.0964067	0.923198	A
iXLOC_012507	18	64830809	64831958	-	Novel	3.83091	0.131612	0.342358	0.384427	0.700662	A
iXLOC_012535	18	65706962	65708025	-	Novel	3.97475	-0.214567	0.334419	-0.641613	0.521125	A
iXLOC_012536	18	65709946	65713942	-	Novel	4.74245	-0.231565	0.32077	-0.721904	0.470354	A
iXLOC_012538	18	65712200	65713336	-	Novel	4.0361	-0.272172	0.331989	-0.819822	0.412317	A
iXLOC_012788	19	30699166	30703514	+	Novel	3.96387	0.370612	0.371187	0.998453	0.31806	A
iXLOC_012790	19	30705664	30709019	+	Novel	2.92172	0.762086	0.366605	2.07876	0.0376392	A
iXLOC_012802	19	30769130	30775057	+	Novel	4.32571	0.939553	0.370762	2.53411	0.0112733	A
iXLOC_013220	19	58702797	58706522	+	Novel	3.74504	0.0574666	0.341916	0.168072	0.866526	A
iXLOC_013237	19	59218641	59219918	+	Novel	3.71843	-0.155882	0.337973	-0.461226	0.644636	A
iXLOC_013242	19	59226226	59227206	+	Novel	3.86783	-0.497611	0.366522	-1.35766	0.174573	A
iXLOC_013244	19	59228381	59229947	+	Novel	6.01896	-0.834169	0.355764	-2.34472	0.0190411	A
iXLOC_013245	19	59230003	59231337	+	Novel	5.57711	-0.768159	0.358627	-2.14194	0.0321981	A
iXLOC_013254	19	59252804	59253426	+	Novel	3.27079	-0.464068	0.370654	-1.25202	0.210561	A
iXLOC_013295	19	59622487	59626359	+	Novel	3.36781	0.449622	0.355005	1.26652	0.205325	A
iXLOC_013317	19	59706596	59710972	+	Novel	3.66901	0.715603	0.355632	2.0122	0.044199	A
iXLOC_013340	19	59766158	59773034	+	Novel	4.8671	0.10574	0.354802	0.298025	0.765684	A
iXLOC_013402	19	61865738	61866145	+	Novel	4.64336	-0.30355	0.322821	-0.940302	0.347062	A
iXLOC_013404	19	61868658	61869072	+	Novel	3.85436	0.0267983	0.336064	0.0797418	0.936443	A
iXLOC_013406	19	61870899	61871316	+	Novel	4.40951	-0.234957	0.331206	-0.709399	0.478077	A
iXLOC_013408	19	61940854	61941402	+	Novel	2.53033	0.293013	0.371152	0.78947	0.429838	A
iXLOC_013459	19	63389148	63389435	+	Novel	4.90391	-0.710654	0.35328	-2.01159	0.0442632	A
iXLOC_013463	19	63399211	63399457	+	Novel	4.1221	-0.5916	0.336882	-1.7561	0.0790712	A
iXLOC_013464	19	63400828	63401097	+	Novel	5.65958	-0.591523	0.326016	-1.8144	0.0696165	A
iXLOC_013485	19	304174	304507	-	Novel	3.0811	-0.442046	0.365832	-1.20833	0.22692	A
iXLOC_013825	19	33577136	33577456	-	NONBTAG006756.2	6.25173	0.249156	0.324761	0.767198	0.442964	A
iXLOC_014081	19	50529211	50529414	-	NONBTAG006948.2	4.56658	-0.16864	0.338854	-0.497677	0.618712	A
iXLOC_014190	19	60751798	60753810	-	Novel	4.16325	0.226861	0.336836	0.673507	0.500625	A
iXLOC_014250	19	61685923	61690122	-	Novel	4.65967	0.0188797	0.332943	0.0567057	0.95478	A
iXLOC_014327	19	63060583	63062398	-	Novel	5.28887	-0.0420374	0.303163	-0.138663	0.889717	A
iXLOC_014477	2	31593501	31593752	+	Novel	4.85889	-0.368305	0.319586	-1.15245	0.249138	A
iXLOC_014486	2	31606974	31607207	+	Novel	4.05123	0.580277	0.330977	1.75323	0.0795632	A
iXLOC_014487	2	31608148	31608349	+	Novel	4.49261	0.0712374	0.333942	0.213322	0.831076	A
iXLOC_014488	2	31608601	31608916	+	Novel	5.23963	-0.088134	0.327081	-0.269457	0.787578	A
iXLOC_014489	2	31608996	31609406	+	Novel	6.57962	0.0818867	0.328992	0.248902	0.803437	A
iXLOC_014490	2	31610127	31610441	+	Novel	5.86623	0.155821	0.308036	0.505854	0.612959	A
iXLOC_014493	2	31615140	31615356	+	Novel	3.93688	0.330194	0.33846	0.975579	0.329273	A
iXLOC_014497	2	31620539	31620881	+	Novel	6.58692	-0.281489	0.292986	-0.960761	0.336672	A
iXLOC_014498	2	31621945	31622322	+	Novel	5.89811	0.498897	0.312057	1.59874	0.109879	A
iXLOC_014501	2	31626416	31626640	+	Novel	4.05822	0.0672572	0.331	0.203194	0.838983	A
iXLOC_014516	2	32776388	32778451	+	Novel	6.00796	-0.290406	0.313095	-0.927532	0.35365	A
iXLOC_014518	2	32811916	32813569	+	Novel	4.53023	0.351091	0.319902	1.0975	0.272425	A
iXLOC_014968	2	136678269	136679680	+	Novel	5.22025	-0.51065	0.323225	-1.57986	0.11414	A
iXLOC_014969	2	136679813	136680673	+	Novel	3.54825	-0.164017	0.360392	-0.455107	0.649033	A
iXLOC_014980	2	137055252	137057701	+	Novel	4.30505	0.163549	0.31291	0.522672	0.601203	A
iXLOC_015126	2	39230176	39231086	-	Novel	5.14659	-0.60785	0.320326	-1.8976	0.0577491	A
iXLOC_015324	2	118063792	118064078	-	NONBTAG007923.2	3.26436	-0.336368	0.363448	-0.925491	0.354711	A
iXLOC_015504	2	135749200	135752675	-	Novel	3.42726	0.375473	0.354202	1.06005	0.289121	A
iXLOC_015529	2	136705983	136759917	-	Novel	5.01155	0.0204819	0.355859	0.0575562	0.954102	A
iXLOC_015747	20	63785239	63786038	+	Novel	4.81741	-0.139714	0.358168	-0.39008	0.696478	A
iXLOC_015748	20	63786205	63786727	+	Novel	2.93931	-0.534346	0.37098	-1.44036	0.149764	A
iXLOC_015753	20	63798939	63799562	+	Novel	2.99264	-0.214647	0.356708	-0.601745	0.547344	A
iXLOC_015758	20	63806049	63806970	+	Novel	5.5455	-0.407735	0.363531	-1.1216	0.262033	A
iXLOC_015763	20	63826716	63827809	+	Novel	4.32553	-0.148999	0.358139	-0.416036	0.677384	A
iXLOC_015766	20	63829893	63830682	+	Novel	4.72882	-0.0219412	0.365758	-0.0599884	0.952165	A
iXLOC_015771	20	63837411	63838385	+	Novel	5.29853	0.105259	0.363131	0.289865	0.771919	A
iXLOC_015778	20	63846451	63847452	+	Novel	4.21103	0.258498	0.367475	0.703445	0.481779	A
iXLOC_015780	20	63849056	63850038	+	Novel	4.75657	-0.148028	0.369085	-0.401068	0.68837	A
iXLOC_015782	20	63850869	63851810	+	Novel	4.91486	-0.700715	0.34041	-2.05844	0.0395478	A
iXLOC_015784	20	63853422	63854098	+	Novel	3.99232	0.354201	0.36798	0.962554	0.335771	A
iXLOC_015785	20	63855287	63855791	+	Novel	2.76435	-0.199153	0.371059	-0.536716	0.591464	A
iXLOC_015786	20	63856182	63857205	+	Novel	4.57678	-0.158562	0.359398	-0.441187	0.659077	A
iXLOC_015823	20	71082624	71085248	+	Novel	4.69193	0.355462	0.333875	1.06466	0.287032	A
iXLOC_015830	20	71325911	71326204	+	Novel	2.93763	-0.580644	0.366243	-1.58541	0.112873	A
iXLOC_015844	20	71558813	71560621	+	Novel	4.69659	-0.215488	0.350062	-0.615572	0.538177	A
iXLOC_016093	20	65890688	65891658	-	Novel	3.49156	-0.0983294	0.353284	-0.27833	0.780759	A
iXLOC_016105	20	65917917	65919254	-	Novel	3.472	-0.0650992	0.359883	-0.18089	0.856454	A
iXLOC_016111	20	65924421	65925784	-	Novel	3.28136	0.0422106	0.347388	0.121509	0.903288	A
iXLOC_016118	20	65931157	65932862	-	Novel	4.15287	-0.386287	0.334239	-1.15572	0.247795	A
iXLOC_016123	20	65937323	65938512	-	Novel	3.32249	-0.46553	0.349075	-1.33361	0.182332	A
iXLOC_016190	20	71539750	71540726	-	Novel	3.44306	-0.932404	0.357925	-2.60503	0.00918675	A
iXLOC_016229	21	832235	837086	+	Novel	3.18721	0.516095	0.358721	1.43871	0.150233	A
iXLOC_016312	21	10883818	10887058	+	Novel	4.1148	0.131147	0.341823	0.383669	0.701223	A
iXLOC_016347	21	13333384	13334718	+	Novel	1.96055	0.258707	0.369578	0.700005	0.483924	A
iXLOC_016433	21	30282743	30283121	+	Novel	4.39869	-0.21021	0.32421	-0.648378	0.516741	A
iXLOC_016466	21	32734061	32735084	+	Novel	3.06399	-0.373922	0.370738	-1.00859	0.313172	A
iXLOC_016471	21	33181062	33183729	+	Novel	3.54364	-0.352868	0.341248	-1.03405	0.301112	A
iXLOC_016478	21	33313729	33317921	+	Novel	3.74329	-0.216415	0.362776	-0.596553	0.550806	A
iXLOC_016632	21	63374114	63380314	+	Novel	4.1398	-0.0589672	0.354673	-0.166258	0.867954	A
iXLOC_016641	21	64495998	64507027	+	Novel	5.62016	-0.612376	0.361315	-1.69485	0.0901032	A
iXLOC_016679	21	66597743	66598377	+	Novel	5.54528	-0.478843	0.342435	-1.39835	0.162009	A
iXLOC_016733	21	67598849	67602011	+	Novel	5.09294	-0.610966	0.318326	-1.91931	0.0549451	A
iXLOC_016793	21	666366	811960	-	Novel	5.35153	-0.041711	0.345382	-0.120768	0.903875	A
iXLOC_016802	21	789065	790476	-	Novel	3.90934	-0.437011	0.349851	-1.24913	0.211616	A
iXLOC_016806	21	808242	887225	-	Novel	5.5196	-0.231819	0.34261	-0.676627	0.498643	A
iXLOC_016807	21	812304	813824	-	Novel	5.30399	-0.238457	0.342874	-0.695467	0.486762	A
iXLOC_016809	21	814682	815911	-	Novel	3.38813	-0.182904	0.358949	-0.509554	0.610364	A
iXLOC_016824	21	1776836	1777358	-	Novel	1.07633	0.18099	0.174434	1.03759	0.299462	A
iXLOC_016848	21	10752193	10754379	-	Novel	5.33082	-0.377691	0.321978	-1.17303	0.240784	A
iXLOC_016985	21	30809898	30812975	-	Novel	3.203	-0.22877	0.360928	-0.63384	0.526185	A
iXLOC_016994	21	31008831	31009673	-	Novel	4.48438	-0.26161	0.329778	-0.793291	0.427608	A
iXLOC_016995	21	31009800	31011448	-	Novel	5.04654	-0.443813	0.320796	-1.38347	0.16652	A
iXLOC_017021	21	31757962	31758529	-	Novel	3.26365	0.0448722	0.36021	0.124572	0.900862	A
iXLOC_017022	21	31777689	31848440	-	Novel	5.95159	0.537436	0.330536	1.62595	0.10396	A
iXLOC_017029	21	31809419	31810300	-	Novel	6.45911	0.538087	0.330646	1.62738	0.103656	A
iXLOC_017031	21	31838746	31839017	-	Novel	3.55404	0.0803164	0.360096	0.223042	0.823503	A
iXLOC_017032	21	31845711	31846183	-	Novel	5.13375	0.527508	0.346099	1.52415	0.12747	A
iXLOC_017034	21	31851241	31852364	-	Novel	5.06397	0.28782	0.329212	0.874268	0.381972	A
iXLOC_017036	21	31856233	31857055	-	Novel	3.70451	0.188869	0.358121	0.52739	0.597923	A
iXLOC_017053	21	32857076	32857413	-	Novel	6.46156	0.059013	0.307088	0.192169	0.847609	A
iXLOC_017055	21	32859223	32859457	-	Novel	5.6707	-0.264799	0.325058	-0.814623	0.415288	A
iXLOC_017056	21	32860084	32860307	-	Novel	4.83989	-0.411644	0.328526	-1.253	0.210205	A
iXLOC_017061	21	32868580	32868915	-	Novel	6.36416	-0.150762	0.30866	-0.488439	0.625239	A
iXLOC_017062	21	32874078	32874436	-	Novel	6.10341	0.347076	0.325973	1.06474	0.286994	A
iXLOC_017066	21	32880620	32880870	-	Novel	5.19049	0.202698	0.31921	0.634998	0.52543	A
iXLOC_017072	21	32904730	32905053	-	Novel	5.68257	-0.127232	0.316859	-0.401541	0.688022	A
iXLOC_017073	21	32905989	32906252	-	Novel	5.11128	0.292622	0.324317	0.902272	0.366913	A
iXLOC_017079	21	32925297	32925576	-	Novel	3.19631	0.304874	0.35713	0.853677	0.393284	A
iXLOC_017084	21	32933800	32934075	-	Novel	5.95581	-0.150115	0.314815	-0.476834	0.63348	A
iXLOC_017085	21	32934550	32935030	-	Novel	5.49204	-0.134589	0.30641	-0.439244	0.660485	A
iXLOC_017091	21	32953359	32953839	-	Novel	5.28426	0.0423422	0.302154	0.140134	0.888554	A
iXLOC_017095	21	32992230	32992805	-	Novel	3.93906	0.429566	0.336031	1.27835	0.201126	A
iXLOC_017097	21	33023094	33023326	-	Novel	3.45986	-0.163147	0.352323	-0.463062	0.64332	A
iXLOC_017098	21	33023633	33024013	-	Novel	6.15115	0.674099	0.332339	2.02835	0.042525	A
iXLOC_017101	21	33030223	33030574	-	Novel	2.88572	0.0830543	0.370444	0.224202	0.8226	A
iXLOC_017234	21	60217285	60222601	-	Novel	5.13271	0.206123	0.364147	0.566043	0.571365	A
iXLOC_017259	21	60761246	60761902	-	Novel	4.36874	0.41913	0.332916	1.25897	0.208043	A
iXLOC_017261	21	60822795	60823029	-	Novel	5.73703	0.519919	0.315342	1.64874	0.0992	A
iXLOC_017269	21	60892043	60893316	-	Novel	5.5175	-0.0330204	0.319194	-0.103449	0.917606	A
iXLOC_017303	21	62892559	62893745	-	Novel	4.25085	0.487756	0.345787	1.41057	0.158373	A
iXLOC_017306	21	62971469	62975107	-	Novel	4.78506	0.592621	0.331968	1.78517	0.0742333	A
iXLOC_017426	22	11853650	11854233	+	Novel	3.45699	-0.0699869	0.356096	-0.196539	0.844188	A
iXLOC_017484	22	18133300	18174433	+	Novel	3.86739	0.223038	0.353326	0.631252	0.527876	A
iXLOC_017500	22	18174490	18181070	+	Novel	3.48619	0.312805	0.347809	0.899358	0.368462	A
iXLOC_017508	22	18199841	18206049	+	Novel	5.319	0.013334	0.341609	0.0390329	0.968864	A
iXLOC_017520	22	18270936	18274241	+	Novel	2.79931	0.38304	0.367335	1.04275	0.297062	A
iXLOC_017529	22	18297095	18301661	+	Novel	3.71333	0.346474	0.341195	1.01547	0.30988	A
iXLOC_017609	22	38621078	38625943	+	Novel	4.31725	0.472805	0.340297	1.38939	0.164714	A
iXLOC_017613	22	38635716	38640424	+	Novel	4.30215	0.366032	0.332818	1.0998	0.271421	A
iXLOC_017833	22	11982306	11986133	-	Novel	3.86991	0.171746	0.360225	0.476775	0.633522	A
iXLOC_018851	24	344551	346617	+	Novel	4.56704	0.592784	0.332584	1.78236	0.0746905	A
iXLOC_018859	24	859345	862888	+	Novel	5.12637	-0.0643371	0.34528	-0.186333	0.852183	A
iXLOC_018860	24	952591	954599	+	Novel	5.05356	0.065604	0.331964	0.197624	0.843339	A
iXLOC_018920	24	12145919	12299260	+	Novel	2.49548	-0.390582	0.371099	-1.0525	0.29257	A
iXLOC_018934	24	13009748	13014154	+	Novel	3.65381	0.113086	0.359685	0.314402	0.753216	A
iXLOC_018981	24	16646500	16647947	+	Novel	2.86683	-0.154544	0.367231	-0.420836	0.673875	A
iXLOC_019049	24	31125428	31128401	+	Novel	3.98931	-0.0133957	0.35299	-0.0379494	0.969728	A
iXLOC_019101	24	38315851	38319579	+	Novel	2.70844	0.0812363	0.370309	0.219374	0.826359	A
iXLOC_019143	24	40246199	40246832	+	Novel	4.39425	0.145247	0.325305	0.446494	0.65524	A
iXLOC_019144	24	40247037	40247951	+	Novel	5.64805	0.0678421	0.303894	0.223243	0.823347	A
iXLOC_019158	24	40648316	40648915	+	Novel	4.85125	0.702686	0.330268	2.12763	0.0333682	A
iXLOC_019182	24	42158016	42162889	+	Novel	3.98032	0.11789	0.343163	0.34354	0.731192	A
iXLOC_019192	24	42374974	42375596	+	Novel	4.54424	-0.181878	0.321581	-0.565574	0.571683	A
iXLOC_019194	24	42379323	42381024	+	Novel	4.81873	0.123676	0.323807	0.381944	0.702503	A
iXLOC_019200	24	42530254	42535026	+	Novel	4.80821	0.0628572	0.349459	0.17987	0.857255	A
iXLOC_019206	24	42577954	42578482	+	Novel	4.78384	-0.273155	0.337819	-0.808583	0.418755	A
iXLOC_019280	24	51523299	51527839	+	Novel	3.69837	-0.0684084	0.364924	-0.187459	0.851301	A
iXLOC_019398	24	2400306	2402806	-	Novel	3.65896	-0.225754	0.34168	-0.660716	0.508794	A
iXLOC_019444	24	12106730	12109867	-	Novel	3.18168	-0.132987	0.362497	-0.366863	0.713721	A
iXLOC_019461	24	12142747	12144595	-	Novel	2.3707	-0.465981	0.371128	-1.25558	0.209268	A
iXLOC_019471	24	12174737	12177283	-	Novel	3.15082	-0.0698583	0.362681	-0.192616	0.847259	A
iXLOC_019476	24	12195852	12198961	-	Novel	3.08021	0.0613373	0.368843	0.166297	0.867924	A
iXLOC_019483	24	12210939	12213071	-	Novel	2.35872	-0.127295	0.371172	-0.342953	0.731634	A
iXLOC_019484	24	12213493	12303659	-	Novel	4.04496	-0.163883	0.354938	-0.461722	0.644281	A
iXLOC_019487	24	12231887	12237248	-	Novel	6.29903	-0.0691593	0.358699	-0.192806	0.847111	A
iXLOC_019490	24	12261032	12263947	-	Novel	3.00773	0.239865	0.364769	0.657581	0.510807	A
iXLOC_019497	24	12282017	12285942	-	Novel	5.48437	-0.0668665	0.353849	-0.188969	0.850117	A
iXLOC_019653	24	37204379	37208595	-	Novel	3.77824	-0.00385578	0.357834	-0.0107753	0.991403	A
iXLOC_019655	24	37218318	37221521	-	Novel	4.70908	0.149367	0.342759	0.435779	0.662997	A
iXLOC_019693	24	38413401	38423348	-	Novel	6.45781	0.0582725	0.314031	0.185563	0.852788	A
iXLOC_019700	24	38475791	38480405	-	Novel	3.41938	0.129605	0.346747	0.373775	0.708571	A
iXLOC_019703	24	38497072	38501271	-	Novel	3.22613	0.491147	0.360148	1.36373	0.172651	A
iXLOC_019706	24	38508587	38510983	-	Novel	2.84268	-0.203223	0.358987	-0.5661	0.571326	A
iXLOC_019738	24	38643138	38647685	-	Novel	3.47271	-0.254168	0.33861	-0.750621	0.452881	A
iXLOC_019793	24	40118129	40137224	-	Novel	2.06364	-0.172155	0.254516	-0.676402	0.498786	A
iXLOC_019807	24	42823468	42824086	-	Novel	4.25554	-0.578296	0.343384	-1.68411	0.0921603	A
iXLOC_019811	24	42862438	42863418	-	Novel	5.52587	-0.326817	0.327756	-0.997134	0.3187	A
iXLOC_019842	24	44589524	44590391	-	Novel	3.17305	-0.549626	0.367704	-1.49475	0.134979	A
iXLOC_020184	25	7612110	7614116	+	Novel	3.67951	-0.222421	0.356446	-0.623997	0.53263	A
iXLOC_020194	25	7746085	7748913	+	Novel	4.36179	-0.13808	0.331404	-0.416652	0.676933	A
iXLOC_020203	25	7973671	7981394	+	Novel	3.96506	0.521008	0.335398	1.5534	0.120327	A
iXLOC_020231	25	10350287	10351519	+	Novel	6.00925	-0.48207	0.320079	-1.5061	0.132042	A
iXLOC_020241	25	10673623	10674657	+	Novel	2.97921	-0.472342	0.360258	-1.31112	0.189818	A
iXLOC_020251	25	10737279	10737672	+	Novel	5.08282	0.110553	0.330035	0.334975	0.737644	A
iXLOC_020255	25	11321153	11330262	+	Novel	4.11581	-0.132076	0.329644	-0.400662	0.688669	A
iXLOC_020644	25	7629072	7633849	-	Novel	4.88601	-0.258596	0.311571	-0.829974	0.406554	A
iXLOC_020645	25	7637217	7640246	-	Novel	2.93801	-0.417669	0.363347	-1.1495	0.250348	A
iXLOC_020719	25	10363295	10365300	-	Novel	2.92415	-0.00996337	0.36545	-0.0272633	0.97825	A
iXLOC_020723	25	10375252	10376232	-	Novel	6.59917	0.0798262	0.319304	0.250001	0.802587	A
iXLOC_020725	25	10404929	10405692	-	Novel	2.78491	0.50608	0.366304	1.38159	0.167099	A
iXLOC_020738	25	11875425	11877809	-	Novel	3.3318	-0.402723	0.358404	-1.12366	0.261159	A
iXLOC_020853	25	28507375	28507684	-	NONBTAG010390.2	5.84672	-0.414951	0.318482	-1.3029	0.192608	A
iXLOC_021188	26	49227036	49227260	+	Novel	6.43119	-0.45479	0.31696	-1.43485	0.151331	A
iXLOC_021438	26	49702393	49703105	-	Novel	5.71829	-0.524281	0.310025	-1.69109	0.0908189	A
iXLOC_021439	26	49703547	49704004	-	Novel	4.68348	-0.419936	0.338866	-1.23924	0.215257	A
iXLOC_021442	26	49710995	49711458	-	Novel	5.16352	-0.145998	0.333765	-0.437429	0.6618	A
iXLOC_021471	26	51216832	51217058	-	Novel	2.73791	0.247688	0.361313	0.685522	0.493014	A
iXLOC_021485	27	205887	207267	+	Novel	3.96539	-0.288813	0.335114	-0.861833	0.388779	A
iXLOC_021667	27	30439433	30445262	+	Novel	4.69032	0.00159061	0.337204	0.00471706	0.996236	A
iXLOC_021669	27	30448845	30457716	+	Novel	5.66609	-0.218728	0.354114	-0.617677	0.536788	A
iXLOC_021670	27	30458326	30467865	+	Novel	5.8193	-0.413614	0.347017	-1.19191	0.233296	A
iXLOC_021675	27	30483756	30489867	+	Novel	3.73718	-0.237264	0.367509	-0.645599	0.518539	A
iXLOC_021684	27	30509203	30516497	+	Novel	3.63627	-0.107767	0.355575	-0.303078	0.76183	A
iXLOC_021685	27	30516720	30522556	+	Novel	3.29435	-0.796202	0.368446	-2.16098	0.0306971	A
iXLOC_021820	27	422924	423500	-	Novel	5.49953	0.671316	0.309097	2.17186	0.029866	A
iXLOC_021944	27	28107927	28110639	-	Novel	3.22774	0.090308	0.365143	0.247322	0.804659	A
iXLOC_021947	27	28123158	28126766	-	Novel	4.53193	-0.165086	0.327134	-0.504644	0.613809	A
iXLOC_021957	27	28153333	28156829	-	Novel	5.32922	0.196313	0.338119	0.580602	0.561508	A
iXLOC_021959	27	28160178	28163027	-	Novel	3.69414	-0.0149212	0.354418	-0.0421006	0.966418	A
iXLOC_021976	27	28252186	28254367	-	Novel	6.32099	-0.210424	0.359076	-0.586016	0.557865	A
iXLOC_022104	28	260046	263033	+	Novel	3.02275	0.333864	0.36479	0.915225	0.360074	A
iXLOC_022107	28	265327	267591	+	Novel	3.32582	0.199517	0.360011	0.554195	0.579445	A
iXLOC_022122	28	657172	962196	+	Novel	3.37286	0.345929	0.355491	0.973104	0.330502	A
iXLOC_022123	28	698208	700076	+	Novel	3.66214	0.49036	0.331148	1.48079	0.138663	A
iXLOC_022230	28	25142735	25143338	+	Novel	6.61231	-0.110191	0.294618	-0.374013	0.708395	A
iXLOC_022280	28	34903885	34904143	+	Novel	4.15776	-0.272743	0.350836	-0.77741	0.436917	A
iXLOC_022286	28	34965189	34965422	+	Novel	4.4723	-0.195793	0.334125	-0.585988	0.557884	A
iXLOC_022290	28	35001321	35001572	+	Novel	5.25484	-0.328529	0.338519	-0.970489	0.331803	A
iXLOC_022293	28	35013983	35014188	+	Novel	4.12326	-0.812689	0.358053	-2.26975	0.023223	A
iXLOC_022296	28	35300437	35300932	+	Novel	4.71669	0.0484928	0.339906	0.142665	0.886555	A
iXLOC_022297	28	35301181	35301730	+	Novel	3.58506	-0.0236549	0.362168	-0.0653148	0.947923	A
iXLOC_022298	28	35302386	35302829	+	Novel	4.19061	0.493468	0.35395	1.39418	0.163265	A
iXLOC_022337	28	37153948	37163247	+	Novel	5.97211	-0.0215126	0.300502	-0.0715887	0.942929	A
iXLOC_022351	28	37204595	37210290	+	Novel	4.66204	-0.19753	0.32269	-0.612137	0.540447	A
iXLOC_022361	28	37233851	37244882	+	Novel	5.90532	-0.203335	0.327769	-0.620359	0.535021	A
iXLOC_022524	28	39588708	39589051	+	Novel	6.25898	0.285481	0.314376	0.908087	0.363832	A
iXLOC_022525	28	39589133	39589387	+	Novel	5.44441	0.497982	0.313387	1.58903	0.112053	A
iXLOC_022530	28	39601203	39601442	+	Novel	4.42639	0.04164	0.321519	0.12951	0.896954	A
iXLOC_022531	28	39601537	39601816	+	Novel	4.64784	0.298423	0.32402	0.921002	0.357049	A
iXLOC_022532	28	39602358	39602610	+	Novel	6.42619	-0.00519502	0.289753	-0.0179292	0.985695	A
iXLOC_022555	28	41765179	41765454	+	Novel	3.51149	0.0608438	0.369649	0.164599	0.86926	A
iXLOC_022569	28	41800103	41800345	+	Novel	3.64252	-0.31044	0.358399	-0.866186	0.386388	A
iXLOC_022570	28	41800670	41800977	+	Novel	4.62961	0.122451	0.341627	0.358435	0.720017	A
iXLOC_022576	28	41808835	41809289	+	Novel	4.57494	-0.482645	0.360529	-1.33871	0.180664	A
iXLOC_022577	28	41809348	41809644	+	Novel	3.87922	-0.0695126	0.359796	-0.1932	0.846802	A
iXLOC_022578	28	41809849	41810324	+	Novel	6.40761	-0.378259	0.315397	-1.19931	0.230407	A
iXLOC_022579	28	41810568	41810916	+	Novel	5.50547	-0.419467	0.320809	-1.30753	0.191033	A
iXLOC_022581	28	41814083	41814356	+	Novel	4.28496	-0.20922	0.348849	-0.599745	0.548676	A
iXLOC_022582	28	41814987	41815235	+	Novel	3.82077	0.155386	0.357172	0.435047	0.663529	A
iXLOC_022583	28	41815839	41816232	+	Novel	5.80592	-0.185157	0.31842	-0.581485	0.560914	A
iXLOC_022584	28	41816909	41817307	+	Novel	5.59452	-0.497669	0.331077	-1.50318	0.132793	A
iXLOC_022588	28	41918396	41920492	+	Novel	3.64472	-0.330314	0.340268	-0.970746	0.331675	A
iXLOC_022591	28	42015792	42016125	+	Novel	3.34404	0.22308	0.351574	0.634517	0.525743	A
iXLOC_022593	28	42025268	42025816	+	Novel	5.1691	0.228473	0.316355	0.722205	0.470169	A
iXLOC_022594	28	42026144	42026546	+	Novel	5.25175	0.154099	0.322254	0.478191	0.632514	A
iXLOC_022599	28	42032877	42033412	+	Novel	5.49778	-0.42563	0.316575	-1.34448	0.178792	A
iXLOC_022601	28	42034105	42034516	+	Novel	4.02571	-0.383851	0.338353	-1.13447	0.256598	A
iXLOC_022604	28	42039895	42040167	+	Novel	3.38188	-0.32856	0.348743	-0.942126	0.346128	A
iXLOC_022610	28	42049359	42049715	+	Novel	4.32346	-0.00755321	0.330602	-0.0228469	0.981772	A
iXLOC_022611	28	42049898	42050411	+	Novel	4.41138	-0.0214906	0.325516	-0.0660201	0.947362	A
iXLOC_022613	28	42051322	42051694	+	Novel	4.33154	-0.0221276	0.322429	-0.0686279	0.945286	A
iXLOC_022615	28	42053555	42054066	+	Novel	5.68126	0.227712	0.328275	0.693662	0.487894	A
iXLOC_022616	28	42059527	42059933	+	Novel	3.62558	0.40601	0.350186	1.15941	0.246288	A
iXLOC_022631	28	42171198	42175824	+	Novel	3.10919	0.579266	0.352294	1.64427	0.100121	A
iXLOC_022665	28	43388647	43410656	+	Novel	6.08528	0.404792	0.305061	1.32692	0.184534	A
iXLOC_022685	28	45014401	45018845	+	Novel	3.14103	-0.299938	0.364289	-0.823353	0.410307	A
iXLOC_022714	28	198492	199458	-	Novel	3.09658	0.0965115	0.354034	0.272605	0.785157	A
iXLOC_022735	28	1411328	1417518	-	Novel	3.59809	-0.291062	0.343507	-0.847325	0.396814	A
iXLOC_022757	28	1900872	1903823	-	Novel	6.51253	0.400228	0.362297	1.1047	0.269291	A
iXLOC_022882	28	34586371	34592090	-	Novel	4.1527	0.3376	0.335582	1.00601	0.314409	A
iXLOC_022907	28	34657988	34664140	-	Novel	6.37195	0.0355863	0.305249	0.116581	0.907192	A
iXLOC_022927	28	36044113	36044562	-	Novel	3.42391	0.0331181	0.343708	0.0963555	0.923238	A
iXLOC_022928	28	36048292	36049245	-	Novel	4.84168	0.462099	0.334069	1.38324	0.16659	A
iXLOC_023051	28	42545279	42548137	-	Novel	3.15461	-0.957367	0.3593	-2.66453	0.0077095	A
iXLOC_023071	28	43241274	43243094	-	Novel	5.45927	-0.58732	0.343397	-1.71033	0.0872058	A
iXLOC_023074	28	43244165	43245269	-	Novel	3.10342	-0.182448	0.361417	-0.504814	0.613689	A
iXLOC_023084	28	43255917	43256945	-	Novel	2.74756	-0.89895	0.364356	-2.46723	0.0136162	A
iXLOC_023085	28	43257554	43258629	-	Novel	3.01529	-0.15641	0.361069	-0.433184	0.664881	A
iXLOC_023089	28	43265177	43266451	-	Novel	5.48341	-0.457276	0.314771	-1.45272	0.1463	A
iXLOC_023091	28	43274648	43275931	-	Novel	5.61448	-0.497417	0.321534	-1.54701	0.121861	A
iXLOC_023093	28	43276550	43277448	-	Novel	2.74834	-0.579058	0.361561	-1.60155	0.109255	A
iXLOC_023103	28	43301491	43302321	-	Novel	3.05928	-0.498116	0.36169	-1.37719	0.168454	A
iXLOC_023113	28	43328627	43329951	-	Novel	4.34033	0.240559	0.339559	0.708447	0.478667	A
iXLOC_023115	28	43331773	43333168	-	Novel	4.76865	-0.336618	0.334631	-1.00594	0.314445	A
iXLOC_023116	28	43334134	43335079	-	Novel	2.70203	-0.443794	0.364512	-1.2175	0.223413	A
iXLOC_023129	28	43357458	43358491	-	Novel	4.49674	-0.140797	0.330513	-0.425994	0.670112	A
iXLOC_023132	28	43360566	43362145	-	Novel	6.18007	-0.0469152	0.319775	-0.146713	0.883358	A
iXLOC_023149	28	43811931	43812594	-	Novel	3.01044	-0.128151	0.357817	-0.358148	0.720233	A
iXLOC_023150	28	43813396	43814340	-	Novel	4.53802	0.210696	0.359076	0.586773	0.557356	A
iXLOC_023154	28	43820987	43821451	-	Novel	2.51231	0.442521	0.366122	1.20867	0.22679	A
iXLOC_023156	28	43822957	43824276	-	Novel	5.93879	0.302089	0.303838	0.994244	0.320104	A
iXLOC_023246	29	1019727	1020603	+	Novel	4.41375	0.546386	0.348273	1.56885	0.116684	A
iXLOC_023435	29	32459609	32462346	+	Novel	3.76762	0.723086	0.350877	2.06079	0.0393227	A
iXLOC_023438	29	32527662	32528315	+	Novel	3.07008	0.225544	0.365532	0.617028	0.537217	A
iXLOC_023772	29	561994	567462	-	Novel	6.2673	-0.136138	0.316865	-0.429642	0.667456	A
iXLOC_023790	29	1961196	1962511	-	Novel	4.38487	0.162918	0.341626	0.476891	0.63344	A
iXLOC_023804	29	2642332	2644626	-	Novel	3.16658	-0.276516	0.360867	-0.766254	0.443525	A
iXLOC_023819	29	2663329	2666770	-	Novel	4.56092	-0.851115	0.330291	-2.57686	0.00997009	A
iXLOC_023821	29	2669514	2671476	-	Novel	2.5735	-0.927716	0.363285	-2.55369	0.0106589	A
iXLOC_023841	29	2704339	2705975	-	Novel	2.78283	-0.937699	0.356527	-2.63009	0.00853612	A
iXLOC_023846	29	2720159	2731559	-	Novel	3.23752	-0.261056	0.357294	-0.730647	0.464995	A
iXLOC_023854	29	2734300	2736555	-	Novel	4.79827	-0.151492	0.345625	-0.438313	0.661159	A
iXLOC_024006	29	32538142	32539214	-	Novel	5.75155	-0.265833	0.364249	-0.72981	0.465506	A
iXLOC_024020	29	33303421	33324002	-	Novel	5.27341	0.0879602	0.354404	0.248192	0.803986	A
iXLOC_024036	29	36750894	36751742	-	Novel	6.20791	0.00146906	0.293631	0.00500308	0.996008	A
iXLOC_024037	29	36752255	36753032	-	Novel	5.92246	0.271041	0.302401	0.896298	0.370094	A
iXLOC_024038	29	36754197	36754687	-	Novel	3.62725	0.105835	0.339804	0.311459	0.755452	A
iXLOC_024039	29	36755796	36756350	-	Novel	5.13604	-0.371066	0.31894	-1.16344	0.244653	A
iXLOC_024040	29	36757974	36758498	-	Novel	4.65515	0.158323	0.332647	0.47595	0.63411	A
iXLOC_024043	29	36763024	36763814	-	Novel	5.62349	0.0562913	0.312853	0.179929	0.857208	A
iXLOC_024501	3	22072711	22072995	+	NONBTAG011940.2	5.65016	0.0883269	0.350017	0.25235	0.80077	A
iXLOC_024879	3	109422984	109425693	+	Novel	2.407	-0.00420352	0.364604	-0.011529	0.990801	A
iXLOC_024888	3	109443095	109445680	+	Novel	2.37069	-0.816277	0.368584	-2.21463	0.0267855	A
iXLOC_024907	3	109494485	109497859	+	Novel	2.63477	-0.85265	0.368842	-2.31169	0.0207947	A
iXLOC_024941	3	112288707	112291113	+	Novel	3.9403	-0.212932	0.367263	-0.57978	0.562063	A
iXLOC_024955	3	112346845	112349015	+	Novel	3.4125	-0.326309	0.369535	-0.883026	0.377222	A
iXLOC_024961	3	112362784	112365998	+	Novel	5.82027	-0.0829215	0.354966	-0.233604	0.815293	A
iXLOC_024965	3	112381155	112385594	+	Novel	5.37224	-0.12164	0.347746	-0.349797	0.726491	A
iXLOC_024977	3	112405985	112407738	+	Novel	2.50557	-0.13958	0.371192	-0.376032	0.706893	A
iXLOC_024998	3	112481671	112484712	+	Novel	3.08132	-0.369163	0.368121	-1.00283	0.315942	A
iXLOC_025064	3	115138156	115138651	+	Novel	2.61432	-0.587081	0.364547	-1.61044	0.107301	A
iXLOC_025067	3	115142594	115143772	+	Novel	5.01218	-0.605466	0.321334	-1.88422	0.0595346	A
iXLOC_025068	3	115143936	115144922	+	Novel	4.45958	-0.454704	0.328322	-1.38493	0.166073	A
iXLOC_025069	3	115145218	115146615	+	Novel	6.14253	-0.29255	0.312583	-0.935913	0.349318	A
iXLOC_025070	3	115147038	115148001	+	Novel	4.84604	-0.178697	0.325291	-0.549346	0.582768	A
iXLOC_025074	3	115151877	115152894	+	Novel	4.5933	-0.455358	0.357106	-1.27513	0.202262	A
iXLOC_025084	3	115180806	115182206	+	Novel	6.27237	-0.438212	0.347864	-1.25972	0.20777	A
iXLOC_025091	3	115189032	115190234	+	Novel	3.71115	-0.785481	0.357442	-2.19751	0.0279843	A
iXLOC_025093	3	115192351	115193347	+	Novel	3.29098	-0.281505	0.364092	-0.77317	0.439422	A
iXLOC_025095	3	115195776	115196974	+	Novel	4.04972	-0.107004	0.348045	-0.307442	0.758507	A
iXLOC_025099	3	115199887	115201098	+	Novel	4.23695	-0.43789	0.32536	-1.34586	0.178346	A
iXLOC_025101	3	115203113	115203685	+	Novel	2.09729	-0.86712	0.37004	-2.34331	0.0191133	A
iXLOC_025105	3	115495193	115749748	+	Novel	5.08859	-0.487778	0.355585	-1.37176	0.170138	A
iXLOC_025121	3	115730954	115731199	+	Novel	4.00753	-0.515079	0.363857	-1.41561	0.15689	A
iXLOC_025122	3	115731939	115732283	+	Novel	6.39377	-0.273977	0.34941	-0.784112	0.432974	A
iXLOC_025125	3	115736414	115736692	+	Novel	4.20119	-0.553707	0.358954	-1.54256	0.122939	A
iXLOC_025128	3	115745284	115745644	+	Novel	5.3266	-0.834135	0.339279	-2.45855	0.0139498	A
iXLOC_025129	3	115754231	115754547	+	Novel	4.81188	-0.637161	0.345417	-1.84461	0.0650942	A
iXLOC_025130	3	115759914	115760340	+	Novel	6.5538	-0.403565	0.348933	-1.15657	0.247449	A
iXLOC_025132	3	115772131	115772335	+	Novel	3.41321	-0.795113	0.364258	-2.18283	0.0290482	A
iXLOC_025134	3	115794427	115794659	+	Novel	4.14933	-0.503353	0.361094	-1.39397	0.163328	A
iXLOC_025149	3	116967705	116973294	+	Novel	3.73884	-0.0431115	0.35463	-0.121568	0.903241	A
iXLOC_025159	3	117199815	117203813	+	NONBTAG012668.2	5.54475	-0.110825	0.309991	-0.35751	0.72071	A
iXLOC_025198	3	119798800	119799060	+	Novel	3.07569	0.88912	0.350073	2.53981	0.0110912	A
iXLOC_025229	3	121004645	121006866	+	Novel	5.27434	-0.104674	0.354576	-0.29521	0.767834	A
iXLOC_025896	3	113333547	113337880	-	Novel	5.04601	-0.187914	0.352118	-0.533668	0.593571	A
iXLOC_025920	3	114609318	114611516	-	Novel	3.31412	-0.616559	0.365696	-1.68599	0.0917979	A
iXLOC_025922	3	114614099	114616337	-	Novel	4.37879	-0.080822	0.301418	-0.26814	0.788592	A
iXLOC_025924	3	114624761	114627895	-	Novel	2.83663	-0.226271	0.320588	-0.705799	0.480313	A
iXLOC_025945	3	116641120	116646977	-	Novel	4.50475	-0.468513	0.331207	-1.41456	0.157197	A
iXLOC_025956	3	117671045	117671292	-	Novel	2.92722	-0.155484	0.358878	-0.433249	0.664834	A
iXLOC_025958	3	117673392	117673743	-	Novel	3.32554	-0.274582	0.36277	-0.756904	0.449107	A
iXLOC_026031	3	120227340	120231071	-	Novel	3.51307	0.0904092	0.349416	0.258744	0.795833	A
iXLOC_026051	3	120848057	120848553	-	Novel	5.58167	0.124493	0.30873	0.403241	0.686771	A
iXLOC_026174	4	36292097	36296794	+	Novel	3.65907	0.00276129	0.371019	0.00744246	0.994062	A
iXLOC_026178	4	36304737	36307832	+	Novel	3.08262	-0.240636	0.371046	-0.648535	0.516639	A
iXLOC_026189	4	36328867	36331253	+	Novel	2.80603	-0.164144	0.369691	-0.444003	0.657041	A
iXLOC_026253	4	36567577	36568061	+	Novel	2.99158	0.0822728	0.360543	0.228191	0.819497	A
iXLOC_026275	4	38339491	38339869	+	Novel	3.12078	-0.156292	0.361661	-0.43215	0.665633	A
iXLOC_026276	4	38343281	38343819	+	Novel	3.32415	-0.193884	0.344497	-0.562804	0.573568	A
iXLOC_026279	4	38346886	38347367	+	Novel	4.33024	-0.0502197	0.337159	-0.14895	0.881593	A
iXLOC_026281	4	38349727	38350445	+	Novel	4.03267	-0.808173	0.354728	-2.27829	0.0227095	A
iXLOC_026283	4	38352151	38352849	+	Novel	4.37502	-0.216335	0.330839	-0.653897	0.513178	A
iXLOC_026287	4	38358874	38359357	+	Novel	3.32483	-0.246953	0.344617	-0.716602	0.47362	A
iXLOC_026288	4	38360839	38361729	+	Novel	5.35289	-0.222565	0.311079	-0.715461	0.474324	A
iXLOC_026289	4	38362639	38363629	+	Novel	5.51508	-0.184493	0.307854	-0.599289	0.54898	A
iXLOC_026290	4	38363854	38364336	+	Novel	3.20882	-0.181543	0.353812	-0.513107	0.607876	A
iXLOC_026291	4	38364465	38365421	+	Novel	5.32847	-0.154948	0.329595	-0.470116	0.638272	A
iXLOC_026293	4	38366026	38366629	+	Novel	4.57292	0.0866345	0.324368	0.267087	0.789402	A
iXLOC_026303	4	38495273	38495568	+	Novel	3.20259	0.277415	0.357342	0.776331	0.437554	A
iXLOC_026304	4	38496884	38497646	+	Novel	6.57212	-0.133788	0.309755	-0.431916	0.665802	A
iXLOC_026306	4	38502632	38503133	+	Novel	4.71248	-0.121445	0.315479	-0.384955	0.700271	A
iXLOC_026308	4	38504051	38504552	+	Novel	3.58331	-0.0903064	0.358438	-0.251945	0.801084	A
iXLOC_026309	4	38505007	38505344	+	Novel	3.16756	0.10685	0.347238	0.307714	0.7583	A
iXLOC_026311	4	38508551	38508901	+	Novel	3.81681	0.0577244	0.34397	0.167818	0.866726	A
iXLOC_026313	4	38509609	38510057	+	Novel	3.95783	-0.380653	0.33245	-1.14499	0.252212	A
iXLOC_026314	4	38510966	38511467	+	Novel	4.80704	0.319278	0.324469	0.984001	0.325115	A
iXLOC_026317	4	38514946	38515433	+	Novel	4.23667	-0.213615	0.348742	-0.612531	0.540187	A
iXLOC_026318	4	38517667	38517984	+	Novel	3.31205	-0.0287694	0.349473	-0.0823222	0.93439	A
iXLOC_026319	4	38522652	38523071	+	Novel	3.74163	-0.117672	0.348967	-0.337202	0.735965	A
iXLOC_026320	4	38526205	38526468	+	Novel	3.08073	-0.193638	0.354276	-0.546575	0.584671	A
iXLOC_026454	4	70426048	70429556	+	Novel	6.54152	0.654217	0.321225	2.03663	0.0416868	A
iXLOC_026717	4	119085735	119087717	+	Novel	4.90305	-0.0282979	0.328604	-0.0861156	0.931375	A
iXLOC_026733	4	119471136	119471514	+	Novel	3.93815	-0.255799	0.349016	-0.732914	0.463611	A
iXLOC_026903	4	54167508	54172129	-	Novel	5.70223	0.0356171	0.331432	0.107464	0.914421	A
iXLOC_026904	4	54172187	54175290	-	Novel	4.64681	-0.273249	0.326444	-0.837048	0.402566	A
iXLOC_026907	4	54181231	54184034	-	Novel	4.17756	-0.200028	0.337791	-0.592164	0.553741	A
iXLOC_026918	4	54211615	54213345	-	Novel	2.98013	-0.394035	0.360271	-1.09372	0.274078	A
iXLOC_026919	4	54214082	54216170	-	Novel	3.73088	-0.102888	0.348361	-0.295348	0.767728	A
iXLOC_026946	4	54372350	54373324	-	Novel	3.41092	-0.440577	0.346259	-1.27239	0.203234	A
iXLOC_026948	4	54375778	54376388	-	Novel	3.50785	-0.323017	0.346379	-0.932552	0.351051	A
iXLOC_026949	4	54376852	54377665	-	Novel	2.50172	0.293558	0.368553	0.796513	0.425734	A
iXLOC_026953	4	54380504	54382314	-	Novel	5.69636	0.10933	0.324419	0.337002	0.736115	A
iXLOC_026954	4	54382397	54383560	-	Novel	5.63111	-0.0640132	0.31045	-0.206195	0.836639	A
iXLOC_026955	4	54383885	54385511	-	Novel	4.74849	-0.553769	0.344093	-1.60936	0.107539	A
iXLOC_026956	4	54385563	54387315	-	Novel	5.12957	0.044512	0.337789	0.131775	0.895162	A
iXLOC_026957	4	54387484	54388702	-	Novel	3.09628	-0.472967	0.358543	-1.31913	0.187124	A
iXLOC_026978	4	54435310	54436818	-	Novel	3.59635	-0.104153	0.354547	-0.293764	0.768938	A
iXLOC_026984	4	54444022	54446411	-	Novel	6.09084	-0.328733	0.310771	-1.0578	0.290147	A
iXLOC_027001	4	54475548	54478013	-	Novel	5.68622	-0.5568	0.344491	-1.6163	0.10603	A
iXLOC_027011	4	54494033	54495506	-	Novel	4.65511	-0.578873	0.345525	-1.67534	0.0938673	A
iXLOC_027012	4	54495665	54608180	-	Novel	5.08661	-0.147854	0.349641	-0.422874	0.672387	A
iXLOC_027016	4	54502525	54504414	-	Novel	3.80308	-0.750169	0.360855	-2.07887	0.0376296	A
iXLOC_027022	4	54514531	54516054	-	Novel	4.75776	-0.175074	0.339032	-0.516394	0.605579	A
iXLOC_027029	4	54526013	54527630	-	Novel	4.05487	-0.337026	0.356187	-0.946203	0.344045	A
iXLOC_027049	4	54583137	54584785	-	Novel	3.9718	-0.689096	0.3574	-1.92808	0.0538454	A
iXLOC_027068	4	54624239	54625366	-	Novel	3.84405	-0.242014	0.354679	-0.682347	0.49502	A
iXLOC_027070	4	54626142	54627699	-	Novel	4.25765	-0.439819	0.350078	-1.25635	0.20899	A
iXLOC_027072	4	54633814	54635059	-	Novel	3.25215	-0.839092	0.358129	-2.34299	0.0191298	A
iXLOC_027082	4	54648703	54649602	-	Novel	3.6281	-0.294228	0.338199	-0.869986	0.384308	A
iXLOC_027090	4	54662868	54663902	-	Novel	3.95236	-0.285723	0.341391	-0.836936	0.402629	A
iXLOC_027094	4	54671605	54673515	-	Novel	4.48688	-0.205371	0.349595	-0.587455	0.556898	A
iXLOC_027098	4	54709215	54710303	-	Novel	3.73477	0.141687	0.34257	0.4136	0.679167	A
iXLOC_027100	4	54711294	54713553	-	Novel	6.09487	0.27843	0.32344	0.860839	0.389326	A
iXLOC_027105	4	54728536	54730137	-	Novel	4.90166	-0.646855	0.350986	-1.84297	0.0653339	A
iXLOC_027106	4	54730283	54732286	-	Novel	5.96092	-0.286599	0.346229	-0.827772	0.407799	A
iXLOC_027140	4	55116932	55120693	-	Novel	3.34519	0.137686	0.358095	0.384494	0.700612	A
iXLOC_027171	4	55222788	55227416	-	Novel	6.1116	0.211372	0.329361	0.641765	0.521026	A
iXLOC_027175	4	55231718	55235355	-	Novel	6.12775	0.291976	0.337662	0.864698	0.387205	A
iXLOC_027176	4	55235480	55238764	-	Novel	3.33285	-0.0347549	0.351178	-0.0989665	0.921165	A
iXLOC_027197	4	55432980	55434632	-	Novel	3.97101	0.0353768	0.351961	0.100513	0.919937	A
iXLOC_027219	4	55524349	55526222	-	Novel	3.37937	0.14146	0.36187	0.390915	0.69586	A
iXLOC_027234	4	55546521	55562943	-	Novel	4.91816	-0.0303004	0.33391	-0.090744	0.927696	A
iXLOC_027239	4	55556448	55558515	-	Novel	4.29605	0.455942	0.346641	1.31532	0.188404	A
iXLOC_027253	4	55751096	55753563	-	Novel	5.33005	-0.0891754	0.348483	-0.255896	0.798031	A
iXLOC_027254	4	55753730	55755808	-	Novel	3.83932	-0.182751	0.3586	-0.509624	0.610315	A
iXLOC_027256	4	55759207	55760469	-	Novel	2.46331	-0.150919	0.369735	-0.408182	0.68314	A
iXLOC_027257	4	55760578	55761992	-	Novel	2.80401	0.101999	0.368082	0.277108	0.781697	A
iXLOC_027285	4	56564660	56598849	-	Novel	6.65499	-0.195482	0.341675	-0.572129	0.567235	A
iXLOC_027286	4	56568618	56570481	-	Novel	2.85568	0.255115	0.362578	0.703613	0.481674	A
iXLOC_027352	4	69986230	70020320	-	Novel	6.5309	0.74835	0.327888	2.28234	0.0224694	A
iXLOC_027614	5	200221	200580	+	Novel	3.72138	-0.259743	0.333029	-0.779941	0.435426	A
iXLOC_027640	5	1412093	1412637	+	Novel	3.86088	0.500022	0.349776	1.42955	0.152846	A
iXLOC_027643	5	1424248	1427631	+	Novel	6.24642	0.602499	0.298303	2.01975	0.043409	A
iXLOC_027645	5	1446843	1447248	+	Novel	3.51425	0.625664	0.3426	1.82623	0.0678162	A
iXLOC_027662	5	6776831	7059768	+	Novel	5.19946	-0.147877	0.355269	-0.416239	0.677235	A
iXLOC_027686	5	6873356	6876549	+	Novel	3.05014	-0.364568	0.362773	-1.00495	0.314923	A
iXLOC_027694	5	6890073	6904128	+	Novel	4.14994	-0.208293	0.354667	-0.587292	0.557008	A
iXLOC_027743	5	7095196	7099791	+	Novel	3.54333	-0.493275	0.346629	-1.42306	0.154718	A
iXLOC_027745	5	7099938	7105636	+	Novel	4.96906	-0.608208	0.360524	-1.68701	0.0916013	A
iXLOC_027759	5	7195155	7200641	+	Novel	4.89894	0.00408428	0.333149	0.0122596	0.990218	A
iXLOC_027760	5	7201182	7205425	+	Novel	4.46972	0.245806	0.339479	0.72407	0.469023	A
iXLOC_027772	5	7246758	7305593	+	Novel	5.94472	-0.0166411	0.297503	-0.0559359	0.955393	A
iXLOC_027776	5	7257874	7262705	+	Novel	3.31848	-0.306194	0.346924	-0.882595	0.377455	A
iXLOC_027786	5	7297713	7298298	+	NONBTAG013673.2	4.20035	0.208279	0.335259	0.621247	0.534437	A
iXLOC_027789	5	7303827	7304423	+	Novel	4.26255	0.517135	0.333415	1.55102	0.120896	A
iXLOC_027797	5	7333265	7333903	+	Novel	4.00722	-0.203741	0.338587	-0.60174	0.547347	A
iXLOC_027798	5	7334017	7334647	+	Novel	4.17811	-0.0351201	0.32177	-0.109147	0.913086	A
iXLOC_027805	5	7342367	7342931	+	Novel	3.525	-0.562806	0.345973	-1.62673	0.103794	A
iXLOC_027806	5	7343096	7343887	+	Novel	5.11908	0.548534	0.319614	1.71624	0.086118	A
iXLOC_027807	5	7344174	7344869	+	Novel	4.49628	0.251571	0.331004	0.760023	0.447241	A
iXLOC_027812	5	7350950	7351712	+	Novel	5.40829	0.0456005	0.303881	0.15006	0.880717	A
iXLOC_027818	5	7359050	7359531	+	Novel	2.85608	0.150578	0.359567	0.418775	0.675381	A
iXLOC_027821	5	7362963	7363864	+	Novel	5.25684	-0.174576	0.328614	-0.531249	0.595246	A
iXLOC_027826	5	7372683	7373459	+	Novel	4.89764	0.177313	0.338808	0.523345	0.600734	A
iXLOC_028504	5	111627833	111630860	+	Novel	2.50037	0.0769815	0.369747	0.208201	0.835072	A
iXLOC_028551	5	115464332	115465868	+	Novel	3.9542	-0.138885	0.347733	-0.399401	0.689598	A
iXLOC_028553	5	115466960	115468168	+	Novel	3.30818	-0.298452	0.350056	-0.852586	0.393889	A
iXLOC_028605	5	117062652	117062970	+	Novel	4.90449	-0.308379	0.334734	-0.921267	0.356911	A
iXLOC_028625	5	117951288	117951623	+	Novel	5.17193	-0.461137	0.341036	-1.35217	0.176322	A
iXLOC_028629	5	117959322	117959611	+	Novel	3.80644	-0.647767	0.353206	-1.83396	0.0666598	A
iXLOC_028630	5	117960725	117961225	+	Novel	6.68848	-0.495386	0.328332	-1.5088	0.131351	A
iXLOC_028631	5	117968328	117968568	+	Novel	3.39048	-0.399893	0.357885	-1.11738	0.263832	A
iXLOC_028648	5	119901034	119901375	+	Novel	5.60248	-0.879727	0.314523	-2.79702	0.0051576	A
iXLOC_028672	5	120808328	120809562	+	Novel	4.8607	0.224404	0.336124	0.667623	0.504374	A
iXLOC_028690	5	364020	365466	-	Novel	5.14372	0.00027012	0.327257	0.000825405	0.999341	A
iXLOC_028701	5	425278	426696	-	Novel	6.44424	-0.0609795	0.330699	-0.184396	0.853703	A
iXLOC_028709	5	450631	450923	-	Novel	4.4742	0.198212	0.347931	0.569687	0.56889	A
iXLOC_028710	5	451181	451526	-	Novel	5.45779	0.0849789	0.31686	0.26819	0.788553	A
iXLOC_028711	5	452261	452585	-	Novel	6.51124	0.545607	0.324629	1.68071	0.0928193	A
iXLOC_028712	5	453533	453781	-	Novel	4.06202	0.244598	0.333256	0.733965	0.46297	A
iXLOC_028713	5	453901	454279	-	Novel	4.26136	0.642826	0.335466	1.91622	0.0553374	A
iXLOC_028716	5	461441	461795	-	Novel	5.00784	0.0196023	0.344806	0.0568502	0.954664	A
iXLOC_028717	5	465104	465340	-	Novel	4.69021	0.442803	0.345298	1.28238	0.199709	A
iXLOC_028753	5	2519579	2521985	-	Novel	2.59881	1.07358	0.370034	2.9013	0.00371613	A
iXLOC_028759	5	2535773	2540118	-	Novel	4.41656	-0.289845	0.358413	-0.808689	0.418694	A
iXLOC_028766	5	2560000	2562243	-	Novel	2.47179	0.514607	0.371003	1.38707	0.16542	A
iXLOC_028776	5	2578910	2583846	-	Novel	4.13942	0.319969	0.366688	0.87259	0.382886	A
iXLOC_028781	5	2595520	2599140	-	Novel	3.76687	0.223452	0.35997	0.620752	0.534763	A
iXLOC_028829	5	9204881	9205183	-	Novel	5.94815	-0.000772146	0.317369	-0.00243296	0.998059	A
iXLOC_028830	5	9208951	9209254	-	Novel	5.22871	-0.204946	0.331674	-0.617915	0.536631	A
iXLOC_028831	5	9211499	9211864	-	Novel	4.36608	-0.043918	0.344059	-0.127647	0.898428	A
iXLOC_028833	5	9214111	9214382	-	Novel	5.21432	-0.0854361	0.338468	-0.25242	0.800716	A
iXLOC_028835	5	9218661	9218890	-	Novel	3.57515	0.0383824	0.353198	0.108671	0.913463	A
iXLOC_028839	5	9223219	9223549	-	Novel	6.09572	0.436911	0.319468	1.36762	0.17143	A
iXLOC_028840	5	9223908	9224160	-	Novel	4.54229	-0.092941	0.324243	-0.28664	0.774388	A
iXLOC_028843	5	9228276	9228481	-	Novel	4.03442	-0.0309574	0.354959	-0.087214	0.930501	A
iXLOC_028849	5	9234230	9234727	-	Novel	5.65543	-0.226981	0.317189	-0.715602	0.474237	A
iXLOC_028851	5	9238300	9238593	-	Novel	4.09011	0.19964	0.342379	0.583096	0.559829	A
iXLOC_028852	5	9238657	9238949	-	Novel	3.37133	0.453774	0.350912	1.29313	0.195966	A
iXLOC_028862	5	9264243	9264469	-	Novel	3.92821	0.30122	0.350152	0.860257	0.389648	A
iXLOC_029207	5	68829379	68829696	-	Novel	2.73629	0.707442	0.355475	1.99013	0.0465765	A
iXLOC_029210	5	68835956	68836463	-	Novel	5.17797	0.564015	0.326519	1.72736	0.084103	A
iXLOC_029212	5	68838295	68838739	-	Novel	3.62646	0.162962	0.337701	0.482563	0.629406	A
iXLOC_029213	5	68840605	68841192	-	Novel	4.06935	0.528459	0.324321	1.62943	0.103221	A
iXLOC_029214	5	68841259	68842004	-	Novel	4.7519	0.552754	0.319736	1.72878	0.0838482	A
iXLOC_029229	5	69409798	69411864	-	Novel	1.96928	1.28711	0.359302	3.58226	0.000340641	A
iXLOC_029524	5	116578917	116595868	-	Novel	4.32558	-0.984899	0.353696	-2.78459	0.00535957	A
iXLOC_029533	5	117279633	117279977	-	Novel	3.96417	-0.0297989	0.349838	-0.0851791	0.932119	A
iXLOC_029569	5	119768026	119768508	-	Novel	4.32193	-0.212005	0.338738	-0.625867	0.531402	A
iXLOC_029973	6	118439098	118439885	+	Novel	2.66788	-0.552446	0.365838	-1.51008	0.131023	A
iXLOC_029989	6	118468687	118470426	+	Novel	3.50747	-0.534472	0.370803	-1.44139	0.149474	A
iXLOC_030063	6	118677145	118680115	+	Novel	3.63667	-0.746984	0.365871	-2.04166	0.0411854	A
iXLOC_030071	6	118727484	118728655	+	Novel	4.69435	-0.373419	0.336441	-1.10991	0.267038	A
iXLOC_031133	7	81413114	81417340	+	Novel	6.1252	0.0566345	0.355903	0.159129	0.873567	A
iXLOC_031140	7	81433602	81436817	+	Novel	3.85598	0.451702	0.369305	1.22311	0.221287	A
iXLOC_031157	7	81465161	81467329	+	Novel	2.43475	0.421081	0.370725	1.13583	0.256027	A
iXLOC_031177	7	81544907	81546956	+	Novel	3.61005	0.274442	0.364011	0.75394	0.450885	A
iXLOC_031201	7	81598897	81602315	+	Novel	3.99489	0.859612	0.333298	2.57911	0.00990565	A
iXLOC_031203	7	81605941	81608819	+	Novel	2.56162	1.53028	0.367387	4.16532	3.10912e-05	A
iXLOC_031219	7	81851494	81853669	+	Novel	3.42046	0.233563	0.348841	0.669539	0.503152	A
iXLOC_032053	8	17898652	17907815	+	Novel	5.08635	0.314387	0.356422	0.882063	0.377743	A
iXLOC_032083	8	17985769	17989122	+	Novel	2.40413	0.685026	0.369181	1.85553	0.0635208	A
iXLOC_032094	8	18029599	18034039	+	Novel	2.72722	0.839831	0.368338	2.28005	0.0226045	A
iXLOC_032113	8	18133514	18136472	+	Novel	3.16049	0.601416	0.363893	1.65273	0.0983864	A
iXLOC_032117	8	18141238	18145824	+	Novel	3.57565	0.268818	0.365266	0.735952	0.46176	A
iXLOC_032135	8	18195312	18198326	+	Novel	3.09597	0.687801	0.364406	1.88746	0.0590986	A
iXLOC_032150	8	18250009	18253897	+	Novel	3.25703	1.13378	0.355685	3.1876	0.00143457	A
iXLOC_032158	8	18267321	18271689	+	Novel	3.41857	0.664698	0.352193	1.88731	0.0591181	A
iXLOC_032341	8	43766630	43768887	+	Novel	4.91042	1.26674	0.364586	3.47446	0.000511882	A
iXLOC_032629	8	7966892	7973978	-	Novel	6.1912	-0.365102	0.304193	-1.20023	0.230049	A
iXLOC_032630	8	7974718	7979451	-	Novel	4.16435	-0.0627361	0.328685	-0.19087	0.848628	A
iXLOC_032661	8	8107237	8111542	-	Novel	3.22164	-0.351176	0.349069	-1.00604	0.314398	A
iXLOC_032663	8	8114199	8119092	-	Novel	4.3622	-0.458592	0.336588	-1.36247	0.173049	A
iXLOC_032679	8	9244588	9250040	-	Novel	4.57912	-0.198541	0.369899	-0.536743	0.591445	A
iXLOC_032698	8	9919220	9921173	-	Novel	3.75724	-0.201813	0.359298	-0.561688	0.574329	A
iXLOC_032699	8	9921239	9924907	-	Novel	6.00882	-0.565584	0.31743	-1.78176	0.0747887	A
iXLOC_032703	8	9930135	9932291	-	Novel	3.64763	-0.510422	0.352756	-1.44695	0.14791	A
iXLOC_032706	8	9934291	9936509	-	Novel	4.14007	-0.701825	0.34142	-2.0556	0.0398207	A
iXLOC_032713	8	9947616	9949592	-	Novel	3.56103	-0.367291	0.342321	-1.07294	0.283297	A
iXLOC_032717	8	9955674	9957901	-	Novel	4.10349	-0.325985	0.356108	-0.915409	0.359977	A
iXLOC_032740	8	16246674	16247731	-	NONBTAG016054.2	3.46022	0.263517	0.347837	0.75759	0.448697	A
iXLOC_032748	8	16279895	16281653	-	Novel	2.89241	1.00437	0.363217	2.76521	0.00568866	A
iXLOC_032750	8	16284160	16285789	-	Novel	2.37013	0.561744	0.370297	1.51701	0.129265	A
iXLOC_032780	8	16349505	16351528	-	Novel	2.6721	0.496831	0.363529	1.36669	0.171723	A
iXLOC_032841	8	16570898	16575572	-	Novel	3.51966	0.318468	0.344704	0.923888	0.355545	A
iXLOC_033020	8	43676098	43677420	-	Novel	3.12658	0.407747	0.370581	1.10029	0.271206	A
iXLOC_033446	9	44313104	44313896	+	Novel	3.39313	-0.641564	0.345383	-1.85754	0.0632339	A
iXLOC_033606	9	96927546	96928600	+	Novel	3.28934	-0.821319	0.351463	-2.33686	0.0194466	A
iXLOC_033672	9	102894543	102895101	+	Novel	4.06454	0.0447771	0.324391	0.138034	0.890213	A
iXLOC_033673	9	103293140	103294765	+	Novel	3.42523	0.18695	0.357079	0.523553	0.60059	A
iXLOC_033725	9	105096406	105101107	+	Novel	5.24179	0.0174791	0.327488	0.0533732	0.957435	A
iXLOC_033984	9	90775658	90775965	-	NONBTAG017332.2	3.14686	-0.41062	0.349996	-1.17322	0.24071	A
iXLOC_034030	9	99626493	99627811	-	Novel	5.28922	0.245124	0.323712	0.75723	0.448912	A
iXLOC_034042	9	100183799	100184451	-	Novel	4.09092	0.0810656	0.343615	0.23592	0.813495	A
iXLOC_034061	9	101981263	101982441	-	Novel	4.36166	0.236544	0.321036	0.736815	0.461235	A
iXLOC_034075	9	102095672	102096557	-	Novel	3.42729	0.235863	0.359766	0.655601	0.512081	A
iXLOC_034080	9	102104513	102105945	-	Novel	4.29056	0.121859	0.321677	0.378825	0.704818	A
iXLOC_034082	9	102108054	102109080	-	Novel	4.07265	0.0697962	0.342468	0.203803	0.838507	A
iXLOC_034083	9	102109438	102110393	-	Novel	3.24823	0.297535	0.34617	0.859505	0.390062	A
iXLOC_034089	9	102114218	102115144	-	Novel	3.84038	0.218759	0.334143	0.654687	0.512669	A
iXLOC_034090	9	102115229	102116160	-	Novel	3.45277	0.140393	0.352191	0.398627	0.690168	A
iXLOC_034091	9	102116346	102117117	-	Novel	3.88042	-0.376392	0.334417	-1.12552	0.26037	A
iXLOC_034093	9	102120204	102121332	-	Novel	4.16906	-0.187948	0.339559	-0.553506	0.579917	A
iXLOC_034094	9	102121484	102122639	-	Novel	4.08619	-0.0493753	0.327778	-0.150636	0.880263	A
iXLOC_034095	9	102122832	102124240	-	Novel	5.24724	0.510059	0.309234	1.64943	0.0990604	A
iXLOC_034096	9	102124293	102126039	-	Novel	6.03447	0.32937	0.319429	1.03112	0.302484	A
iXLOC_034104	9	102151227	102153455	-	Novel	3.84884	0.0152038	0.342878	0.0443417	0.964632	A
iXLOC_034113	9	102260230	102265107	-	Novel	2.46359	0.0621797	0.370983	0.167608	0.866892	A
iXLOC_034157	9	102465246	102471177	-	Novel	4.36824	-0.40393	0.346212	-1.16671	0.243326	A
iXLOC_034178	9	103082211	103083108	-	Novel	3.29203	-0.0960756	0.356794	-0.269275	0.787718	A
iXLOC_034183	9	103089582	103090450	-	Novel	3.38566	-0.600611	0.352063	-1.70598	0.0880125	A
iXLOC_034186	9	103094347	103095463	-	Novel	5.26181	-0.4335	0.313969	-1.38071	0.167368	A
iXLOC_034190	9	103103363	103104401	-	Novel	4.01051	-0.229102	0.327183	-0.700224	0.483787	A
iXLOC_034221	9	103147251	103148109	-	Novel	5.00188	-0.376783	0.317615	-1.18629	0.235509	A
iXLOC_034222	9	103148608	103149423	-	Novel	4.29778	0.32251	0.331441	0.973056	0.330525	A
iXLOC_034226	9	103191901	103192736	-	Novel	3.98175	-0.247203	0.344504	-0.717563	0.473027	A

## Sheet: S10b_DE_Rumen lncRNAs
Table S10b: Differentially expressed lncRNAs between day 33 and day 96 in rumen tissues
LncRNA	Chromosome	Start	End	Strand	NONCODE_name	baseMea	log2FoldChage	lfcSE	stat	pvalue	padj
rXLOC_027852	17	59152438	59152902	+	Novel	13.3775	-2.35876	0.304569	-7.74457	9.59053e-15	4.06926e-11
rXLOC_020809	12	49167421	49168996	-	Novel	17.0647	2.4142	0.318333	7.5839	3.35317e-14	7.11375e-11
rXLOC_013111	9	70095274	70095655	-	Novel	2.67808	-2.81789	0.398862	-7.06481	1.6083e-12	2.27468e-09
rXLOC_025879	15	23812355	23812636	+	Novel	51.053	-0.830109	0.119184	-6.96494	3.28555e-12	3.48515e-09
rXLOC_022247	13	18885057	18885409	+	Novel	3.99592	2.61093	0.38317	6.81402	9.49093e-12	8.054e-09
rXLOC_035178	24	59070221	59070559	-	Novel	21.3294	1.36362	0.204831	6.65728	2.78936e-11	1.97254e-08
rXLOC_016360	11	80849366	80849978	-	Novel	7.04079	1.78568	0.276221	6.46467	1.01521e-10	6.12381e-08
rXLOC_041953	27	44295463	44296339	+	Novel	8.07157	1.6071	0.24935	6.44518	1.15462e-10	6.12381e-08
rXLOC_022213	13	18879759	18880268	+	Novel	5.21474	2.15921	0.341115	6.32984	2.45417e-10	1.04798e-07
rXLOC_033684	3	78439929	78440225	-	NONBTAG012391.2	35.1012	1.05104	0.166072	6.32885	2.4699e-10	1.04798e-07
rXLOC_039125	26	33565524	33566229	+	Novel	9.51517	1.59034	0.253052	6.28463	3.28631e-10	1.26762e-07
rXLOC_041968	27	44323639	44323953	+	Novel	29.6474	1.39331	0.222585	6.25968	3.85775e-10	1.36404e-07
rXLOC_006593	4	97107954	97108721	-	Novel	1.92857	2.63701	0.423703	6.22371	4.85527e-10	1.58468e-07
rXLOC_008000	7	95774878	95775405	-	Novel	55.9537	1.2646	0.209859	6.02593	1.68137e-09	4.94781e-07
rXLOC_022071	21	1659256	1663385	-	NONBTAG020155.1	9.67096	2.03175	0.33805	6.01022	1.85276e-09	4.94781e-07
rXLOC_035173	24	59051654	59052324	-	Novel	12.7369	1.52196	0.253277	6.00908	1.86578e-09	4.94781e-07
rXLOC_022254	13	18885611	18886350	+	Novel	1.60492	2.48736	0.417111	5.9633	2.47187e-09	6.16948e-07
rXLOC_022211	13	18876739	18879073	+	Novel	2.78171	2.26331	0.380264	5.95193	2.65003e-09	6.24671e-07
rXLOC_039103	26	33517784	33518636	+	Novel	15.2013	1.37279	0.231211	5.9374	2.89581e-09	6.46679e-07
rXLOC_045518	X	17862231	17862527	-	NONBTAG017530.2	46.0604	1.72735	0.291676	5.92216	3.17741e-09	6.74089e-07
rXLOC_014255	11	6859364	6859575	+	Novel	5.18071	-1.57443	0.267103	-5.89448	3.7586e-09	7.10004e-07
rXLOC_022263	13	18889424	18889665	+	Novel	2.15775	2.44731	0.415463	5.89057	3.84872e-09	7.10004e-07
rXLOC_042468	9	2105887	2106183	+	NONBTAG016699.2	75.4719	1.09565	0.185733	5.89904	3.65615e-09	7.10004e-07
rXLOC_025887	15	23823641	23824535	+	Novel	22.8454	-0.920141	0.158806	-5.7941	6.86883e-09	1.15491e-06
rXLOC_043569	29	17676241	17676715	+	Novel	3.19387	-1.89551	0.327091	-5.79507	6.8294e-09	1.15491e-06
rXLOC_044956	X	109278822	109301093	+	Novel	19.2128	1.54673	0.26718	5.78909	7.07699e-09	1.15491e-06
rXLOC_022224	13	18881966	18884117	+	Novel	1.63381	2.39996	0.415103	5.78159	7.39978e-09	1.16286e-06
rXLOC_041946	27	44292253	44292709	+	Novel	12.1765	1.32806	0.234993	5.65151	1.59044e-08	2.41008e-06
rXLOC_042086	27	6429702	6430745	-	Novel	134.991	0.573987	0.102023	5.62608	1.84351e-08	2.69725e-06
rXLOC_012962	9	70083583	70083962	-	Novel	5.78696	1.80202	0.332555	5.41873	6.00234e-08	8.21546e-06
rXLOC_021291	13	7699863	7700380	+	Novel	15.7448	1.70296	0.314203	5.41995	5.96149e-08	8.21546e-06
rXLOC_044251	29	37726369	37750925	-	Novel	3.32428	1.88591	0.348694	5.4085	6.35549e-08	8.42699e-06
rXLOC_035179	24	59074410	59076072	-	Novel	8.32885	1.51054	0.279621	5.4021	6.5866e-08	8.46878e-06
rXLOC_003009	10	42877895	42878191	-	NONBTAG001517.2	53.2	0.915563	0.169793	5.39224	6.95851e-08	8.68381e-06
rXLOC_025864	14	71743588	71744158	-	Novel	16.9867	-0.945801	0.17638	-5.36229	8.21746e-08	9.71338e-06
rXLOC_043254	29	16654979	16658181	+	Novel	2.10442	2.11647	0.394734	5.36176	8.24138e-08	9.71338e-06
rXLOC_039101	26	33429605	33429810	+	Novel	10.5953	1.34988	0.252521	5.34563	9.0102e-08	1.03325e-05
rXLOC_042148	27	6497761	6498957	-	Novel	30.0077	1.69519	0.318479	5.32277	1.02201e-07	1.14115e-05
rXLOC_008480	8	1864629	1865513	+	Novel	6.91904	1.72336	0.329138	5.23597	1.64125e-07	1.78559e-05
rXLOC_007411	7	67220060	67226772	-	Novel	143.585	0.487225	0.0932699	5.22381	1.75275e-07	1.85923e-05
rXLOC_028519	18	5377589	5379328	+	Novel	5.34758	1.83831	0.353348	5.20254	1.96586e-07	1.97836e-05
rXLOC_033979	24	57922352	57923036	+	Novel	1.93478	2.17845	0.419023	5.19888	2.00494e-07	1.97836e-05
rXLOC_039119	26	33553367	33554735	+	Novel	4.27339	1.57624	0.302865	5.20443	1.94598e-07	1.97836e-05
rXLOC_034088	3	118172572	118176347	-	NONBTAG012679.2	217.534	0.538043	0.10364	5.19147	2.08635e-07	2.01191e-05
rXLOC_022214	13	18880624	18881532	+	Novel	1.69975	2.09351	0.404142	5.18013	2.21728e-07	2.09065e-05
rXLOC_041948	27	44293518	44293900	+	Novel	4.46919	1.46798	0.284742	5.15547	2.52995e-07	2.33361e-05
rXLOC_025851	14	23865128	23867617	-	Novel	28.7236	-0.76406	0.149721	-5.10321	3.33939e-07	3.01469e-05
rXLOC_042149	27	6501764	6503883	-	Novel	9.50597	1.50765	0.2958	5.09685	3.4536e-07	3.05284e-05
rXLOC_041383	27	44161161	44170839	+	Novel	8.99367	1.38495	0.272182	5.08834	3.61205e-07	3.12774e-05
rXLOC_025865	14	71928875	71929496	-	Novel	13.692	-0.901005	0.178067	-5.05992	4.19425e-07	3.55924e-05
rXLOC_039102	26	33482520	33482894	+	Novel	10.3631	1.38669	0.27433	5.05482	4.3079e-07	3.58401e-05
rXLOC_040654	8	7995321	7995614	+	NONBTAG016004.2	72.5088	1.46386	0.289824	5.05088	4.39782e-07	3.58845e-05
rXLOC_041940	27	44283161	44285681	+	Novel	2.99524	1.74677	0.348311	5.01499	5.30366e-07	4.24593e-05
rXLOC_042150	27	6503953	6504588	-	Novel	2.29972	1.91182	0.381993	5.00487	5.58992e-07	4.39223e-05
rXLOC_045495	X	16213501	16222855	-	Novel	11.2099	-1.22628	0.245424	-4.99655	5.83639e-07	4.50251e-05
rXLOC_034098	24	58475349	58475610	+	Novel	112.572	-0.701833	0.141385	-4.96399	6.9059e-07	5.23245e-05
rXLOC_043580	29	17680231	17680541	+	Novel	5.91304	-1.37807	0.277871	-4.95937	7.07205e-07	5.26433e-05
rXLOC_006796	7	30242072	30245917	+	Novel	3.1128	1.8648	0.378148	4.93139	8.1645e-07	5.97275e-05
rXLOC_043574	29	17679091	17679415	+	Novel	3.63813	-1.59797	0.326514	-4.89403	9.879e-07	7.10451e-05
rXLOC_032856	23	43207223	43212035	-	Novel	3.94273	1.71497	0.351102	4.88452	1.03679e-06	7.33181e-05
rXLOC_006788	6	118049970	118061279	-	Novel	7.72478	1.52162	0.312934	4.86244	1.15948e-06	8.06504e-05
rXLOC_039120	26	33554876	33558619	+	Novel	3.39966	1.80658	0.372423	4.85089	1.22911e-06	8.31894e-05
rXLOC_039121	26	33558691	33559857	+	Novel	2.68215	1.7069	0.351945	4.84991	1.2352e-06	8.31894e-05
rXLOC_020706	12	46569468	46571354	-	Novel	15.4652	-1.08671	0.224361	-4.84358	1.27523e-06	8.4544e-05
rXLOC_010768	9	68022770	68033917	+	Novel	7.06752	-1.18041	0.244205	-4.83366	1.34042e-06	8.74988e-05
rXLOC_020895	12	54088647	54091986	-	Novel	2.14067	1.81005	0.374722	4.83038	1.3627e-06	8.76048e-05
rXLOC_000791	1	87935931	87939597	+	Novel	5.70922	-1.42569	0.296761	-4.80417	1.55396e-06	9.69623e-05
rXLOC_022683	13	18924044	18924485	+	Novel	3.165	1.54822	0.322179	4.80548	1.54378e-06	9.69623e-05
rXLOC_041962	27	44301106	44301420	+	Novel	7.93291	1.25602	0.261725	4.799	1.59459e-06	9.80557e-05
rXLOC_006712	6	118204308	118206668	+	Novel	2.68533	1.99301	0.419364	4.75246	2.00958e-06	0.000121809
rXLOC_010767	9	68017128	68019272	+	Novel	17.298	-0.967615	0.207025	-4.6739	2.95534e-06	0.000176613
rXLOC_010763	9	68010619	68010994	+	Novel	13.6918	-0.966406	0.207592	-4.65531	3.23492e-06	0.000190636
rXLOC_040184	26	36290734	36291555	+	Novel	342.133	1.24356	0.26761	4.64691	3.36951e-06	0.000195847
rXLOC_041966	27	44303821	44304640	+	Novel	8.41142	1.30359	0.282226	4.61894	3.85702e-06	0.000221153
rXLOC_008486	8	1872369	1873599	+	Novel	3.13941	1.65537	0.361153	4.58357	4.5711e-06	0.000258602
rXLOC_031242	21	18732970	18733808	+	Novel	62.2622	-0.745246	0.163969	-4.54504	5.49255e-06	0.000302661
rXLOC_041943	27	44287834	44289317	+	Novel	3.01042	1.56974	0.345357	4.54527	5.4865e-06	0.000302661
rXLOC_009245	8	62256418	62256746	+	Novel	6.22971	-1.146	0.252922	-4.53103	5.86966e-06	0.000319294
rXLOC_033975	24	57921634	57922301	+	Novel	3.9669	1.69695	0.37507	4.52436	6.05798e-06	0.000325367
rXLOC_039126	26	33566695	33567071	+	Novel	4.38445	1.40156	0.310606	4.51233	6.41203e-06	0.000340078
rXLOC_010789	9	68061243	68061489	+	Novel	13.5299	-0.923288	0.205878	-4.48464	7.30378e-06	0.000382064
rXLOC_041384	27	44162705	44163033	+	Novel	1.57542	1.8615	0.4153	4.48232	7.38375e-06	0.000382064
rXLOC_021280	13	7564947	7567896	+	Novel	7.95622	1.43379	0.320582	4.47248	7.73171e-06	0.000390543
rXLOC_041942	27	44286796	44287752	+	Novel	3.12429	1.56441	0.349732	4.47316	7.70704e-06	0.000390543
rXLOC_005685	3	110813741	110814700	+	Novel	5.44222	1.33939	0.299726	4.46873	7.86856e-06	0.00039278
rXLOC_042634	9	39583059	39583372	+	NONBTAG016916.2	17.8859	1.27529	0.286507	4.45117	8.54033e-06	0.000421356
rXLOC_034353	24	4215661	4216299	-	Novel	19.6249	0.716202	0.161393	4.43761	9.09617e-06	0.000443621
rXLOC_020697	12	46545607	46629462	-	Novel	44.3898	-0.737627	0.166748	-4.42359	9.70737e-06	0.000462791
rXLOC_041099	27	33592758	33593470	+	Novel	32.0895	-0.574664	0.12984	-4.42593	9.60259e-06	0.000462791
rXLOC_025868	14	72827641	72828277	-	Novel	8.65181	-0.950042	0.215094	-4.41686	1.00143e-05	0.00047212
rXLOC_028285	17	36263912	36264463	-	Novel	2.36274	-1.70344	0.386512	-4.40721	1.04709e-05	0.000488221
rXLOC_038061	26	33398322	33399799	+	Novel	7.28797	1.14883	0.260974	4.4021	1.07206e-05	0.000494431
rXLOC_031446	21	12340370	12341824	-	Novel	5.62806	-1.22936	0.279765	-4.39427	1.11144e-05	0.00050708
rXLOC_025037	14	1907631	1909665	+	Novel	6.85205	1.47038	0.336314	4.37205	1.23087e-05	0.000551095
rXLOC_031218	21	16599410	16600335	+	Novel	5.50838	-1.21403	0.277714	-4.37151	1.23389e-05	0.000551095
rXLOC_043540	29	17669167	17669606	+	Novel	3.76881	-1.3162	0.302264	-4.35448	1.33385e-05	0.000589533
rXLOC_042125	27	6446299	6446849	-	Novel	8.72059	-0.990584	0.228043	-4.34385	1.40007e-05	0.000612421
rXLOC_042664	28	34967813	34968469	+	Novel	4.31022	1.41888	0.326909	4.34028	1.423e-05	0.000616103
rXLOC_001744	1	88589659	88590085	-	Novel	26.6157	0.75406	0.174389	4.324	1.53224e-05	0.000643691
rXLOC_022261	13	18887869	18889096	+	Novel	1.39759	1.83299	0.423566	4.32751	1.50803e-05	0.000643691
rXLOC_042663	28	34967484	34967726	+	Novel	4.44855	1.25714	0.290612	4.32583	1.51957e-05	0.000643691
rXLOC_025911	15	23857607	23857822	+	Novel	9.16722	1.31129	0.303869	4.3153	1.59387e-05	0.000650268
rXLOC_041365	27	44154520	44154725	+	Novel	3.24756	1.43389	0.332255	4.31562	1.59157e-05	0.000650268
rXLOC_042152	27	6505148	6505973	-	Novel	3.68246	1.4962	0.346519	4.31781	1.57586e-05	0.000650268
rXLOC_025859	14	71694231	71699394	-	Novel	10.0559	-0.846457	0.196567	-4.3062	1.66084e-05	0.000664806
rXLOC_038985	26	33421916	33422585	+	Novel	1.81968	-1.63809	0.380321	-4.30713	1.65388e-05	0.000664806
rXLOC_039122	26	33560079	33560482	+	Novel	4.35972	1.2386	0.288742	4.28965	1.78952e-05	0.000703403
rXLOC_041355	8	98830925	98834096	+	NONBTAG022058.1	8.25663	1.07859	0.251446	4.28954	1.79042e-05	0.000703403
rXLOC_027505	15	57786808	57789762	+	Novel	43.8071	0.487236	0.113928	4.27671	1.8968e-05	0.000738359
rXLOC_042043	27	4978795	4992387	-	Novel	3.02612	-1.33437	0.312603	-4.26858	1.96724e-05	0.000758818
rXLOC_025883	15	23814882	23815130	+	Novel	12.384	-0.737202	0.173087	-4.25914	2.05215e-05	0.000784438
rXLOC_042660	28	34961741	34962446	+	Novel	4.31442	1.22947	0.288821	4.25685	2.07327e-05	0.000785436
rXLOC_040036	26	34454723	34455237	+	Novel	16.3327	1.23634	0.291361	4.24333	2.20223e-05	0.00082464
rXLOC_040139	26	36268073	36268842	+	Novel	4.81712	1.43535	0.338367	4.24197	2.21562e-05	0.00082464
rXLOC_005117	3	60312822	60313337	+	Novel	9.6646	-0.80227	0.189234	-4.23956	2.23958e-05	0.000826308
rXLOC_032555	23	36162999	36164042	-	Novel	2.47542	-1.48658	0.351796	-4.22567	2.38227e-05	0.000871377
rXLOC_001711	1	85437430	85441217	-	Novel	2.50524	1.60586	0.380796	4.21713	2.47436e-05	0.000882245
rXLOC_003425	2	31614618	31614979	+	Novel	26.7152	1.14828	0.272069	4.22056	2.43693e-05	0.000882245
rXLOC_010725	9	50959214	50959834	+	Novel	7.24755	-1.03226	0.244696	-4.21854	2.4589e-05	0.000882245
rXLOC_031236	21	18730668	18732416	+	Novel	33.2539	-0.818947	0.194608	-4.20819	2.57422e-05	0.000910203
rXLOC_023989	13	58650213	58651054	+	Novel	14.6415	0.683156	0.16249	4.20431	2.61882e-05	0.000918318
rXLOC_032254	23	42801621	42802885	+	Novel	4.65506	1.47496	0.351016	4.20198	2.64593e-05	0.000920221
rXLOC_041964	27	44301479	44302034	+	Novel	3.9348	1.37233	0.326902	4.19799	2.69298e-05	0.000928969
rXLOC_010732	9	67965223	67966101	+	Novel	16.9658	-0.893797	0.213093	-4.1944	2.73601e-05	0.0009362
rXLOC_007538	7	92881243	92903732	-	Novel	23.9539	0.568898	0.135776	4.18997	2.78994e-05	0.000947016
rXLOC_045531	X	18185751	18188438	-	Novel	14.8129	-1.20057	0.287426	-4.17697	2.95419e-05	0.000994811
rXLOC_043546	29	17672145	17672420	+	Novel	3.73542	-1.43499	0.343751	-4.17451	2.98622e-05	0.000997679
rXLOC_001710	1	85433826	85437363	-	Novel	1.94696	1.6444	0.394592	4.16734	3.0818e-05	0.00100585
rXLOC_029814	18	46569414	46570654	-	Novel	2.90512	1.39487	0.334709	4.16741	3.08085e-05	0.00100585
rXLOC_041965	27	44302330	44358531	+	Novel	3.45575	1.31343	0.315105	4.16822	3.06986e-05	0.00100585
rXLOC_000311	1	22898329	22902192	+	Novel	2.22054	-1.46012	0.351224	-4.15724	3.22118e-05	0.00104332
rXLOC_013507	17	22702548	22702865	+	NONBTAG005839.2	9.00403	1.22701	0.295698	4.14953	3.33159e-05	0.00107004
rXLOC_031213	21	11389426	11390692	+	Novel	12.0948	-0.944485	0.227725	-4.14747	3.36163e-05	0.00107004
rXLOC_040023	26	34444185	34444570	+	Novel	11.9782	1.37531	0.331699	4.14627	3.37935e-05	0.00107004
rXLOC_035172	24	59051107	59051414	-	Novel	2.67022	1.35971	0.328307	4.14158	3.44918e-05	0.00108406
rXLOC_045526	X	18095689	18262922	-	Novel	221.398	0.345903	0.0838136	4.12705	3.67442e-05	0.00114637
rXLOC_009300	8	73439121	73440100	+	Novel	17.5009	1.18268	0.286951	4.12155	3.76326e-05	0.00115707
rXLOC_042687	28	34969742	34970225	+	Novel	2.88071	1.42578	0.34587	4.12229	3.75119e-05	0.00115707
rXLOC_000733	1	85528079	85537271	+	Novel	8.68898	1.24298	0.302111	4.11434	3.88297e-05	0.00116847
rXLOC_020739	12	49133983	49134760	-	Novel	4.38262	-1.09638	0.26644	-4.11494	3.87282e-05	0.00116847
rXLOC_028935	18	5406362	5406699	+	Novel	1.94622	-1.59	0.38639	-4.11502	3.8715e-05	0.00116847
rXLOC_012488	9	66357838	66361240	-	Novel	2.09618	1.51396	0.369896	4.09294	4.25947e-05	0.00127274
rXLOC_014388	11	24666853	24667662	+	Novel	7.755	1.31088	0.320413	4.09123	4.29092e-05	0.00127317
rXLOC_025896	15	23847174	23847428	+	Novel	21.8337	-0.682366	0.167123	-4.08302	4.44541e-05	0.00130985
rXLOC_025847	14	15177125	15179978	-	Novel	13.6936	-0.720196	0.176841	-4.07256	4.64983e-05	0.00136064
rXLOC_010761	9	68008450	68009476	+	Novel	10.8662	-0.888181	0.218607	-4.06291	4.84649e-05	0.00140847
rXLOC_031228	21	16692332	16693727	+	Novel	15.8309	-0.835873	0.205853	-4.06054	4.89596e-05	0.00141317
rXLOC_039118	26	33548325	33548962	+	Novel	3.29606	1.34274	0.330924	4.05754	4.95928e-05	0.00142177
rXLOC_045721	X	40752944	40753240	-	NONBTAG017613.2	26.5601	0.886212	0.218508	4.05574	4.9975e-05	0.00142311
rXLOC_032568	23	36173843	36174239	-	Novel	4.82783	-1.16232	0.286752	-4.0534	5.04787e-05	0.00142787
rXLOC_025840	14	13627018	13628849	-	Novel	21.8763	-0.608224	0.150154	-4.05065	5.10746e-05	0.00143516
rXLOC_025077	14	1932866	1934984	+	Novel	2.58583	-1.34939	0.335415	-4.02304	5.74522e-05	0.00160375
rXLOC_029460	18	7480072	7483885	-	Novel	13.847	-0.892942	0.222192	-4.01879	5.84982e-05	0.00162227
rXLOC_007485	7	91570290	91578027	-	Novel	2.29945	1.40777	0.350666	4.01457	5.95539e-05	0.00164083
rXLOC_011787	15	41408728	41409024	-	NONBTAG004897.2	57.0019	0.537319	0.134512	3.99457	6.48121e-05	0.00174389
rXLOC_014833	11	87518465	87519086	+	Novel	22.2058	0.702424	0.17588	3.99377	6.50319e-05	0.00174389
rXLOC_035837	5	63091055	63091302	+	NONBTAG014063.2	131.907	1.04931	0.262813	3.99261	6.53497e-05	0.00174389
rXLOC_037301	6	31669692	31669966	+	NONBTAG014684.2	46.7635	1.37978	0.345423	3.99447	6.48403e-05	0.00174389
rXLOC_041937	27	44275993	44277252	+	Novel	2.76027	1.31715	0.329487	3.99756	6.39982e-05	0.00174389
rXLOC_040002	26	34439660	34440043	+	Novel	1.71047	1.61829	0.405508	3.99078	6.58556e-05	0.00174641
rXLOC_025908	15	23855835	23856042	+	Novel	4.94866	1.34636	0.337582	3.98825	6.65635e-05	0.00174845
rXLOC_046482	X	140402155	140406248	-	Novel	25.4887	-1.02639	0.257397	-3.98756	6.67568e-05	0.00174845
rXLOC_025916	15	23862908	23946907	+	Novel	13.8456	1.23082	0.30906	3.98247	6.82027e-05	0.00177536
rXLOC_010755	9	68004646	68005010	+	Novel	4.9314	-1.06776	0.26895	-3.97011	7.18382e-05	0.0018497
rXLOC_043459	29	17661158	17661362	+	Novel	4.62401	-1.16753	0.294103	-3.96981	7.19303e-05	0.0018497
rXLOC_025860	14	71718141	71721125	-	Novel	20.499	-0.568631	0.14343	-3.96452	7.35424e-05	0.00187976
rXLOC_006267	3	91259861	91266755	-	Novel	2.75262	1.46346	0.369535	3.96027	7.4865e-05	0.00190211
rXLOC_021238	12	90604260	90605265	-	Novel	8.67149	-1.2179	0.309311	-3.93744	8.2354e-05	0.00206762
rXLOC_024582	13	17302575	17305925	-	Novel	6.82512	-0.918801	0.233341	-3.93758	8.23063e-05	0.00206762
rXLOC_025888	15	23827044	23827548	+	Novel	8.40818	-0.890187	0.22673	-3.9262	8.62984e-05	0.00215391
rXLOC_046452	X	138002028	138034325	-	Novel	192.292	-0.879082	0.224283	-3.91952	8.87255e-05	0.00220153
rXLOC_039108	26	33531046	33531547	+	Novel	7.91805	1.12305	0.286812	3.91564	9.01646e-05	0.00221138
rXLOC_041967	27	44320307	44320711	+	Novel	4.51925	1.21443	0.310126	3.91592	9.00587e-05	0.00221138
rXLOC_041950	27	44294311	44294797	+	Novel	2.0318	1.41022	0.360505	3.9118	9.1612e-05	0.00223396
rXLOC_040279	26	36442440	36443134	+	Novel	7.73421	0.791345	0.202428	3.90926	9.25784e-05	0.00224463
rXLOC_005687	3	110817471	110817883	+	Novel	1.77741	1.5641	0.40099	3.9006	9.59553e-05	0.00231329
rXLOC_032879	23	43226873	43228896	-	Novel	4.92175	1.36958	0.351952	3.8914	9.96687e-05	0.00238923
rXLOC_040183	26	36289018	36289358	+	Novel	5.63117	1.28062	0.329292	3.88902	0.000100652	0.00239924
rXLOC_007498	7	91605639	91616065	-	Novel	2.62685	1.31248	0.338389	3.87861	0.000105056	0.00247774
rXLOC_010742	9	67975587	67976173	+	Novel	6.25134	-0.96252	0.248342	-3.87579	0.000106281	0.00247774
rXLOC_010762	9	68009571	68009925	+	Novel	10.0985	-0.832454	0.214774	-3.87595	0.00010621	0.00247774
rXLOC_040011	26	34440298	34440583	+	Novel	12.7212	1.25917	0.324758	3.87724	0.000105646	0.00247774
rXLOC_039115	26	33538337	33538614	+	Novel	6.03178	1.31463	0.339647	3.87058	0.000108577	0.00251743
rXLOC_025902	15	23849915	23850452	+	Novel	17.3044	1.20976	0.313327	3.86101	0.000112921	0.00256871
rXLOC_031201	21	10835596	10877889	+	Novel	3.11782	-1.2164	0.314778	-3.86432	0.0001114	0.00256871
rXLOC_041462	27	44171814	44172143	+	Novel	25.2311	1.00923	0.261432	3.86038	0.00011321	0.00256871
rXLOC_042363	8	100352338	100352634	-	NONBTAG016609.2	7303.52	0.452023	0.117086	3.86061	0.000113104	0.00256871
rXLOC_025676	14	1603234	1603506	-	Novel	1.81373	-1.44195	0.37394	-3.85611	0.000115207	0.0025884
rXLOC_031230	21	16696784	16697007	+	Novel	5.53425	-0.98667	0.255914	-3.85547	0.000115508	0.0025884
rXLOC_040029	26	34447452	34447976	+	Novel	24.1089	1.25025	0.324351	3.85462	0.000115908	0.0025884
rXLOC_035183	24	59077357	59077957	-	Novel	8.46389	1.00792	0.261999	3.84702	0.000119562	0.00265603
rXLOC_005841	3	115678372	115678839	+	Novel	3.84267	1.30407	0.340301	3.83212	0.000127045	0.00279615
rXLOC_039114	26	33537245	33537470	+	Novel	4.64261	1.13647	0.296587	3.83184	0.000127187	0.00279615
rXLOC_021290	13	7698251	7699195	+	Novel	2.55509	1.35049	0.353566	3.81962	0.000133655	0.0029232
rXLOC_018448	12	48438857	48461270	+	Novel	1.8967	1.53278	0.401556	3.81712	0.00013502	0.0029379
rXLOC_010753	9	67999377	68000420	+	Novel	13.5806	-0.802796	0.210902	-3.80649	0.000140951	0.00303872
rXLOC_025696	14	2350228	2354178	-	Novel	3.51886	1.14425	0.300622	3.80626	0.000141086	0.00303872
rXLOC_031197	21	2185540	2193875	+	Novel	3.60005	-1.17947	0.310169	-3.80266	0.000143153	0.00306767
rXLOC_020709	12	46581342	46584522	-	Novel	7.89566	-0.886579	0.233315	-3.79993	0.000144737	0.0030706
rXLOC_046416	X	130392166	130396712	-	Novel	3.99322	-1.07022	0.281554	-3.80112	0.000144045	0.0030706
rXLOC_025843	14	15164071	15167514	-	Novel	39.9817	-0.54363	0.143187	-3.79664	0.000146668	0.00309608
rXLOC_021520	13	8316398	8318995	+	Novel	67.2088	0.633133	0.166923	3.79297	0.000148858	0.00312676
rXLOC_001033	1	146129434	146206714	+	Novel	152.421	0.620912	0.163755	3.79171	0.000149614	0.00312715
rXLOC_032872	23	43224402	43226363	-	Novel	2.98432	1.44667	0.383401	3.77324	0.000161139	0.00335153
rXLOC_004063	2	60681214	60682127	-	Novel	4.84166	-1.04588	0.277566	-3.76805	0.000164528	0.00339571
rXLOC_034095	24	58472982	58473872	+	Novel	7.21757	0.927202	0.246133	3.76708	0.000165166	0.00339571
rXLOC_040043	26	36167171	36167479	+	Novel	6.75727	1.31531	0.349228	3.76633	0.000165664	0.00339571
rXLOC_004252	2	60707609	60708372	-	Novel	24.8638	0.600977	0.159746	3.76209	0.000168501	0.00342803
rXLOC_025421	14	72913518	72943728	+	Novel	8.31151	-0.780477	0.207488	-3.76156	0.000168857	0.00342803
rXLOC_040181	26	36287412	36287918	+	Novel	160.005	1.08388	0.289417	3.74504	0.000180365	0.00364423
rXLOC_016184	11	74815592	74819607	-	Novel	2.55258	-1.47619	0.395219	-3.73511	0.000187637	0.00376352
rXLOC_031338	21	1542814	1547684	-	Novel	67.0345	-0.463723	0.124171	-3.73456	0.000188043	0.00376352
rXLOC_043457	29	17651459	17652061	+	Novel	2.2322	-1.36137	0.364876	-3.73105	0.000190681	0.00379841
rXLOC_039123	26	33561288	33561574	+	Novel	4.18796	1.19647	0.321034	3.72692	0.000193836	0.00384321
rXLOC_037280	25	30378769	30379982	+	Novel	3.1585	-1.25524	0.337129	-3.72331	0.000196626	0.00388039
rXLOC_040286	26	36456421	36499834	+	Novel	10.2144	0.700827	0.188302	3.72183	0.000197786	0.00388521
rXLOC_040270	26	36408495	36411591	+	Novel	7.30007	0.772484	0.207998	3.71389	0.000204094	0.00399065
rXLOC_028407	17	68593210	68600410	-	Novel	3.24402	1.35711	0.366005	3.7079	0.000208981	0.00406747
rXLOC_000578	1	53979296	53979840	+	Novel	61.0762	0.504251	0.136206	3.70212	0.000213806	0.00414237
rXLOC_031587	22	27171368	27174082	+	Novel	6.37222	-1.27273	0.344997	-3.68912	0.000225035	0.0043401
rXLOC_031584	22	27164068	27166045	+	Novel	1.83504	-1.53998	0.417936	-3.68474	0.000228939	0.00439542
rXLOC_038657	26	33406731	33408713	+	Novel	165.676	0.977144	0.265995	3.67354	0.000239212	0.00457197
rXLOC_010743	9	67976335	67977664	+	Novel	16.1023	-0.818033	0.222961	-3.66896	0.000243542	0.00461316
rXLOC_045511	X	17169634	17218596	-	Novel	14.0657	-0.593238	0.161657	-3.66973	0.000242808	0.00461316
rXLOC_001709	1	85424159	85433762	-	Novel	5.88617	1.26424	0.344844	3.66614	0.000246243	0.00464359
rXLOC_010782	9	68047193	68047953	+	Novel	26.5957	-0.765415	0.20885	-3.6649	0.000247433	0.00464539
rXLOC_003581	2	31623748	31624867	+	Novel	3.2589	-1.12542	0.307451	-3.66047	0.000251749	0.00470559
rXLOC_025400	14	29308520	29312483	+	Novel	27.4481	0.554601	0.151637	3.65743	0.000254756	0.00474091
rXLOC_035017	24	59024823	59025183	-	Novel	1.34147	-1.47331	0.403115	-3.65482	0.000257365	0.00476855
rXLOC_037257	6	30370461	30390205	+	NONBTAG014667.2	19.7458	-0.91175	0.249816	-3.64969	0.000262559	0.00484365
rXLOC_006666	5	105790279	105796098	-	Novel	8.85286	-0.852488	0.233765	-3.64677	0.000265553	0.00487768
rXLOC_035184	24	59081964	59085416	-	Novel	3.86385	1.08388	0.298021	3.63693	0.000275906	0.00502433
rXLOC_039116	26	33542307	33542703	+	Novel	5.9121	1.05752	0.290759	3.63709	0.00027573	0.00502433
rXLOC_021411	13	8083267	8086438	+	Novel	3.01056	-1.21373	0.334017	-3.63372	0.000279364	0.00506556
rXLOC_007783	7	95411165	95412718	-	Novel	2.22054	1.37349	0.379489	3.61932	0.000295383	0.00533324
rXLOC_020742	12	49143847	49144116	-	Novel	6.28651	-0.845669	0.233772	-3.6175	0.000297466	0.00534809
rXLOC_000498	1	40496877	40497173	+	NONBTAG000225.2	39.304	0.855649	0.236955	3.61102	0.000304991	0.00546024
rXLOC_041027	27	25434455	25440584	+	Novel	3.17396	1.13485	0.314688	3.60627	0.000310631	0.00553785
rXLOC_039107	26	33528252	33530794	+	Novel	4.29249	1.03605	0.287487	3.60383	0.000313566	0.00556677
rXLOC_003423	2	31613492	31613796	+	Novel	4.31751	1.16435	0.324549	3.58759	0.000333753	0.00587726
rXLOC_010053	8	69645507	69645882	-	Novel	27.7436	1.10477	0.307962	3.58734	0.000334062	0.00587726
rXLOC_011271	9	71006423	71217097	+	Novel	8.66745	0.798321	0.222594	3.58645	0.00033521	0.00587726
rXLOC_039113	26	33532371	33533815	+	Novel	3.15561	1.21436	0.338966	3.58255	0.000340257	0.0059412
rXLOC_041939	27	44277720	44278001	+	Novel	2.84846	1.21598	0.339656	3.58003	0.00034355	0.00597412
rXLOC_021527	13	8902747	8909770	+	Novel	14.7596	0.650434	0.181998	3.57385	0.000351769	0.00609207
rXLOC_021523	13	8535635	8559868	+	Novel	55.0463	0.529189	0.148296	3.56847	0.000359077	0.00619335
rXLOC_009515	8	105585912	105591033	+	Novel	31.1004	-0.518129	0.145476	-3.56161	0.000368583	0.00630603
rXLOC_040146	26	36272361	36272713	+	Novel	9.75884	1.04244	0.292612	3.56252	0.000367311	0.00630603
rXLOC_010774	9	68031870	68032412	+	Novel	28.0409	-0.86457	0.242939	-3.55879	0.000372567	0.00634859
rXLOC_025852	14	30950251	30967865	-	Novel	15.1557	-0.683732	0.19294	-3.54376	0.00039447	0.00669494
rXLOC_045174	X	139208296	139215868	+	Novel	10.971	0.83897	0.237122	3.53814	0.000402955	0.00681171
rXLOC_024864	13	70595363	70596956	-	Novel	5.89423	-1.24891	0.353451	-3.53349	0.00041011	0.00690515
rXLOC_021210	12	87403708	87549932	-	Novel	14.188	0.824201	0.233357	3.53193	0.000412539	0.00691858
rXLOC_006176	3	121023973	121024271	+	Novel	8.38766	-0.784306	0.222142	-3.53066	0.000414527	0.00692456
rXLOC_003956	2	60662866	60663612	-	Novel	14.2865	0.566488	0.160759	3.52383	0.000425359	0.00707765
rXLOC_040047	26	36240721	36241549	+	Novel	3.91639	1.24407	0.353321	3.52109	0.000429783	0.00712332
rXLOC_000731	1	85518031	85522632	+	Novel	3.97149	1.16278	0.330798	3.51508	0.000439615	0.00720189
rXLOC_010726	9	50959997	50961885	+	Novel	7.44683	-0.832	0.23664	-3.51588	0.000438293	0.00720189
rXLOC_025418	14	71817020	71817898	+	Novel	5.82965	-0.882094	0.250864	-3.51623	0.000437728	0.00720189
rXLOC_005113	3	60308904	60309256	+	Novel	45.1117	-0.399882	0.114077	-3.50536	0.000455984	0.00744131
rXLOC_035176	24	59057595	59063405	-	Novel	5.5982	0.911606	0.260163	3.50398	0.000458359	0.00745141
rXLOC_012696	9	68990181	68990920	-	Novel	15.5178	0.74494	0.212879	3.49937	0.000466366	0.00755264
rXLOC_010798	9	69379865	69452650	+	Novel	13.7615	-0.76389	0.218478	-3.49642	0.000471552	0.00760758
rXLOC_027503	15	57709081	57714066	+	Novel	15.1998	0.539812	0.154768	3.48788	0.000486875	0.00779551
rXLOC_042925	28	41752549	41759863	+	Novel	8.2947	-0.899537	0.257864	-3.48841	0.000485898	0.00779551
rXLOC_000300	1	22870731	22876221	+	Novel	3.43858	-1.27263	0.365379	-3.48304	0.000495751	0.00790778
rXLOC_025854	14	71668298	71670645	-	Novel	8.92798	-0.750943	0.216024	-3.4762	0.00050857	0.00808188
rXLOC_040054	26	36241812	36243960	+	Novel	2.46437	1.43168	0.412201	3.47326	0.000514184	0.00814061
rXLOC_025395	14	29290078	29294293	+	Novel	42.5331	0.475303	0.137526	3.4561	0.000548048	0.00864449
rXLOC_031208	21	11370571	11395029	+	Novel	5.82177	-0.851547	0.246586	-3.45334	0.000553684	0.00870104
rXLOC_011321	9	71126344	71130686	+	Novel	8.78704	-0.924242	0.267976	-3.44898	0.000562712	0.00881028
rXLOC_005849	3	115679359	115681696	+	Novel	13.2285	0.695108	0.201787	3.44476	0.000571573	0.00885577
rXLOC_007502	7	91650506	91653425	-	Novel	33.4295	0.503926	0.146294	3.44461	0.000571878	0.00885577
rXLOC_007773	7	95374112	95374978	-	Novel	2.52899	1.19858	0.347832	3.44585	0.000569267	0.00885577
rXLOC_010752	9	67997533	67998307	+	Novel	12.8342	-0.70387	0.204798	-3.43689	0.000588432	0.00907898
rXLOC_027553	15	33419587	33420519	-	Novel	56.3289	0.377619	0.109952	3.43441	0.000593836	0.00912915
rXLOC_003825	2	20769611	20773882	-	Novel	4.0069	-0.943314	0.275081	-3.42922	0.000605312	0.00926698
rXLOC_025885	15	23818667	23819011	+	Novel	5.15747	-0.832279	0.242761	-3.42839	0.000607169	0.00926698
rXLOC_033597	24	57875357	57875780	+	Novel	2.02564	-1.274	0.372817	-3.41724	0.000632595	0.00962043
rXLOC_032549	23	36160105	36160567	-	Novel	9.47696	-0.875362	0.256591	-3.41151	0.000646033	0.0097813
rXLOC_040028	26	34444751	34445350	+	Novel	19.2136	1.02498	0.300512	3.41078	0.000647783	0.0097813
rXLOC_011743	9	44075933	44076238	-	Novel	13.5148	-0.602033	0.176665	-3.40775	0.000654997	0.00985516
rXLOC_045486	X	16186302	16192042	-	Novel	5.73846	-0.958677	0.28147	-3.40596	0.000659317	0.00988509
rXLOC_024810	13	70563611	70564139	-	Novel	77.3992	-0.319187	0.093741	-3.40498	0.000661677	0.00988555
rXLOC_025839	14	13615957	13616429	-	Novel	24.0295	-0.478933	0.141592	-3.38249	0.000718325	0.0106942
rXLOC_029802	18	45897719	45898232	-	Novel	4.84132	1.17991	0.349058	3.38027	0.000724158	0.0107434
rXLOC_045133	X	138505438	138508102	+	Novel	2.201	-1.26823	0.375497	-3.37746	0.000731591	0.0108158
rXLOC_004066	11	88446930	88450243	+	NONBTAG002732.2	31.3873	-0.427218	0.126645	-3.37336	0.000742581	0.0109023
rXLOC_034132	24	885845	887181	-	Novel	43.3514	0.418291	0.123981	3.37383	0.000741307	0.0109023
rXLOC_020794	12	49166016	49166235	-	Novel	2.8692	1.1781	0.349647	3.3694	0.000753326	0.0110212
rXLOC_027509	15	59004245	59008363	+	Novel	5.58987	0.806555	0.239443	3.36847	0.000755872	0.0110212
rXLOC_004307	2	60717531	60718877	-	Novel	43.5437	0.566103	0.16825	3.36465	0.000766412	0.0111366
rXLOC_003820	2	113542345	113552008	+	Novel	36.257	-0.436663	0.129973	-3.35964	0.00078044	0.0113017
rXLOC_021537	13	17044162	17049813	+	Novel	3.9351	-1.17425	0.349781	-3.35711	0.000787616	0.0113669
rXLOC_032936	23	43316284	43317894	-	Novel	2.33727	1.26425	0.376884	3.35448	0.000795156	0.0114368
rXLOC_011192	9	70895291	70897761	+	Novel	2.84254	1.12886	0.336786	3.35186	0.000802719	0.0114678
rXLOC_040256	26	36333843	36334067	+	Novel	3.31898	-1.04876	0.312862	-3.35214	0.000801886	0.0114678
rXLOC_010750	9	67992249	67994573	+	Novel	6.13224	-0.902599	0.269377	-3.35069	0.00080611	0.0114697
rXLOC_039986	26	34432688	34433335	+	Novel	2.23362	1.26748	0.378359	3.34995	0.000808255	0.0114697
rXLOC_010764	9	68011383	68011693	+	Novel	15.2761	-0.748429	0.223964	-3.34173	0.000832569	0.0117753
rXLOC_024608	13	18445466	18445700	-	Novel	2.85997	-1.03638	0.31112	-3.33112	0.000864982	0.0121931
rXLOC_031331	21	63069590	63294695	+	Novel	15.2753	-0.532384	0.160109	-3.32514	0.000883742	0.0124163
rXLOC_040269	26	36407118	36407415	+	Novel	10.0536	0.671262	0.202163	3.3204	0.000898896	0.0125875
rXLOC_019009	12	7278550	7279637	-	Novel	5.91667	0.868081	0.26192	3.3143	0.00091872	0.0127174
rXLOC_019054	12	13698553	13699053	-	Novel	7.73494	-0.80224	0.242086	-3.31386	0.000920164	0.0127174
rXLOC_025849	14	23141291	23144158	-	Novel	2.70845	-1.07446	0.324104	-3.31518	0.00091584	0.0127174
rXLOC_041175	27	43926815	44130265	+	Novel	16.0993	-0.561296	0.169266	-3.31605	0.000913	0.0127174
rXLOC_030353	19	55235246	55235579	-	Novel	1.3371	1.4091	0.425718	3.30994	0.000933159	0.0128552
rXLOC_040249	26	36316489	36316942	+	Novel	5.25231	-0.884734	0.267485	-3.30761	0.000940969	0.0129208
rXLOC_031526	21	13865818	13969134	-	Novel	95.6373	-0.629347	0.190529	-3.30315	0.000956043	0.0130854
rXLOC_010940	15	43689413	43689680	+	NONBTAG004912.2	8.55778	1.07627	0.327275	3.28858	0.00100694	0.0137378
rXLOC_025914	15	23858844	23859245	+	Novel	6.45739	1.13678	0.345875	3.28668	0.00101375	0.0137863
rXLOC_040182	26	36287972	36288425	+	Novel	5.18657	1.10485	0.336442	3.28393	0.0010237	0.0138771
rXLOC_021525	13	8802816	8806541	+	Novel	43.0962	0.527579	0.16077	3.28157	0.0010323	0.0139492
rXLOC_024870	13	70865222	70866239	-	Novel	2.11581	1.32763	0.405319	3.27551	0.0010547	0.0141891
rXLOC_026859	15	23933949	23934192	+	Novel	4.76776	0.963403	0.294172	3.27497	0.00105674	0.0141891
rXLOC_010769	9	68024357	68026694	+	Novel	18.3986	-0.654398	0.200079	-3.27069	0.00107285	0.0143599
rXLOC_027506	15	57793587	57795281	+	Novel	32.8776	0.408188	0.124925	3.26747	0.00108514	0.0144787
rXLOC_031566	21	70900299	70902283	-	Novel	3.89726	-0.872527	0.267283	-3.26443	0.00109686	0.0145892
rXLOC_010794	9	68074010	68074257	+	Novel	7.27672	-0.828465	0.254011	-3.26153	0.00110813	0.0146
rXLOC_025877	15	23810564	23810775	+	Novel	5.22571	-0.849723	0.260602	-3.26062	0.00111168	0.0146
rXLOC_031214	21	11395376	11399185	+	Novel	15.4112	-0.715446	0.219475	-3.25981	0.00111487	0.0146
rXLOC_035447	24	59547589	59548546	-	Novel	6.41247	0.905073	0.277433	3.26232	0.00110506	0.0146
rXLOC_037268	25	23796719	23801635	+	Novel	9.19797	-0.8654	0.265266	-3.26238	0.0011048	0.0146
rXLOC_021407	13	7757147	7757890	+	Novel	23.3586	-0.535911	0.164702	-3.25382	0.00113866	0.0148656
rXLOC_004038	2	60666210	60666831	-	Novel	3.51235	1.01247	0.311311	3.25228	0.00114483	0.0149004
rXLOC_040869	8	56048007	56059891	+	NONBTAG016345.2	15.7827	0.846157	0.260378	3.24972	0.00115517	0.014989
rXLOC_010744	9	67977922	67985288	+	Novel	5.64193	-0.881986	0.271564	-3.24781	0.00116298	0.0150443
rXLOC_039124	26	33561689	33562580	+	Novel	4.38492	1.16865	0.36029	3.24364	0.00118013	0.0152198
rXLOC_042716	28	34996028	34996866	+	Novel	2.25192	1.19447	0.368754	3.2392	0.00119864	0.0154117
rXLOC_043266	29	16666663	16667773	+	Novel	1.18284	-1.38273	0.427445	-3.23488	0.00121694	0.0155997
rXLOC_005031	3	59814400	59815683	+	Novel	2.27325	1.22681	0.379369	3.23382	0.00122147	0.0156106
rXLOC_032857	23	43213453	43216088	-	Novel	2.24129	1.18786	0.367929	3.22849	0.00124444	0.0158563
rXLOC_000097	1	2735608	2735808	+	Novel	4.07901	1.0359	0.321174	3.22534	0.00125822	0.0159839
rXLOC_023838	13	58618870	58620309	+	Novel	7.56803	-0.975094	0.303126	-3.21679	0.00129631	0.0163922
rXLOC_025901	15	23847508	23848030	+	Novel	1.15747	1.33442	0.414878	3.2164	0.00129809	0.0163922
rXLOC_007503	7	91660544	91859357	-	Novel	73.0725	0.398194	0.124131	3.20786	0.00133724	0.0168366
rXLOC_035722	25	7977951	7981363	+	Novel	2.43049	-1.24452	0.388968	-3.19954	0.00137648	0.0172548
rXLOC_042034	27	4674393	4679210	-	Novel	31.9392	-0.536476	0.167696	-3.1991	0.0013786	0.0172548
rXLOC_024585	13	17418232	17418513	-	Novel	22.9558	-0.51992	0.162624	-3.19708	0.00138828	0.0172741
rXLOC_045129	X	138371553	138373128	+	Novel	3.11743	-1.07496	0.336154	-3.19783	0.00138468	0.0172741
rXLOC_020710	12	46660105	46664564	-	Novel	17.1291	-0.788503	0.246742	-3.19566	0.00139513	0.0173086
rXLOC_038874	26	33419791	33420190	+	Novel	3.14003	-0.977185	0.305949	-3.19395	0.00140342	0.0173606
rXLOC_003866	2	20788987	20792349	-	Novel	2.28599	1.24224	0.389157	3.19213	0.00141226	0.0174193
rXLOC_025379	14	14638781	14642543	+	Novel	122.575	0.364749	0.114308	3.19093	0.00141817	0.0174414
rXLOC_029330	18	46573486	46573914	+	Novel	54.7385	0.392554	0.123082	3.18937	0.00142583	0.017485
rXLOC_021454	13	8086686	8254556	+	Novel	65.8316	0.501031	0.157164	3.18795	0.00143285	0.0175205
rXLOC_000193	1	21753644	21758426	+	Novel	8.37316	0.668771	0.209888	3.18632	0.00144093	0.0175587
rXLOC_039117	26	33546986	33547998	+	Novel	3.22139	1.03378	0.324512	3.18566	0.00144426	0.0175587
rXLOC_031336	21	824708	826145	-	Novel	6.54629	-0.765812	0.240701	-3.18159	0.0014647	0.0177564
rXLOC_041472	27	44174405	44174871	+	Novel	5.71724	-0.87082	0.274195	-3.17592	0.00149362	0.0180041
rXLOC_045046	X	130424538	130424911	+	Novel	2.15723	-1.11408	0.350769	-3.17611	0.00149263	0.0180041
rXLOC_045488	X	16198553	16204717	-	Novel	5.66433	-0.845192	0.266678	-3.16933	0.00152789	0.018365
rXLOC_031441	21	12159260	12163900	-	Novel	2.47523	-1.12295	0.354653	-3.16634	0.00154372	0.0185028
rXLOC_003868	2	59271903	59370951	-	Novel	2.60276	1.15088	0.363996	3.16179	0.00156802	0.0186592
rXLOC_017508	11	89979961	89980367	-	Novel	2.10361	1.12339	0.355342	3.16143	0.00156996	0.0186592
rXLOC_025725	14	13592232	13592602	-	Novel	10.5401	0.634163	0.200506	3.16282	0.00156249	0.0186592
rXLOC_027534	15	33363623	33364266	-	Novel	19.5029	0.430536	0.136333	3.15798	0.00158867	0.0188288
rXLOC_025871	14	82993866	82998482	-	Novel	4.34277	-0.837164	0.265324	-3.15525	0.00160362	0.0189531
rXLOC_025420	14	72687407	72689141	+	Novel	5.79769	-0.848793	0.269518	-3.1493	0.00163664	0.0192896
rXLOC_034352	24	4210217	4210504	-	Novel	20.2333	0.471324	0.14974	3.14761	0.00164611	0.0193475
rXLOC_007793	7	95412952	95415102	-	Novel	5.78583	-0.996083	0.316684	-3.14535	0.00165889	0.019409
rXLOC_042208	27	24049665	24049969	-	Novel	2.15071	-1.21952	0.387755	-3.14507	0.00166049	0.019409
rXLOC_002100	1	153106133	153146893	-	Novel	12.6305	0.641255	0.204737	3.1321	0.00173561	0.0202313
rXLOC_010770	9	68027055	68028219	+	Novel	10.5344	-0.704705	0.225388	-3.12663	0.00176821	0.0205549
rXLOC_007508	7	91722812	91725205	-	Novel	27.0404	0.50037	0.160516	3.11726	0.00182541	0.0210638
rXLOC_024634	13	35965662	35967253	-	Novel	1.86873	1.14587	0.367675	3.11652	0.00183	0.0210638
rXLOC_039141	26	33567927	33568540	+	Novel	3.15343	1.06029	0.340248	3.11622	0.00183185	0.0210638
rXLOC_040034	26	34453632	34453893	+	Novel	24.6791	1.02131	0.327611	3.11743	0.00182433	0.0210638
rXLOC_039105	26	33527487	33528194	+	Novel	3.54631	1.04507	0.335528	3.11471	0.00184126	0.0211147
rXLOC_040261	26	36347751	36348374	+	Novel	6.58804	0.712667	0.22904	3.11154	0.00186112	0.021285
rXLOC_042712	28	34995589	34995846	+	Novel	2.49851	1.01739	0.327134	3.11001	0.00187084	0.0212915
rXLOC_045053	X	130432550	130433452	+	Novel	3.70182	-0.925316	0.297542	-3.10987	0.00187173	0.0212915
rXLOC_033202	24	57866379	57866750	+	Novel	3.33462	0.947952	0.305277	3.10522	0.00190141	0.0215713
rXLOC_043078	29	1281843	1282539	+	Novel	6.99603	-0.762598	0.245893	-3.10135	0.00192643	0.021797
rXLOC_020553	12	46499464	46508745	-	Novel	2.83904	-1.11837	0.360962	-3.09829	0.00194639	0.0219642
rXLOC_010771	9	68028555	68028864	+	Novel	6.39857	-0.823807	0.266369	-3.09272	0.00198329	0.0223212
rXLOC_020749	12	49156232	49156875	-	Novel	7.19765	-0.747842	0.241999	-3.09027	0.00199976	0.0223988
rXLOC_041018	27	6827430	6830855	+	Novel	2.08906	1.0651	0.34468	3.09012	0.00200074	0.0223988
rXLOC_016773	11	88120572	88120847	-	Novel	3.65559	0.957469	0.311132	3.07737	0.00208835	0.023196
rXLOC_019041	12	13690737	13690983	-	Novel	8.17457	-0.681219	0.221272	-3.07865	0.00207942	0.023196
rXLOC_040015	26	34442961	34443747	+	Novel	7.40062	1.0709	0.347934	3.07787	0.00208487	0.023196
rXLOC_007544	7	95368724	95370277	-	Novel	26.407	0.46997	0.152768	3.07636	0.00209547	0.0232143
rXLOC_031529	21	14178340	14183188	-	Novel	5.55665	1.28762	0.418681	3.07543	0.00210199	0.0232259
rXLOC_005083	3	59845131	59846596	+	Novel	6.91697	-0.689591	0.224388	-3.07321	0.00211769	0.0232782
rXLOC_032864	23	43220921	43222690	-	Novel	1.34569	1.28886	0.419348	3.07348	0.0021158	0.0232782
rXLOC_022070	13	18861124	18862730	+	Novel	1.61798	1.23113	0.40075	3.07207	0.00212583	0.0233072
rXLOC_031339	21	1776801	1777564	-	Novel	9.41698	-0.629872	0.205418	-3.06629	0.00216734	0.0237011
rXLOC_025915	15	23861904	23862117	+	Novel	4.38579	1.15386	0.376457	3.06505	0.00217635	0.0237384
rXLOC_041174	27	33813850	33814207	+	Novel	6.54699	-0.700151	0.228513	-3.06394	0.0021844	0.0237652
rXLOC_010729	9	51185027	51234500	+	Novel	11.1776	-0.586717	0.191661	-3.06123	0.0022043	0.0238405
rXLOC_030259	19	25389242	25389587	-	Novel	5.62201	0.782187	0.255479	3.06165	0.00220123	0.0238405
rXLOC_036246	25	23141398	23149937	+	Novel	2.28694	-1.0727	0.350475	-3.0607	0.00220818	0.0238405
rXLOC_027009	25	28507375	28507684	-	NONBTAG010390.2	4.19838	0.923646	0.302274	3.05566	0.00224567	0.0241837
rXLOC_028195	17	59176515	59176941	+	Novel	2.66211	-1.18061	0.386775	-3.05245	0.00226981	0.0243817
rXLOC_044391	X	8130064	8209040	+	Novel	6.56367	1.01879	0.333849	3.05166	0.00227579	0.0243843
rXLOC_021504	13	8262625	8265460	+	Novel	5.63242	0.79229	0.259829	3.04928	0.00229393	0.0244663
rXLOC_037262	25	23698984	23701690	+	Novel	3.74501	-0.920676	0.301946	-3.04914	0.00229498	0.0244663
rXLOC_010776	9	68032849	68033333	+	Novel	8.07293	-0.784947	0.257788	-3.04493	0.00232735	0.0247492
rXLOC_045131	X	138466158	138505327	+	NONBTAG022377.1	83.2512	-0.839804	0.275977	-3.04302	0.00234214	0.0248442
rXLOC_016161	11	74632330	74632571	-	Novel	2.53105	-1.21601	0.400065	-3.03954	0.00236943	0.025071
rXLOC_006791	7	13559789	13561916	+	Novel	738.043	0.223086	0.0734416	3.0376	0.00238472	0.0251076
rXLOC_032732	23	37871892	37875842	-	Novel	2.62197	-1.02252	0.336613	-3.03767	0.00238412	0.0251076
rXLOC_039104	26	33520061	33520884	+	Novel	2.22103	1.10159	0.36278	3.03651	0.00239334	0.025136
rXLOC_025261	14	8940937	8941147	+	Novel	3.18618	-1.04086	0.342921	-3.03527	0.00240323	0.0251775
rXLOC_025882	15	23812702	23813115	+	Novel	4.50259	-0.832715	0.274495	-3.03362	0.00241638	0.025253
rXLOC_014575	11	25279049	25282606	+	Novel	2.78896	1.10955	0.367145	3.0221	0.00251027	0.0259782
rXLOC_015879	11	60018878	60019409	-	Novel	2.70677	-1.03895	0.343698	-3.02285	0.00250404	0.0259782
rXLOC_018362	12	34449471	34451224	+	Novel	2.30858	-1.23789	0.409521	-3.02277	0.00250469	0.0259782
rXLOC_031381	21	9605418	9616309	-	Novel	2.38107	-1.0619	0.351292	-3.02283	0.00250419	0.0259782
rXLOC_003904	2	60637391	60637847	-	Novel	2.48802	1.09122	0.361216	3.02096	0.00251973	0.0260127
rXLOC_035182	24	59076533	59077024	-	Novel	4.54185	0.851136	0.28194	3.01886	0.00253731	0.0261306
rXLOC_020740	12	49137321	49138152	-	Novel	9.32485	-0.637844	0.211537	-3.01528	0.0025674	0.0263765
rXLOC_006349	4	77674613	77678023	+	Novel	3.02854	-0.969443	0.322791	-3.00331	0.00267056	0.0273671
rXLOC_008882	8	2769163	2769520	+	Novel	11.0546	0.674956	0.224844	3.00188	0.00268318	0.0273671
rXLOC_011683	9	26487049	26487808	-	Novel	4.00525	-0.876637	0.291986	-3.00232	0.0026793	0.0273671
rXLOC_008484	8	1870251	1872311	+	Novel	1.7026	1.19014	0.397171	2.99653	0.00273067	0.0277847
rXLOC_045547	X	18986379	19008053	-	Novel	4.04313	-0.955856	0.319644	-2.99037	0.00278637	0.0282837
rXLOC_007518	7	91929707	91930777	-	Novel	174.188	0.370827	0.124048	2.98938	0.00279548	0.0283084
rXLOC_004057	2	60679170	60679745	-	Novel	4.81106	-0.816129	0.273119	-2.98818	0.00280641	0.0283514
rXLOC_027508	15	57844583	57848141	+	Novel	32.2943	0.414905	0.138955	2.9859	0.00282745	0.0284961
rXLOC_025890	15	23838587	23838832	+	Novel	3.88492	-0.808855	0.271525	-2.97894	0.0028925	0.0290827
rXLOC_025889	15	23827687	23827987	+	Novel	4.00101	-0.854033	0.288056	-2.96482	0.00302859	0.030379
rXLOC_020705	12	46557052	46558228	-	Novel	7.14239	-0.70475	0.238325	-2.9571	0.00310546	0.0310353
rXLOC_021521	13	8319087	8322068	+	Novel	21.218	0.501499	0.169657	2.95596	0.00311697	0.0310353
rXLOC_029323	18	44895197	44898858	+	Novel	18.1959	0.48196	0.163015	2.95654	0.00311114	0.0310353
rXLOC_037682	26	33380770	33381653	+	Novel	2.54406	-1.00562	0.340357	-2.95462	0.00313059	0.0310353
rXLOC_042515	28	34926384	34926884	+	Novel	5.45071	-0.994749	0.336673	-2.95465	0.00313026	0.0310353
rXLOC_020492	12	46494076	46499268	-	Novel	3.16031	1.07506	0.364012	2.95335	0.00314348	0.0310904
rXLOC_005121	3	60317057	60317349	+	Novel	3.09879	-0.92052	0.311835	-2.95194	0.00315782	0.0311251
rXLOC_022333	13	18902084	18902581	+	Novel	7.87314	0.599451	0.203111	2.95134	0.00316394	0.0311251
rXLOC_031199	21	3230578	3231528	+	Novel	2.30704	-1.05029	0.355927	-2.95085	0.003169	0.0311251
rXLOC_010784	9	68048938	68049310	+	Novel	14.5596	-0.650499	0.220567	-2.94922	0.0031858	0.0312179
rXLOC_005118	3	60315066	60315672	+	Novel	23.888	-0.542273	0.18432	-2.94202	0.00326077	0.0318538
rXLOC_032565	3	73254401	73258574	+	NONBTAG012335.2	3.1643	-0.919763	0.31268	-2.94155	0.00326571	0.0318538
rXLOC_007505	7	91695494	91697531	-	Novel	120.968	0.365845	0.124504	2.93842	0.00329885	0.0321033
rXLOC_010780	9	68045398	68045901	+	Novel	3.78664	-0.874543	0.297811	-2.93657	0.0033186	0.0321902
rXLOC_020708	12	46571465	46573274	-	Novel	6.02758	-0.707023	0.240798	-2.93617	0.00332296	0.0321902
rXLOC_013794	9	102098821	102099239	-	Novel	2.00599	1.06542	0.363928	2.92754	0.00341654	0.0330213
rXLOC_041179	27	44076072	44078232	+	Novel	8.02017	-0.613328	0.209627	-2.9258	0.0034357	0.0331311
rXLOC_010739	9	67974167	67974754	+	Novel	7.49064	-0.64922	0.222019	-2.92416	0.00345383	0.0332303
rXLOC_028927	18	5397040	5397300	+	Novel	2.27831	-1.03136	0.353307	-2.91915	0.00350993	0.0336937
rXLOC_031560	21	61594495	61600959	-	Novel	4.08354	-0.927692	0.318026	-2.91703	0.0035338	0.0338463
rXLOC_045668	X	37199049	37443977	-	Novel	5.20871	0.73522	0.252323	2.91381	0.00357052	0.034121
rXLOC_042153	27	6506895	6509566	-	Novel	2.99357	1.05321	0.361549	2.91305	0.0035792	0.034127
rXLOC_015807	11	59998766	59998984	-	Novel	2.28583	0.977742	0.335782	2.91183	0.00359312	0.034183
rXLOC_001026	1	145823035	145824769	+	Novel	2.24953	-1.01078	0.34818	-2.90303	0.00369571	0.0350793
rXLOC_020717	12	46687835	46689882	-	Novel	3.18169	-0.938743	0.323444	-2.90234	0.00370387	0.0350793
rXLOC_003867	2	58783788	58787898	-	Novel	4.08552	0.984048	0.339342	2.89987	0.00373314	0.0351213
rXLOC_021121	12	87148612	87154739	-	Novel	16.9927	0.444805	0.153317	2.9012	0.00371734	0.0351213
rXLOC_034009	24	57951614	57953568	+	Novel	14.2571	-0.516105	0.177951	-2.90026	0.00372858	0.0351213
rXLOC_004012	2	60664049	60664597	-	Novel	2.14008	-1.06155	0.36629	-2.89812	0.00375411	0.0352405
rXLOC_021518	13	8287528	8290238	+	Novel	39.9764	0.552273	0.190957	2.89213	0.00382636	0.0357605
rXLOC_023844	13	58627677	58633985	+	Novel	3.15657	-1.04233	0.360347	-2.89258	0.00382089	0.0357605
rXLOC_025846	14	15173440	15177016	-	Novel	10.5567	-0.552878	0.191398	-2.88863	0.00386924	0.0360026
rXLOC_031234	21	16716400	16718782	+	Novel	5.73787	-0.723659	0.250501	-2.88884	0.00386661	0.0360026
rXLOC_025554	14	83839226	83839449	+	Novel	8.40447	0.589538	0.204268	2.8861	0.00390053	0.0362144
rXLOC_032564	23	36172510	36173455	-	Novel	6.14152	-0.866342	0.30084	-2.87974	0.00398002	0.0368717
rXLOC_040976	26	50594897	50597164	-	Novel	4.09596	0.848401	0.294764	2.87823	0.00399908	0.0369675
rXLOC_046447	X	137408649	137408934	-	Novel	4.72852	0.807002	0.280495	2.87707	0.00401392	0.0370241
rXLOC_039651	7	41115463	41115731	-	NONBTAG015451.2	81.79	0.39687	0.13813	2.87317	0.00406379	0.0374027
rXLOC_046451	X	137998394	137998876	-	Novel	7.67371	-0.82953	0.288973	-2.87061	0.00409677	0.0376247
rXLOC_043473	29	17666738	17666983	+	Novel	2.94031	-0.93985	0.327647	-2.86848	0.00412445	0.0377971
rXLOC_041958	27	44299412	44299821	+	Novel	2.45424	0.953824	0.332881	2.86536	0.00416538	0.0380899
rXLOC_007530	7	92015933	92018249	-	Novel	98.1392	0.377171	0.131701	2.86384	0.00418544	0.0381911
rXLOC_000004	1	24761	29965	+	NONBTAG000001.2/NONBTAG000002.2	4.09557	-1.0569	0.369522	-2.8602	0.00423378	0.0383026
rXLOC_037643	26	33372327	33372669	+	Novel	4.51738	-0.797814	0.278742	-2.8622	0.0042071	0.0383026
rXLOC_040037	26	34749678	34785867	+	Novel	2.3082	1.1171	0.390474	2.86088	0.00422465	0.0383026
rXLOC_045494	X	16210448	16213438	-	Novel	3.05033	-1.04655	0.365892	-2.86028	0.00423263	0.0383026
rXLOC_010054	8	69646612	69646901	-	Novel	5.79357	0.983292	0.343987	2.85851	0.00425631	0.0384245
rXLOC_045154	X	139115684	139388648	+	Novel	18.5112	0.517225	0.181338	2.85226	0.00434091	0.039105
rXLOC_010778	9	68040450	68044195	+	Novel	8.15235	-0.696812	0.244698	-2.84764	0.00440451	0.0394342
rXLOC_010790	9	68062997	68063581	+	Novel	6.62685	-0.773394	0.271695	-2.84655	0.00441958	0.0394342
rXLOC_016034	11	67744515	67747453	-	Novel	4.08184	-0.786365	0.276056	-2.84857	0.0043916	0.0394342
rXLOC_019011	12	11501267	11504372	-	Novel	10.5076	0.644089	0.226295	2.84624	0.00442391	0.0394342
rXLOC_046109	X	119951987	119955103	-	Novel	3.85514	-0.830353	0.291675	-2.84685	0.00441548	0.0394342
rXLOC_007539	7	93097857	93098672	-	Novel	20.3499	0.409276	0.14383	2.84556	0.0044333	0.039435
rXLOC_024249	13	7390378	7390866	-	Novel	2.34422	-1.17057	0.411766	-2.8428	0.00447198	0.0396958
rXLOC_021517	13	8285824	8287424	+	Novel	45.2175	0.536738	0.188896	2.84144	0.00449103	0.0397817
rXLOC_008506	13	38537849	38538084	-	NONBTAG003815.2	736.509	0.700607	0.246959	2.83694	0.00455483	0.0401799
rXLOC_046483	X	140408627	140409990	-	Novel	5.20419	-0.847223	0.298641	-2.83693	0.00455492	0.0401799
rXLOC_010751	9	67994810	67996973	+	Novel	7.82279	-0.719326	0.253654	-2.83586	0.0045703	0.0402319
rXLOC_003876	2	60558633	60819304	-	Novel	3.90409	1.05075	0.370994	2.83227	0.00462194	0.0404348
rXLOC_007517	7	91919746	91921128	-	Novel	67.3495	0.398496	0.14068	2.83263	0.00461666	0.0404348
rXLOC_037626	26	22985894	22988885	+	Novel	2.76316	-0.907077	0.320183	-2.833	0.00461136	0.0404348
rXLOC_021458	13	8145817	8154472	+	Novel	2.20961	0.960581	0.339255	2.83144	0.00463388	0.0404559
rXLOC_007542	7	95214562	95215701	-	Novel	64.6721	0.355726	0.125725	2.8294	0.0046635	0.0404681
rXLOC_010723	9	43743524	43749356	+	Novel	4.83186	-0.765027	0.270444	-2.82878	0.00467254	0.0404681
rXLOC_029331	18	6410826	6419249	-	Novel	44.8401	0.338666	0.119644	2.83061	0.00464599	0.0404681
rXLOC_040290	26	36461055	36461950	+	Novel	16.5883	0.437955	0.154824	2.82872	0.00467343	0.0404681
rXLOC_006637	5	51730121	51735200	+	Novel	16.9037	-0.521329	0.184491	-2.82576	0.00471681	0.0405952
rXLOC_032570	23	36207981	36208271	-	Novel	2.88179	-0.971457	0.343699	-2.82648	0.00470628	0.0405952
rXLOC_042503	27	32987255	32989352	-	Novel	21.9317	0.543288	0.192241	2.82608	0.00471214	0.0405952
rXLOC_043888	29	29783793	29786282	-	Novel	15.1537	-0.502239	0.178206	-2.8183	0.00482793	0.0414674
rXLOC_024814	13	70567054	70567499	-	Novel	4.3478	-0.783306	0.278086	-2.81678	0.00485084	0.04158
rXLOC_024558	13	7391311	7391658	-	Novel	2.03255	-1.00922	0.358799	-2.81278	0.00491148	0.0420149
rXLOC_010788	9	68058858	68060012	+	Novel	6.01739	-0.7062	0.251143	-2.81195	0.00492427	0.0420396
rXLOC_002196	1	156344946	156347012	-	Novel	56.3048	0.347564	0.123882	2.8056	0.00502237	0.0427052
rXLOC_032548	23	36157361	36158951	-	Novel	3.19399	-0.907911	0.323566	-2.80595	0.00501679	0.0427052
rXLOC_006003	3	115769321	115770019	+	Novel	2.76694	-1.01065	0.361008	-2.79953	0.00511775	0.0434292
rXLOC_000753	1	87017472	87019814	+	Novel	3.02223	0.952025	0.340147	2.79886	0.00512828	0.0434317
rXLOC_002037	1	148935683	148937793	-	Novel	3.93069	-0.83491	0.29851	-2.79693	0.00515915	0.0436061
rXLOC_009274	8	63568396	63573554	+	Novel	53.1026	-0.415963	0.148773	-2.79596	0.00517461	0.0436499
rXLOC_025415	14	71783199	71787925	+	Novel	4.45281	-0.755173	0.270166	-2.79522	0.00518641	0.0436625
rXLOC_041960	27	44300596	44300901	+	Novel	4.11517	0.873223	0.312535	2.794	0.00520609	0.0437414
rXLOC_032554	23	36162036	36162511	-	Novel	7.14376	-0.746345	0.267204	-2.79317	0.00521944	0.0437669
rXLOC_003319	2	31589359	31589692	+	Novel	3.03174	0.982417	0.351822	2.79237	0.00523239	0.043789
rXLOC_007529	7	92010157	92013924	-	Novel	53.6235	0.380976	0.136533	2.79036	0.00526496	0.0439749
rXLOC_010773	9	68030850	68031418	+	Novel	4.33633	-0.795353	0.285325	-2.78753	0.00531117	0.044118
rXLOC_039396	26	33574969	33575361	+	Novel	3.80437	0.793023	0.284503	2.7874	0.00531329	0.044118
rXLOC_046476	X	140397247	140413771	-	Novel	15.5642	-0.82595	0.296201	-2.78848	0.00529556	0.044118
rXLOC_003900	2	60634203	60634518	-	Novel	1.81662	1.09914	0.394817	2.78394	0.00537038	0.0445049
rXLOC_019829	12	31964148	31964381	-	Novel	7.928	0.754675	0.271904	2.77552	0.00551134	0.0455841
rXLOC_019017	12	13683218	13684791	-	Novel	6.39218	0.618283	0.223242	2.76957	0.00561304	0.0463349
rXLOC_041173	27	33807735	33808050	+	Novel	8.7834	-0.562352	0.2033	-2.76612	0.00567281	0.0467373
rXLOC_027504	15	57745456	57749578	+	Novel	32.9074	0.316179	0.114404	2.76371	0.00571479	0.0469011
rXLOC_034831	24	59021685	59022968	-	Novel	3.48877	0.968043	0.350209	2.76419	0.00570645	0.0469011
rXLOC_040298	26	36472083	36473240	+	Novel	6.58685	0.633235	0.22944	2.75991	0.00578169	0.0473585
rXLOC_041336	27	44107394	44109191	+	Novel	9.26926	-0.540435	0.195953	-2.75798	0.00581596	0.0475474
rXLOC_025856	14	71689832	71694146	-	Novel	3.28013	-0.850429	0.30933	-2.74926	0.00597299	0.0487373
rXLOC_016362	11	80852581	80853006	-	Novel	3.68643	0.850938	0.31026	2.74266	0.00609443	0.0495653
rXLOC_031527	21	13871901	13873753	-	Novel	64.2856	-0.571182	0.208273	-2.74247	0.00609782	0.0495653
rXLOC_006459	4	78128356	78128612	+	Novel	5.62485	0.769906	0.281054	2.73935	0.00615611	0.0497568
rXLOC_013432	9	70107404	70108311	-	Novel	26.017	0.570177	0.208119	2.73967	0.00615017	0.0497568
rXLOC_030874	20	63009587	63010006	-	Novel	5.73724	-0.685405	0.250209	-2.73932	0.00615657	0.0497568
rXLOC_005179	3	60338302	60338852	+	Novel	1.71072	-1.07287	0.392091	-2.73626	0.0062141	0.0501263
rXLOC_010804	9	69446586	69447444	+	Novel	15.0741	0.408061	0.149532	2.72892	0.00635419	0.051159
rXLOC_029994	19	5658417	5660919	-	Novel	3.96818	0.729919	0.267946	2.72413	0.00644717	0.0518094
rXLOC_032372	23	42939499	42940532	+	Novel	2.56036	-0.896681	0.329429	-2.72192	0.00649034	0.0520577
rXLOC_018437	12	48059451	48059970	+	Novel	2.59374	-0.920746	0.338779	-2.71784	0.00657095	0.0526048
rXLOC_042692	28	34972491	34972790	+	Novel	1.81776	1.06249	0.391201	2.71596	0.00660837	0.0528047
rXLOC_006465	4	78138014	78138590	+	Novel	6.33687	0.823813	0.30361	2.71339	0.00665983	0.0531159
rXLOC_029977	19	61870157	61870408	+	Novel	13.33	0.501056	0.184752	2.71205	0.00668685	0.0532313
rXLOC_021806	13	17054815	17057936	+	Novel	18.2861	-0.495788	0.182997	-2.70927	0.00674314	0.0535789
rXLOC_014746	11	75724985	75727044	+	Novel	4.99859	0.676487	0.25044	2.70119	0.00690914	0.0547277
rXLOC_020238	12	45757404	45759496	-	Novel	11.5146	-0.651392	0.24139	-2.69851	0.0069651	0.0547277
rXLOC_020713	12	46672646	46673793	-	Novel	7.17249	-0.764296	0.283211	-2.69868	0.00696154	0.0547277
rXLOC_031442	21	12319467	12322263	-	Novel	6.11019	-0.792916	0.293733	-2.69944	0.00694561	0.0547277
rXLOC_032580	3	73314462	73317875	+	NONBTAG012337.2	2.91555	-0.922525	0.341697	-2.69983	0.00693743	0.0547277
rXLOC_041941	27	44285929	44286437	+	Novel	1.67356	1.08656	0.402451	2.69985	0.00693712	0.0547277
rXLOC_000732	1	85522693	85528027	+	Novel	5.24939	0.942319	0.349933	2.69285	0.00708437	0.0555619
rXLOC_010727	9	50961956	50962617	+	Novel	8.29586	-0.679139	0.252266	-2.69216	0.00709913	0.0555749
rXLOC_012319	9	44161250	44164624	-	Novel	3.98443	0.861153	0.320253	2.68897	0.00716721	0.0560045
rXLOC_034350	24	2815701	2817413	-	Novel	4.38339	0.718295	0.267323	2.68699	0.00720995	0.0562349
rXLOC_031195	21	2151396	2152417	+	Novel	17.0409	-0.547478	0.204029	-2.68334	0.00728905	0.0567476
rXLOC_020748	12	49151042	49151732	-	Novel	3.99379	-0.7656	0.285622	-2.68046	0.00735205	0.0571332
rXLOC_003421	2	31610142	31610881	+	Novel	3.832	0.908906	0.339324	2.67858	0.00739355	0.0573507
rXLOC_001184	1	43529	54709	-	Novel	6.33273	-0.952534	0.355855	-2.67675	0.00743405	0.0575596
rXLOC_003706	2	71972319	71972771	+	Novel	12.1764	-0.511847	0.191432	-2.67378	0.0075002	0.0578606
rXLOC_040271	26	36419530	36419919	+	Novel	6.59274	0.66458	0.248526	2.67408	0.00749341	0.0578606
rXLOC_025399	14	29302995	29324738	+	Novel	16.9609	0.497644	0.18629	2.67133	0.00755505	0.058178
rXLOC_001274	1	6246106	6343591	-	Novel	2.7166	0.897803	0.336392	2.66892	0.00760965	0.0584923
rXLOC_026314	15	23908229	23908439	+	Novel	3.29862	-0.874275	0.327685	-2.66804	0.00762952	0.058539
rXLOC_041200	27	44102887	44103429	+	Novel	2.89832	-0.811612	0.304829	-2.66251	0.00775599	0.0594019
rXLOC_003744	2	72944359	72945495	+	Novel	4.34099	-0.71441	0.268888	-2.65691	0.00788612	0.0602898
rXLOC_000948	1	133593112	133599425	+	Novel	231.166	0.188651	0.0711142	2.65279	0.00798286	0.0609196
rXLOC_025875	14	83042971	83044439	-	Novel	5.65497	-0.670152	0.252973	-2.64911	0.00807048	0.0614776
rXLOC_040529	26	35188449	35189989	-	Novel	4.29906	0.942136	0.355913	2.6471	0.00811856	0.0617331
rXLOC_020235	12	33226208	33227735	-	Novel	5.38224	-0.739062	0.280309	-2.6366	0.00837417	0.0635628
rXLOC_025695	14	1950361	1956856	-	Novel	2.33578	0.904249	0.343049	2.63592	0.00839097	0.0635765
rXLOC_045161	X	139158597	139166034	+	Novel	6.30057	0.704675	0.267458	2.63471	0.00842096	0.0636901
rXLOC_029816	19	5304198	5304416	+	Novel	1.8381	1.0273	0.391052	2.62702	0.00861374	0.0650322
rXLOC_013404	9	70103775	70104860	-	Novel	18.7576	0.492762	0.187625	2.62631	0.00863162	0.0650514
rXLOC_040285	26	36453695	36454634	+	Novel	5.80949	0.606293	0.230917	2.62558	0.0086501	0.0650751
rXLOC_041335	27	44106063	44106463	+	Novel	23.1548	-0.39838	0.15196	-2.6216	0.00875171	0.065723
rXLOC_007515	7	91848949	91852352	-	Novel	189.073	0.330347	0.126099	2.61975	0.00879946	0.0659649
rXLOC_003884	2	60629359	60629605	-	Novel	2.43771	1.06705	0.407663	2.61748	0.00885815	0.0661795
rXLOC_026318	15	23911996	23912204	+	Novel	3.4589	-0.833708	0.318521	-2.61744	0.00885929	0.0661795
rXLOC_005763	3	115194069	115194799	+	Novel	28.6249	0.424516	0.162533	2.61189	0.00900442	0.0671027
rXLOC_010793	9	68068823	68069215	+	Novel	5.92174	-0.659504	0.252654	-2.61031	0.00904614	0.0671027
rXLOC_031219	21	16637048	16637308	+	Novel	12.3403	-0.610686	0.233873	-2.61119	0.00902276	0.0671027
rXLOC_031340	21	2418252	2419011	-	Novel	94.9867	-0.271451	0.103985	-2.61047	0.00904179	0.0671027
rXLOC_032961	23	43452094	43456546	-	Novel	6.21829	-0.637359	0.244307	-2.60884	0.00908496	0.0672731
rXLOC_025700	14	6918518	6920742	-	Novel	20.4056	0.505782	0.193947	2.60784	0.00911154	0.0673524
rXLOC_044154	29	35955966	35957513	-	Novel	3.00799	-0.933538	0.358094	-2.60696	0.00913496	0.067408
rXLOC_010796	9	68091501	68091789	+	Novel	5.90167	-0.76392	0.293333	-2.60427	0.00920697	0.06747
rXLOC_013800	9	102099620	102100568	-	Novel	2.61292	0.939554	0.360761	2.60437	0.00920433	0.06747
rXLOC_024845	13	70567783	70568121	-	Novel	22.0129	-0.487152	0.18704	-2.60453	0.0092	0.06747
rXLOC_040045	26	36237615	36238310	+	Novel	4.06221	0.896777	0.344303	2.60462	0.00919766	0.06747
rXLOC_029141	18	9406895	9408476	+	Novel	8.83927	-0.57952	0.222707	-2.60217	0.00926368	0.067652
rXLOC_045122	X	137920590	137921881	+	Novel	4.51847	0.692709	0.266167	2.60253	0.00925382	0.067652
rXLOC_037001	5	117051614	117052624	-	NONBTAG021441.1	4.66031	0.747432	0.287341	2.6012	0.0092897	0.0677255
rXLOC_026362	15	23921201	23921489	+	Novel	4.88236	-0.761616	0.292962	-2.59971	0.00933025	0.0679044
rXLOC_020754	12	49159901	49160284	-	Novel	2.42594	-0.90032	0.347155	-2.59342	0.00950255	0.0690399
rXLOC_001073	1	147082731	147083893	+	Novel	1.82214	-1.01108	0.390134	-2.59163	0.00955227	0.0691261
rXLOC_019050	12	13695566	13696120	-	Novel	5.28358	-0.684843	0.264412	-2.59006	0.00959587	0.0691261
rXLOC_020226	12	32702590	32706058	-	Novel	8.19605	-0.593847	0.229264	-2.59023	0.00959109	0.0691261
rXLOC_020980	12	54831277	54846364	-	Novel	23.9459	0.524385	0.202428	2.59048	0.00958427	0.0691261
rXLOC_040288	26	36458064	36458645	+	Novel	8.57394	0.519271	0.200429	2.5908	0.00957526	0.0691261
rXLOC_007522	7	91954169	91957251	-	Novel	86.536	0.362184	0.140026	2.58656	0.00969407	0.0697151
rXLOC_046237	X	120469999	120477404	-	Novel	5.94583	-0.648602	0.250936	-2.58473	0.00974562	0.0699673
rXLOC_010766	9	68014890	68015351	+	Novel	7.23381	-0.676785	0.262173	-2.58144	0.00983887	0.0705175
rXLOC_037681	26	33378946	33379259	+	Novel	4.43121	-0.806385	0.312633	-2.57933	0.00989912	0.0708297
rXLOC_020730	12	46751629	47014827	-	Novel	3.32242	-0.802989	0.312002	-2.57367	0.0100627	0.0716374
rXLOC_031439	21	12149654	12159098	-	Novel	2.8018	-0.80813	0.313993	-2.57372	0.0100611	0.0716374
rXLOC_035161	4	78498748	78502044	-	NONBTAG013297.2	2.97403	0.869533	0.337708	2.57481	0.0100296	0.0716374
rXLOC_044398	X	8150609	8163507	+	Novel	14.7564	0.756402	0.294201	2.57104	0.0101395	0.0720631
rXLOC_018764	12	90317112	90319179	+	Novel	3.43081	-0.775094	0.30187	-2.56764	0.0102393	0.0726511
rXLOC_003746	2	72949899	72952108	+	Novel	1.99579	-0.927407	0.36141	-2.56608	0.0102855	0.0726827
rXLOC_020738	12	49133083	49133450	-	Novel	2.86067	-0.799987	0.311864	-2.56518	0.0103123	0.0726827
rXLOC_027546	15	33395551	33396259	-	Novel	10.8841	0.458182	0.178595	2.56548	0.0103034	0.0726827
rXLOC_045051	X	130428337	130430157	+	Novel	8.0113	-0.628631	0.245034	-2.56548	0.0103032	0.0726827
rXLOC_025279	14	8942838	8945330	+	Novel	1.56548	-1.02308	0.399569	-2.56046	0.0104533	0.0735546
rXLOC_025894	15	23839188	23840029	+	Novel	3.10823	-0.807174	0.315634	-2.55731	0.0105486	0.0739797
rXLOC_040307	26	36506232	36506668	+	Novel	6.79167	0.532873	0.20837	2.55734	0.0105475	0.0739797
rXLOC_045103	X	137315884	137319243	+	Novel	2.91253	-1.01115	0.39587	-2.55424	0.0106421	0.074512
rXLOC_026317	15	23910523	23911653	+	Novel	5.37564	-0.821865	0.321949	-2.55278	0.0106867	0.0747011
rXLOC_004794	2	135687018	135687371	-	Novel	7.42467	-0.552436	0.216474	-2.55198	0.0107114	0.0747509
rXLOC_040095	26	36257649	36257954	+	Novel	3.59476	0.923006	0.362643	2.54522	0.0109208	0.0760871
rXLOC_011633	9	92980459	92981419	+	Novel	4.89786	-0.776102	0.305038	-2.54428	0.0109504	0.076168
rXLOC_020714	12	46673850	46678528	-	Novel	4.24112	-0.709867	0.279174	-2.54274	0.0109988	0.0763795
rXLOC_003635	2	32437268	32438423	+	Novel	8.50377	0.493906	0.194297	2.54201	0.0110217	0.0764135
rXLOC_021386	13	7747443	7749653	+	Novel	3.18689	-0.978758	0.385636	-2.53803	0.0111477	0.0771609
rXLOC_042120	27	6436879	6437352	-	Novel	7.70136	-0.586558	0.23116	-2.53746	0.0111662	0.077163
rXLOC_010779	9	68044489	68044846	+	Novel	13.6111	-0.614205	0.242236	-2.53556	0.0112266	0.0774547
rXLOC_008286	7	95932733	95934398	-	Novel	3.1938	0.806904	0.318471	2.53368	0.0112872	0.0777464
rXLOC_007870	7	95754758	95755196	-	Novel	24.3421	0.346644	0.13691	2.53191	0.0113442	0.0779278
rXLOC_042950	28	42028393	42029049	+	Novel	20.319	-0.517132	0.204261	-2.53172	0.0113503	0.0779278
rXLOC_037265	25	23706684	23712091	+	Novel	8.36983	-0.637787	0.251993	-2.53097	0.0113747	0.0779692
rXLOC_034016	24	58446195	58446405	+	Novel	13.9766	-0.406755	0.160833	-2.52906	0.011437	0.0782694
rXLOC_037652	26	33373691	33395833	+	Novel	10.0672	-0.564628	0.223413	-2.52728	0.0114949	0.0785392
rXLOC_037267	25	23790271	23795567	+	Novel	5.64436	-0.727676	0.288077	-2.52598	0.0115376	0.0787041
rXLOC_035128	24	59039992	59054911	-	Novel	3.30815	0.775487	0.307177	2.52456	0.0115843	0.0788957
rXLOC_040597	26	39964471	39966814	-	Novel	1.87348	0.996183	0.395015	2.52189	0.0116727	0.0793393
rXLOC_045123	X	137922770	137929255	+	Novel	3.58804	0.764268	0.303105	2.52146	0.0116868	0.0793393
rXLOC_042662	28	34964010	34964660	+	Novel	1.54107	1.02584	0.406938	2.52087	0.0117065	0.0793462
rXLOC_010797	9	68094431	68097551	+	Novel	7.88144	-0.674025	0.267801	-2.51689	0.0118396	0.08012
rXLOC_012210	9	44097339	44097586	-	Novel	9.33147	-0.642956	0.255545	-2.51602	0.0118688	0.0801903
rXLOC_046215	X	120394157	120620455	-	Novel	10.6712	-0.505495	0.201092	-2.51375	0.0119455	0.08058
rXLOC_000172	1	21707251	21709772	+	Novel	6.50342	0.554872	0.220837	2.51258	0.0119851	0.0807185
rXLOC_003300	2	31571741	31574117	+	Novel	2.21207	0.926511	0.369256	2.50913	0.0121029	0.0812947
rXLOC_025414	14	49844008	49848290	+	Novel	3.83887	-0.747588	0.297968	-2.50895	0.0121089	0.0812947
rXLOC_043372	29	16801293	16802634	+	Novel	19.4733	0.412048	0.164293	2.50801	0.0121412	0.0813826
rXLOC_031530	21	14183284	14186467	-	Novel	4.59156	1.07126	0.4277	2.5047	0.0122555	0.0820192
rXLOC_005115	3	60310765	60312274	+	Novel	25.9186	-0.372872	0.148906	-2.50408	0.0122772	0.0820348
rXLOC_027492	15	24024600	24024925	+	Novel	10.4703	0.471944	0.188535	2.50321	0.0123072	0.0821061
rXLOC_027731	17	47360682	47364228	+	Novel	3.98749	0.800664	0.320229	2.50028	0.0124094	0.0825282
rXLOC_032935	23	43241690	43249388	-	Novel	2.16206	0.924533	0.369704	2.50074	0.0123935	0.0825282
rXLOC_003883	2	60626389	60626774	-	Novel	2.61411	0.850138	0.340229	2.49872	0.0124641	0.0826332
rXLOC_007868	7	95751144	95751978	-	Novel	31.8654	0.307271	0.122957	2.49902	0.0124538	0.0826332
rXLOC_003691	2	71965598	71966282	+	Novel	8.29053	0.528431	0.211753	2.49551	0.0125777	0.083256
rXLOC_006445	4	78097235	78097580	+	Novel	3.0596	0.766125	0.307311	2.493	0.012667	0.0835565
rXLOC_030536	19	62893170	62895862	-	Novel	6.43277	-0.582403	0.233656	-2.49257	0.0126821	0.0835565
rXLOC_031216	21	14575998	14578965	+	Novel	3.17503	-0.79154	0.317543	-2.4927	0.0126775	0.0835565
rXLOC_010758	9	68007416	68007839	+	Novel	6.23878	-0.634503	0.254659	-2.49157	0.0127178	0.0836616
rXLOC_023818	13	58600408	58601844	+	Novel	2.98592	-0.924117	0.371224	-2.48938	0.0127967	0.0840505
rXLOC_010792	9	68066337	68066772	+	Novel	3.64525	-0.735015	0.295634	-2.48623	0.0129104	0.0846662
rXLOC_046453	X	138027358	138028750	-	Novel	10.4808	-0.774635	0.311663	-2.48549	0.0129372	0.0847108
rXLOC_016126	11	68357964	68358679	-	Novel	125.667	0.23775	0.0957071	2.48414	0.0129864	0.0847803
rXLOC_040304	26	36491978	36492422	+	Novel	12.9015	0.468978	0.188792	2.4841	0.0129878	0.0847803
rXLOC_006516	4	78592094	78599284	-	Novel	4.89831	0.672968	0.271352	2.48005	0.0131363	0.0854865
rXLOC_035132	24	59043945	59045171	-	Novel	3.45695	0.83099	0.33505	2.48019	0.0131311	0.0854865
rXLOC_005762	3	115180630	115181781	+	Novel	9.78178	0.507595	0.204849	2.4779	0.0132158	0.0858089
rXLOC_032592	23	36220506	36221033	-	Novel	2.07916	-0.923443	0.372714	-2.47762	0.0132263	0.0858089
rXLOC_021536	13	16204750	16500797	+	Novel	7.3562	-0.724913	0.292702	-2.47663	0.013263	0.0859158
rXLOC_027512	15	74610925	74611658	+	Novel	10.132	0.472734	0.190926	2.47601	0.013286	0.0859335
rXLOC_024010	13	61051494	61052696	+	Novel	3.10221	-0.786743	0.317921	-2.47465	0.0133368	0.0861309
rXLOC_045482	X	16176897	16180097	-	Novel	2.57562	-0.965079	0.390099	-2.47394	0.0133633	0.086171
rXLOC_028374	17	58999350	59006618	-	Novel	4.35229	-0.722559	0.292423	-2.47094	0.0134759	0.0867649
rXLOC_027483	15	23953594	23953840	+	Novel	9.83475	0.450924	0.182565	2.46994	0.0135135	0.0868753
rXLOC_000168	1	21643807	21644350	+	Novel	16.22	0.368333	0.149231	2.4682	0.0135794	0.0869042
rXLOC_006010	3	115775163	115775773	+	Novel	1.91104	-1.00162	0.405744	-2.4686	0.0135641	0.0869042
rXLOC_040274	26	36426974	36428698	+	Novel	15.0032	0.442594	0.179298	2.46848	0.0135687	0.0869042
rXLOC_031217	21	16598453	16599335	+	Novel	2.53191	-0.833979	0.338153	-2.46628	0.0136526	0.0872412
rXLOC_040157	26	36274065	36275552	+	Novel	2.81417	0.870131	0.3531	2.46426	0.0137296	0.0876008
rXLOC_010619	9	43546281	43550258	+	Novel	1.63461	-0.999946	0.406241	-2.46146	0.0138372	0.0881553
rXLOC_011738	9	44056190	44056660	-	Novel	33.9094	-0.347332	0.141542	-2.45391	0.0141313	0.0898939
rXLOC_044096	29	33319148	33319628	-	Novel	5.24742	-0.618986	0.252339	-2.45299	0.0141673	0.0899877
rXLOC_042972	28	41075627	41077228	-	Novel	15.6659	-0.565281	0.230543	-2.45196	0.0142082	0.0901126
rXLOC_001742	1	88544638	88547502	-	NONBTAG000717.2	72.1677	0.275742	0.113185	2.43621	0.014842	0.0937125
rXLOC_008900	8	10135901	10136728	+	Novel	2.49563	-0.790276	0.324356	-2.43645	0.0148323	0.0937125
rXLOC_043823	29	2688841	2692391	-	Novel	4.28946	0.877367	0.360103	2.43643	0.014833	0.0937125
rXLOC_019044	12	13693294	13693759	-	Novel	11.7105	-0.622193	0.255643	-2.43384	0.0149396	0.0937704
rXLOC_021526	13	8875567	8880993	+	Novel	19.9374	0.410748	0.168731	2.43433	0.0149194	0.0937704
rXLOC_026302	15	23907586	23908080	+	Novel	2.33327	-0.866675	0.35596	-2.43475	0.014902	0.0937704
rXLOC_031444	21	12328172	12331832	-	Novel	2.59453	-0.825119	0.338846	-2.43509	0.0148882	0.0937704
rXLOC_004059	2	60679988	60680487	-	Novel	4.22464	-0.67973	0.279629	-2.43083	0.0150644	0.093947
rXLOC_010749	9	67991193	67992197	+	Novel	7.85053	-0.533315	0.219292	-2.43198	0.0150165	0.093947
rXLOC_028372	17	58617057	58617883	-	Novel	2.28332	-0.855072	0.351776	-2.43073	0.0150685	0.093947
rXLOC_040953	26	44953455	44954021	-	Novel	38.9909	0.556568	0.228994	2.43049	0.0150785	0.093947
rXLOC_045509	X	17167178	17169070	-	Novel	8.00828	-0.536239	0.220515	-2.43175	0.0150259	0.093947
rXLOC_020727	12	46709677	46721150	-	Novel	2.4698	-0.860422	0.354187	-2.42929	0.0151283	0.0941196
rXLOC_010777	9	68038392	68039890	+	Novel	8.99162	-0.56022	0.230663	-2.42873	0.0151517	0.094127
rXLOC_005109	3	60308007	60308462	+	Novel	3.33662	-0.690637	0.284585	-2.42682	0.0152318	0.0944862
rXLOC_002958	2	30615684	30616447	+	Novel	2.62137	-0.845429	0.348873	-2.42331	0.0153797	0.0952645
rXLOC_040158	26	36275891	36276363	+	Novel	1.5314	0.947814	0.391354	2.42188	0.0154403	0.0955004
rXLOC_003633	2	31685532	31685971	+	Novel	12.9487	0.446455	0.18447	2.42021	0.0155116	0.0957767
rXLOC_025842	14	15153070	15154741	-	Novel	7.07105	-0.59105	0.244345	-2.41892	0.0155668	0.0957767
rXLOC_027639	16	1608821	1611342	+	Novel	3.65104	0.713505	0.294963	2.41897	0.0155647	0.0957767
rXLOC_040278	26	36439586	36440502	+	Novel	3.94605	0.676604	0.279737	2.41872	0.0155753	0.0957767
rXLOC_032885	23	43230382	43231688	-	Novel	2.41748	0.908628	0.376451	2.41367	0.0157928	0.0969429
rXLOC_040232	26	36304753	36306333	+	Novel	4.78767	-0.627504	0.26008	-2.41273	0.0158335	0.0969429
rXLOC_044399	X	8163572	8178401	+	Novel	13.8233	0.787236	0.32624	2.41306	0.0158192	0.0969429
rXLOC_010754	9	68002067	68004510	+	Novel	10.3216	-0.589922	0.244709	-2.41071	0.0159214	0.0973405
rXLOC_043785	29	2655330	2656759	-	Novel	2.51563	0.807847	0.335202	2.41003	0.0159512	0.0973824
rXLOC_010738	9	67971910	67973351	+	Novel	6.79865	-0.561916	0.233322	-2.40833	0.0160256	0.0976966
rXLOC_001295	1	6466240	6469982	-	Novel	13.0215	0.441169	0.183444	2.40493	0.0161757	0.0979764
rXLOC_008881	8	2259338	2262003	+	Novel	9.87953	0.695597	0.289368	2.40385	0.0162235	0.0979764
rXLOC_010721	9	43655622	43659959	+	Novel	5.15691	0.584068	0.243083	2.40275	0.0162722	0.0979764
rXLOC_010728	9	51181443	51184968	+	Novel	18.6853	-0.513665	0.213796	-2.40259	0.0162794	0.0979764
rXLOC_010757	9	68005586	68005916	+	Novel	20.5399	-0.529491	0.220201	-2.40458	0.0161912	0.0979764
rXLOC_022334	13	18903623	18904019	+	Novel	8.24581	0.553091	0.229833	2.40649	0.0161067	0.0979764
rXLOC_031200	21	8952758	8956394	+	Novel	2.78148	-0.799701	0.332687	-2.40377	0.0162272	0.0979764
rXLOC_031227	21	16691350	16691862	+	Novel	3.1556	-0.711586	0.296051	-2.40359	0.0162349	0.0979764
rXLOC_032560	23	36165995	36167392	-	Novel	6.59639	-0.651892	0.271243	-2.40335	0.0162455	0.0979764
rXLOC_028241	17	59227545	59228054	+	Novel	2.6079	-0.925582	0.385598	-2.40038	0.016378	0.0984305
rXLOC_025393	14	29280920	29286058	+	Novel	19.2147	0.373234	0.155595	2.39875	0.016451	0.0987294
rXLOC_045513	X	17173127	17178065	-	Novel	23.187	-0.378249	0.157734	-2.39802	0.0164839	0.098787
rXLOC_040297	26	36468878	36469611	+	Novel	8.63494	0.47711	0.199231	2.39476	0.0166313	0.0995297
rXLOC_023793	13	58423829	58425111	+	Novel	3.33918	-0.884585	0.369746	-2.39241	0.0167379	0.100027
rXLOC_031335	21	792352	792812	-	Novel	6.20982	-0.570144	0.238759	-2.38795	0.0169427	0.101108
rXLOC_040965	26	49589152	49589640	-	Novel	4.83317	0.698325	0.292624	2.38642	0.0170133	0.101387
rXLOC_010731	9	67812155	67989515	+	Novel	5.76149	-0.583654	0.244901	-2.38322	0.0171618	0.102128
rXLOC_040291	26	36463109	36463854	+	Novel	18.5309	0.371124	0.155838	2.38148	0.0172433	0.102469
rXLOC_010745	9	67980191	67981185	+	Novel	4.7742	-0.689296	0.289916	-2.37758	0.0174268	0.103271
rXLOC_020737	12	49131569	49132245	-	Novel	2.8217	-0.762753	0.320783	-2.37779	0.0174169	0.103271
rXLOC_010783	9	68048052	68048360	+	Novel	14.2705	-0.577302	0.243029	-2.37544	0.0175279	0.103725
rXLOC_010791	9	68064472	68065275	+	Novel	3.41383	-0.718133	0.302388	-2.37487	0.0175551	0.103741
rXLOC_003286	2	30618078	30619101	+	Novel	51.2904	-0.257329	0.108512	-2.37144	0.0177191	0.104565
rXLOC_007507	7	91718664	91722377	-	Novel	50.6247	0.358314	0.151191	2.36994	0.017791	0.104698
rXLOC_024606	13	18443625	18443915	-	Novel	4.55609	-0.63343	0.267222	-2.37043	0.0177676	0.104698
rXLOC_007613	7	95371687	95373421	-	Novel	4.30926	0.655662	0.276856	2.36824	0.0178728	0.104743
rXLOC_020703	12	46549423	46556867	-	Novel	6.38153	-0.614839	0.259588	-2.36852	0.0178596	0.104743
rXLOC_040254	26	36325384	36326172	+	Novel	7.03565	-0.580243	0.244965	-2.36868	0.0178519	0.104743
rXLOC_018356	12	34448556	34449326	+	Novel	2.71322	-0.920093	0.388924	-2.36574	0.0179942	0.105253
rXLOC_041344	27	44128532	44129350	+	Novel	8.12623	-0.549194	0.232176	-2.36542	0.0180094	0.105253
rXLOC_019031	12	13689109	13689433	-	Novel	4.73553	0.684804	0.289815	2.3629	0.0181324	0.105473
rXLOC_025841	14	15090436	15093044	-	Novel	3.43733	-0.68827	0.291314	-2.36264	0.0181453	0.105473
rXLOC_037275	25	29351434	29356355	+	Novel	7.31746	-0.640094	0.270926	-2.36262	0.0181464	0.105473
rXLOC_043834	29	2702704	2704138	-	Novel	1.64004	0.9625	0.407242	2.36346	0.0181051	0.105473
rXLOC_002141	1	155272985	155273506	-	Novel	3.8618	-0.667212	0.283066	-2.35709	0.0184188	0.106183
rXLOC_007536	7	92833814	92835152	-	Novel	40.8116	0.329829	0.139884	2.35788	0.0183796	0.106183
rXLOC_009295	8	73417112	73422828	+	Novel	3.71955	-0.682919	0.289526	-2.35875	0.0183366	0.106183
rXLOC_011634	9	93029888	93031558	+	Novel	3.36883	-0.72755	0.308606	-2.35754	0.0183966	0.106183
rXLOC_020230	12	33206973	33208073	-	Novel	2.40116	-0.786342	0.33326	-2.35955	0.0182971	0.106183
rXLOC_042222	27	24051334	24051703	-	Novel	2.33068	0.823505	0.349262	2.35784	0.0183815	0.106183
rXLOC_045104	X	137321423	137322323	+	Novel	2.42986	-0.984849	0.418123	-2.35541	0.0185025	0.106521
rXLOC_040959	26	49564035	49566040	-	Novel	5.52281	0.690048	0.293276	2.3529	0.0186277	0.107097
rXLOC_030181	19	25388453	25389025	-	Novel	5.76681	0.573698	0.244196	2.34934	0.0188068	0.10798
rXLOC_040296	26	36467672	36468761	+	Novel	18.6086	0.361959	0.154193	2.34744	0.0189028	0.108385
rXLOC_020786	12	49163437	49163936	-	Novel	3.79785	0.819595	0.34934	2.34612	0.01897	0.108477
rXLOC_033980	24	57923532	57925356	+	Novel	3.55329	0.658379	0.280607	2.34627	0.0189625	0.108477
rXLOC_042927	28	41760501	41761554	+	Novel	21.6885	-0.434511	0.185247	-2.34557	0.018998	0.10849
rXLOC_020872	12	49175738	49178187	-	Novel	2.97714	0.875072	0.37328	2.34428	0.0190641	0.108583
rXLOC_043829	29	2701893	2702484	-	Novel	5.96051	0.856912	0.365538	2.34425	0.0190653	0.108583
rXLOC_031222	21	16659245	16659755	+	Novel	2.97313	-0.777287	0.331822	-2.34248	0.0191561	0.108953
rXLOC_007516	7	91917773	91919079	-	Novel	44.5	0.322194	0.137625	2.34109	0.0192273	0.109212
rXLOC_020744	12	49146561	49147234	-	Novel	2.71204	-0.767321	0.328051	-2.33903	0.0193338	0.10967
rXLOC_030663	20	63864811	63866080	+	Novel	6.96937	-0.671957	0.287407	-2.338	0.0193874	0.109828
rXLOC_026325	15	23915692	23916189	+	Novel	5.86224	-0.615357	0.263336	-2.33678	0.0194508	0.11004
rXLOC_026295	15	23891424	23913651	+	Novel	4.50501	-0.674209	0.288745	-2.33496	0.0195454	0.110427
rXLOC_040866	26	44105578	44120214	-	Novel	3.92309	0.845066	0.362366	2.33208	0.0196966	0.111134
rXLOC_040014	26	34440868	34441369	+	Novel	1.5367	0.93492	0.401085	2.33098	0.0197546	0.111313
rXLOC_005377	3	73320839	73324183	+	Novel	3.69368	-0.748716	0.32141	-2.32947	0.0198339	0.111612
rXLOC_043364	29	16729992	16734226	+	Novel	5.41368	0.571393	0.245358	2.32882	0.0198688	0.11166
rXLOC_027513	15	74919962	74925102	+	Novel	12.9666	0.425762	0.182945	2.32727	0.0199509	0.111973
rXLOC_042504	27	33244263	33244518	-	Novel	48.6147	0.363035	0.156222	2.32385	0.0201338	0.11285
rXLOC_007543	7	95217581	95219355	-	Novel	22.1345	0.370508	0.159711	2.31987	0.020348	0.11325
rXLOC_009288	8	70800194	70801477	+	Novel	11.6946	-0.436876	0.188324	-2.31981	0.0203512	0.11325
rXLOC_011709	9	43965407	43965635	-	Novel	15.4831	-0.466221	0.200855	-2.32118	0.0202769	0.11325
rXLOC_015067	11	6132928	6133467	-	Novel	24.6115	0.406393	0.175194	2.31968	0.0203583	0.11325
rXLOC_040134	26	36262340	36264225	+	Novel	2.06071	0.869091	0.374681	2.31955	0.0203653	0.11325
rXLOC_045600	X	28694775	28696639	-	Novel	2.3176	0.830664	0.35799	2.32036	0.0203215	0.11325
rXLOC_007532	7	92788151	92790131	-	Novel	31.1068	0.362846	0.156665	2.31606	0.0205547	0.113882
rXLOC_029996	19	5786408	5789241	-	Novel	5.16588	0.544549	0.235127	2.31598	0.0205595	0.113882
rXLOC_031554	21	16965043	16966096	-	Novel	3.00009	-0.67746	0.292441	-2.31657	0.0205272	0.113882
rXLOC_007795	7	95424200	95426148	-	Novel	2.30536	-0.83521	0.361071	-2.31315	0.0207146	0.114592
rXLOC_010748	9	67990393	67990708	+	Novel	11.7631	-0.529925	0.229284	-2.31121	0.020821	0.114881
rXLOC_011739	9	44057731	44057983	-	Novel	18.9683	-0.415814	0.179911	-2.31122	0.0208206	0.114881
rXLOC_007511	7	91757244	91759299	-	Novel	35.9478	0.323086	0.140045	2.30702	0.0210536	0.116013
rXLOC_032559	23	36165397	36165871	-	Novel	4.04324	-0.738569	0.320374	-2.30533	0.0211481	0.116383
rXLOC_000949	1	133599508	133603482	+	Novel	131.195	0.173161	0.0751474	2.30428	0.021207	0.116405
rXLOC_010621	9	43560360	43732191	+	Novel	1.16802	-0.989771	0.429482	-2.30457	0.0211907	0.116405
rXLOC_015819	11	60002397	60003520	-	Novel	32.2683	-0.310043	0.134618	-2.30313	0.0212718	0.11661
rXLOC_024854	13	70582852	70583205	-	Novel	5.28211	-0.551161	0.239414	-2.30213	0.021328	0.116767
rXLOC_007513	7	91809985	91812130	-	Novel	79.5793	0.312572	0.135857	2.30074	0.0214064	0.116895
rXLOC_025909	15	23856802	23857066	+	Novel	2.99035	0.802117	0.348561	2.30122	0.021379	0.116895
rXLOC_045114	X	137727424	137728855	+	Novel	5.05704	0.567696	0.246865	2.29962	0.0214699	0.117091
rXLOC_042921	28	39591695	39591954	+	Novel	19.3253	-0.562279	0.244998	-2.29503	0.0217314	0.118365
rXLOC_018367	12	34461260	34462093	+	Novel	3.37782	-0.688488	0.300823	-2.28868	0.0220977	0.120206
rXLOC_001872	1	134015937	134019239	-	Novel	30.9337	0.29649	0.129596	2.28781	0.0221484	0.120327
rXLOC_000315	1	22908587	22914632	+	Novel	2.74983	-0.821942	0.35938	-2.28711	0.0221893	0.120395
rXLOC_039957	26	33584696	33585840	+	Novel	1.89917	0.948086	0.414853	2.28536	0.0222919	0.12049
rXLOC_040280	26	36443804	36444443	+	Novel	9.64294	0.437782	0.191483	2.28627	0.0222383	0.12049
rXLOC_042916	28	37153640	37160392	+	Novel	130.202	-0.40794	0.1785	-2.28538	0.0222906	0.12049
rXLOC_003856	2	20771217	20773046	-	Novel	2.7372	0.824155	0.361077	2.28249	0.0224602	0.12094
rXLOC_011744	9	44077016	44077615	-	Novel	47.6969	-0.405867	0.177775	-2.28304	0.0224278	0.12094
rXLOC_029122	18	8132857	8133346	+	Novel	5.63202	-0.554394	0.242891	-2.28248	0.0224607	0.12094
rXLOC_029995	19	5775233	5776208	-	Novel	3.965	0.633381	0.277873	2.27939	0.0226437	0.121771
rXLOC_007873	7	95765158	95766795	-	Novel	34.0888	0.243406	0.106882	2.27735	0.0227655	0.121977
rXLOC_020735	12	49128164	49128533	-	Novel	3.95686	-0.717043	0.314865	-2.2773	0.0227683	0.121977
rXLOC_040160	26	36276883	36277129	+	Novel	3.68458	0.736575	0.323392	2.27765	0.0227472	0.121977
rXLOC_007197	7	13515793	13536796	-	Novel	39.3179	-0.423035	0.186117	-2.27296	0.0230289	0.123062
rXLOC_020092	2	125500693	125500896	-	NONBTAG007997.2/NONBTAG007999.2	939.823	0.640785	0.281864	2.27338	0.0230031	0.123062
rXLOC_029216	18	11600384	11602222	+	Novel	84.7199	0.235516	0.103643	2.27239	0.0230629	0.123089
rXLOC_021528	13	9077653	9080907	+	Novel	13.4879	0.456409	0.201126	2.26927	0.023252	0.123942
rXLOC_040266	26	36401875	36402575	+	Novel	9.78895	0.444947	0.196327	2.26636	0.0234293	0.124575
rXLOC_045059	X	130449580	130450338	+	Novel	3.24686	-0.674289	0.297496	-2.26655	0.0234179	0.124575
rXLOC_042919	28	37231954	37235868	+	Novel	61.8144	-0.456766	0.201773	-2.26376	0.0235887	0.125265
rXLOC_045157	X	139131921	139138091	+	Novel	8.25353	0.475875	0.210346	2.26234	0.0236763	0.125573
rXLOC_044400	X	8179199	8184416	+	Novel	3.88056	0.77984	0.344994	2.26044	0.0237937	0.126038
rXLOC_040971	26	49698684	49699098	-	Novel	3.9354	0.652065	0.288663	2.25891	0.023889	0.126385
rXLOC_031229	21	16694272	16694877	+	Novel	4.61627	-0.572503	0.253691	-2.25669	0.0240275	0.126802
rXLOC_039401	26	33578708	33579460	+	Novel	35.1717	-0.365299	0.161869	-2.25676	0.0240233	0.126802
rXLOC_009947	8	67341264	67347181	-	Novel	3.37634	0.757236	0.335781	2.25515	0.024124	0.126995
rXLOC_046480	X	140400581	140415655	-	Novel	4.69437	-0.801663	0.355421	-2.25553	0.0241002	0.126995
rXLOC_000428	1	23220301	23226469	+	Novel	2.93944	-0.798231	0.354397	-2.25236	0.0242993	0.12776
rXLOC_040147	26	36272804	36273842	+	Novel	5.65786	0.782875	0.347703	2.25156	0.02435	0.127868
rXLOC_022365	13	18909422	18910863	+	Novel	6.05822	0.588844	0.261863	2.24867	0.0245333	0.128613
rXLOC_036241	25	23124964	23136998	+	Novel	0.987015	-0.961183	0.427502	-2.24837	0.0245525	0.128613
rXLOC_019846	12	31971426	31971678	-	Novel	87.7556	0.241096	0.107263	2.24772	0.024594	0.128639
rXLOC_028043	17	59155820	59156355	+	Novel	11.9417	0.487206	0.216792	2.24734	0.0246181	0.128639
rXLOC_041332	27	44104107	44104388	+	Novel	5.09865	-0.622774	0.277274	-2.24606	0.0247004	0.12891
rXLOC_025845	14	15170982	15171834	-	Novel	6.58788	-0.550912	0.245384	-2.2451	0.0247615	0.12907
rXLOC_024855	13	70594636	70595213	-	Novel	4.24904	-0.633686	0.282569	-2.24259	0.0249233	0.129754
rXLOC_003726	2	72006101	72007856	+	Novel	11.556	-0.419017	0.186945	-2.24139	0.0250006	0.129997
rXLOC_005153	3	60332221	60333288	+	Novel	7.35935	-0.689518	0.307701	-2.24087	0.0250346	0.130015
rXLOC_023521	13	58159744	58162463	+	Novel	69.6005	0.604729	0.270117	2.23877	0.0251711	0.130409
rXLOC_025550	14	83829893	83830106	+	Novel	4.98518	0.602511	0.269128	2.23875	0.025172	0.130409
rXLOC_025550	24	2507547	2520225	-	NONBTAG009844.2	4.98518	0.602511	0.269128	2.23875	0.025172	0.130409
rXLOC_014738	11	75645521	75647115	+	Novel	11.8895	0.462952	0.207195	2.23438	0.0254581	0.13173
rXLOC_011574	9	92812709	92813165	+	Novel	9.1052	0.483801	0.216655	2.23305	0.0255459	0.131863
rXLOC_021519	13	8290898	8295869	+	Novel	12.6196	0.396181	0.177398	2.23328	0.0255304	0.131863
rXLOC_045130	X	138398777	138399725	+	Novel	2.12205	-0.857961	0.384557	-2.23104	0.0256786	0.132387
rXLOC_011734	9	44027382	44027946	-	Novel	15.8014	-0.384849	0.172615	-2.22952	0.0257795	0.132745
rXLOC_006472	4	115886454	115888179	+	Novel	22.6996	0.613632	0.275301	2.22895	0.025817	0.132778
rXLOC_010740	9	67974832	67975096	+	Novel	6.37463	-0.525579	0.235954	-2.22747	0.025916	0.133125
rXLOC_007535	7	92815785	92851907	-	Novel	45.5571	0.312078	0.140271	2.22482	0.0260933	0.133874
rXLOC_043528	29	17667161	17667521	+	Novel	3.08497	-0.715062	0.32161	-2.22338	0.0261901	0.134201
rXLOC_045181	X	139567466	139572100	+	Novel	2.84282	-0.782449	0.351989	-2.22293	0.0262202	0.134201
rXLOC_029985	19	63355783	63356084	+	Novel	3.42514	0.64537	0.290462	2.22188	0.0262917	0.134404
rXLOC_021459	13	8173473	8178054	+	Novel	3.47021	0.683425	0.307778	2.22051	0.0263842	0.134715
rXLOC_020728	12	46721289	46723737	-	Novel	4.23194	-0.701153	0.315905	-2.2195	0.0264526	0.134902
rXLOC_020752	12	49159540	49159829	-	Novel	5.19405	-0.571102	0.257471	-2.21812	0.0265467	0.135219
rXLOC_030051	19	5813093	5813374	-	Novel	8.06946	0.561989	0.253461	2.21726	0.0266051	0.135354
rXLOC_009287	8	67935000	68018166	+	Novel	12.0314	-0.457369	0.206687	-2.21286	0.0269071	0.136563
rXLOC_042939	28	41803250	41803591	+	Novel	84.857	-0.422857	0.191071	-2.21309	0.0268917	0.136563
rXLOC_041187	27	44097992	44099431	+	Novel	2.84653	-0.699108	0.316005	-2.21233	0.0269439	0.136586
rXLOC_007533	7	92800436	92801447	-	Novel	27.5617	0.36211	0.163756	2.21127	0.0270169	0.136793
rXLOC_028303	17	46135367	46136025	-	Novel	8.24493	-0.540022	0.244501	-2.20867	0.0271975	0.13738
rXLOC_030696	20	63984218	63984802	+	Novel	3.55402	0.607073	0.274834	2.20887	0.0271835	0.13738
rXLOC_040180	26	36286871	36287244	+	Novel	2.41892	0.916758	0.415378	2.20705	0.0273107	0.137788
rXLOC_032582	23	36212507	36212940	-	Novel	3.12223	-0.825773	0.374295	-2.20621	0.0273694	0.13792
rXLOC_041188	27	44100614	44102635	+	Novel	3.64006	-0.61861	0.281004	-2.20143	0.0277057	0.139449
rXLOC_025411	14	29686921	29699870	+	Novel	2.51635	-0.745098	0.338562	-2.20077	0.0277521	0.139517
rXLOC_043970	29	32440571	32441089	-	Novel	3.2324	-0.818422	0.372113	-2.19939	0.0278501	0.139844
rXLOC_040560	26	38099739	38104374	-	Novel	2.63877	0.813352	0.370199	2.19707	0.0280155	0.140508
rXLOC_003954	2	60659998	60661398	-	Novel	34.8704	0.29348	0.133762	2.19404	0.0282324	0.141429
rXLOC_027804	17	58430788	58434290	+	Novel	5.15264	-0.5816	0.265182	-2.19321	0.0282921	0.141561
rXLOC_006470	4	82918313	82920773	+	Novel	15.8694	0.57048	0.260289	2.19172	0.0283999	0.141933
rXLOC_020293	12	46479681	46483260	-	Novel	1.73302	0.87404	0.399339	2.18872	0.0286174	0.142349
rXLOC_025699	14	6915005	6927788	-	Novel	3.32017	0.719649	0.328778	2.18886	0.0286072	0.142349
rXLOC_027596	15	33461031	33461265	-	Novel	3.33541	0.712018	0.325116	2.19004	0.0285211	0.142349
rXLOC_030905	20	71590827	71591648	-	Novel	2.10521	-0.790455	0.361043	-2.18937	0.0285702	0.142349
rXLOC_029990	19	5642046	5642841	-	Novel	4.61146	0.540572	0.247634	2.18295	0.0290397	0.14428
rXLOC_040289	26	36458872	36459743	+	Novel	17.22	0.335809	0.153891	2.18213	0.0291001	0.144412
rXLOC_027484	15	23954207	23954448	+	Novel	28.3367	0.252459	0.115854	2.17911	0.0293236	0.145181
rXLOC_030278	19	54722459	54723005	-	Novel	6.8544	-0.603662	0.277007	-2.17923	0.0293147	0.145181
rXLOC_031588	22	27198279	27202358	+	Novel	3.1566	-0.710072	0.326022	-2.17799	0.029407	0.145424
rXLOC_040273	26	36424573	36456185	+	Novel	11.1652	0.469227	0.2155	2.17738	0.029452	0.145477
rXLOC_019248	12	13714018	13715116	-	Novel	5.12759	0.743196	0.34189	2.17379	0.0297211	0.146074
rXLOC_025848	14	15271062	15287450	-	Novel	7.5071	-0.497121	0.228645	-2.1742	0.0296898	0.146074
rXLOC_027493	15	24033859	24034098	+	Novel	18.0053	0.334418	0.153788	2.17454	0.0296649	0.146074
rXLOC_029014	18	5413977	5414570	+	Novel	10.3069	-0.578039	0.266064	-2.17255	0.0298139	0.146074
rXLOC_030052	19	24769554	24771023	-	Novel	1.77735	0.830568	0.38228	2.17267	0.0298054	0.146074
rXLOC_030751	20	71358758	71359664	+	Novel	2.39642	0.727594	0.334838	2.17297	0.0297823	0.146074
rXLOC_031525	21	13833742	13835063	-	Novel	3.52469	-0.66156	0.304165	-2.175	0.02963	0.146074
rXLOC_024570	13	7395843	7396151	-	Novel	6.07125	-0.554078	0.255139	-2.17167	0.0298807	0.146233
rXLOC_003796	2	111356787	111357393	+	Novel	5.16423	-0.530101	0.244544	-2.16771	0.0301804	0.147197
rXLOC_013183	9	70095933	70096245	-	Novel	2.33741	0.77287	0.356539	2.1677	0.0301817	0.147197
rXLOC_030970	21	1577411	1580795	+	Novel	10.8052	0.500441	0.230819	2.16811	0.0301504	0.147197
rXLOC_026121	15	23868278	23868597	+	Novel	2.41297	0.806354	0.372436	2.16508	0.0303815	0.148001
rXLOC_010010	8	69618212	69624099	-	Novel	29.8003	0.32305	0.149318	2.16351	0.0305021	0.148418
rXLOC_010795	9	68078823	68079116	+	Novel	7.37259	-0.578205	0.267392	-2.16239	0.0305885	0.148498
rXLOC_033004	23	45366155	45366746	-	Novel	3.22694	0.708858	0.3278	2.16247	0.0305817	0.148498
rXLOC_035152	24	59046683	59047334	-	Novel	2.64454	0.685477	0.317213	2.16094	0.0307002	0.14887
rXLOC_004417	2	60819418	60820246	-	Novel	7.57799	0.452788	0.209709	2.15913	0.0308402	0.149208
rXLOC_006669	5	119183128	119184791	-	Novel	2.35772	-0.770805	0.356964	-2.15934	0.030824	0.149208
rXLOC_010756	9	68005195	68005464	+	Novel	10.6669	-0.5324	0.246822	-2.15702	0.031004	0.149829
rXLOC_014743	11	75682836	75684095	+	Novel	6.44594	0.475697	0.220724	2.15517	0.0311485	0.150356
rXLOC_030266	19	25389928	25390152	-	Novel	8.99589	-0.618391	0.287007	-2.15462	0.0311913	0.150392
rXLOC_043799	29	2656866	2659998	-	Novel	3.35345	0.628833	0.292038	2.15326	0.0312982	0.150736
rXLOC_029152	18	11151038	11151487	+	Novel	33.9262	-0.42869	0.19924	-2.15163	0.0314268	0.151012
rXLOC_042501	27	32834422	32834842	-	Novel	23.0924	0.420131	0.19525	2.15176	0.0314165	0.151012
rXLOC_031221	21	16653646	16655173	+	Novel	4.78041	-0.576465	0.268017	-2.15085	0.0314879	0.151135
rXLOC_024970	13	78574576	78577441	-	Novel	4.56194	-0.577973	0.268886	-2.14951	0.0315941	0.151416
rXLOC_034005	24	57933523	57933736	+	Novel	97.6574	-0.164036	0.0763239	-2.14921	0.0316179	0.151416
rXLOC_020751	12	49157706	49159275	-	Novel	2.58034	-0.720465	0.335345	-2.14843	0.0316798	0.151542
rXLOC_024610	13	18446488	18446851	-	Novel	3.76198	-0.620449	0.289089	-2.14622	0.0318551	0.152208
rXLOC_010786	9	68051603	68054537	+	Novel	14.0797	-0.477791	0.223107	-2.14153	0.0322315	0.153111
rXLOC_027524	15	27670661	27715768	-	Novel	43.4073	0.292244	0.13648	2.1413	0.0322495	0.153111
rXLOC_029325	18	44911819	44916251	+	Novel	43.432	0.257603	0.12027	2.14187	0.0322043	0.153111
rXLOC_032466	23	50221488	50224010	+	Novel	2.3451	0.751182	0.350575	2.14271	0.0321362	0.153111
rXLOC_034490	24	33000891	33002112	-	Novel	8.69147	0.439613	0.205127	2.14312	0.0321033	0.153111
rXLOC_044429	X	9337033	9377884	+	Novel	82.6823	0.381356	0.178106	2.14117	0.0322604	0.153111
rXLOC_031198	21	2200381	2202947	+	Novel	2.29709	-0.795182	0.371636	-2.13968	0.0323805	0.153393
rXLOC_033026	23	45420520	45422300	-	Novel	6.74271	-0.524238	0.245024	-2.13954	0.0323922	0.153393
rXLOC_042923	28	41736094	41738441	+	Novel	66.5004	-0.414226	0.193655	-2.13899	0.0324367	0.153433
rXLOC_011161	9	70878730	70880718	+	Novel	2.2552	-0.822781	0.384957	-2.13733	0.0325708	0.153895
rXLOC_006792	7	14164137	14166842	+	Novel	44.9456	0.246298	0.115321	2.13575	0.0326997	0.154323
rXLOC_040165	26	36282523	36283296	+	Novel	3.82231	0.678547	0.317772	2.13533	0.0327342	0.154323
rXLOC_025385	14	28037480	28039249	+	Novel	42.4017	0.305939	0.143407	2.13337	0.0328944	0.154735
rXLOC_032543	23	36150074	36150457	-	Novel	3.14779	-0.767755	0.359824	-2.13369	0.0328678	0.154735
rXLOC_016786	11	88127691	88128547	-	Novel	22.0632	-0.457152	0.214408	-2.13216	0.0329936	0.154777
rXLOC_020093	2	125501622	125501825	-	NONBTAG008000.2	424.372	0.706279	0.3314	2.1312	0.0330729	0.154777
rXLOC_027535	15	33364685	33365320	-	Novel	50.1007	0.228009	0.106994	2.13104	0.0330856	0.154777
rXLOC_032416	23	49713791	49714998	+	Novel	2.21209	0.807626	0.378837	2.13186	0.0330186	0.154777
rXLOC_043071	29	273093	274263	+	Novel	6.5303	-0.592158	0.277834	-2.13134	0.0330612	0.154777
rXLOC_042959	28	42043058	42043374	+	Novel	24.7088	-0.439612	0.206398	-2.12993	0.0331774	0.155035
rXLOC_043890	29	29803240	29806110	-	Novel	7.83335	-0.430952	0.202417	-2.12903	0.0332517	0.155211
rXLOC_042934	28	41786463	41786870	+	Novel	41.0913	-0.409282	0.192377	-2.1275	0.0333786	0.155632
rXLOC_010734	9	67966476	67966773	+	Novel	9.64629	-0.573857	0.26988	-2.12634	0.0334753	0.155912
rXLOC_001191	1	449689	453390	-	Novel	3.02544	0.64511	0.303592	2.12493	0.0335928	0.156287
rXLOC_033589	24	57871265	57871495	+	Novel	5.70019	-0.562956	0.265257	-2.1223	0.0338122	0.157136
rXLOC_013088	9	70094790	70095088	-	Novel	3.58381	0.753265	0.355045	2.1216	0.033871	0.157237
rXLOC_027730	17	47355975	47359385	+	Novel	5.19654	0.606166	0.285908	2.12015	0.0339937	0.157634
rXLOC_026264	15	23880897	23881210	+	Novel	2.75154	-0.767669	0.362279	-2.119	0.0340905	0.157738
rXLOC_042127	27	6493703	6494262	-	Novel	3.45792	-0.681729	0.321679	-2.11928	0.0340668	0.157738
rXLOC_002026	1	148819623	148824064	-	Novel	7.14349	-0.540481	0.255641	-2.11422	0.0344968	0.159136
rXLOC_007871	7	95759615	95759842	-	Novel	38.5419	0.225626	0.106724	2.11412	0.0345051	0.159136
rXLOC_026330	15	23918146	23918745	+	Novel	2.77046	-0.726791	0.343684	-2.11471	0.0344549	0.159136
rXLOC_020091	2	125499760	125499963	-	NONBTAG007997.2/NONBTAG007998.2	607.261	0.578291	0.273742	2.11254	0.0346405	0.159587
rXLOC_005163	3	60334239	60334979	+	Novel	3.16397	-0.664228	0.314917	-2.10921	0.0349261	0.159711
rXLOC_007829	7	95739378	95739937	-	Novel	6.64026	-0.47772	0.226498	-2.10916	0.0349309	0.159711
rXLOC_009408	8	99083077	99085288	+	Novel	3.65282	0.876298	0.41526	2.11024	0.0348378	0.159711
rXLOC_009993	8	69605614	69612815	-	Novel	2.92139	0.700566	0.332008	2.11009	0.0348508	0.159711
rXLOC_027779	17	57622204	57622573	+	Novel	2.16309	0.694351	0.329154	2.1095	0.0349011	0.159711
rXLOC_037027	25	23639595	23643643	+	Novel	3.18925	0.820415	0.388583	2.1113	0.0347465	0.159711
rXLOC_043067	28	43797799	43800849	-	Novel	6.77721	-0.58463	0.27691	-2.11127	0.0347495	0.159711
rXLOC_005048	3	59833734	59837359	+	Novel	2.60162	0.797133	0.378106	2.10823	0.0350111	0.159794
rXLOC_042929	28	41773676	41774339	+	Novel	138.287	-0.391991	0.185947	-2.10808	0.0350244	0.159794
rXLOC_034348	24	2516374	2519454	-	Novel	10.4619	0.395074	0.187569	2.10629	0.035179	0.160327
rXLOC_011741	9	44069851	44070173	-	Novel	20.5946	-0.369542	0.175551	-2.10504	0.0352875	0.160649
rXLOC_027485	15	23955872	23956520	+	Novel	14.5838	0.449857	0.213772	2.10438	0.0353454	0.160687
rXLOC_029980	19	63320629	63324148	+	Novel	4.86455	0.507936	0.241405	2.10408	0.0353716	0.160687
rXLOC_023834	13	58616818	58617911	+	Novel	2.43543	-0.813284	0.386608	-2.10364	0.0354099	0.160689
rXLOC_000281	1	22821010	22824543	+	Novel	2.61586	-0.764925	0.363922	-2.10189	0.0355626	0.161037
rXLOC_005680	12	31512165	31514386	+	NONBTAG003120.2	77.3118	0.302211	0.143771	2.10203	0.0355505	0.161037
rXLOC_005680	3	110813171	110813644	+	Novel	77.3118	0.302211	0.143771	2.10203	0.0355505	0.161037
rXLOC_011562	9	77007118	77007877	+	Novel	4.01968	0.580612	0.276574	2.0993	0.0357903	0.161723
rXLOC_030275	19	46302885	46303543	-	Novel	4.34427	-0.569677	0.271358	-2.09936	0.0357854	0.161723
rXLOC_018572	12	55693004	55695062	+	Novel	6.63432	0.54171	0.258215	2.0979	0.0359141	0.16196
rXLOC_027572	15	33441621	33442045	-	Novel	3.78519	-0.571449	0.272413	-2.09773	0.0359291	0.16196
rXLOC_029328	18	45140382	45142089	+	Novel	37.3008	0.241913	0.115339	2.09741	0.0359572	0.16196
rXLOC_046475	X	140396878	140411557	-	Novel	3.57519	-0.783594	0.373799	-2.09629	0.0360561	0.162233
rXLOC_001748	1	93280499	93280759	-	NONBTAG000745.2	6.27507	-0.55323	0.264166	-2.09425	0.0362376	0.16244
rXLOC_028223	17	59184020	59185060	+	Novel	3.64488	-0.635572	0.303424	-2.09467	0.0362003	0.16244
rXLOC_040309	26	36625755	36627279	+	Novel	7.97009	0.43254	0.206556	2.09405	0.0362551	0.16244
rXLOC_040598	26	40491325	40491683	-	Novel	2.00927	0.837757	0.399948	2.09467	0.0362006	0.16244
rXLOC_006085	3	119470540	119473812	+	Novel	5.38006	0.891186	0.425825	2.09284	0.0363632	0.162752
rXLOC_008929	8	62117232	62117946	+	Novel	18.7485	-0.371719	0.177693	-2.09191	0.0364463	0.162952
rXLOC_032728	23	37666303	37676784	-	Novel	2.44174	-0.708332	0.33898	-2.08959	0.0366542	0.163546
rXLOC_041915	27	44271070	44271474	+	Novel	3.01325	-0.661376	0.316513	-2.08957	0.0366562	0.163546
rXLOC_005222	3	73134429	73281130	+	Novel	42.2345	0.477443	0.228537	2.08913	0.0366962	0.163553
rXLOC_007863	7	95744842	95745119	-	Novel	59.8764	0.21504	0.102962	2.08853	0.0367499	0.163562
rXLOC_028145	17	59160173	59160503	+	Novel	7.85695	0.5295	0.253562	2.08825	0.0367754	0.163562
rXLOC_040268	26	36405074	36405523	+	Novel	8.3306	0.442275	0.212002	2.08619	0.0369618	0.164219
rXLOC_007816	7	95433643	95434732	-	Novel	5.29815	-0.532348	0.255478	-2.08373	0.0371847	0.165036
rXLOC_040233	26	36309450	36309728	+	Novel	2.87264	-0.671162	0.322281	-2.08254	0.0372935	0.165346
rXLOC_030701	20	63995801	63996673	+	Novel	7.41077	0.434261	0.208822	2.07957	0.0375647	0.166173
rXLOC_032984	23	45356353	45356917	-	Novel	3.78447	-0.60007	0.288604	-2.07922	0.0375974	0.166173
rXLOC_043820	29	2672981	2673653	-	Novel	5.98663	0.785067	0.37753	2.07948	0.0375734	0.166173
rXLOC_029138	18	9354379	9357076	+	Novel	3.02789	-0.652756	0.314406	-2.07616	0.0378794	0.167245
rXLOC_027539	15	33372294	33372843	-	Novel	11.8705	0.376658	0.181484	2.07543	0.0379464	0.167366
rXLOC_040033	26	34448588	34448972	+	Novel	4.37813	0.729462	0.351585	2.07478	0.0380069	0.167459
rXLOC_028517	18	5364021	5364412	+	Novel	4.4147	-0.64125	0.309136	-2.07433	0.0380489	0.16747
rXLOC_031590	22	27202915	27207488	+	Novel	6.73945	-0.627983	0.303092	-2.07192	0.0382725	0.16828
rXLOC_042508	28	34906074	34908187	+	Novel	89.9393	0.332031	0.160532	2.06832	0.0386102	0.169478
rXLOC_042936	28	41789499	41789959	+	Novel	85.7157	-0.377163	0.182366	-2.06816	0.0386249	0.169478
rXLOC_045278	X	148300046	148306106	+	Novel	8.87517	0.652073	0.315411	2.06737	0.0386991	0.169628
rXLOC_006538	4	97102036	97102653	-	Novel	3.37856	-0.667498	0.323041	-2.0663	0.0388005	0.169897
rXLOC_040078	26	36256019	36257387	+	Novel	2.66063	0.795858	0.385662	2.06361	0.0390544	0.170833
rXLOC_023842	13	58621293	58623983	+	Novel	2.1187	-0.807041	0.391217	-2.0629	0.039122	0.170952
rXLOC_006469	4	82902571	82906149	+	Novel	31.7835	0.53053	0.257343	2.06157	0.0392487	0.170978
rXLOC_032957	23	43412557	43414018	-	Novel	18.487	0.298118	0.144558	2.06227	0.0391822	0.170978
rXLOC_043883	29	25826190	25835048	-	Novel	20.6052	-0.379614	0.184107	-2.06191	0.039216	0.170978
rXLOC_025711	14	13580314	13580717	-	Novel	6.72733	0.482246	0.23437	2.05763	0.0396258	0.172267
rXLOC_027514	15	75271809	75272556	+	Novel	7.82678	0.453716	0.220492	2.05774	0.0396147	0.172267
rXLOC_010737	9	67969503	68076531	+	Novel	10.9863	-0.490607	0.238594	-2.05624	0.039759	0.172669
rXLOC_014750	11	75803741	75805427	+	Novel	7.01285	0.434979	0.211601	2.05565	0.0398158	0.172739
rXLOC_038807	26	33408768	33409356	+	Novel	20.5915	0.288892	0.140658	2.05387	0.0399883	0.17331
rXLOC_036195	25	11797494	11801909	+	Novel	7.69801	0.430452	0.209669	2.05301	0.040072	0.173495
rXLOC_043069	28	45326440	45330063	-	Novel	13.1362	-0.513021	0.250345	-2.04926	0.040437	0.174897
rXLOC_010787	9	68054784	68055091	+	Novel	6.42111	-0.575707	0.281045	-2.04845	0.0405157	0.175059
rXLOC_009281	8	66070140	66071338	+	Novel	6.37191	-0.507527	0.248307	-2.04395	0.0409584	0.176792
rXLOC_022282	13	18892203	18892406	+	Novel	2.5465	-0.796894	0.390172	-2.04242	0.04111	0.177266
rXLOC_037746	26	33386384	33386663	+	Novel	17.6282	-0.530146	0.259646	-2.0418	0.0411712	0.17735
rXLOC_027480	15	23945114	23945927	+	Novel	9.97964	0.380053	0.186229	2.04078	0.0412726	0.177606
rXLOC_005680	12	31512165	31514386	+	NONBTAG003120.2	14.5667	0.353504	0.173463	2.03793	0.0415573	0.17865
rXLOC_005680	3	110813171	110813644	+	Novel	14.5667	0.353504	0.173463	2.03793	0.0415573	0.17865
rXLOC_000154	1	21480923	21609924	+	Novel	16.9603	0.363712	0.178572	2.03678	0.0416723	0.178782
rXLOC_018591	12	55809075	55810789	+	Novel	22.8956	0.313799	0.154037	2.03717	0.041633	0.178782
rXLOC_014813	11	86992736	86995704	+	Novel	7.35455	-0.445761	0.218999	-2.03545	0.0418059	0.179174
rXLOC_019220	12	13709398	13710313	-	Novel	2.36956	0.720447	0.354177	2.03415	0.0419368	0.179223
rXLOC_028202	17	59180888	59181528	+	Novel	11.2316	-0.542854	0.266856	-2.03426	0.0419258	0.179223
rXLOC_043824	29	2692472	2693658	-	Novel	4.62765	0.781639	0.384272	2.03407	0.0419441	0.179223
rXLOC_030710	20	64055225	64055633	+	Novel	4.28204	-0.544854	0.268276	-2.03095	0.0422604	0.180393
rXLOC_040308	26	36596927	36601845	+	Novel	11.4443	0.348249	0.171627	2.0291	0.0424479	0.181011
rXLOC_002158	1	156253757	156254084	-	Novel	9.40766	0.376976	0.186394	2.02247	0.0431279	0.183476
rXLOC_029963	19	54014429	54014888	+	Novel	15.8073	-0.382734	0.189266	-2.0222	0.0431556	0.183476
rXLOC_042506	28	34704821	34802523	+	Novel	16.021	0.381933	0.188816	2.02278	0.0430958	0.183476
rXLOC_025389	14	29193893	29197055	+	Novel	18.4704	0.407003	0.201388	2.02099	0.0432809	0.183825
rXLOC_027541	15	33382430	33382770	-	Novel	10.6091	0.365815	0.181084	2.02014	0.0433689	0.184014
rXLOC_025876	15	23389654	23393181	+	Novel	2.37873	-0.691097	0.342297	-2.019	0.043487	0.184121
rXLOC_027725	17	47321283	47321593	+	Novel	22.5886	0.451532	0.223605	2.01933	0.0434534	0.184121
rXLOC_045318	X	148461760	148468577	+	Novel	7.39391	0.542246	0.268619	2.01864	0.0435243	0.184121
rXLOC_011731	9	44016366	44025279	-	Novel	11.8543	-0.397022	0.196941	-2.01594	0.0438062	0.185129
rXLOC_025869	14	72832004	72832675	-	Novel	5.46711	-0.522114	0.259078	-2.01528	0.0438753	0.185237
rXLOC_005980	3	115737189	115738239	+	Novel	4.92919	-0.59488	0.295257	-2.01479	0.043927	0.185271
rXLOC_040538	26	35457627	35458052	-	Novel	2.18888	0.774994	0.384831	2.01385	0.044025	0.1855
rXLOC_046177	X	120190936	120194395	-	Novel	3.79388	-0.609206	0.302573	-2.01342	0.0440709	0.185509
rXLOC_009280	8	66065191	66065978	+	Novel	10.0274	-0.482436	0.239855	-2.01137	0.0442866	0.186232
rXLOC_004807	2	135706673	135707701	-	Novel	8.29514	-0.406041	0.20212	-2.00891	0.0445466	0.18696
rXLOC_032737	23	37876328	37876847	-	Novel	2.68634	-0.70752	0.352193	-2.0089	0.0445478	0.18696
rXLOC_045149	X	139076532	139081884	+	Novel	5.89254	0.521849	0.259905	2.00785	0.0446596	0.187244
rXLOC_014740	11	75669620	75673379	+	Novel	7.44543	0.407131	0.202947	2.00609	0.0448463	0.187825
rXLOC_045177	X	139222654	139260115	+	Novel	6.82659	0.462628	0.230655	2.00571	0.0448868	0.187825
rXLOC_002161	1	156260684	156261305	-	Novel	16.0183	0.380947	0.190057	2.00438	0.0450297	0.188052
rXLOC_005805	3	115672880	115673381	+	Novel	5.10578	0.50618	0.252505	2.00463	0.0450022	0.188052
rXLOC_004296	2	60716656	60717217	-	Novel	10.7162	0.42141	0.21037	2.00318	0.0451579	0.188402
rXLOC_040860	26	42768393	42769271	-	Novel	10.2919	0.574053	0.286826	2.0014	0.0453493	0.189015
rXLOC_031593	22	61209393	61210026	-	Novel	5.40689	-0.634954	0.317388	-2.00056	0.0454394	0.189205
rXLOC_032413	23	49712371	49712936	+	Novel	2.17903	0.757588	0.378832	1.9998	0.0455217	0.189361
rXLOC_011136	9	69493093	69494483	+	Novel	3.19285	-0.729761	0.365125	-1.99866	0.0456451	0.189544
rXLOC_019055	12	13700942	13701253	-	Novel	3.19819	-0.595266	0.298051	-1.99719	0.0458041	0.189544
rXLOC_026327	15	23917199	23917528	+	Novel	2.21575	-0.714245	0.357395	-1.99848	0.0456651	0.189544
rXLOC_027526	15	27732938	27735900	-	Novel	20.555	0.300583	0.150465	1.99769	0.0457497	0.189544
rXLOC_028299	17	45463942	45465636	-	Novel	17.8128	-0.327587	0.163965	-1.99791	0.0457269	0.189544
rXLOC_029613	28	19729640	19729924	+	NONBTAG011317.2	11.2938	0.37977	0.190178	1.99692	0.0458337	0.189544
rXLOC_007199	7	13529558	13529881	-	Novel	21.7747	-0.386205	0.193481	-1.99609	0.0459241	0.189733
rXLOC_006080	3	119456369	119457239	+	Novel	6.39984	0.83681	0.419856	1.99309	0.0462516	0.190345
rXLOC_018617	12	56011626	56015370	+	Novel	7.85547	0.408981	0.205097	1.99409	0.0461426	0.190345
rXLOC_027481	15	23947116	23947359	+	Novel	18.6712	0.318156	0.159586	1.99364	0.0461918	0.190345
rXLOC_027680	16	869255	873114	-	Novel	6.1658	-0.499323	0.250487	-1.99341	0.0462166	0.190345
rXLOC_010765	9	68013801	68014211	+	Novel	4.84164	-0.532266	0.267114	-1.99265	0.0462994	0.190357
rXLOC_010724	9	44690278	44693734	+	Novel	6.62642	-0.535426	0.269158	-1.98926	0.046672	0.191659
rXLOC_030906	20	71652220	71665113	-	Novel	3.39073	-0.641283	0.322423	-1.98895	0.0467064	0.191659
rXLOC_005852	3	115697263	115698378	+	Novel	3.96057	0.639979	0.322072	1.98707	0.0469145	0.19216
rXLOC_046257	X	120780643	120792674	-	Novel	28.6575	-0.346968	0.174616	-1.98703	0.0469191	0.19216
rXLOC_007528	7	92006766	92009537	-	Novel	24.6561	0.353782	0.178247	1.98479	0.047168	0.192993
rXLOC_008913	8	56011391	56014191	+	Novel	4.88367	-0.528223	0.266583	-1.98146	0.0475396	0.194326
rXLOC_029155	18	11155738	11157165	+	Novel	13.8001	-0.441744	0.223185	-1.97927	0.0477854	0.195143
rXLOC_042943	28	41813946	41814513	+	Novel	18.691	-0.43325	0.219055	-1.97781	0.0479497	0.195626
rXLOC_040119	26	36258008	36258775	+	Novel	1.88693	0.735946	0.372371	1.97638	0.0481119	0.196099
rXLOC_027516	15	75276659	75279284	+	Novel	9.15424	0.377828	0.191561	1.97236	0.0485685	0.197202
rXLOC_029091	18	5438759	5439190	+	Novel	34.7305	-0.281456	0.142677	-1.97268	0.0485324	0.197202
rXLOC_042944	28	41814937	41815237	+	Novel	38.9857	-0.395298	0.200418	-1.97236	0.0485681	0.197202
rXLOC_043808	29	2671542	2672895	-	Novel	80.0113	0.2034	0.103122	1.97242	0.0485621	0.197202
rXLOC_006198	3	121028179	121046596	+	Novel	1.96003	-0.732912	0.371782	-1.97135	0.0486839	0.197375
rXLOC_029103	18	8094999	8098548	+	Novel	18.0064	-0.377536	0.191528	-1.97117	0.0487041	0.197375
rXLOC_029147	18	10606359	10606572	+	Novel	37.1648	-0.396388	0.201153	-1.97058	0.0487718	0.19746
rXLOC_024573	13	7457179	7459808	-	Novel	2.76142	-0.621061	0.315258	-1.97001	0.0488376	0.197538
rXLOC_037061	25	23688761	23690902	+	Novel	1.86345	0.764538	0.38855	1.96767	0.049106	0.198435
rXLOC_005378	3	73325853	73328516	+	Novel	50.2832	-0.446179	0.227039	-1.96521	0.0493897	0.199392
rXLOC_000019	1	106983	109736	+	Novel	1.53844	-0.83689	0.425995	-1.96456	0.0494657	0.199509
rXLOC_031592	22	61347100	61352548	+	Novel	3.3898	-0.616442	0.313979	-1.96332	0.0496086	0.199895
rXLOC_029156	18	11157250	11157742	+	Novel	14.7346	-0.46781	0.238353	-1.96268	0.0496835	0.200007
rXLOC_009289	8	70823284	70823930	+	Novel	3.55617	-0.578023	0.294619	-1.96193	0.0497705	0.200167
rXLOC_042500	27	32813879	32815635	-	Novel	27.285	0.34751	0.17731	1.9599	0.0500076	0.20093
rXLOC_007509	7	91725324	91728876	-	Novel	25.1613	0.293077	0.149583	1.9593	0.0500781	0.201023
rXLOC_007092	7	92760003	92760283	+	Novel	5.63853	-0.451909	0.230708	-1.95879	0.050137	0.201069
rXLOC_007082	7	92755829	92756097	+	Novel	11.9801	0.336366	0.17176	1.95835	0.0501888	0.201087
rXLOC_008757	8	1995841	1999952	+	Novel	4.5647	0.49619	0.253508	1.9573	0.0503125	0.201142
rXLOC_016140	11	74611938	74613312	-	Novel	8.22937	-0.482997	0.246802	-1.95702	0.0503447	0.201142
rXLOC_035382	24	59428992	59429825	-	Novel	2.30658	0.713089	0.364274	1.95756	0.0502812	0.201142
rXLOC_007477	7	91498658	91507568	-	Novel	8.14047	0.414825	0.21211	1.95571	0.0504998	0.201572
rXLOC_043869	29	25380981	25381550	-	Novel	41.6999	-0.289215	0.147938	-1.95496	0.0505872	0.201731
rXLOC_011155	9	69501556	69502844	+	Novel	2.26291	-0.774683	0.396394	-1.95432	0.0506629	0.201843
rXLOC_005114	3	60310419	60310695	+	Novel	14.6846	-0.324313	0.166151	-1.95192	0.0509475	0.202217
rXLOC_015811	11	60000959	60001421	-	Novel	6.12622	-0.498108	0.255156	-1.95217	0.0509176	0.202217
rXLOC_027501	15	32758387	32762818	+	Novel	31.014	0.275365	0.140988	1.9531	0.0508074	0.202217
rXLOC_027522	15	27597497	27601374	-	Novel	15.0755	0.334006	0.171104	1.95206	0.0509313	0.202217
rXLOC_003283	2	30616799	30617863	+	Novel	20.519	-0.262949	0.134773	-1.95106	0.05105	0.202435
rXLOC_031226	21	16689626	16690963	+	Novel	3.18822	-0.573706	0.294149	-1.9504	0.0511289	0.202558
rXLOC_025707	14	13564383	13566530	-	Novel	9.64937	0.421674	0.216269	1.94977	0.0512034	0.202664
rXLOC_017519	11	95687300	95689499	-	Novel	2.60777	-0.610736	0.313518	-1.94801	0.0514139	0.203308
rXLOC_028448	18	5351004	5351396	+	Novel	3.73176	-0.611077	0.313836	-1.94712	0.05152	0.203537
rXLOC_007525	7	91978834	91982300	-	Novel	36.1994	0.317796	0.163258	1.94659	0.0515835	0.203599
rXLOC_040238	26	36310311	36310586	+	Novel	7.40042	-0.448154	0.230368	-1.94539	0.0517285	0.203981
rXLOC_030755	20	620552	623096	-	Novel	6.76754	0.44639	0.230192	1.9392	0.0524765	0.206739
rXLOC_006208	3	58425414	58456958	-	Novel	10.2493	0.460278	0.237598	1.93722	0.052719	0.207117
rXLOC_007537	7	92835356	92836625	-	Novel	19.3853	0.298885	0.154282	1.93726	0.0527137	0.207117
rXLOC_009112	8	62144366	62209072	+	Novel	7.13172	0.654534	0.337763	1.93785	0.0526419	0.207117
rXLOC_010772	9	68030204	68030470	+	Novel	7.1053	-0.521503	0.269315	-1.93641	0.0528181	0.207315
rXLOC_027479	15	23944668	24035077	+	Novel	7.9229	0.417097	0.215731	1.93341	0.053186	0.208566
rXLOC_024068	13	61062368	61062879	+	Novel	9.12646	-0.475774	0.246197	-1.93249	0.0532989	0.208815
rXLOC_024614	13	35940295	35944270	-	Novel	3.34595	-0.542501	0.280806	-1.93195	0.0533663	0.208887
rXLOC_000797	1	88429347	88431445	+	Novel	18.5981	0.315836	0.163703	1.92932	0.0536917	0.209967
rXLOC_022678	13	18921952	18922552	+	Novel	2.26256	0.733862	0.381305	1.92461	0.0542787	0.212067
rXLOC_040161	26	36280692	36281009	+	Novel	4.98419	0.588879	0.306038	1.9242	0.054329	0.212068
rXLOC_014570	11	25203317	25206263	+	Novel	3.15854	0.597703	0.310874	1.92265	0.0545237	0.212633
rXLOC_042732	28	34998989	34999240	+	Novel	3.18229	0.638304	0.332146	1.92176	0.0546361	0.212875
rXLOC_000975	1	133675873	133676111	+	Novel	6.0003	0.448261	0.233397	1.92059	0.054783	0.213109
rXLOC_020234	12	33223820	33225194	-	Novel	9.4261	-0.478424	0.249116	-1.92049	0.0547965	0.213109
rXLOC_028363	17	57997958	57999555	-	Novel	3.66497	-0.610705	0.318073	-1.92001	0.0548563	0.213146
rXLOC_014191	11	6764459	6765558	+	Novel	4.3111	0.603764	0.314669	1.91873	0.055019	0.213583
rXLOC_022681	13	18923703	18923945	+	Novel	3.98455	0.687857	0.359015	1.91596	0.0553706	0.214636
rXLOC_042974	28	41094817	41097077	-	Novel	13.2265	-0.427386	0.223086	-1.91579	0.0553915	0.214636
rXLOC_027543	15	33385609	33386671	-	Novel	8.93355	0.376362	0.196509	1.91524	0.0554617	0.214712
rXLOC_025384	14	28035111	28037335	+	Novel	14.5024	0.345113	0.180331	1.91377	0.0556492	0.214826
rXLOC_029154	18	11153938	11154291	+	Novel	9.99668	-0.44553	0.232815	-1.91367	0.0556625	0.214826
rXLOC_030754	20	71558812	71560621	+	Novel	2.30888	0.645521	0.337364	1.91343	0.0556936	0.214826
rXLOC_030759	20	7318292	7321167	-	Novel	3.54346	0.563681	0.294423	1.91453	0.055553	0.214826
rXLOC_028936	18	5411109	5411836	+	Novel	1.40723	-0.800142	0.418551	-1.9117	0.0559151	0.215289
rXLOC_029127	18	8140427	8142287	+	Novel	3.86038	-0.575863	0.301213	-1.91182	0.0558996	0.215289
rXLOC_011728	9	44001785	44002436	-	Novel	6.39387	-0.43273	0.226449	-1.91094	0.0560122	0.215467
rXLOC_005728	3	110825416	110826406	+	Novel	4.87558	0.508049	0.265935	1.91043	0.056078	0.215524
rXLOC_020030	12	32118836	32122259	-	Novel	3.18026	-0.586447	0.307146	-1.90934	0.0562177	0.215671
rXLOC_045323	X	148479946	148484923	+	Novel	3.82649	0.590876	0.309405	1.90972	0.0561695	0.215671
rXLOC_031564	21	62592510	62596934	-	Novel	3.17034	-0.587745	0.307923	-1.90874	0.056296	0.215776
rXLOC_004915	3	58708513	58714762	+	Novel	3.81639	-0.558018	0.292629	-1.90691	0.0565317	0.216484
rXLOC_042937	28	41790489	41790937	+	Novel	32.3225	-0.411091	0.215653	-1.90626	0.0566162	0.216612
rXLOC_032591	23	36216091	36216644	-	Novel	4.39172	-0.581661	0.305822	-1.90195	0.0571771	0.218561
rXLOC_000431	1	23233939	23241571	+	Novel	2.93689	-0.731678	0.385115	-1.89989	0.057447	0.218838
rXLOC_003955	2	60661672	60662597	-	Novel	3.91956	0.496505	0.261286	1.90023	0.0574023	0.218838
rXLOC_007514	7	91819742	91822796	-	Novel	33.3424	0.283459	0.149233	1.89943	0.0575074	0.218838
rXLOC_019014	12	13676470	13676693	-	Novel	3.87133	0.535547	0.281908	1.89973	0.0574691	0.218838
rXLOC_029465	18	7710301	7714179	-	Novel	8.82519	0.39612	0.208501	1.89984	0.0574538	0.218838
rXLOC_029011	18	5412028	5412674	+	Novel	6.14298	-0.600322	0.316157	-1.89881	0.0575898	0.218955
rXLOC_007500	7	91616152	91760263	-	Novel	9.50939	0.40616	0.214149	1.89662	0.0578778	0.21946
rXLOC_034038	24	58451967	58452285	+	Novel	2.76725	0.59079	0.311415	1.89711	0.0578128	0.21946
rXLOC_040318	26	36640813	36641696	+	Novel	2.70914	0.62871	0.331474	1.89671	0.0578666	0.21946
rXLOC_042498	27	32668579	32682156	-	Novel	49.9756	0.371785	0.196188	1.89504	0.0580868	0.220056
rXLOC_004295	2	60715759	60716149	-	Novel	22.4423	0.346066	0.182799	1.89316	0.058337	0.220203
rXLOC_006650	5	117081509	117082811	+	Novel	22.7782	-0.333677	0.176288	-1.8928	0.0583851	0.220203
rXLOC_024604	13	18441053	18443068	-	Novel	9.41893	-0.380182	0.200718	-1.89412	0.0582097	0.220203
rXLOC_043370	29	16782403	16787881	+	Novel	3.63057	0.545956	0.288438	1.8928	0.0583844	0.220203
rXLOC_046163	X	120164356	120167160	-	Novel	2.93798	-0.587643	0.310281	-1.8939	0.0582377	0.220203
rXLOC_018401	12	34465365	34466810	+	Novel	2.85752	0.580923	0.307082	1.89175	0.0585245	0.220337
rXLOC_024063	13	61059926	61060659	+	Novel	3.56673	-0.593191	0.313551	-1.89185	0.0585114	0.220337
rXLOC_042658	28	34955502	34956453	+	Novel	2.272	0.676077	0.357502	1.89111	0.058609	0.220459
rXLOC_040267	26	36402971	36404521	+	Novel	9.56752	0.379391	0.200724	1.89011	0.0587435	0.220574
rXLOC_042928	28	41768671	41769955	+	Novel	52.8553	-0.377083	0.199471	-1.89041	0.058703	0.220574
rXLOC_000279	1	22813932	22818056	+	Novel	1.81076	-0.754646	0.399633	-1.88835	0.0589793	0.221068
rXLOC_040690	26	41546351	41548462	-	Novel	15.9153	-0.318591	0.168695	-1.88856	0.0589506	0.221068
rXLOC_019008	12	91161664	91162446	+	Novel	5.2758	0.469399	0.248666	1.88767	0.0590708	0.221216
rXLOC_032562	23	36169370	36171061	-	Novel	4.13433	-0.639119	0.338648	-1.88727	0.0591242	0.221221
rXLOC_014210	11	6814871	6856605	+	Novel	2.21742	-0.632221	0.33516	-1.88632	0.0592514	0.221501
rXLOC_023882	13	58642438	58642933	+	Novel	3.04167	-0.600662	0.3187	-1.88472	0.0594672	0.222112
rXLOC_006460	4	78134642	78135599	+	Novel	9.30934	0.540004	0.286779	1.883	0.0597007	0.222545
rXLOC_025701	14	8050509	8053588	-	Novel	8.91576	0.430997	0.228904	1.88287	0.0597178	0.222545
rXLOC_042958	28	42037449	42037889	+	Novel	16.5575	-0.421261	0.223753	-1.8827	0.0597405	0.222545
rXLOC_020715	12	46679489	46681480	-	Novel	2.99756	-0.65822	0.349752	-1.88196	0.0598413	0.222725
rXLOC_034354	24	4216371	4217134	-	Novel	4.69194	0.490853	0.261671	1.87584	0.0606774	0.225442
rXLOC_040264	26	36396847	36400061	+	Novel	5.88499	0.445751	0.237607	1.876	0.0606554	0.225442
rXLOC_040975	26	49718659	49719136	-	Novel	3.69813	0.619089	0.330428	1.8736	0.0609861	0.22639
rXLOC_036183	25	10350084	10353288	+	Novel	2.84766	-0.632066	0.33761	-1.87218	0.0611817	0.226918
rXLOC_010785	9	68049469	68051546	+	Novel	6.6888	-0.48402	0.259345	-1.86631	0.0619976	0.229468
rXLOC_033629	24	57879829	57880602	+	Novel	5.10108	0.50853	0.272514	1.86607	0.0620314	0.229468
rXLOC_042978	28	41165881	41167137	-	Novel	16.0526	-0.465098	0.249147	-1.86676	0.061935	0.229468
rXLOC_041334	27	44105098	44106010	+	Novel	19.5098	-0.327694	0.175883	-1.86314	0.0624427	0.230788
rXLOC_002174	1	156287664	156288008	-	Novel	4.92926	0.496881	0.267136	1.86003	0.0628814	0.231927
rXLOC_004849	2	135719512	135720249	-	Novel	3.53342	0.504211	0.271216	1.85908	0.0630158	0.231927
rXLOC_010741	9	67975269	67975484	+	Novel	7.45023	-0.502665	0.270409	-1.85891	0.0630403	0.231927
rXLOC_014985	11	6111038	6112451	-	Novel	2.16856	-0.733369	0.394574	-1.85864	0.0630789	0.231927
rXLOC_040302	26	36488062	36488484	+	Novel	6.58675	0.441894	0.237654	1.8594	0.0629706	0.231927
rXLOC_042917	28	37185286	37191877	+	Novel	33.3101	-0.366697	0.197242	-1.85912	0.0630105	0.231927
rXLOC_024850	13	70580401	70582210	-	Novel	6.02701	-0.471718	0.25402	-1.85701	0.0633098	0.232574
rXLOC_024904	13	75542885	75543576	-	Novel	2.7059	-0.671894	0.361945	-1.85634	0.0634052	0.232723
rXLOC_027547	15	33406254	33406632	-	Novel	11.1711	0.368315	0.19847	1.85577	0.0634862	0.232819
rXLOC_014161	11	6763458	6764347	+	Novel	18.3682	0.284316	0.153427	1.8531	0.0638676	0.233411
rXLOC_023814	13	58599352	58600350	+	Novel	2.20795	-0.75458	0.407135	-1.85339	0.0638265	0.233411
rXLOC_035023	24	59029237	59031633	-	Novel	5.35902	0.492756	0.265861	1.85343	0.0638203	0.233411
rXLOC_043182	29	1335977	1336261	+	Novel	7.46724	-0.464091	0.250372	-1.85361	0.0637954	0.233411
rXLOC_014712	11	68550462	68552553	+	Novel	9.2419	0.358338	0.193446	1.8524	0.0639686	0.233523
rXLOC_017083	11	89672036	89672436	-	Novel	2.74571	0.593906	0.320729	1.85174	0.0640632	0.233523
rXLOC_023790	13	58414108	58417822	+	Novel	3.00826	-0.650553	0.35129	-1.85189	0.0640409	0.233523
rXLOC_016788	11	88137850	88145800	-	Novel	2.68869	-0.636262	0.343821	-1.85056	0.0642323	0.233825
rXLOC_043066	28	43346523	43347779	-	Novel	7.33631	-0.455164	0.245982	-1.8504	0.0642565	0.233825
rXLOC_027523	15	27662439	27664319	-	Novel	12.3476	0.309989	0.167663	1.84888	0.0644752	0.23422
rXLOC_040046	26	36238903	36239271	+	Novel	3.16617	0.696902	0.376888	1.8491	0.0644436	0.23422
rXLOC_001131	1	153198234	153202836	+	Novel	7.16986	0.437952	0.236983	1.84803	0.0645981	0.234265
rXLOC_038808	26	33411108	33412773	+	Novel	9.11348	0.369768	0.200085	1.84806	0.0645939	0.234265
rXLOC_042017	27	422936	423500	-	Novel	2.15099	-0.673818	0.364898	-1.84659	0.0648062	0.234819
rXLOC_040284	26	36452443	36453619	+	Novel	39.1165	0.225033	0.121896	1.8461	0.0648772	0.234876
rXLOC_002164	1	156272181	156273261	-	Novel	17.685	0.339125	0.183821	1.84487	0.065057	0.235253
rXLOC_008916	8	56039144	56044138	+	Novel	11.9975	-0.369684	0.200412	-1.84462	0.0650924	0.235253
rXLOC_017587	11	104191619	104192511	-	Novel	2.73289	-0.604861	0.327988	-1.84416	0.0651602	0.235298
rXLOC_034548	24	58997961	58998648	-	Novel	5.89171	0.472876	0.256627	1.84266	0.0653784	0.235885
rXLOC_012191	9	44094741	44095215	-	Novel	7.77718	-0.422381	0.229303	-1.84202	0.0654715	0.235942
rXLOC_024852	13	70582269	70584175	-	Novel	4.02638	-0.551368	0.299365	-1.84179	0.0655053	0.235942
rXLOC_012737	9	70076698	70077230	-	Novel	2.53262	0.617921	0.335663	1.8409	0.0656366	0.236014
rXLOC_046444	X	137256400	137304254	-	Novel	6.68874	0.444177	0.241255	1.84111	0.0656051	0.236014
rXLOC_003696	2	71970565	71971395	+	Novel	7.15856	0.413473	0.2247	1.84011	0.065752	0.236029
rXLOC_040350	26	37181259	37181767	+	Novel	3.24989	-0.644508	0.350213	-1.84033	0.0657197	0.236029
rXLOC_001480	1	62981657	62984320	-	Novel	1.31672	-0.785133	0.426813	-1.83953	0.0658379	0.236137
rXLOC_031244	21	57831493	57835532	+	Novel	4.23495	-0.511898	0.278658	-1.83701	0.0662083	0.237265
rXLOC_003887	2	60631003	60631887	-	Novel	1.80686	0.694866	0.378425	1.8362	0.0663277	0.23739
rXLOC_020025	12	32023539	32118680	-	Novel	11.5791	0.395047	0.215165	1.83602	0.0663551	0.23739
rXLOC_019015	12	13680115	13680445	-	Novel	3.62454	0.521305	0.284702	1.83105	0.0670927	0.239827
rXLOC_025874	14	83036335	83038244	-	Novel	3.78019	-0.535031	0.2925	-1.82917	0.0673747	0.240228
rXLOC_041463	27	44173583	44173798	+	Novel	2.42364	0.745395	0.407478	1.82929	0.0673564	0.240228
rXLOC_043005	28	43264480	43270861	-	Novel	12.3792	0.62046	0.339189	1.82924	0.067363	0.240228
rXLOC_002162	1	156261535	156264222	-	Novel	71.0108	0.202677	0.110882	1.82787	0.0675695	0.240518
rXLOC_005756	3	112970720	112979111	+	Novel	17.4576	0.336108	0.183864	1.82803	0.0675455	0.240518
rXLOC_007523	7	91962740	91963763	-	Novel	26.0588	0.344418	0.188493	1.82722	0.0676664	0.240661
rXLOC_043068	28	45301310	45340246	-	Novel	8.99177	-0.432518	0.236789	-1.8266	0.0677599	0.240792
rXLOC_027511	15	74540491	74639537	+	Novel	7.90788	0.367822	0.201896	1.82184	0.0684787	0.242939
rXLOC_042124	27	6443384	6462176	-	Novel	1.74793	-0.681283	0.373931	-1.82195	0.0684627	0.242939
rXLOC_015123	11	6133633	6134517	-	Novel	9.0808	0.50864	0.27982	1.81774	0.0691037	0.243841
rXLOC_025818	14	13592757	13593077	-	Novel	9.22711	0.378177	0.208069	1.81755	0.0691327	0.243841
rXLOC_031561	21	61724533	61726303	-	Novel	3.62498	-0.526908	0.289752	-1.81848	0.0689908	0.243841
rXLOC_032546	23	36154409	36154829	-	Novel	2.72433	-0.65468	0.35984	-1.81936	0.0688558	0.243841
rXLOC_042082	27	6426622	6428577	-	Novel	4.27524	0.525313	0.288826	1.81879	0.0689435	0.243841
rXLOC_042938	28	41791306	41792217	+	Novel	36.8605	-0.377307	0.207593	-1.81754	0.0691352	0.243841
rXLOC_045536	X	18596129	18599967	-	NONBTAG017538.2	0.870705	0.665352	0.365916	1.81832	0.0690155	0.243841
rXLOC_025867	14	72819194	72820716	-	Novel	4.8301	-0.531268	0.292566	-1.81589	0.069387	0.244526
rXLOC_029099	18	5458069	5458381	+	Novel	23.9861	-0.302643	0.166769	-1.81474	0.0695642	0.244947
rXLOC_014377	11	24659175	24659461	+	Novel	3.06426	0.60409	0.333427	1.81176	0.0700235	0.246202
rXLOC_014897	11	97216971	97218654	+	Novel	3.82998	-0.540436	0.298308	-1.81167	0.0700366	0.246202
rXLOC_037637	26	33364173	33364547	+	Novel	2.43182	-0.615754	0.340301	-1.80944	0.0703829	0.247214
rXLOC_046206	X	120249160	120252017	-	Novel	3.72381	-0.518189	0.286678	-1.80757	0.070674	0.248031
rXLOC_030753	20	71555882	71556401	+	Novel	2.68266	0.580018	0.321235	1.80559	0.0709824	0.248908
rXLOC_000159	1	21605678	21606020	+	Novel	10.186	0.351685	0.195029	1.80325	0.0713492	0.249987
rXLOC_046225	X	120418178	120423436	-	Novel	3.15152	-0.548883	0.304574	-1.80214	0.0715239	0.250393
rXLOC_042831	28	35005072	35005704	+	Novel	13.5487	0.35952	0.199549	1.80166	0.0715988	0.250448
rXLOC_024865	13	70603418	70604233	-	Novel	3.08709	-0.655664	0.364	-1.80127	0.0716598	0.250455
rXLOC_019007	12	91125989	91131916	+	Novel	12.4576	0.401583	0.223004	1.80078	0.0717369	0.250518
rXLOC_040263	26	36395930	36396543	+	Novel	8.13254	0.365334	0.203169	1.79818	0.0721481	0.251747
rXLOC_008493	8	1873955	1875442	+	Novel	1.0385	0.771425	0.42948	1.79618	0.0724651	0.252231
rXLOC_029137	18	9322591	9328374	+	Novel	10.1469	-0.382411	0.212864	-1.7965	0.072415	0.252231
rXLOC_043837	29	2714154	2719213	-	Novel	2.37823	0.713532	0.397136	1.79669	0.0723841	0.252231
rXLOC_031207	21	10942222	10946188	+	Novel	3.40547	-0.534459	0.29771	-1.79523	0.0726171	0.252553
rXLOC_000161	1	21606959	21607187	+	Novel	4.36218	0.482768	0.269369	1.79222	0.073098	0.253947
rXLOC_012652	9	68982626	68985237	-	Novel	10.9621	0.409459	0.228497	1.79197	0.0731377	0.253947
rXLOC_004834	2	135712516	135712776	-	Novel	2.71155	0.583819	0.325943	1.79117	0.0732658	0.253976
rXLOC_042949	28	42026920	42082644	+	Novel	21.8466	-0.388608	0.216918	-1.79149	0.0732143	0.253976
rXLOC_025159	14	8932766	8933276	+	Novel	2.45941	-0.67604	0.377885	-1.78901	0.073613	0.254971
rXLOC_043191	29	1340847	1341100	+	Novel	3.03537	-0.590871	0.330512	-1.78775	0.0738171	0.255392
rXLOC_043252	29	16611728	16736423	+	Novel	2.87495	0.625673	0.350025	1.78751	0.0738547	0.255392
rXLOC_000018	1	103239	106237	+	Novel	1.7555	-0.704416	0.394175	-1.78706	0.0739273	0.255435
rXLOC_007512	7	91762782	91764494	-	Novel	36.7083	0.243403	0.136439	1.78397	0.0744287	0.25654
rXLOC_030711	20	64056081	64056900	+	Novel	5.14499	-0.439605	0.246346	-1.7845	0.0743422	0.25654
rXLOC_037639	26	33364818	33365235	+	Novel	6.01347	-0.485668	0.272204	-1.7842	0.0743909	0.25654
rXLOC_000157	1	21601509	21601980	+	Novel	10.7457	0.333963	0.187297	1.78306	0.0745758	0.25663
rXLOC_013619	9	70111703	70112040	-	Novel	27.0648	0.220447	0.123685	1.78233	0.0746957	0.25663
rXLOC_015922	11	60026006	60026463	-	Novel	2.13339	-0.614378	0.344565	-1.78306	0.0745772	0.25663
rXLOC_017094	11	89674419	89675030	-	Novel	2.85377	0.571585	0.320697	1.78232	0.0746968	0.25663
rXLOC_006001	3	115768747	115769121	+	Novel	2.2434	-0.662206	0.371813	-1.78102	0.0749094	0.257152
rXLOC_029164	18	11330055	11332582	+	Novel	8.96742	-0.428454	0.240631	-1.78055	0.0749868	0.25721
rXLOC_040490	26	40388480	40396734	+	Novel	2.19732	0.610751	0.343172	1.77972	0.0751214	0.257464
rXLOC_002023	1	148812544	148831206	-	Novel	11.8591	-0.389819	0.219288	-1.77766	0.0754599	0.258415
rXLOC_032493	23	51915271	51915507	+	Novel	30.1629	0.382684	0.215328	1.77721	0.0755332	0.258457
rXLOC_006289	3	111041758	111042978	-	Novel	5.08588	-0.475961	0.267942	-1.77636	0.0756744	0.258561
rXLOC_034486	24	32995418	32996132	-	Novel	3.4814	0.48493	0.273084	1.77576	0.0757732	0.258561
rXLOC_040203	26	36293639	36294267	+	Novel	5.46363	-0.447497	0.252033	-1.77555	0.0758071	0.258561
rXLOC_043821	29	2678716	2679583	-	Novel	10.2838	0.665457	0.374648	1.77622	0.0756971	0.258561
rXLOC_043996	29	32448903	32449548	-	Novel	5.70188	-0.602512	0.339569	-1.77434	0.0760061	0.259031
rXLOC_008926	8	62114059	62114461	+	Novel	9.04144	-0.391896	0.220981	-1.77344	0.0761558	0.259333
rXLOC_002071	1	152566982	152571308	-	Novel	2.8976	-0.587982	0.331624	-1.77304	0.0762226	0.259352
rXLOC_011676	9	102370302	102376922	+	Novel	7.26522	-0.400453	0.225995	-1.77195	0.0764028	0.259515
rXLOC_011724	9	43991867	43993765	-	Novel	9.23467	-0.394408	0.222548	-1.77224	0.0763553	0.259515
rXLOC_022082	13	18869600	18870230	+	Novel	34.4873	0.230535	0.130125	1.77164	0.0764537	0.259515
rXLOC_002029	1	148843590	148846003	-	Novel	5.32323	-0.454388	0.256786	-1.76952	0.0768066	0.25995
rXLOC_003291	2	30629216	30630721	+	Novel	10.3644	-0.335633	0.189606	-1.77016	0.0767008	0.25995
rXLOC_017086	11	89672680	89673073	-	Novel	2.5104	0.564328	0.318865	1.7698	0.0767599	0.25995
rXLOC_019724	12	14729724	14730059	-	Novel	3.40564	0.631999	0.357183	1.7694	0.0768272	0.25995
rXLOC_000041	1	318496	319661	+	Novel	8.22687	0.360912	0.204104	1.76828	0.0770146	0.259963
rXLOC_001724	1	87001657	87002040	-	Novel	3.85727	-0.550572	0.311327	-1.76847	0.0769824	0.259963
rXLOC_007520	7	91948191	91949548	-	Novel	63.7354	0.268804	0.151971	1.76878	0.0769306	0.259963
rXLOC_030274	19	25832894	25834322	-	Novel	16.6374	-0.401691	0.227275	-1.76742	0.0771577	0.260239
rXLOC_042830	28	35003131	35003762	+	Novel	5.92578	0.448204	0.253923	1.76511	0.0775447	0.261336
rXLOC_025706	14	13486817	13488218	-	Novel	9.45271	0.348644	0.197776	1.76283	0.0779299	0.262426
rXLOC_045299	X	148391394	148393657	+	Novel	1.84207	0.682509	0.387309	1.76218	0.0780386	0.262583
rXLOC_025425	14	73855648	73856439	+	Novel	4.77824	-0.472403	0.268165	-1.76162	0.0781343	0.262618
rXLOC_040275	26	36430639	36431260	+	Novel	19.6272	0.299396	0.169977	1.76139	0.0781726	0.262618
rXLOC_020242	12	46431567	46433399	-	Novel	8.62667	-0.54373	0.308967	-1.75983	0.0784363	0.263087
rXLOC_026333	15	23919603	23920489	+	Novel	5.36292	-0.511212	0.290477	-1.75991	0.0784238	0.263087
rXLOC_020722	12	46690038	46693992	-	Novel	2.10194	-0.634271	0.360587	-1.75899	0.0785785	0.263181
rXLOC_030667	20	63872207	63872690	+	Novel	4.30753	-0.53275	0.302882	-1.75894	0.0785882	0.263181
rXLOC_018587	12	55716110	55717636	+	Novel	27.7632	0.2706	0.153948	1.75773	0.0787928	0.26345
rXLOC_042512	28	34919719	34920038	+	Novel	17.5738	0.363799	0.206967	1.75776	0.078788	0.26345
rXLOC_011317	9	71097753	71101522	+	Novel	7.37359	-0.453517	0.258556	-1.75404	0.079424	0.265351
rXLOC_025365	24	57842663	57851683	+	NONBTAG010173.2	105.804	0.253343	0.144475	1.75354	0.0795093	0.265427
rXLOC_005850	3	115695215	115699176	+	Novel	5.7877	0.421352	0.240557	1.75157	0.0798483	0.26614
rXLOC_034823	24	59009031	59013125	-	Novel	4.49378	-0.568763	0.324677	-1.75178	0.0798119	0.26614
rXLOC_017514	11	90923892	90925534	-	Novel	2.86594	-0.556442	0.317962	-1.75002	0.0801141	0.266816
rXLOC_025713	14	13585440	13586385	-	Novel	13.1331	0.366494	0.209563	1.74885	0.0803168	0.267282
rXLOC_040245	26	36314513	36457374	+	Novel	6.14874	-0.422522	0.242073	-1.74543	0.0809092	0.269042
rXLOC_033050	23	50507511	50510663	-	Novel	5.96346	0.405709	0.232555	1.74457	0.0810592	0.26933
rXLOC_010730	9	51246943	51251555	+	Novel	6.58192	-0.441173	0.253101	-1.74307	0.0813216	0.269779
rXLOC_015827	11	60005918	60007510	-	Novel	2.69442	0.578916	0.332103	1.74318	0.0813019	0.269779
rXLOC_046191	X	120216669	120218751	-	Novel	3.04416	-0.55451	0.318355	-1.7418	0.0815436	0.270304
rXLOC_027687	16	49444937	49447266	-	Novel	4.32622	0.532621	0.306004	1.74057	0.0817596	0.270809
rXLOC_000800	1	88509542	88510359	+	Novel	2.93616	-0.591293	0.339994	-1.73913	0.0820128	0.271196
rXLOC_010735	9	67967169	67968629	+	Novel	3.71058	-0.494848	0.28455	-1.73906	0.0820249	0.271196
rXLOC_027487	15	23962451	23963081	+	Novel	16.3092	0.269998	0.155278	1.73881	0.0820683	0.271196
rXLOC_043873	29	25463504	25466301	-	Novel	8.52806	-0.377001	0.216982	-1.73748	0.0823023	0.271758
rXLOC_025716	14	13589883	13590536	-	Novel	5.70672	0.397715	0.229063	1.73627	0.0825164	0.272253
rXLOC_025352	14	9106755	9108004	+	Novel	10.273	-0.367438	0.211734	-1.73537	0.082675	0.272564
rXLOC_001419	1	53062254	53066173	-	Novel	2.5407	0.64498	0.372085	1.73342	0.0830214	0.272954
rXLOC_009186	8	62213514	62214399	+	Novel	3.03117	0.5288	0.305008	1.73373	0.0829667	0.272954
rXLOC_010112	8	73879959	73880471	-	Novel	5.59129	-0.409682	0.236392	-1.73306	0.0830853	0.272954
rXLOC_024847	13	70570409	70570743	-	Novel	5.93	-0.430775	0.248587	-1.73289	0.0831149	0.272954
rXLOC_029020	18	5424221	5424561	+	Novel	4.73738	-0.464793	0.268117	-1.73354	0.0829991	0.272954
rXLOC_043872	29	25419280	25419818	-	Novel	10.0865	-0.366104	0.211389	-1.7319	0.0832921	0.273324
rXLOC_040312	26	36639306	36640447	+	Novel	2.71422	0.579571	0.335265	1.7287	0.0838637	0.274987
rXLOC_019012	12	13308601	13313440	-	Novel	2.50348	0.596361	0.345086	1.72815	0.083961	0.275094
rXLOC_018399	12	34462266	34462604	+	Novel	5.78574	0.439322	0.254334	1.72734	0.0841067	0.275359
rXLOC_040518	26	34786493	34788030	-	Novel	3.44604	0.606313	0.351214	1.72634	0.0842868	0.275735
rXLOC_006009	3	115771302	115771638	+	Novel	1.87048	-0.696784	0.403901	-1.72513	0.0845035	0.276074
rXLOC_014724	11	74873693	74874127	+	Novel	2.93916	-0.546725	0.316935	-1.72504	0.0845204	0.276074
rXLOC_029153	18	11152865	11153321	+	Novel	11.4847	-0.431823	0.250522	-1.72369	0.0847633	0.276229
rXLOC_043004	28	43243974	43245160	-	Novel	14.4205	0.60763	0.352482	1.72386	0.084733	0.276229
rXLOC_043721	29	2644955	2648184	-	Novel	9.22685	0.340568	0.19756	1.72387	0.0847313	0.276229
rXLOC_040517	26	22190307	22197184	-	Novel	3.15048	0.585387	0.339725	1.72312	0.0848668	0.276355
rXLOC_032497	23	35770957	35789908	-	Novel	4.04532	0.529506	0.307746	1.72059	0.0853249	0.277633
rXLOC_027678	16	511918	513530	-	Novel	6.9066	0.379008	0.220569	1.71832	0.0857385	0.27779
rXLOC_029140	18	9369724	9371371	+	Novel	12.0216	-0.401271	0.233314	-1.71988	0.0854545	0.27779
rXLOC_030781	20	27972657	27972879	-	Novel	1.14974	-0.737878	0.429396	-1.71841	0.0857217	0.27779
rXLOC_040986	27	5114141	5114896	+	Novel	3.03531	0.571327	0.332368	1.71896	0.0856214	0.27779
rXLOC_041036	27	25493276	25495859	+	Novel	10.1954	0.341707	0.198879	1.71817	0.085766	0.27779
rXLOC_046345	X	121098105	121100101	-	Novel	3.24822	-0.525267	0.305472	-1.71953	0.0855184	0.27779
rXLOC_001248	1	2250970	2253207	-	Novel	3.25179	-0.489426	0.285518	-1.71417	0.0864974	0.279945
rXLOC_040258	26	36345656	36346214	+	Novel	4.25608	-0.444672	0.259572	-1.7131	0.0866943	0.280369
rXLOC_046567	X	145693665	145696851	-	Novel	4.29114	-0.498194	0.291055	-1.71168	0.0869548	0.280997
rXLOC_002193	1	156333488	156336102	-	Novel	52.1431	0.22407	0.13096	1.71099	0.0870833	0.281198
rXLOC_045062	X	130454196	130454982	+	Novel	3.14264	-0.548029	0.320533	-1.70974	0.0873136	0.281727
rXLOC_006636	4	120797490	120798221	-	Novel	5.09558	-0.485905	0.284559	-1.70757	0.0877156	0.28281
rXLOC_029982	19	63338033	63338832	+	Novel	3.908	0.495852	0.290489	1.70696	0.08783	0.282963
rXLOC_002172	1	156285314	156285770	-	Novel	7.64167	0.352167	0.206369	1.7065	0.087916	0.283025
rXLOC_008915	8	56028170	56028939	+	Novel	3.97189	-0.468243	0.274754	-1.70423	0.0883386	0.28417
rXLOC_008803	8	2098721	2101517	+	Novel	2.84489	-0.556625	0.327151	-1.70143	0.0888617	0.284948
rXLOC_019708	12	13804954	13805737	-	Novel	2.55271	-0.607539	0.357209	-1.7008	0.0889813	0.284948
rXLOC_028361	17	57355131	57355402	-	Novel	7.93563	-0.398412	0.234284	-1.70055	0.0890274	0.284948
rXLOC_029981	19	63328082	63328386	+	Novel	3.36446	0.532615	0.313057	1.70134	0.0888801	0.284948
rXLOC_040177	26	36285427	36286344	+	Novel	2.0036	0.705995	0.414686	1.70248	0.0886655	0.284948
rXLOC_040992	27	6451734	6460437	+	Novel	2.66054	0.640843	0.376623	1.70155	0.0888399	0.284948
rXLOC_045110	X	137715226	137721978	+	Novel	5.15819	0.446682	0.262688	1.70043	0.0890504	0.284948
rXLOC_039046	26	33426336	33426848	+	Novel	4.00721	-0.478679	0.281575	-1.70001	0.0891293	0.284985
rXLOC_007010	7	90831117	90837785	+	Novel	7.3096	0.666688	0.392496	1.69859	0.0893973	0.285198
rXLOC_029949	19	25600714	25600990	+	Novel	45.4142	-0.247329	0.14558	-1.69892	0.0893341	0.285198
rXLOC_045124	X	137927283	137934993	+	Novel	5.42424	0.447517	0.263445	1.69871	0.0893735	0.285198
rXLOC_003418	2	31609666	31609994	+	Novel	2.97477	0.634397	0.373587	1.69812	0.0894846	0.285254
rXLOC_027600	15	33525436	33526036	-	Novel	24.2506	0.370631	0.218303	1.69778	0.0895495	0.285254
rXLOC_025388	14	29187168	29425004	+	Novel	5.37963	0.429807	0.253276	1.69699	0.0896989	0.285302
rXLOC_042505	28	25142735	25143338	+	Novel	92.269	0.268117	0.157978	1.69718	0.0896635	0.285302
rXLOC_029013	18	5413039	5413467	+	Novel	6.83559	-0.602303	0.355022	-1.69652	0.089787	0.285368
rXLOC_011146	9	69497492	69499597	+	Novel	2.92257	-0.630711	0.372009	-1.69542	0.0899958	0.285817
rXLOC_007519	7	91944522	91946137	-	Novel	33.9644	0.258256	0.152363	1.695	0.0900745	0.285853
rXLOC_011684	9	26488445	26489123	-	Novel	11.992	-0.33437	0.197337	-1.69441	0.0901874	0.285998
rXLOC_007264	7	14280531	14280768	-	Novel	1.78883	-0.642218	0.379258	-1.69336	0.0903877	0.286419
rXLOC_040277	26	36437145	36439420	+	Novel	5.28907	0.398242	0.235311	1.69241	0.0905685	0.286778
rXLOC_024093	13	61065264	61066020	+	Novel	4.24956	-0.448092	0.264932	-1.69135	0.0907705	0.287203
rXLOC_011721	9	43985013	43988539	-	Novel	8.53994	-0.411414	0.24338	-1.69042	0.0909471	0.287547
rXLOC_041619	27	44233901	44239228	+	Novel	2.86736	-0.525098	0.310743	-1.68981	0.0910634	0.287701
rXLOC_019803	12	31421533	31422790	-	Novel	1.58711	-0.663066	0.392992	-1.68723	0.0915601	0.288866
rXLOC_042945	28	41815623	41816613	+	Novel	10.5521	-0.403712	0.239282	-1.68718	0.0915683	0.288866
rXLOC_001050	1	146773909	146774129	+	Novel	2.72704	0.573636	0.340248	1.68594	0.091808	0.289407
rXLOC_000165	1	21637386	21637776	+	Novel	9.86047	0.34799	0.206587	1.68447	0.0920908	0.290082
rXLOC_005933	3	115705770	115706198	+	Novel	3.56339	-0.486163	0.2893	-1.68048	0.0928638	0.292084
rXLOC_020225	12	32199741	32200982	-	Novel	4.53898	-0.519873	0.309357	-1.68049	0.0928613	0.292084
rXLOC_015812	11	60001700	60002296	-	Novel	5.50611	-0.430282	0.256259	-1.67909	0.0931337	0.292564
rXLOC_024577	13	17207994	17215607	-	Novel	15.2949	-0.347214	0.206843	-1.67863	0.0932233	0.292564
rXLOC_032316	3	46837609	46837822	+	NONBTAG012156.2	8.84782	0.395198	0.235387	1.67893	0.0931656	0.292564
rXLOC_029157	18	11159714	11160541	+	Novel	11.2554	-0.354112	0.211053	-1.67784	0.0933786	0.292835
rXLOC_044094	29	33314659	33315508	-	Novel	5.98458	0.450205	0.268849	1.67457	0.0940192	0.294626
rXLOC_015304	11	23924899	23928946	-	Novel	27.2029	-0.333445	0.199297	-1.67311	0.0943059	0.295088
rXLOC_020716	12	46686011	46687655	-	Novel	5.05327	-0.440487	0.263228	-1.67341	0.0942474	0.295088
rXLOC_042954	28	42032459	42032794	+	Novel	58.6174	-0.341334	0.204106	-1.67234	0.0944578	0.295346
rXLOC_007802	7	95428683	95429774	-	Novel	3.9589	-0.496216	0.296929	-1.67116	0.0946896	0.295725
rXLOC_011740	9	44066516	44066845	-	Novel	12.4723	-0.337794	0.202191	-1.67066	0.0947882	0.295725
rXLOC_018593	12	55819807	55821515	+	Novel	30.1918	0.275755	0.165053	1.67071	0.094779	0.295725
rXLOC_027528	15	32396497	32402612	-	Novel	4.69918	0.452239	0.270753	1.6703	0.0948599	0.295732
rXLOC_020232	12	33218064	33219322	-	Novel	11.8118	-0.347278	0.208201	-1.66799	0.0953171	0.296634
rXLOC_030655	20	63845775	63848164	+	Novel	8.34055	-0.544284	0.326329	-1.6679	0.0953354	0.296634
rXLOC_043365	29	16748140	16748929	+	Novel	7.92746	0.332076	0.199112	1.66778	0.0953591	0.296634
rXLOC_007077	7	92752282	92752877	+	Novel	23.9593	0.297077	0.178299	1.66617	0.095679	0.297045
rXLOC_009843	8	64161326	64163783	-	Novel	4.40023	-0.468872	0.281544	-1.66536	0.0958412	0.297045
rXLOC_020712	12	46666362	46668526	-	Novel	4.88144	-0.449566	0.269923	-1.66554	0.0958057	0.297045
rXLOC_027495	15	24037893	24038421	+	Novel	8.96978	0.335344	0.201201	1.66672	0.095571	0.297045
rXLOC_030369	19	55238248	55238647	-	Novel	2.99287	-0.528954	0.317495	-1.66602	0.0957088	0.297045
rXLOC_006750	6	118439967	118441623	+	Novel	4.96432	-0.441001	0.26524	-1.66265	0.0963821	0.297851
rXLOC_025391	14	29222270	29279682	+	Novel	11.5021	0.295451	0.177685	1.66278	0.0963562	0.297851
rXLOC_025585	14	83851167	83851527	+	Novel	3.14971	0.488391	0.29373	1.66272	0.0963689	0.297851
rXLOC_046110	X	119955173	119959279	-	Novel	4.59155	-0.495599	0.297936	-1.66344	0.0962243	0.297851
rXLOC_007506	7	91707278	91712940	-	Novel	65.863	0.230492	0.138694	1.66187	0.0965381	0.298116
rXLOC_041608	27	44199444	44200134	+	Novel	4.72421	-0.464758	0.279922	-1.66032	0.096851	0.298865
rXLOC_005677	3	110812552	110812993	+	Novel	1.7854	0.667717	0.402422	1.65924	0.0970665	0.299106
rXLOC_006476	4	118333331	118336940	+	Novel	12.6525	0.482976	0.291269	1.65818	0.0972816	0.299106
rXLOC_014896	11	97171552	97173380	+	Novel	4.69106	-0.46203	0.278532	-1.6588	0.0971553	0.299106
rXLOC_027890	17	59153950	59154797	+	Novel	2.46494	0.567904	0.342406	1.65857	0.0972029	0.299106
rXLOC_031427	21	10754413	10769432	-	Novel	1.9278	-0.641321	0.386708	-1.65841	0.0972348	0.299106
rXLOC_001871	1	134015003	134015807	-	Novel	5.00661	0.436411	0.263464	1.65644	0.0976335	0.29997
rXLOC_002038	1	148940125	148941751	-	Novel	4.02647	-0.526815	0.318156	-1.65584	0.0977547	0.300125
rXLOC_014742	11	75681033	75682715	+	Novel	15.5765	0.279143	0.168789	1.6538	0.0981681	0.301177
rXLOC_020750	12	49157049	49157361	-	Novel	8.17248	-0.405871	0.245477	-1.6534	0.0982499	0.30121
rXLOC_002142	1	155274978	155275304	-	Novel	2.81868	-0.532363	0.322169	-1.65243	0.098446	0.301375
rXLOC_027518	15	76091237	76096879	+	Novel	5.65135	0.407228	0.246406	1.65267	0.0983974	0.301375
rXLOC_006537	4	97100956	97101979	-	Novel	11.8564	-0.317591	0.192294	-1.65159	0.0986177	0.30164
rXLOC_029114	18	8119061	8119345	+	Novel	7.9461	-0.475334	0.287852	-1.65131	0.0986747	0.30164
rXLOC_006680	6	30435483	30439026	+	Novel	8.01842	-0.334094	0.202638	-1.64872	0.0992049	0.30292
rXLOC_043180	29	1329279	1329835	+	Novel	4.12165	-0.502641	0.304896	-1.64857	0.0992362	0.30292
rXLOC_040257	26	36340290	36340560	+	Novel	5.24582	-0.437351	0.265511	-1.6472	0.0995166	0.303558
rXLOC_006299	3	111069386	111069800	-	Novel	3.07264	-0.525633	0.319221	-1.64661	0.0996381	0.30371
rXLOC_006172	3	121006381	121007153	+	Novel	5.68038	-0.407886	0.247849	-1.6457	0.0998252	0.304062
rXLOC_010614	9	43480338	43483045	+	Novel	3.72273	-0.667109	0.405724	-1.64424	0.100126	0.304759
rXLOC_014873	11	87519575	87520232	+	Novel	40.791	-0.206126	0.125389	-1.64389	0.100198	0.304761
rXLOC_041444	27	44169598	44175733	+	Novel	1.98062	-0.666983	0.405937	-1.64307	0.100368	0.305059
rXLOC_002018	1	148799639	148804128	-	Novel	5.35401	-0.451228	0.274757	-1.64228	0.100533	0.305121
rXLOC_027571	15	33437766	33438367	-	Novel	5.53037	-0.393585	0.239631	-1.64246	0.100495	0.305121
rXLOC_007531	7	92019254	92021390	-	Novel	27.8688	0.273766	0.166783	1.64146	0.100703	0.30542
rXLOC_030268	19	25390548	25390854	-	Novel	5.26949	-0.520301	0.317095	-1.64084	0.100831	0.305426
rXLOC_037671	26	33376642	33377306	+	Novel	2.4664	-0.602352	0.367119	-1.64075	0.100849	0.305426
rXLOC_007504	7	91683488	91694555	-	Novel	37.3814	0.222456	0.13568	1.63957	0.101095	0.305735
rXLOC_011720	9	43982543	43983484	-	Novel	5.08803	-0.455578	0.277836	-1.63974	0.101059	0.305735
rXLOC_006340	4	50839909	50841589	+	Novel	1.93326	-0.635019	0.387524	-1.63866	0.101285	0.306003
rXLOC_011723	9	43988617	43990764	-	Novel	8.54479	-0.383504	0.234164	-1.63776	0.101472	0.306003
rXLOC_014571	11	25225533	25227024	+	Novel	2.63308	0.543278	0.331695	1.63788	0.101446	0.306003
rXLOC_020733	12	48809900	48820541	-	Novel	7.084	-0.463535	0.283023	-1.6378	0.101464	0.306003
rXLOC_006468	4	81978447	81979117	+	Novel	16.9184	0.443227	0.270982	1.63563	0.101916	0.306643
rXLOC_012617	9	68975836	68976615	-	Novel	7.84313	0.325452	0.19892	1.6361	0.101819	0.306643
rXLOC_029090	18	5437680	5438699	+	Novel	8.50039	-0.450278	0.275254	-1.63587	0.101868	0.306643
rXLOC_032392	23	43261835	43442570	+	Novel	3.12182	0.514044	0.314331	1.63536	0.101974	0.306643
rXLOC_005753	3	111292814	111293348	+	Novel	14.698	0.324578	0.198694	1.63356	0.102351	0.307033
rXLOC_011176	9	70892757	70894439	+	Novel	1.95893	-0.621239	0.380295	-1.63357	0.102348	0.307033
rXLOC_013364	9	70101920	70102220	-	Novel	3.27522	0.47922	0.293395	1.63336	0.102393	0.307033
rXLOC_020231	12	33209911	33213282	-	Novel	2.37573	-0.591353	0.361925	-1.63391	0.102278	0.307033
rXLOC_040979	27	281823	282362	+	Novel	2.74252	0.59216	0.362665	1.6328	0.10251	0.307169
rXLOC_033520	3	34569128	34569463	-	NONBTAG012078.2	15.8502	0.329286	0.201914	1.63083	0.102927	0.3082
rXLOC_027482	15	23949899	23950567	+	Novel	2.72345	0.62199	0.381812	1.62905	0.103303	0.308924
rXLOC_040163	26	36281163	36281391	+	Novel	3.91495	0.506273	0.310852	1.62867	0.103384	0.308924
rXLOC_043003	28	42920091	42926000	-	Novel	18.7497	0.537222	0.329858	1.62865	0.103387	0.308924
rXLOC_040488	26	40331287	40332012	+	Novel	1.8651	0.670187	0.41172	1.62778	0.103572	0.309042
rXLOC_043702	29	1961247	1962511	-	Novel	11.8854	0.392542	0.241131	1.62792	0.103541	0.309042
rXLOC_042970	28	41045930	41051656	-	Novel	72.871	-0.317971	0.195505	-1.62641	0.103862	0.309689
rXLOC_042952	28	42030368	42031028	+	Novel	73.139	-0.330532	0.2033	-1.62583	0.103986	0.309839
rXLOC_003710	2	71973413	71973904	+	Novel	3.10337	-0.495208	0.304865	-1.62435	0.104301	0.310344
rXLOC_040287	26	36457726	36622251	+	Novel	10.4131	0.300897	0.185241	1.62435	0.104301	0.310344
rXLOC_005752	3	110828508	110829477	+	Novel	18.4611	0.297575	0.1834	1.62255	0.104686	0.311271
rXLOC_003288	2	30624447	30625748	+	Novel	13.4661	-0.273874	0.168931	-1.62122	0.104971	0.311827
rXLOC_014748	11	75792981	75794018	+	Novel	7.81609	0.342554	0.211324	1.62099	0.10502	0.311827
rXLOC_024849	13	70573532	70574098	-	Novel	7.96813	-0.35075	0.216502	-1.62008	0.105215	0.312188
rXLOC_003305	2	31583365	31583663	+	Novel	5.2283	0.409807	0.253036	1.61956	0.105328	0.312303
rXLOC_039976	26	33596099	33596334	+	Novel	2.40198	0.621765	0.384235	1.61819	0.105622	0.312957
rXLOC_021858	13	18195880	18196718	+	Novel	2.46461	0.658039	0.406863	1.61735	0.105803	0.313274
rXLOC_020690	12	46537030	46537928	-	Novel	14.6163	0.29488	0.182439	1.61632	0.106024	0.313334
rXLOC_025626	14	1412173	1412679	-	Novel	8.6879	-0.530195	0.32791	-1.61689	0.105901	0.313334
rXLOC_027549	15	33414649	33414895	-	Novel	5.50019	0.403436	0.249621	1.6162	0.106052	0.313334
rXLOC_033041	23	45427558	45428128	-	Novel	4.32621	-0.433727	0.268414	-1.61589	0.106118	0.313334
rXLOC_013683	9	76879819	76881940	-	Novel	3.64399	0.486726	0.301583	1.61391	0.106548	0.314383
rXLOC_009389	8	98330326	98330832	+	Novel	2.18706	0.658891	0.40854	1.6128	0.106789	0.314875
rXLOC_009181	8	62209281	62209896	+	Novel	5.05565	0.525926	0.326254	1.61201	0.10696	0.314941
rXLOC_011573	9	77016450	77017230	+	Novel	2.61961	0.569404	0.35316	1.61231	0.106894	0.314941
rXLOC_010835	9	69482710	69487208	+	Novel	19.217	0.233799	0.145107	1.61122	0.107132	0.314971
rXLOC_012355	9	44256384	44256615	-	Novel	21.2981	0.242412	0.150479	1.61094	0.107193	0.314971
rXLOC_018305	12	34445689	34447242	+	Novel	3.14993	0.505163	0.313469	1.61152	0.107066	0.314971
rXLOC_002171	1	156282848	156284164	-	Novel	19.4609	0.275332	0.171002	1.61011	0.107374	0.315059
rXLOC_015901	11	60023897	60037845	-	Novel	3.35253	-0.502431	0.31213	-1.60969	0.107466	0.315059
rXLOC_027906	17	59154972	59155645	+	Novel	8.86385	-0.34997	0.217448	-1.60944	0.107519	0.315059
rXLOC_037645	26	33372960	33373337	+	Novel	2.85565	-0.5276	0.327662	-1.6102	0.107355	0.315059
rXLOC_006477	4	119084105	119088181	+	Novel	22.775	0.434624	0.270235	1.60832	0.107765	0.31556
rXLOC_027499	15	25597431	25598282	+	Novel	7.27437	0.341038	0.212194	1.6072	0.108011	0.316061
rXLOC_009595	8	9915306	9916982	-	Novel	8.18719	-0.519266	0.323287	-1.60621	0.108228	0.316171
rXLOC_029965	19	54183842	54184663	+	Novel	14.1411	-0.304208	0.189397	-1.60619	0.108231	0.316171
rXLOC_030746	20	70076652	70082634	+	Novel	3.03951	0.542734	0.33794	1.60601	0.108272	0.316171
rXLOC_003789	2	111354358	111354834	+	Novel	3.47214	-0.48665	0.303096	-1.6056	0.108363	0.316219
rXLOC_025410	14	29350315	29355795	+	Novel	4.15746	-0.446908	0.278479	-1.60482	0.108534	0.316502
rXLOC_013765	9	102078898	102079683	-	Novel	5.28873	0.400617	0.249808	1.6037	0.108781	0.317003
rXLOC_028364	17	58338783	58341373	-	Novel	4.83676	-0.462652	0.288733	-1.60235	0.109078	0.317216
rXLOC_029950	19	25603575	25604026	+	Novel	24.965	-0.241414	0.15061	-1.6029	0.108956	0.317216
rXLOC_046243	X	120510000	120516236	-	Novel	6.74485	-0.479241	0.299075	-1.60241	0.109065	0.317216
rXLOC_006522	4	78685753	78689278	-	Novel	5.35093	0.592259	0.369896	1.60115	0.109344	0.317772
rXLOC_043865	29	25356663	25358187	-	Novel	20.5124	-0.254906	0.159268	-1.60049	0.109491	0.317981
rXLOC_006449	4	78115064	78115636	+	Novel	2.77788	0.507093	0.317071	1.5993	0.109753	0.318524
rXLOC_027567	15	33434324	33434755	-	Novel	6.40913	-0.389231	0.243466	-1.5987	0.109886	0.318528
rXLOC_037499	25	9367693	9373200	-	Novel	8.64773	-0.54537	0.34115	-1.59862	0.109905	0.318528
rXLOC_006355	4	78061529	78061802	+	Novel	10.7553	-0.300342	0.188364	-1.59448	0.11083	0.32099
rXLOC_044353	X	7905770	7906548	+	Novel	25.7849	0.243428	0.152856	1.59254	0.111264	0.322029
rXLOC_005226	3	73134849	73311105	+	Novel	17.6691	-0.226234	0.142158	-1.59142	0.111514	0.322532
rXLOC_002165	1	156274210	156274413	-	Novel	3.87603	0.482725	0.303408	1.59101	0.111608	0.322582
rXLOC_032494	23	52146508	52147004	+	Novel	17.048	0.377834	0.237611	1.59014	0.111803	0.322809
rXLOC_043118	29	1299923	1300269	+	Novel	2.90881	-0.506805	0.318748	-1.58999	0.111838	0.322809
rXLOC_020746	12	49148485	49148891	-	Novel	4.62688	-0.442011	0.278188	-1.5889	0.112084	0.323299
rXLOC_005820	3	115677068	115678244	+	Novel	4.12861	-0.58025	0.365777	-1.58635	0.11266	0.323342
rXLOC_007227	7	13566893	13567681	-	Novel	3.03996	-0.564929	0.35566	-1.58839	0.112197	0.323342
rXLOC_009819	8	64129417	64133216	-	Novel	5.89295	0.371649	0.234272	1.5864	0.112649	0.323342
rXLOC_010120	8	112214854	112215545	-	Novel	7.12289	-0.344943	0.217474	-1.58614	0.112709	0.323342
rXLOC_011713	9	43971158	43971670	-	Novel	18.9279	-0.303617	0.19118	-1.58812	0.112259	0.323342
rXLOC_024578	13	17250768	17359397	-	Novel	9.18038	-0.307726	0.193914	-1.58692	0.112532	0.323342
rXLOC_028229	17	59190822	59191412	+	Novel	2.73917	0.551541	0.347494	1.5872	0.112468	0.323342
rXLOC_033106	24	57815973	57816239	+	Novel	4.14493	-0.460883	0.290363	-1.58726	0.112453	0.323342
rXLOC_013816	9	103194283	103200043	-	Novel	9.53799	0.315218	0.198938	1.5845	0.11308	0.323912
rXLOC_022905	13	57199510	57205292	+	Novel	4.70209	-0.484859	0.305924	-1.5849	0.112989	0.323912
rXLOC_042353	27	24083156	24084278	-	Novel	17.1783	0.38652	0.244028	1.58392	0.113213	0.323912
rXLOC_042955	28	42032955	42033314	+	Novel	102.055	-0.311443	0.196592	-1.58421	0.113146	0.323912
rXLOC_006212	3	58438874	58441257	-	Novel	3.40218	0.540228	0.341212	1.58326	0.113362	0.32412
rXLOC_027536	15	33366001	33366928	-	Novel	16.7842	0.243447	0.153814	1.58273	0.113483	0.324247
rXLOC_016129	11	68359257	68361657	-	Novel	10.3344	-0.352002	0.22288	-1.57934	0.114259	0.325871
rXLOC_029621	18	11957979	11960657	-	Novel	6.14736	-0.363956	0.230403	-1.57965	0.114187	0.325871
rXLOC_042507	28	34904877	34905834	+	Novel	24.7664	0.274611	0.173888	1.57924	0.114281	0.325871
rXLOC_009592	8	9907547	9909051	-	Novel	9.62112	-0.463121	0.293836	-1.57612	0.114998	0.326804
rXLOC_025427	14	73924930	73929022	+	Novel	4.99219	-0.403793	0.256173	-1.57625	0.114968	0.326804
rXLOC_027568	15	33434873	33436410	-	Novel	4.33371	-0.44452	0.281906	-1.57684	0.114832	0.326804
rXLOC_027616	15	33551674	33553191	-	Novel	3.17895	-0.497107	0.31514	-1.57742	0.1147	0.326804
rXLOC_030561	20	63171741	63172539	+	Novel	4.88347	-0.394609	0.250288	-1.57662	0.114884	0.326804
rXLOC_043722	29	2652020	2652820	-	Novel	15.1789	0.27099	0.171969	1.5758	0.115071	0.326804
rXLOC_040980	27	5057438	5062595	+	Novel	3.90352	0.55428	0.351996	1.57467	0.115332	0.327326
rXLOC_005727	3	110824265	110824787	+	Novel	3.61797	0.45448	0.28886	1.57336	0.115636	0.327753
rXLOC_043189	29	1340232	1340520	+	Novel	2.67842	-0.52039	0.330689	-1.57365	0.115568	0.327753
rXLOC_043012	28	43291966	43293470	-	Novel	2.93183	0.59784	0.380166	1.57257	0.115818	0.328047
rXLOC_006473	4	115895834	115896376	+	Novel	5.60345	0.51775	0.329343	1.57207	0.115935	0.32816
rXLOC_029326	18	45033515	45035477	+	Novel	10.3286	0.332313	0.211571	1.57069	0.116254	0.328843
rXLOC_025274	14	8942324	8942712	+	Novel	2.08584	-0.622291	0.39653	-1.56934	0.116569	0.329076
rXLOC_029149	18	11142769	11148256	+	Novel	55.1098	-0.320881	0.204459	-1.56941	0.116552	0.329076
rXLOC_032492	23	51914369	51914589	+	Novel	3.29919	0.49533	0.315499	1.56999	0.116417	0.329076
rXLOC_004930	3	58743807	58744976	+	Novel	3.26884	0.568222	0.362222	1.56871	0.116715	0.32927
rXLOC_026315	15	23909762	23910392	+	Novel	2.32065	-0.571507	0.364482	-1.568	0.116881	0.329301
rXLOC_043116	29	1299442	1299829	+	Novel	3.42384	-0.447421	0.285324	-1.56811	0.116854	0.329301
rXLOC_007147	7	92785497	92785886	+	Novel	3.06917	-0.477216	0.30455	-1.56695	0.117125	0.32977
rXLOC_040550	26	38054976	38113876	-	Novel	5.57921	0.540125	0.345131	1.56498	0.117587	0.330849
rXLOC_008819	8	2182759	2185699	+	Novel	2.90694	-0.523269	0.334692	-1.56344	0.11795	0.331603
rXLOC_011691	9	26494298	26495079	-	Novel	4.33552	0.431351	0.275945	1.56318	0.118011	0.331603
rXLOC_014708	11	60760717	60765983	+	Novel	3.99545	0.408905	0.261673	1.56265	0.118134	0.331729
rXLOC_030673	20	63884148	63884419	+	Novel	6.72319	-0.437576	0.280198	-1.56167	0.118367	0.332162
rXLOC_029400	18	6455777	6459530	-	Novel	4.53127	-0.465085	0.29799	-1.56074	0.118585	0.332556
rXLOC_003734	2	72929237	72931613	+	Novel	4.39268	-0.405029	0.259853	-1.55869	0.119071	0.333697
rXLOC_028318	17	52435303	52437130	-	Novel	14.2621	-0.271597	0.174449	-1.55689	0.119497	0.334672
rXLOC_025364	14	12255097	12257371	+	Novel	21.2975	0.246509	0.158441	1.55584	0.119745	0.334924
rXLOC_036214	25	11852559	11857703	+	Novel	6.75711	-0.358941	0.230676	-1.55604	0.119699	0.334924
rXLOC_034458	24	4218885	4219229	-	Novel	2.09418	0.576558	0.370661	1.55549	0.11983	0.334939
rXLOC_024839	23	45258649	45260490	-	NONBTAG009769.2	13.6128	-0.295469	0.190144	-1.55392	0.120203	0.335541
rXLOC_029150	18	11148348	11149767	+	Novel	12.3621	-0.330295	0.212545	-1.554	0.120184	0.335541
rXLOC_010746	9	67989911	67990315	+	Novel	7.84061	-0.429581	0.276917	-1.5513	0.12083	0.337068
rXLOC_006448	4	78105056	78114401	+	Novel	3.35048	0.544183	0.350887	1.55088	0.12093	0.337127
rXLOC_013819	9	104760287	104760910	-	Novel	2.23646	0.538935	0.348205	1.54775	0.121682	0.339001
rXLOC_004850	2	135720428	135720800	-	Novel	12.6896	0.311189	0.201102	1.54742	0.121763	0.339002
rXLOC_025197	14	8939105	8939311	+	Novel	3.78726	0.479031	0.309643	1.54704	0.121852	0.339029
rXLOC_025850	14	23647916	23648175	-	Novel	4.10336	-0.459141	0.296867	-1.54662	0.121954	0.339091
rXLOC_025394	14	29286961	29290009	+	Novel	7.91996	0.320143	0.207113	1.54574	0.122168	0.339461
rXLOC_009896	8	64954737	64958064	-	Novel	5.086	-0.451927	0.292462	-1.54525	0.122285	0.339566
rXLOC_018428	12	34862373	34867141	+	Novel	2.95095	-0.487353	0.315505	-1.54468	0.122425	0.33973
rXLOC_019459	12	13720941	13721343	-	Novel	16.5367	-0.296153	0.191813	-1.54397	0.122595	0.339981
rXLOC_024613	13	35922131	35974200	-	Novel	3.11674	-0.468751	0.303861	-1.54265	0.122916	0.34052
rXLOC_041141	27	33726163	33726489	+	Novel	7.87055	-0.337242	0.218632	-1.54251	0.12295	0.34052
rXLOC_042971	28	41063842	41256155	-	Novel	108.683	-0.289031	0.187454	-1.54188	0.123103	0.340721
rXLOC_022621	13	18913706	18914118	+	Novel	7.39248	0.418865	0.271969	1.54012	0.123531	0.341683
rXLOC_017550	11	95921664	95922374	-	Novel	3.86354	-0.423565	0.275301	-1.53855	0.123914	0.342297
rXLOC_042654	28	34934328	34935091	+	Novel	30.4614	0.219423	0.142596	1.53877	0.123861	0.342297
rXLOC_040339	26	36655393	36656052	+	Novel	2.34088	-0.527541	0.343647	-1.53513	0.124752	0.344164
rXLOC_042982	28	41181050	41182051	-	Novel	15.2148	-0.362905	0.236383	-1.53524	0.124724	0.344164
rXLOC_020243	12	46434299	46435976	-	Novel	7.86454	-0.476432	0.310559	-1.53411	0.125003	0.344631
rXLOC_019740	12	14817527	14818349	-	Novel	4.51863	-0.489027	0.319124	-1.5324	0.125423	0.345566
rXLOC_013766	9	102079863	102080305	-	Novel	13.8976	0.263258	0.171922	1.53126	0.125705	0.346118
rXLOC_001207	1	644858	649339	-	Novel	10.0889	-0.2876	0.188091	-1.52905	0.126253	0.346949
rXLOC_006280	3	110990751	110992021	-	Novel	2.35562	-0.517444	0.338274	-1.52966	0.126101	0.346949
rXLOC_010736	9	67968795	67969007	+	Novel	10.5003	-0.328889	0.21509	-1.52908	0.126245	0.346949
rXLOC_002030	1	148846836	148850661	-	Novel	7.94888	-0.400373	0.262221	-1.52685	0.126798	0.347322
rXLOC_003801	2	111357601	111358281	+	Novel	10.7632	-0.317492	0.207938	-1.52686	0.126797	0.347322
rXLOC_012234	9	44103810	44104327	-	Novel	6.51528	0.351331	0.230017	1.52742	0.126658	0.347322
rXLOC_017638	19	9798918	9799131	-	NONBTAG006544.2	7437.89	0.33685	0.220478	1.52782	0.126558	0.347322
rXLOC_042350	27	24076613	24077084	-	Novel	7.85078	0.415648	0.272121	1.52744	0.126653	0.347322
rXLOC_000249	1	22733377	22735988	+	Novel	1.8333	-0.591669	0.387623	-1.5264	0.12691	0.347406
rXLOC_019542	12	13731614	13732397	-	Novel	6.05983	-0.363508	0.238281	-1.52555	0.127123	0.347539
rXLOC_042183	27	6820475	6822075	-	Novel	79.1199	0.249595	0.163593	1.52571	0.127082	0.347539
rXLOC_029729	18	32936657	32937131	-	Novel	5.76047	-0.381461	0.250186	-1.52471	0.127331	0.347886
rXLOC_029144	18	10586247	10586599	+	Novel	37.1894	-0.300479	0.197234	-1.52347	0.127642	0.34851
rXLOC_040511	26	42724081	42733894	+	Novel	2.17838	-0.57678	0.378893	-1.52228	0.12794	0.3491
rXLOC_030712	20	64057242	64058236	+	Novel	2.31405	-0.508076	0.334141	-1.52054	0.128375	0.350029
rXLOC_046096	X	119925332	119928418	-	Novel	3.03075	-0.459506	0.302255	-1.52026	0.128446	0.350029
rXLOC_000156	1	21599473	21601336	+	Novel	41.157	0.248102	0.16333	1.51902	0.128757	0.350427
rXLOC_042920	28	37322994	37395361	+	Novel	8.27404	-0.377387	0.24842	-1.51915	0.128725	0.350427
rXLOC_043880	29	25798641	25803458	-	Novel	9.91704	-0.381586	0.25126	-1.51869	0.128841	0.35043
rXLOC_040706	26	42029860	42032719	-	Novel	1.31442	0.652154	0.429625	1.51796	0.129024	0.350705
rXLOC_027649	16	27078567	27080266	+	Novel	4.12974	-0.428793	0.282671	-1.51693	0.129284	0.351185
rXLOC_019016	12	13680718	13681223	-	Novel	4.34948	0.409743	0.270224	1.51631	0.129442	0.351389
rXLOC_011704	9	27602258	27607992	-	Novel	5.09608	-0.383907	0.25331	-1.51556	0.12963	0.351451
rXLOC_034000	24	57929144	57929427	+	Novel	13.8098	-0.262873	0.173417	-1.51584	0.129559	0.351451
rXLOC_001987	1	147479220	147483199	-	Novel	4.07818	0.501303	0.331	1.51451	0.129896	0.351784
rXLOC_006498	4	77302219	77302761	-	Novel	3.9252	0.608826	0.402019	1.51442	0.129919	0.351784
rXLOC_045052	X	130430727	130432457	+	Novel	7.30803	-0.369665	0.244256	-1.51343	0.13017	0.35224
rXLOC_019790	12	31386872	31387402	-	Novel	4.04211	0.572102	0.380074	1.50524	0.132263	0.357219
rXLOC_034080	24	58453869	58454444	+	Novel	3.10515	0.493761	0.327941	1.50564	0.13216	0.357219
rXLOC_041582	27	44184892	44185314	+	Novel	3.17715	-0.453599	0.30132	-1.50537	0.132228	0.357219
rXLOC_008119	7	95781447	95781917	-	Novel	31.2582	0.188042	0.124976	1.50463	0.132418	0.357412
rXLOC_025387	14	29156760	29252306	+	Novel	4.60415	0.408861	0.272059	1.50284	0.13288	0.358429
rXLOC_009895	8	64948402	64951814	-	Novel	2.91563	-0.508245	0.338349	-1.50213	0.133063	0.358695
rXLOC_012735	9	70075421	70075887	-	Novel	3.79387	0.436747	0.291081	1.50043	0.133504	0.35958
rXLOC_024799	13	70560987	70561499	-	Novel	13.8328	-0.270911	0.180582	-1.50021	0.133561	0.35958
rXLOC_011675	9	93087360	93089788	+	Novel	6.40596	-0.36803	0.245529	-1.49892	0.133893	0.360246
rXLOC_006494	4	77135008	77136089	-	Novel	11.0896	0.297909	0.198879	1.49794	0.134149	0.360705
rXLOC_005143	3	60318397	60320606	+	Novel	2.8314	-0.531111	0.354955	-1.49628	0.134581	0.360954
rXLOC_006752	6	118444673	118447004	+	Novel	3.15656	-0.471587	0.315051	-1.49686	0.13443	0.360954
rXLOC_024094	13	61066092	61066945	+	Novel	2.36829	-0.517292	0.345568	-1.49693	0.134411	0.360954
rXLOC_040143	26	36270594	36271056	+	Novel	1.74471	0.581492	0.388575	1.49647	0.13453	0.360954
rXLOC_018431	12	48058156	48058716	+	Novel	4.27759	-0.394107	0.263655	-1.49478	0.134971	0.361333
rXLOC_019544	12	13732548	13733250	-	Novel	6.97271	-0.340188	0.227588	-1.49476	0.134978	0.361333
rXLOC_022283	13	18893394	18894107	+	Novel	2.06295	-0.554458	0.370934	-1.49476	0.134976	0.361333
rXLOC_030654	20	63844295	63845522	+	Novel	2.29304	-0.534297	0.357712	-1.49365	0.135267	0.361747
rXLOC_042963	28	42050955	42051463	+	Novel	146.922	-0.292739	0.196007	-1.49351	0.135303	0.361747
rXLOC_029143	18	10585650	10586094	+	Novel	9.59234	-0.346209	0.231916	-1.49282	0.135484	0.362001
rXLOC_001997	1	147662432	147663640	-	Novel	2.6649	0.538758	0.360993	1.49243	0.135586	0.362045
rXLOC_025398	14	29299130	29302535	+	Novel	10.361	0.297951	0.199829	1.49103	0.135953	0.36259
rXLOC_027604	15	33535578	33536688	-	Novel	4.4564	0.458561	0.307552	1.491	0.135961	0.36259
rXLOC_009284	8	66095546	66096443	+	Novel	9.39588	-0.288908	0.194012	-1.48912	0.136456	0.363683
rXLOC_041041	27	25496901	25498946	+	Novel	3.71808	0.409208	0.274878	1.48869	0.136569	0.363755
rXLOC_006303	3	117145569	117148577	-	Novel	10.4636	-0.357452	0.240241	-1.48789	0.136781	0.36402
rXLOC_029158	18	11161252	11161867	+	Novel	8.5861	-0.343418	0.230844	-1.48766	0.13684	0.36402
rXLOC_000042	1	322558	323249	+	Novel	5.96777	0.371799	0.250031	1.48701	0.137011	0.364119
rXLOC_006748	6	118350020	118352068	+	Novel	3.41949	0.427291	0.287376	1.48687	0.137049	0.364119
rXLOC_025895	15	23846520	23847016	+	Novel	10.1168	-0.291089	0.19625	-1.48326	0.138006	0.366434
rXLOC_042961	28	42049347	42049796	+	Novel	20.5316	-0.310464	0.209368	-1.48286	0.138111	0.366483
rXLOC_043054	28	43299567	43300581	-	Novel	4.5726	-0.377292	0.254508	-1.48243	0.138225	0.366556
rXLOC_040964	26	49585751	49586757	-	Novel	5.21364	0.453808	0.306358	1.4813	0.138527	0.367126
rXLOC_006332	4	50747774	50748453	+	Novel	6.14349	-0.419567	0.283361	-1.48068	0.138692	0.367334
rXLOC_005331	3	73221898	73228853	+	Novel	3.83492	0.440385	0.297574	1.47992	0.138896	0.367564
rXLOC_041065	27	30478221	30482343	+	Novel	2.271	-0.527471	0.35647	-1.47971	0.138952	0.367564
rXLOC_044379	X	8060319	8097923	+	Novel	7.32201	0.472881	0.319778	1.47878	0.139199	0.367989
rXLOC_042947	28	42023581	42023861	+	Novel	17.223	-0.365183	0.247105	-1.47784	0.139449	0.368421
rXLOC_024760	13	62056873	62058930	-	Novel	2.52115	-0.531567	0.36	-1.47657	0.13979	0.369091
rXLOC_025136	14	8928618	8929141	+	Novel	3.07394	-0.440781	0.298682	-1.47575	0.14001	0.369443
rXLOC_002191	1	156323453	156328972	-	Novel	115.039	0.165186	0.112036	1.47441	0.140371	0.369974
rXLOC_029018	18	5415005	5415272	+	Novel	6.30572	-0.351406	0.238346	-1.47436	0.140386	0.369974
rXLOC_027507	15	57807544	57810670	+	Novel	10.6183	0.297704	0.202158	1.47263	0.140851	0.370738
rXLOC_029329	18	46202879	46205668	+	Novel	20.8453	0.213885	0.145225	1.47279	0.140808	0.370738
rXLOC_003689	2	71961894	71963316	+	Novel	33.067	0.217834	0.147959	1.47226	0.140952	0.370774
rXLOC_040281	26	36448999	36449328	+	Novel	8.58983	0.321186	0.218365	1.47087	0.141327	0.371531
rXLOC_028378	17	62174712	62177138	-	Novel	2.58866	-0.503794	0.342799	-1.46965	0.141656	0.372166
rXLOC_006927	7	68146729	68151876	+	Novel	1.81719	0.54043	0.368265	1.4675	0.14224	0.37344
rXLOC_042999	28	42553297	42554315	-	Novel	5.12047	0.521576	0.355487	1.46722	0.142317	0.37344
rXLOC_018304	12	34443345	34445431	+	Novel	3.68426	0.451351	0.308104	1.46493	0.142939	0.374147
rXLOC_040293	26	36465138	36466976	+	Novel	4.78185	0.364652	0.248826	1.46549	0.142788	0.374147
rXLOC_044643	X	37447011	37449136	+	Novel	2.8015	0.44471	0.303548	1.46504	0.142909	0.374147
rXLOC_046240	X	120493121	120502423	-	Novel	9.5393	-0.369955	0.252432	-1.46556	0.142768	0.374147
rXLOC_015251	11	23817020	23820966	-	Novel	14.7078	0.264257	0.180652	1.46279	0.143525	0.374523
rXLOC_020732	12	48288810	48292218	-	Novel	5.70799	-0.34907	0.23846	-1.46385	0.143234	0.374523
rXLOC_021068	12	65366373	65371570	-	Novel	2.00265	0.549912	0.375874	1.46302	0.143461	0.374523
rXLOC_025837	14	13595541	13596608	-	Novel	6.76529	-0.323402	0.221073	-1.46288	0.143502	0.374523
rXLOC_046584	X	146046447	146047850	-	Novel	4.59973	0.398965	0.272628	1.4634	0.143357	0.374523
rXLOC_009943	8	65302971	65303727	-	Novel	3.0725	0.457043	0.312815	1.46106	0.143998	0.375528
rXLOC_002175	1	156288092	156293396	-	Novel	85.1053	0.230628	0.15795	1.46013	0.144254	0.375964
rXLOC_013410	9	70105393	70105743	-	Novel	2.87722	-0.459453	0.315027	-1.45846	0.144715	0.376703
rXLOC_029025	18	5431938	5432846	+	Novel	5.38266	-0.360632	0.247269	-1.45846	0.144713	0.376703
rXLOC_013805	9	102109438	102110386	-	Novel	6.3447	0.343241	0.23544	1.45787	0.144876	0.37689
rXLOC_025704	14	13406411	13409563	-	Novel	4.8119	0.405701	0.278403	1.45724	0.145049	0.37711
rXLOC_034495	24	33016882	33017135	-	Novel	14.6341	-0.258567	0.177742	-1.45473	0.145743	0.378682
rXLOC_027701	16	79659366	79663074	-	Novel	7.67157	0.331604	0.228012	1.45433	0.145856	0.378743
rXLOC_046055	X	119831660	119833850	-	Novel	2.14171	-0.493802	0.340376	-1.45075	0.146849	0.381088
rXLOC_026289	15	23881515	23881767	+	Novel	7.9926	-0.326847	0.225911	-1.4468	0.147954	0.383254
rXLOC_029132	18	8149000	8149666	+	Novel	6.38453	-0.369963	0.255612	-1.44736	0.147796	0.383254
rXLOC_038810	26	33414694	33414964	+	Novel	8.19079	0.311315	0.215174	1.4468	0.147952	0.383254
rXLOC_002155	1	156241321	156241524	-	Novel	6.48603	0.324127	0.224133	1.44614	0.148139	0.383499
rXLOC_041181	27	44090583	44092364	+	Novel	3.54421	-0.398096	0.275405	-1.44549	0.14832	0.383733
rXLOC_033602	24	57877167	57877386	+	Novel	3.23822	-0.470738	0.326126	-1.44342	0.148901	0.385001
rXLOC_046203	X	120241012	120243247	-	Novel	2.99036	-0.444537	0.308122	-1.44273	0.149096	0.385271
rXLOC_040549	26	37566147	37568952	-	Novel	3.49736	0.511951	0.355083	1.44178	0.149365	0.385731
rXLOC_039211	26	33569911	33570233	+	Novel	9.56981	0.29323	0.203451	1.44128	0.149506	0.38586
rXLOC_017853	11	105522404	105522869	-	Novel	2.31538	0.484691	0.336684	1.4396	0.149981	0.386719
rXLOC_025363	14	12199817	12202527	+	Novel	9.54982	0.359888	0.250017	1.43946	0.150021	0.386719
rXLOC_027683	16	27337348	27339005	-	Novel	5.65024	0.430484	0.299257	1.43851	0.15029	0.386942
rXLOC_033045	23	46928901	46930891	-	Novel	2.95795	-0.46003	0.319774	-1.43861	0.150262	0.386942
rXLOC_018616	12	56008444	56011227	+	Novel	10.5396	0.302281	0.210618	1.43521	0.151228	0.388885
rXLOC_028399	17	68563994	68564506	-	Novel	4.12077	0.398851	0.277887	1.4353	0.151201	0.388885
rXLOC_019715	12	13949606	13951088	-	Novel	4.41156	-0.50431	0.351474	-1.43484	0.151332	0.388916
rXLOC_043654	29	17687643	17688490	+	Novel	5.44629	-0.373036	0.260191	-1.4337	0.151657	0.389517
rXLOC_044365	X	7920728	7921609	+	Novel	31.0218	0.160833	0.112208	1.43334	0.15176	0.389545
rXLOC_021838	13	17953391	17953844	+	Novel	2.56336	0.528493	0.368943	1.43245	0.152015	0.389963
rXLOC_030756	20	5972760	5975842	-	Novel	4.17214	0.433021	0.302702	1.43052	0.152568	0.391049
rXLOC_035166	24	59049280	59049743	-	Novel	3.04834	0.459686	0.321385	1.43033	0.152622	0.391049
rXLOC_009587	8	8107231	8110667	-	Novel	7.01918	-0.468523	0.32846	-1.42642	0.153746	0.393501
rXLOC_040120	26	36260629	36261322	+	Novel	1.55548	0.550151	0.385703	1.42636	0.153765	0.393501
rXLOC_008937	8	62122499	62123526	+	Novel	11.9146	-0.278885	0.195578	-1.42595	0.153883	0.393565
rXLOC_029145	18	10604762	10605024	+	Novel	10.0883	-0.31826	0.223326	-1.42509	0.15413	0.39396
rXLOC_004416	2	60812154	60909296	-	Novel	3.86897	-0.386118	0.271023	-1.42467	0.154254	0.394039
rXLOC_020691	12	46538890	46540350	-	Novel	2.89567	0.447021	0.313954	1.42384	0.154492	0.39441
rXLOC_024090	13	61064047	61064486	+	Novel	11.3229	-0.310319	0.218074	-1.423	0.154737	0.394798
rXLOC_043861	29	18111306	18115304	-	Novel	12.7849	-0.267124	0.187765	-1.42265	0.154837	0.394815
rXLOC_006462	4	78136070	78136315	+	Novel	14.0694	0.418645	0.294341	1.42231	0.154936	0.39483
rXLOC_006337	4	50835609	50837254	+	Novel	2.83743	-0.430158	0.302811	-1.42055	0.155447	0.394965
rXLOC_007510	7	91739999	91743214	-	Novel	28.2192	0.23057	0.162321	1.42045	0.155476	0.394965
rXLOC_014733	11	74879377	74880093	+	Novel	3.89997	0.390693	0.275161	1.41987	0.155644	0.394965
rXLOC_016043	11	68327671	68328077	-	Novel	4.0479	0.432888	0.305011	1.41925	0.155825	0.394965
rXLOC_019218	12	13707794	13708639	-	Novel	2.1128	0.508181	0.358052	1.41929	0.155813	0.394965
rXLOC_027556	15	33427010	33428243	-	Novel	4.81224	0.414371	0.291624	1.42091	0.155344	0.394965
rXLOC_029954	19	25618274	25618486	+	Novel	18.0412	-0.260479	0.183533	-1.41925	0.155826	0.394965
rXLOC_032417	23	50193543	50195903	+	Novel	2.04234	0.551698	0.388373	1.42054	0.155451	0.394965
rXLOC_043181	29	1330293	1330696	+	Novel	4.16053	-0.388725	0.273714	-1.42018	0.155554	0.394965
rXLOC_026813	15	23926593	23927537	+	Novel	22.6061	-0.195349	0.137772	-1.41792	0.156215	0.395714
rXLOC_016385	11	80856165	80856708	-	Novel	5.02458	0.344531	0.243132	1.41705	0.156467	0.396116
rXLOC_021169	12	87251505	87555361	-	Novel	2.36001	-0.563391	0.397833	-1.41615	0.156732	0.396549
rXLOC_000950	1	133615563	133615863	+	Novel	7.98248	0.28813	0.203619	1.41505	0.157055	0.39713
rXLOC_019021	12	13685078	13685484	-	Novel	14.3138	0.279654	0.197926	1.41293	0.157677	0.397992
rXLOC_024751	13	60393468	60396869	-	Novel	15.9565	-0.301205	0.213168	-1.413	0.157657	0.397992
rXLOC_042977	28	41164357	41165641	-	Novel	19.5197	-0.294302	0.208288	-1.41296	0.157669	0.397992
rXLOC_008931	8	62119757	62120888	+	Novel	78.9358	-0.249022	0.176406	-1.41164	0.158055	0.398709
rXLOC_042994	28	42541511	42543018	-	Novel	5.36814	0.501477	0.355356	1.4112	0.158186	0.398803
rXLOC_041074	27	33562645	33563760	+	Novel	4.67228	-0.400472	0.283873	-1.41074	0.158321	0.398904
rXLOC_026292	15	23887286	23906927	+	Novel	7.53065	-0.362666	0.25733	-1.40934	0.158734	0.399709
rXLOC_002186	1	156316389	156316702	-	Novel	5.73407	-0.365339	0.259534	-1.40767	0.159227	0.400475
rXLOC_005220	3	73130964	73133768	+	Novel	341.317	0.320063	0.22736	1.40774	0.159209	0.400475
rXLOC_040963	26	49582754	49584003	-	Novel	3.35967	0.460621	0.327519	1.4064	0.159607	0.400965
rXLOC_043081	29	1282617	1283536	+	Novel	4.24969	-0.454539	0.323198	-1.40638	0.159611	0.400965
rXLOC_045054	X	130433549	130434521	+	Novel	4.05159	-0.384627	0.273613	-1.40573	0.159803	0.40121
rXLOC_040265	26	36400405	36400744	+	Novel	5.98021	0.334122	0.2378	1.40505	0.160006	0.40148
rXLOC_030409	19	55295123	55295643	-	Novel	3.11707	-0.419915	0.299236	-1.40329	0.16053	0.401897
rXLOC_030893	20	69713540	69717915	-	Novel	6.09747	-0.344747	0.245619	-1.40358	0.160443	0.401897
rXLOC_032487	23	51903120	51904281	+	Novel	6.72349	0.35271	0.251357	1.40322	0.16055	0.401897
rXLOC_044352	X	7905019	7905423	+	Novel	17.1455	0.218109	0.155402	1.40352	0.160463	0.401897
rXLOC_008333	7	95947050	95948586	-	Novel	4.50544	-0.4339	0.30946	-1.40212	0.16088	0.402154
rXLOC_040516	26	46761029	46761287	+	Novel	2.07716	0.531033	0.378788	1.40193	0.160937	0.402154
rXLOC_046308	X	121029895	121033009	-	Novel	5.53102	-0.376265	0.268332	-1.40223	0.160845	0.402154
rXLOC_043072	29	1279835	1280947	+	Novel	7.08773	-0.36063	0.257382	-1.40114	0.161171	0.4025
rXLOC_009602	8	9922355	9924226	-	Novel	2.33752	-0.510134	0.364428	-1.39982	0.161567	0.402768
rXLOC_040306	26	36504938	36505318	+	Novel	15.278	0.220968	0.157797	1.40034	0.161413	0.402768
rXLOC_043884	29	26016871	26018383	-	Novel	16.2611	-0.243331	0.173836	-1.39978	0.16158	0.402768
rXLOC_044081	29	32457038	32457427	-	Novel	4.69462	-0.393155	0.280922	-1.39952	0.161658	0.402768
rXLOC_006471	4	83532251	83532509	+	Novel	24.4797	0.400935	0.287164	1.39619	0.162657	0.404326
rXLOC_010128	9	9740309	9741981	+	Novel	10.3865	0.285564	0.204474	1.39658	0.16254	0.404326
rXLOC_028360	17	57349697	57350323	-	Novel	4.27182	-0.396088	0.283623	-1.39653	0.162555	0.404326
rXLOC_032501	23	35927846	35931210	-	Novel	37.3095	0.308529	0.220983	1.39617	0.162664	0.404326
rXLOC_014936	11	6094561	6095233	-	Novel	5.67543	-0.362605	0.260106	-1.39407	0.163297	0.405434
rXLOC_030720	20	64080361	64080920	+	Novel	8.10616	0.298535	0.214149	1.39405	0.163301	0.405434
rXLOC_011703	9	27585768	27591878	-	Novel	17.418	-0.246962	0.177218	-1.39355	0.163454	0.405477
rXLOC_046566	X	145686511	145693532	-	Novel	5.84933	-0.358112	0.257012	-1.39336	0.16351	0.405477
rXLOC_010111	8	71205596	71206023	-	Novel	23.5337	-0.235895	0.169342	-1.39301	0.163616	0.405504
rXLOC_040978	27	277193	278331	+	Novel	4.80626	0.391267	0.281128	1.39177	0.163991	0.40602
rXLOC_042962	28	42050064	42050470	+	Novel	59.644	-0.272635	0.195902	-1.39169	0.164016	0.40602
rXLOC_025587	14	83860917	83866068	+	Novel	5.54697	0.342513	0.246248	1.39093	0.164247	0.406356
rXLOC_029094	18	5440129	5440854	+	Novel	34.8158	-0.205256	0.147642	-1.39022	0.164462	0.406437
rXLOC_031676	23	32596454	32597410	+	Novel	2.98046	0.436023	0.313642	1.39019	0.164471	0.406437
rXLOC_017549	11	95731108	95732302	-	Novel	32.9647	-0.198658	0.142939	-1.38981	0.164586	0.406483
rXLOC_027550	15	33415228	33415845	-	Novel	5.20348	0.337262	0.242821	1.38893	0.164854	0.406817
rXLOC_043361	29	16668800	16669261	+	Novel	2.28732	-0.455723	0.328156	-1.38874	0.164913	0.406817
rXLOC_026299	15	23905823	23955310	+	Novel	2.1319	-0.530598	0.382162	-1.38841	0.165012	0.406826
rXLOC_006663	5	120110937	120114871	+	Novel	1.94201	-0.530102	0.381896	-1.38808	0.165113	0.406837
rXLOC_030803	20	47701770	47707490	-	Novel	6.73051	0.316089	0.228052	1.38604	0.165735	0.408133
rXLOC_011275	9	71041419	71042583	+	Novel	5.08435	0.335642	0.242349	1.38495	0.166068	0.408716
rXLOC_019839	12	31965932	31966706	-	Novel	5.75548	0.336483	0.243092	1.38418	0.166304	0.409059
rXLOC_025413	14	29687006	29687636	+	Novel	3.98657	-0.38817	0.280517	-1.38376	0.166431	0.409134
rXLOC_018274	11	105528819	105530437	-	Novel	3.74578	-0.370489	0.267926	-1.38281	0.166724	0.409619
rXLOC_006649	5	117052941	117054270	+	Novel	31.6628	-0.218781	0.158302	-1.38205	0.166956	0.409714
rXLOC_011698	9	27162423	27168113	-	Novel	27.768	-0.231875	0.167776	-1.38205	0.166956	0.409714
rXLOC_000252	1	22741925	22747429	+	Novel	4.38842	-0.468279	0.339323	-1.38004	0.167574	0.410755
rXLOC_037281	25	7798840	7801061	-	Novel	2.90928	-0.510517	0.369913	-1.3801	0.167556	0.410755
rXLOC_000679	1	80004504	80010382	+	NONBTAG000604.2	2.20763	-0.57263	0.41529	-1.37887	0.167935	0.411401
rXLOC_011733	9	44022208	44022827	-	Novel	4.38765	-0.355326	0.258028	-1.37708	0.168487	0.412515
rXLOC_030884	20	63015335	63015614	-	Novel	3.04943	-0.417383	0.303212	-1.37654	0.168655	0.41269
rXLOC_030869	20	47713087	47714689	-	Novel	5.87875	-0.388388	0.282639	-1.37415	0.169395	0.414262
rXLOC_006324	3	120326654	120330965	-	Novel	4.20487	-0.359908	0.262241	-1.37243	0.169929	0.415194
rXLOC_027531	15	33361897	33362202	-	Novel	15.4705	0.221095	0.161113	1.37229	0.169972	0.415194
rXLOC_009278	8	64296366	64299814	+	Novel	35.1684	-0.20822	0.151843	-1.37128	0.170287	0.415246
rXLOC_027494	15	24035873	24036141	+	Novel	7.48752	0.326855	0.238349	1.37133	0.170273	0.415246
rXLOC_040671	26	41542836	41546283	-	Novel	36.5438	0.285452	0.208157	1.37133	0.170273	0.415246
rXLOC_012471	9	66076224	66079950	-	Novel	3.01146	0.420046	0.306782	1.3692	0.170936	0.416589
rXLOC_042439	27	24084905	24085857	-	Novel	7.73154	0.266182	0.194483	1.36866	0.171104	0.416759
rXLOC_002157	1	156250857	156251140	-	Novel	8.29815	0.292249	0.213704	1.36754	0.171456	0.417376
rXLOC_013767	9	102081740	102082277	-	Novel	4.04612	0.399994	0.292571	1.36717	0.171571	0.417418
rXLOC_006479	4	119374142	119388537	+	Novel	16.6147	0.37785	0.276534	1.36638	0.17182	0.417784
rXLOC_027563	15	33428309	33428761	-	Novel	5.80212	-0.34301	0.251193	-1.36552	0.172089	0.418197
rXLOC_027417	15	23941882	23942168	+	Novel	6.34849	-0.5371	0.393702	-1.36423	0.172495	0.418226
rXLOC_030703	20	64000094	64000409	+	Novel	5.1049	0.331751	0.243106	1.36463	0.172369	0.418226
rXLOC_032584	23	36215147	36215634	-	Novel	2.97661	-0.483705	0.354515	-1.36441	0.172438	0.418226
rXLOC_044078	29	32449927	32450455	-	Novel	3.08989	-0.447782	0.328131	-1.36464	0.172365	0.418226
rXLOC_008381	7	96496536	96497736	-	Novel	2.83073	-0.461476	0.338436	-1.36356	0.172707	0.418448
rXLOC_040067	26	36245538	36252268	+	Novel	1.62926	0.530743	0.389303	1.36331	0.172784	0.418448
rXLOC_006700	6	118203445	118203922	+	Novel	95.2681	-0.172802	0.1268	-1.36279	0.172949	0.418479
rXLOC_030558	20	25803929	25804874	+	Novel	9.25359	-0.268434	0.196994	-1.36265	0.172993	0.418479
rXLOC_001067	1	147050909	147053051	+	Novel	3.57998	-0.390953	0.286986	-1.36227	0.173112	0.418526
rXLOC_014805	11	78558252	78558816	+	Novel	12.8584	0.294379	0.216214	1.36152	0.173351	0.418866
rXLOC_042933	28	41779538	41781082	+	Novel	12.8894	-0.330172	0.242625	-1.36083	0.173566	0.419147
rXLOC_031557	21	37072218	37078820	-	Novel	3.87031	-0.418563	0.307782	-1.35993	0.173852	0.419598
rXLOC_003422	2	31612994	31613387	+	Novel	3.38615	0.496816	0.365957	1.35758	0.174596	0.420946
rXLOC_004800	2	135702129	135702553	-	Novel	50.2418	-0.12486	0.0919746	-1.35754	0.174609	0.420946
rXLOC_020224	12	32148792	32150581	-	Novel	3.52706	-0.424346	0.312724	-1.35693	0.174803	0.421174
rXLOC_027612	15	33546924	33548232	-	Novel	33.4029	0.309524	0.228336	1.35556	0.175238	0.421768
rXLOC_028275	17	36188750	36188982	-	Novel	2.8162	0.419072	0.309157	1.35553	0.175248	0.421768
rXLOC_044354	X	7907814	7908098	+	Novel	11.8612	0.233563	0.172387	1.35487	0.175458	0.422035
rXLOC_027519	15	23382046	23387608	-	Novel	6.29359	0.328506	0.242572	1.35426	0.175653	0.422264
rXLOC_011749	9	44086217	44086597	-	Novel	2.30255	-0.476039	0.351673	-1.35364	0.175851	0.422279
rXLOC_029134	18	8153336	8154770	+	Novel	7.94692	-0.311501	0.230279	-1.35271	0.176149	0.422279
rXLOC_030700	20	63994066	63995618	+	Novel	4.47229	0.336479	0.248638	1.35329	0.175964	0.422279
rXLOC_035171	24	59049993	59050634	-	Novel	4.48932	0.414272	0.30616	1.35312	0.176016	0.422279
rXLOC_046334	X	121077017	121079752	-	Novel	4.42979	-0.409524	0.302749	-1.35268	0.176157	0.422279
rXLOC_028420	17	68597819	68599870	-	Novel	8.38331	0.332431	0.246051	1.35106	0.176675	0.423042
rXLOC_042450	27	26212055	26215499	-	Novel	6.40886	0.420897	0.311499	1.3512	0.176631	0.423042
rXLOC_042981	28	41179593	41180925	-	Novel	14.8016	-0.299937	0.222147	-1.35017	0.17696	0.423487
rXLOC_014741	11	75678186	75718734	+	Novel	3.42587	0.377895	0.280659	1.34646	0.178155	0.42467
rXLOC_014923	11	6088725	6089345	-	Novel	4.3507	-0.365177	0.271092	-1.34706	0.177961	0.42467
rXLOC_015252	11	23835193	23838099	-	Novel	10.7022	0.241324	0.179213	1.34658	0.178116	0.42467
rXLOC_020227	12	32820944	32823424	-	Novel	7.93285	-0.315531	0.234023	-1.34829	0.177566	0.42467
rXLOC_042980	28	41167245	41168915	-	Novel	11.9107	-0.340542	0.252764	-1.34727	0.177893	0.42467
rXLOC_044363	X	7915715	7916132	+	Novel	18.1645	0.242445	0.180048	1.34655	0.178124	0.42467
rXLOC_046342	X	121093390	121095245	-	Novel	3.1672	-0.475579	0.353029	-1.34714	0.177936	0.42467
rXLOC_042474	27	28228387	28231410	-	Novel	2.87536	0.577608	0.429092	1.34612	0.178264	0.424692
rXLOC_029718	18	32921480	32921705	-	Novel	6.66931	-0.339578	0.252337	-1.34573	0.178389	0.424751
rXLOC_042966	28	45071882	45075479	+	Novel	34.4844	-0.324467	0.241275	-1.3448	0.178688	0.425224
rXLOC_044994	X	120826173	120829712	+	Novel	9.09667	-0.289686	0.215483	-1.34436	0.178833	0.42533
rXLOC_002033	1	148867926	148875666	-	Novel	24.2744	-0.272189	0.202548	-1.34383	0.179004	0.425412
rXLOC_008920	8	62093748	62101279	+	Novel	4.09042	-0.439936	0.327423	-1.34363	0.179068	0.425412
rXLOC_045117	X	137749093	137768655	+	Novel	3.41336	0.379512	0.282721	1.34236	0.179481	0.426153
rXLOC_012702	9	70069907	70070227	-	Novel	8.17572	-0.315557	0.235136	-1.34202	0.179591	0.426176
rXLOC_018183	11	105524726	105526958	-	Novel	4.03174	-0.381613	0.284574	-1.341	0.179922	0.426486
rXLOC_040292	26	36464043	36464749	+	Novel	10.1277	0.240602	0.179395	1.34119	0.17986	0.426486
rXLOC_004143	2	60705171	60705657	-	Novel	3.60228	-0.365713	0.272899	-1.3401	0.180212	0.426935
rXLOC_004254	2	60709371	60709801	-	Novel	5.34999	-0.414086	0.309267	-1.33893	0.180594	0.427363
rXLOC_044463	X	18447445	18451298	+	Novel	4.21301	0.355689	0.265597	1.3392	0.180505	0.427363
rXLOC_038449	26	33402536	33404072	+	Novel	3.24844	0.366774	0.274277	1.33724	0.181144	0.428424
rXLOC_015327	11	23939734	23950043	-	Novel	24.4755	0.295563	0.221309	1.33552	0.181706	0.429514
rXLOC_026929	15	23937755	23938062	+	Novel	5.93753	0.330799	0.248004	1.33384	0.182255	0.430572
rXLOC_000179	1	21723661	21725177	+	Novel	3.10165	0.387286	0.29072	1.33216	0.182807	0.430741
rXLOC_013430	9	70106420	70106952	-	Novel	9.17563	-0.280437	0.210623	-1.33146	0.183037	0.430741
rXLOC_021312	13	7719043	7722700	+	Novel	1.81905	0.500871	0.37618	1.33147	0.183036	0.430741
rXLOC_040230	26	36298563	36298874	+	Novel	4.72275	-0.339599	0.254798	-1.33282	0.182592	0.430741
rXLOC_042475	27	28258481	28262317	-	Novel	3.1438	0.568476	0.426804	1.33194	0.182881	0.430741
rXLOC_045330	X	148516620	148521909	+	Novel	3.05427	-0.45789	0.343814	-1.3318	0.182927	0.430741
rXLOC_046338	X	121086473	121088438	-	Novel	3.12878	-0.434794	0.326533	-1.33155	0.183009	0.430741
rXLOC_032500	23	35909107	35909747	-	Novel	9.18608	0.333836	0.251045	1.32979	0.183588	0.431799
rXLOC_005997	3	115763573	115764160	+	Novel	8.57995	-0.350917	0.263951	-1.32948	0.183691	0.431802
rXLOC_032973	23	45353272	45354002	-	Novel	12.8237	0.22023	0.165809	1.32821	0.184107	0.43254
rXLOC_009275	8	63822065	63824780	+	Novel	17.898	-0.292949	0.220673	-1.32752	0.184336	0.432838
rXLOC_045007	X	124115253	124123278	+	Novel	5.40281	-0.48631	0.366495	-1.32692	0.184535	0.433065
rXLOC_029713	18	22651294	22651517	-	Novel	6.08953	-0.301689	0.227524	-1.32596	0.184851	0.433328
rXLOC_042975	28	41121342	41123868	-	Novel	25.4359	-0.278532	0.210019	-1.32622	0.184766	0.433328
rXLOC_029964	19	54146624	54146977	+	Novel	19.3698	-0.211384	0.159616	-1.32433	0.185393	0.434358
rXLOC_018598	12	55830433	55831226	+	Novel	7.76618	0.284932	0.215307	1.32337	0.185711	0.434863
rXLOC_027662	16	70615017	70615326	+	Novel	2.3438	0.463053	0.349995	1.32303	0.185826	0.434892
rXLOC_009966	8	67919070	67919618	-	Novel	4.20065	0.390803	0.295742	1.32143	0.186357	0.435896
rXLOC_002153	1	156231868	156232616	-	Novel	15.8288	0.212608	0.161205	1.31887	0.187212	0.436214
rXLOC_002168	1	156276518	156278040	-	Novel	22.8333	0.25669	0.194405	1.32039	0.186706	0.436214
rXLOC_014806	11	78925570	78927943	+	Novel	9.14282	0.293697	0.22265	1.3191	0.187136	0.436214
rXLOC_028181	17	59172414	59172683	+	Novel	2.71919	-0.447618	0.339142	-1.31985	0.186884	0.436214
rXLOC_034020	24	58450433	58450676	+	Novel	32.2632	-0.158549	0.120144	-1.31966	0.186949	0.436214
rXLOC_034468	24	4294913	4295623	-	Novel	8.68194	0.286661	0.217354	1.31887	0.187213	0.436214
rXLOC_040967	26	49591219	49592407	-	Novel	4.16535	0.416524	0.315792	1.31898	0.187175	0.436214
rXLOC_006770	6	18611317	18612475	-	Novel	2.2887	-0.445483	0.337914	-1.31833	0.187392	0.43639
rXLOC_010089	8	71023066	71198963	-	Novel	3.51457	0.367197	0.27888	1.31668	0.187945	0.437438
rXLOC_006771	6	18616422	18621491	-	Novel	15.4922	0.271602	0.206359	1.31616	0.18812	0.437606
rXLOC_042186	27	24048798	24057440	-	Novel	2.1549	-0.455821	0.346422	-1.3158	0.188242	0.43765
rXLOC_012616	9	68972386	68973697	-	Novel	6.73976	0.302664	0.230261	1.31444	0.188699	0.438471
rXLOC_006000	3	115765385	115765822	+	Novel	2.94315	-0.478627	0.364849	-1.31185	0.189571	0.440258
rXLOC_000171	1	21704145	21706142	+	Novel	7.51782	-0.285488	0.217791	-1.31083	0.189914	0.440571
rXLOC_005760	3	115160639	115161602	+	Novel	3.03405	0.43306	0.330308	1.31108	0.189831	0.440571
rXLOC_033043	23	45474400	45475647	-	Novel	5.3823	-0.365036	0.278619	-1.31016	0.19014	0.440855
rXLOC_019704	12	13743347	13745422	-	Novel	2.75604	-0.473257	0.361373	-1.30961	0.190329	0.441051
rXLOC_024767	13	62602404	62606062	-	Novel	4.39819	-0.556189	0.425283	-1.30781	0.190938	0.44161
rXLOC_029327	18	45110848	45113108	+	Novel	17.096	0.202361	0.154648	1.30853	0.190694	0.44161
rXLOC_031553	21	14582444	14585435	-	Novel	2.61575	-0.423474	0.323896	-1.30744	0.191065	0.44161
rXLOC_042973	28	41088619	41094547	-	Novel	23.261	-0.297109	0.227258	-1.30736	0.19109	0.44161
rXLOC_043694	29	29101276	29101911	+	Novel	6.38959	0.325484	0.248843	1.30799	0.190877	0.44161
rXLOC_043009	28	43280042	43281632	-	Novel	3.47665	0.461667	0.35337	1.30647	0.191393	0.442068
rXLOC_024597	13	18435342	18435634	-	Novel	5.68562	-0.336391	0.257888	-1.30441	0.192095	0.443208
rXLOC_032705	23	36228573	36229004	-	Novel	6.45005	0.449471	0.344527	1.3046	0.192028	0.443208
rXLOC_002160	1	156257923	156258153	-	Novel	5.72392	0.323847	0.248507	1.30317	0.192517	0.443939
rXLOC_018589	12	55793657	55795136	+	Novel	12.2268	0.282158	0.216649	1.30237	0.192788	0.444132
rXLOC_042053	27	6421187	6424468	-	Novel	2.93026	-0.431805	0.331589	-1.30223	0.192838	0.444132
rXLOC_044468	X	18710052	18725367	+	Novel	32.3239	0.169832	0.130439	1.30201	0.192914	0.444132
rXLOC_003725	2	71976661	71977348	+	Novel	2.54018	-0.426507	0.328315	-1.29908	0.193917	0.44563
rXLOC_004443	2	60858233	60858751	-	Novel	3.52915	0.470409	0.361992	1.2995	0.193772	0.44563
rXLOC_034103	24	58477305	58477738	+	Novel	7.71696	-0.418912	0.32253	-1.29883	0.194002	0.44563
rXLOC_040863	26	44086938	44093121	-	Novel	3.00922	0.459679	0.353988	1.29857	0.19409	0.44563
rXLOC_043889	29	29798659	29803164	-	Novel	6.93419	-0.294953	0.227131	-1.2986	0.19408	0.44563
rXLOC_018608	12	55871487	55874711	+	Novel	6.6908	0.312405	0.240783	1.29745	0.194475	0.446032
rXLOC_043874	29	25469741	25470507	-	Novel	17.3615	-0.223384	0.172155	-1.29757	0.194433	0.446032
rXLOC_034091	24	58470979	58471412	+	Novel	35.9382	0.275269	0.21225	1.29691	0.194663	0.446105
rXLOC_042924	28	41739813	41740712	+	Novel	21.3474	-0.262032	0.202092	-1.29659	0.194771	0.446105
rXLOC_046572	X	145727766	145729943	-	Novel	4.10238	-0.383075	0.295481	-1.29644	0.194822	0.446105
rXLOC_031562	21	62568933	62597210	-	Novel	4.31181	-0.394232	0.304566	-1.29441	0.195526	0.447232
rXLOC_042969	28	39430732	39434970	-	Novel	15.5437	-0.334454	0.258329	-1.29468	0.195431	0.447232
rXLOC_006257	3	59963642	60016326	-	Novel	4.35533	0.350576	0.271469	1.29141	0.196563	0.448822
rXLOC_020241	12	46407930	46408933	-	Novel	3.54092	-0.433469	0.335623	-1.29154	0.196518	0.448822
rXLOC_029716	18	32382092	32386118	-	Novel	6.0629	-0.307745	0.238197	-1.29198	0.196365	0.448822
rXLOC_046061	X	119845425	119847865	-	Novel	2.2742	-0.478445	0.370551	-1.29117	0.196644	0.448822
rXLOC_016940	11	88165106	88167579	-	Novel	5.52972	-0.406394	0.315025	-1.29004	0.197037	0.449237
rXLOC_033055	23	51555217	51560121	-	Novel	5.07752	0.317233	0.245852	1.29034	0.196932	0.449237
rXLOC_009347	8	98311581	98312114	+	Novel	2.74419	0.497155	0.386031	1.28786	0.197793	0.450718
rXLOC_032998	23	45357863	45358252	-	Novel	4.31641	-0.351338	0.273004	-1.28693	0.198118	0.451215
rXLOC_015124	11	6135094	6136386	-	Novel	14.755	0.275124	0.213986	1.28571	0.198544	0.451701
rXLOC_037640	26	33367484	33368406	+	Novel	1.61846	-0.514673	0.400218	-1.28598	0.19845	0.451701
rXLOC_005704	3	110822048	110822590	+	Novel	4.12569	0.518181	0.403401	1.28453	0.198956	0.452395
rXLOC_040064	26	36244373	36244660	+	Novel	2.05686	0.518233	0.404071	1.28253	0.199657	0.453636
rXLOC_042957	28	42036016	42036298	+	Novel	13.349	-0.33295	0.259637	-1.28236	0.199715	0.453636
rXLOC_015063	11	6126570	6128350	-	Novel	6.3366	0.35269	0.275316	1.28104	0.20018	0.454449
rXLOC_043655	29	17819065	17820225	+	Novel	7.24766	-0.33816	0.264357	-1.27918	0.200834	0.455689
rXLOC_002058	1	152527211	152531376	-	Novel	2.21666	0.43978	0.343896	1.27882	0.200962	0.455736
rXLOC_006329	3	121046936	121048288	-	Novel	3.42994	-0.411726	0.322151	-1.27805	0.201231	0.456102
rXLOC_006325	3	121036907	121043871	-	Novel	6.47299	-0.304469	0.238414	-1.27706	0.201582	0.456365
rXLOC_009294	8	73414834	73416686	+	Novel	23.6304	-0.210088	0.164586	-1.27646	0.201793	0.456365
rXLOC_011736	9	44053694	44054158	-	Novel	6.04443	-0.325148	0.254677	-1.27671	0.201706	0.456365
rXLOC_044080	29	32452155	32452756	-	Novel	2.92535	-0.400276	0.313647	-1.2762	0.201885	0.456365
rXLOC_044705	X	50507974	50509203	+	Novel	7.46864	0.27007	0.211519	1.27681	0.201669	0.456365
rXLOC_032964	23	43760676	43761443	-	Novel	5.38627	0.305427	0.239675	1.27433	0.202545	0.457372
rXLOC_045061	X	130452542	130453106	+	Novel	3.24921	-0.371332	0.291393	-1.27433	0.202546	0.457372
rXLOC_043064	28	43338003	43340425	-	Novel	7.15974	-0.297079	0.233188	-1.27399	0.202667	0.457402
rXLOC_003686	2	48224945	48225884	+	Novel	92.4576	0.134924	0.106052	1.27224	0.203286	0.458162
rXLOC_010532	9	43443378	43444418	+	Novel	9.29848	-0.237869	0.187039	-1.27176	0.203458	0.458162
rXLOC_025362	14	12195585	12213870	+	Novel	42.4383	0.204648	0.160851	1.27229	0.203272	0.458162
rXLOC_025709	14	13575847	13576198	-	Novel	3.13218	0.379725	0.29876	1.27101	0.203727	0.458162
rXLOC_026486	15	23923513	23924323	+	Novel	3.22298	-0.465004	0.365833	-1.27108	0.2037	0.458162
rXLOC_029462	18	7580675	7586299	-	Novel	5.2951	0.351481	0.276493	1.27121	0.203654	0.458162
rXLOC_044239	29	36016874	36019426	-	Novel	2.35555	-0.436455	0.343419	-1.27091	0.20376	0.458162
rXLOC_031332	21	63296045	63297437	+	Novel	3.23769	-0.40951	0.322371	-1.27031	0.203975	0.458403
rXLOC_040250	26	36318679	36318941	+	Novel	2.86877	-0.419729	0.330579	-1.26968	0.204198	0.458663
rXLOC_042655	28	34936905	34937197	+	Novel	5.17328	0.330928	0.260819	1.2688	0.204511	0.459122
rXLOC_029024	18	5431111	5431402	+	Novel	10.0546	-0.240874	0.189899	-1.26843	0.204644	0.459177
rXLOC_006441	4	78089246	78089472	+	Novel	9.21073	0.3141	0.247797	1.26757	0.204951	0.459623
rXLOC_013609	9	70110840	70111366	-	Novel	5.17681	0.308941	0.243961	1.26635	0.205387	0.459871
rXLOC_018766	12	90329151	90330744	+	Novel	3.51217	-0.417913	0.329897	-1.2668	0.205227	0.459871
rXLOC_032505	23	35978836	35982387	-	Novel	5.09121	0.373966	0.295278	1.26649	0.205338	0.459871
rXLOC_008767	8	2006560	2012150	+	Novel	9.49814	0.364446	0.288065	1.26515	0.205818	0.460517
rXLOC_029256	18	43030800	43031355	+	Novel	3.50866	-0.416179	0.329011	-1.26494	0.205892	0.460517
rXLOC_011729	9	44004187	44004898	-	Novel	4.725	-0.339854	0.269021	-1.2633	0.206482	0.461106
rXLOC_043892	29	32432693	32433652	-	Novel	8.56662	-0.324107	0.256512	-1.26351	0.206405	0.461106
rXLOC_044369	X	7928924	7929209	+	Novel	11.7499	0.225149	0.178161	1.26374	0.206324	0.461106
rXLOC_009291	8	70916649	70916875	+	Novel	5.58249	-0.341198	0.270201	-1.26276	0.206677	0.4613
rXLOC_014971	11	6105216	6107568	-	Novel	3.1388	-0.394354	0.312781	-1.2608	0.207381	0.462412
rXLOC_017954	19	33577136	33577456	-	NONBTAG006756.2	4.26625	0.317108	0.25152	1.26076	0.207394	0.462412
rXLOC_027768	17	57600731	57601844	+	Novel	3.62197	-0.523914	0.415787	-1.26006	0.207649	0.46274
rXLOC_004909	2	136930048	136930411	-	Novel	13.8239	-0.227735	0.180864	-1.25915	0.207977	0.462826
rXLOC_009195	8	62226255	62262157	+	Novel	3.26569	0.392534	0.311828	1.25882	0.208097	0.462826
rXLOC_042935	28	41788373	41788602	+	Novel	90.0615	-0.245475	0.194945	-1.2592	0.207958	0.462826
rXLOC_044095	29	33317205	33318391	-	Novel	7.09273	-0.282887	0.224738	-1.25874	0.208124	0.462826
rXLOC_012264	9	44107967	44111253	-	Novel	2.28733	-0.435984	0.346884	-1.25686	0.208806	0.463127
rXLOC_013403	9	70102927	70103331	-	Novel	6.36123	0.328477	0.261269	1.25724	0.208669	0.463127
rXLOC_033596	24	57873936	57874216	+	Novel	3.22071	-0.395823	0.314674	-1.25788	0.208435	0.463127
rXLOC_037789	26	33396280	33396587	+	Novel	10.1209	-0.335508	0.266767	-1.25768	0.208507	0.463127
rXLOC_042956	28	42034095	42034380	+	Novel	49.2072	-0.254611	0.202561	-1.25696	0.208769	0.463127
rXLOC_042960	28	42044294	42044816	+	Novel	23.2689	-0.277311	0.220805	-1.25591	0.209148	0.463644
rXLOC_042182	27	6512907	6516814	-	Novel	5.62373	0.301634	0.240482	1.25429	0.209738	0.464709
rXLOC_031391	21	10591244	10688408	-	Novel	2.18829	-0.457006	0.36446	-1.25393	0.209869	0.464757
rXLOC_025708	14	13567139	13567441	-	Novel	7.14427	0.291989	0.233021	1.25306	0.210185	0.465214
rXLOC_017583	11	103905561	103906131	-	Novel	2.72222	-0.497475	0.397445	-1.25168	0.210685	0.465264
rXLOC_025123	14	3198620	3201042	+	Novel	28.6939	0.283883	0.226752	1.25196	0.210586	0.465264
rXLOC_027532	15	33362559	33363451	-	Novel	9.34792	0.257143	0.205428	1.25174	0.210664	0.465264
rXLOC_030674	20	63899851	63900215	+	Novel	10.7733	-0.369809	0.295321	-1.25223	0.210487	0.465264
rXLOC_042968	28	27181995	27182899	-	Novel	12.1697	-0.288828	0.230787	-1.25149	0.210756	0.465264
rXLOC_008930	8	62118075	62119111	+	Novel	3.07487	-0.396003	0.316556	-1.25097	0.210945	0.465438
rXLOC_019755	12	31344629	31344929	-	Novel	2.13281	-0.464714	0.371859	-1.24971	0.211407	0.466217
rXLOC_032498	23	35904787	35905453	-	Novel	36.3874	0.260492	0.208563	1.24898	0.211671	0.466556
rXLOC_005555	12	12225948	12228960	+	NONBTAG002890.2	95.5828	0.146723	0.117516	1.24854	0.211834	0.466673
rXLOC_009297	8	73426304	73428928	+	Novel	3.52585	-0.353967	0.283679	-1.24777	0.212114	0.466805
rXLOC_041066	27	30482396	30485682	+	Novel	7.46307	-0.316796	0.253836	-1.24804	0.212018	0.466805
rXLOC_007029	7	92737049	92738032	+	Novel	3.13623	-0.382896	0.307162	-1.24656	0.212559	0.467542
rXLOC_007527	7	91997560	91998625	-	Novel	39.4481	0.201585	0.161801	1.24588	0.212807	0.467845
rXLOC_040073	26	36252514	36253056	+	Novel	1.33252	0.516226	0.415199	1.24332	0.213749	0.469673
rXLOC_008281	7	95906072	95906432	-	Novel	2.94228	0.364144	0.293032	1.24268	0.213987	0.469951
rXLOC_037744	26	33384545	33385013	+	Novel	57.1136	-0.291915	0.234994	-1.24223	0.214153	0.470074
rXLOC_034482	24	32989600	32992905	-	Novel	8.1977	-0.258158	0.208127	-1.24039	0.214833	0.471321
rXLOC_006304	3	118185528	118190789	-	Novel	18.0813	-0.280422	0.226301	-1.23915	0.215288	0.471833
rXLOC_007798	13	58586123	58593809	+	NONBTAG018806.1	36.6502	-0.154441	0.124615	-1.23935	0.215218	0.471833
rXLOC_004802	2	135702836	135703825	-	Novel	13.8626	0.204653	0.165285	1.23818	0.215648	0.472134
rXLOC_018279	12	12155580	12163622	+	Novel	75.9134	-0.139284	0.112487	-1.23823	0.215633	0.472134
rXLOC_014921	11	6077751	6078301	-	Novel	4.98596	-0.378306	0.30571	-1.23747	0.215914	0.472329
rXLOC_019801	12	31412578	31414402	-	Novel	4.83503	-0.406918	0.328895	-1.23723	0.216002	0.472329
rXLOC_028266	17	59338683	59342101	+	Novel	4.93191	-0.395086	0.319379	-1.23704	0.216071	0.472329
rXLOC_008914	8	56015163	56017229	+	Novel	4.14499	-0.341115	0.275849	-1.2366	0.216236	0.472445
rXLOC_006482	4	51762865	51763468	-	Novel	3.03726	0.444916	0.359987	1.23592	0.216488	0.472509
rXLOC_018427	12	34471527	34472348	+	Novel	3.78607	-0.348458	0.28189	-1.23615	0.216404	0.472509
rXLOC_027640	16	1629100	1631740	+	Novel	3.00668	0.407769	0.33015	1.2351	0.216793	0.472932
rXLOC_040272	26	36421734	36422187	+	Novel	5.71044	0.280652	0.227428	1.23403	0.217194	0.473562
rXLOC_000955	1	133652116	133652420	+	Novel	6.26871	0.289989	0.235353	1.23214	0.217895	0.474385
rXLOC_007074	7	92744897	92745629	+	Novel	7.40506	0.277616	0.225481	1.23122	0.218242	0.474385
rXLOC_014576	11	60467549	60517333	+	Novel	2.77367	0.449393	0.364934	1.23144	0.21816	0.474385
rXLOC_017836	11	105519307	105519769	-	Novel	5.25489	0.296072	0.24039	1.23163	0.218087	0.474385
rXLOC_033203	24	57868777	57869295	+	Novel	8.28371	0.277481	0.22513	1.23254	0.217748	0.474385
rXLOC_043660	29	17824466	17825120	+	Novel	3.60388	-0.387045	0.314299	-1.23146	0.218153	0.474385
rXLOC_014803	11	78553272	78554288	+	Novel	3.4804	0.391385	0.3181	1.23038	0.218554	0.47482
rXLOC_018599	12	55831350	55833332	+	Novel	11.2585	0.216129	0.175724	1.22994	0.21872	0.474937
rXLOC_003683	2	38537879	38542497	+	Novel	31.835	0.185282	0.150868	1.2281	0.219408	0.475701
rXLOC_013632	9	70120751	70121353	-	Novel	3.26535	-0.380204	0.309529	-1.22833	0.219324	0.475701
rXLOC_034006	24	57940168	57940965	+	Novel	12.7087	-0.221023	0.17993	-1.22838	0.219303	0.475701
rXLOC_025416	14	71805839	71806061	+	Novel	3.1068	-0.395444	0.322142	-1.22754	0.219618	0.475914
rXLOC_032969	23	44209075	44209532	-	Novel	5.24816	-0.312641	0.25479	-1.22706	0.219802	0.476069
rXLOC_011699	9	27171978	27179470	-	Novel	6.84108	-0.311091	0.253693	-1.22625	0.220105	0.476239
rXLOC_043881	29	25803559	25815847	-	Novel	13.5355	-0.270111	0.220255	-1.22636	0.220065	0.476239
rXLOC_006646	5	116902700	116903114	+	Novel	13.1257	-0.228907	0.187016	-1.224	0.220953	0.47783
rXLOC_029259	18	43036484	43038020	+	Novel	2.38675	-0.41019	0.335215	-1.22366	0.221079	0.477859
rXLOC_018619	12	77903856	77907319	+	Novel	5.06413	0.29948	0.24503	1.22222	0.221625	0.478796
rXLOC_011716	9	43979593	43979834	-	Novel	3.57014	-0.378703	0.310119	-1.22115	0.222028	0.479423
rXLOC_018733	12	90315895	90316857	+	Novel	4.98117	-0.516742	0.423445	-1.22033	0.22234	0.479853
rXLOC_027606	15	33536763	33537428	-	Novel	13.7102	0.305754	0.250697	1.21962	0.22261	0.48019
rXLOC_006481	4	51478180	51478904	-	Novel	2.70731	0.402019	0.329855	1.21877	0.22293	0.480636
rXLOC_040527	8	1889391	1899526	+	NONBTAG015969.2	24.1807	0.359561	0.295206	1.218	0.223223	0.481023
rXLOC_028449	18	5352017	5352724	+	Novel	3.12289	-0.420273	0.345322	-1.21705	0.223587	0.481563
rXLOC_001047	1	146768252	146769952	+	Novel	16.8968	0.213288	0.175313	1.21662	0.22375	0.48167
rXLOC_030685	20	63977913	63978702	+	Novel	4.6923	-0.355563	0.292556	-1.21537	0.224227	0.482451
rXLOC_013803	9	102106279	102107485	-	Novel	3.21428	-0.373803	0.307661	-1.21498	0.224373	0.482521
rXLOC_000541	1	52195037	52204526	+	NONBTAG000294.2	31.045	-0.219524	0.180794	-1.21422	0.224662	0.482654
rXLOC_000541	1	52195037	52209559	+	Novel	31.045	-0.219524	0.180794	-1.21422	0.224662	0.482654
rXLOC_003697	2	71971725	71972171	+	Novel	12.7446	-0.206906	0.170372	-1.21444	0.224579	0.482654
rXLOC_030541	19	62923310	62924265	-	Novel	2.33456	-0.416193	0.343021	-1.21332	0.225009	0.483155
rXLOC_014745	11	75707807	75708632	+	Novel	4.16174	0.316682	0.261095	1.2129	0.225169	0.483254
rXLOC_037613	25	10466271	10536204	-	Novel	2.22981	0.402617	0.332097	1.21235	0.225379	0.48346
rXLOC_005764	3	115664706	115665063	+	Novel	6.07862	0.301702	0.248935	1.21197	0.225522	0.483523
rXLOC_013813	9	102473205	102480717	-	Novel	9.75114	0.23174	0.191388	1.21084	0.225958	0.484211
rXLOC_007820	7	95442467	95444055	-	Novel	19.8722	-0.20393	0.168722	-1.20867	0.226789	0.485748
rXLOC_029740	18	44756625	44758416	-	Novel	8.56178	-0.274822	0.227443	-1.20831	0.226929	0.485801
rXLOC_027486	15	23957562	23957820	+	Novel	8.20953	0.243	0.201213	1.20768	0.227171	0.486075
rXLOC_015306	11	23929001	23933521	-	Novel	2.99897	0.416733	0.345371	1.20662	0.227577	0.486668
rXLOC_045102	X	137246785	137249121	+	Novel	20.1262	-0.516653	0.428274	-1.20636	0.227678	0.486668
rXLOC_035130	24	59042727	59043354	-	Novel	2.82586	0.377261	0.31302	1.20523	0.228114	0.487355
rXLOC_037614	25	22636720	22648102	-	Novel	10.1123	0.28489	0.23657	1.20425	0.228492	0.487917
rXLOC_008027	7	95777381	95778325	-	Novel	5.01196	-0.31265	0.259852	-1.20318	0.228906	0.488555
rXLOC_040186	26	36291837	36292688	+	Novel	2.48521	-0.471438	0.392165	-1.20214	0.229309	0.488924
rXLOC_045045	X	130423466	130424093	+	Novel	2.70195	-0.401529	0.333959	-1.20233	0.229236	0.488924
rXLOC_042976	28	41162679	41171912	-	Novel	34.0027	-0.272397	0.226663	-1.20177	0.229451	0.488981
rXLOC_001876	1	134399392	134400545	-	Novel	32.7232	-0.155443	0.12943	-1.20098	0.229758	0.489375
rXLOC_014807	11	78942938	78943438	+	Novel	23.0801	0.218489	0.181968	1.2007	0.229867	0.489375
rXLOC_001071	1	147074574	147077361	+	Novel	2.31615	-0.473463	0.394427	-1.20038	0.22999	0.489392
[truncated: 2,251 more rows]

## Sheet: S10c_Cis mRNAs Rumen DE lncRNAs
Table S10c: Cis target mRNAs for DE lncRNAs in rumen tissues
lncRNAs	Chromosome	lnc_start	lnc_stop	gene_start	gene_stop	gene	gene_symbol	cor	p	p.adj
rXLOC_029323	18	44895197	44898858	44800804	44854327	ENSBTAG00000000630	LSM14A	0.794091	9.73429e-08	9.24366e-07
rXLOC_025037	14	1907631	1909665	1913048	1921667	ENSBTAG00000000658	WDR97	0.418684	0.0190683	0.0399294
rXLOC_041027	27	25434455	25440584	25462500	25484164	ENSBTAG00000000744	DCTN6	0.591307	0.000459985	0.00157616
rXLOC_042503	27	32987255	32989352	32989769	33014982	ENSBTAG00000000978	ASH2L	0.742367	1.74434e-06	1.15483e-05
rXLOC_040037	26	34749678	34785867	34805081	34806484	ENSBTAG00000001242	ADRB1	0.550916	0.0013192	0.00396519
rXLOC_027509	15	59004245	59008363	58994224	59004197	ENSBTAG00000001460	LIN7C	0.61508	0.000231237	0.000861123
rXLOC_000753	1	87017472	87019814	87007533	87017223	ENSBTAG00000001968	NA	0.645766	8.7321e-05	0.000365048
rXLOC_029802	18	45897719	45898232	45886846	45891786	ENSBTAG00000002370	ZNF792	0.453086	0.010478	0.0238994
rXLOC_027509	15	59004245	59008363	58873843	58977292	ENSBTAG00000002606	LGR4	0.527224	0.00230691	0.00645383
rXLOC_029330	18	46573486	46573914	46620836	46640904	ENSBTAG00000002763	KMT2B	0.633323	0.00013124	0.000522869
rXLOC_041174	27	33813850	33814207	33747818	33776271	ENSBTAG00000003509	PLEKHA2	0.646221	8.59979e-05	0.000360164
rXLOC_041173	27	33807735	33808050	33747818	33776271	ENSBTAG00000003509	PLEKHA2	0.593316	0.000434903	0.00150045
rXLOC_045053	X	130432550	130433452	130459281	130711913	ENSBTAG00000003727	SH3KBP1	0.530863	0.00212264	0.00600276
rXLOC_045046	X	130424538	130424911	130459281	130711913	ENSBTAG00000003727	SH3KBP1	0.416626	0.0197277	0.0411065
rXLOC_027009	25	28507375	28507684	28509094	28534880	ENSBTAG00000003842	RABGEF1	0.581481	0.000601931	0.00199564
rXLOC_042125	27	6446299	6446849	6267201	6417208	ENSBTAG00000004231	GPM6A	0.402707	0.0246975	0.0497946
rXLOC_010940	15	43689413	43689680	43668580	43682433	ENSBTAG00000005278	WEE1	0.553966	0.00122393	0.00371399
rXLOC_033975	24	57921634	57922301	57965974	58053921	ENSBTAG00000005412	NEDD4L	0.560667	0.00103549	0.00320907
rXLOC_003423	2	31613492	31613796	31630686	31682792	ENSBTAG00000005501	NA	0.43441	0.0146092	0.0317895
rXLOC_003425	2	31614618	31614979	31630686	31682792	ENSBTAG00000005501	NA	0.552725	0.00126195	0.00381453
rXLOC_015807	11	59998766	59998984	59791217	59987854	ENSBTAG00000006027	USP34	0.640252	0.000104829	0.000428906
rXLOC_039651	7	41115463	41115731	41154755	41179540	ENSBTAG00000006428	ZNF354A	0.863426	4.05929e-10	8.63752e-09
rXLOC_021280	13	7564947	7567896	7466618	7532561	ENSBTAG00000007130	ESF1	0.493245	0.00480991	0.0122098
rXLOC_014833	11	87518465	87519086	87565731	87616670	ENSBTAG00000007485	GRHL1	0.689027	1.81801e-05	9.13157e-05
rXLOC_004066	11	88446930	88450243	88474151	88559541	ENSBTAG00000007963	KIDINS220	0.628048	0.000155163	0.000606015
rXLOC_005031	3	59814400	59815683	59792647	59809111	ENSBTAG00000008118	RPF1	0.537151	0.00183429	0.00528609
rXLOC_005083	3	59845131	59846596	59792647	59809111	ENSBTAG00000008118	RPF1	0.406361	0.023303	0.047387
rXLOC_005031	3	59814400	59815683	59783839	59791977	ENSBTAG00000008122	NA	0.410925	0.0216525	0.0445088
rXLOC_004066	11	88446930	88450243	88390471	88444776	ENSBTAG00000008160	MBOAT2	0.848052	1.7186e-09	2.89928e-08
rXLOC_014833	11	87518465	87519086	87466581	87473817	ENSBTAG00000008216	RRM2	0.641678	0.000100026	0.00041153
rXLOC_011787	15	41408728	41409024	41298533	41373143	ENSBTAG00000010919	USP47	0.743416	1.65651e-06	1.10351e-05
rXLOC_025037	14	1907631	1909665	1925026	1929354	ENSBTAG00000012235	SHARPIN	0.467929	0.00794103	0.0188253
rXLOC_025037	14	1907631	1909665	1921784	1924818	ENSBTAG00000012242	MAF1	0.63682	0.000117252	0.000473414
rXLOC_019011	12	11501267	11504372	11452445	11494158	ENSBTAG00000012260	MTRF1	0.763084	5.99015e-07	4.51647e-06
rXLOC_001744	1	88589659	88590085	88632287	88663997	ENSBTAG00000012463	ZMAT3	0.548696	0.00139257	0.00415707
rXLOC_029323	18	44895197	44898858	44917050	44969117	ENSBTAG00000013175	KIAA0355	0.719577	5.06509e-06	2.95456e-05
rXLOC_029330	18	46573486	46573914	46528185	46538476	ENSBTAG00000013436	HAUS5	0.764942	5.41423e-07	4.13362e-06
rXLOC_029814	18	46569414	46570654	46528185	46538476	ENSBTAG00000013436	HAUS5	0.429653	0.0158551	0.0340984
rXLOC_029330	18	46573486	46573914	46544686	46552113	ENSBTAG00000013440	RBM42	0.814383	2.48792e-08	2.83797e-07
rXLOC_029814	18	46569414	46570654	46544686	46552113	ENSBTAG00000013440	RBM42	0.501039	0.00409046	0.0106116
rXLOC_029330	18	46573486	46573914	46555943	46558285	ENSBTAG00000013444	ETV2	0.533003	0.00202037	0.00575018
rXLOC_041027	27	25434455	25440584	25391027	25416076	ENSBTAG00000013579	SARAF	0.507342	0.0035782	0.00944953
rXLOC_041027	27	25434455	25440584	25422502	25432327	ENSBTAG00000013581	LEPROTL1	0.528269	0.0022526	0.00632138
rXLOC_012488	9	66357838	66361240	66377732	66503245	ENSBTAG00000013591	CYB5R4	0.405224	0.0237297	0.0481258
rXLOC_030259	19	25389242	25389587	25409138	25496726	ENSBTAG00000014433	UBE2G1	0.624632	0.000172656	0.000665819
rXLOC_025077	14	1932866	1934984	1844664	1894424	ENSBTAG00000014458	MROH1	0.406705	0.023175	0.0471649
rXLOC_025037	14	1907631	1909665	1947198	1949074	ENSBTAG00000014607	EXOSC4	0.433625	0.0148089	0.0321619
rXLOC_025037	14	1907631	1909665	1942672	1945910	ENSBTAG00000014610	GPAA1	0.423253	0.0176701	0.0374122
rXLOC_025696	14	2350228	2354178	2317971	2326718	ENSBTAG00000014643	eef1d	0.436236	0.0141532	0.0309368
rXLOC_045526	X	18095689	18262922	18120061	18151262	ENSBTAG00000014685	NA	0.863579	3.99812e-10	8.52891e-09
rXLOC_045526	X	18095689	18262922	18048862	18085914	ENSBTAG00000015196	PHF6	0.923201	1.42997e-13	1.51164e-11
rXLOC_010940	15	43689413	43689680	43703911	43770016	ENSBTAG00000016074	NA	0.557272	0.0011275	0.003457
rXLOC_006791	7	13559789	13561916	13554143	13559771	ENSBTAG00000016350	NACC1	0.659043	5.539e-05	0.000244283
rXLOC_006791	7	13559789	13561916	13548241	13551708	ENSBTAG00000016352	STX10	0.778531	2.51164e-07	2.11086e-06
rXLOC_006791	7	13559789	13561916	13543664	13545435	ENSBTAG00000016354	IER2	0.858815	6.36934e-10	1.25839e-08
rXLOC_005687	3	110817471	110817883	110829674	110889859	ENSBTAG00000016694	KIAA0319L	0.565319	0.00092007	0.00289392
rXLOC_005685	3	110813741	110814700	110829674	110889859	ENSBTAG00000016694	KIAA0319L	0.437006	0.0139644	0.0305828
rXLOC_025037	14	1907631	1909665	1957554	1966646	ENSBTAG00000017281	OPLAH	0.537373	0.00182475	0.00526209
rXLOC_027009	25	28507375	28507684	28461992	28472461	ENSBTAG00000017435	KCTD7	0.572758	0.000758888	0.00244495
rXLOC_024810	13	70563611	70564139	70510824	70524389	ENSBTAG00000017584	PLCG1	0.564826	0.000931754	0.00292604
rXLOC_007793	7	95412952	95415102	95454540	95464057	ENSBTAG00000017599	NR2F1	0.7836	1.86007e-07	1.62417e-06
rXLOC_016034	11	67744515	67747453	67684390	67728959	ENSBTAG00000017626	GFPT1	0.646128	8.62672e-05	0.00036116
rXLOC_006791	7	13559789	13561916	13596367	13658112	ENSBTAG00000018229	NFIX	0.58405	0.000561513	0.00187763
rXLOC_006791	7	13559789	13561916	13572878	13581965	ENSBTAG00000019325	TRMT1	0.758724	7.56712e-07	5.54368e-06
rXLOC_006791	7	13559789	13561916	13585511	13587648	ENSBTAG00000019329	LYL1	0.47194	0.00735269	0.0176168
rXLOC_039651	7	41115463	41115731	41100796	41122562	ENSBTAG00000019414	CLK4	0.933078	2.06501e-14	3.52207e-12
rXLOC_011271	9	71006423	71217097	71245109	71341930	ENSBTAG00000019460	MOXD1	0.573143	0.000751278	0.00242347
rXLOC_041355	8	98830925	98834096	98843684	98847740	ENSBTAG00000020355	KLF4	0.749373	1.22922e-06	8.48863e-06
rXLOC_045511	X	17169634	17218596	17087447	17122426	ENSBTAG00000020644	GPC4	0.732875	2.75471e-06	1.72686e-05
rXLOC_010054	8	69646612	69646901	69500592	69604707	ENSBTAG00000020665	GFRA2	0.410005	0.0219772	0.0450775
rXLOC_010053	8	69645507	69645882	69500592	69604707	ENSBTAG00000020665	GFRA2	0.480072	0.00627265	0.01536
rXLOC_030259	19	25389242	25389587	25337350	25387068	ENSBTAG00000021091	ANKFY1	0.585383	0.000541504	0.00181881
rXLOC_009274	8	63568396	63573554	63617041	63630082	ENSBTAG00000021367	NA	0.735005	2.49046e-06	1.58007e-05
rXLOC_035837	5	63091055	63091302	63125171	63207075	ENSBTAG00000021661	APAF1	0.480665	0.00619949	0.0152051
rXLOC_001026	1	145823035	145824769	145830610	145871792	ENSBTAG00000021901	TRPM2	0.768443	4.46423e-07	3.49065e-06
rXLOC_034353	24	4215661	4216299	3841029	4197665	ENSBTAG00000022887	ZNF407	0.714874	6.23187e-06	3.54758e-05
rXLOC_034352	24	4210217	4210504	3841029	4197665	ENSBTAG00000022887	ZNF407	0.735518	2.43029e-06	1.54637e-05
rXLOC_034132	24	885845	887181	807377	845750	ENSBTAG00000022895	PQLC1	0.650624	7.41092e-05	0.000315859
rXLOC_045531	X	18185751	18188438	18180133	18180229	ENSBTAG00000030024	bta-mir-542	0.588506	0.000497072	0.00168718
rXLOC_019011	12	11501267	11504372	11509867	11571749	ENSBTAG00000038251	NAA16	0.672328	3.434e-05	0.000160152
rXLOC_042363	8	100352338	100352634	100295620	100362311	ENSBTAG00000038794	TMEM245	0.794513	9.47623e-08	9.03036e-07
rXLOC_001744	1	88589659	88590085	88549112	88549241	ENSBTAG00000043271	SNORA20	0.464586	0.00846151	0.0198836
rXLOC_010729	9	51185027	51234500	51100482	51164199	ENSBTAG00000044061	FAXC	0.601474	0.000345044	0.0012244
rXLOC_031197	21	2185540	2193875	2151596	2151677	ENSBTAG00000044769	SNORD116	0.458697	0.00944871	0.0218653
rXLOC_010940	15	43689413	43689680	43731788	43735570	ENSBTAG00000048023	NA	0.436936	0.0139815	0.0306149
rXLOC_001033	1	146129434	146206714	146114659	146120826	ENSBTAG00000048090	UBE2G2	0.454801	0.0101538	0.0232619

## Sheet: S10d_Cis mRNAs Ileum DE lncRNAs
Table S10d: Cis target mRNAs for DE lncRNAs in ileum tissues
lncRNAs	Chromosome	lnc_start	lnc_stop	gene_start	gene_stop	gene	gene_symbol	cor	p	p.adj
iXLOC_009324	16	21772956	21777346	21783189	21808519	ENSBTAG00000001574	GPATCH2	0.915859	6.39442e-07	7.15192e-06
iXLOC_009320	16	21758311	21761092	21783189	21808519	ENSBTAG00000001574	GPATCH2	0.844529	3.86261e-05	0.000180622
iXLOC_009321	16	21761255	21764378	21783189	21808519	ENSBTAG00000001574	GPATCH2	0.745338	0.000920337	0.00251049
iXLOC_008931	16	49402721	49405957	49332770	49353517	ENSBTAG00000016057	CSRP1	0.827169	7.71819e-05	0.000317888
iXLOC_007519	15	32192174	32195976	32206559	32249122	ENSBTAG00000018213	TBCEL	0.620425	0.0103395	0.0198951
iXLOC_007504	15	31279333	31283846	31312383	31330638	ENSBTAG00000021338	OAF	0.973483	2.30468e-10	2.7448e-08
iXLOC_008931	16	49402721	49405957	49447984	49564506	ENSBTAG00000021919	NAV1	0.946121	3.06337e-08	7.55936e-07
iXLOC_008931	16	49402721	49405957	49429155	49429874	ENSBTAG00000046062	NA	0.933676	1.26884e-07	2.126e-06

## Sheet: Top20
LncRNA	Chromosome	Start	End	Strand	NONCODE_name	baseMea	log2FoldChage	FC	pvalue	padj
rXLOC_027852	17	59152438	59152902	+	Novel	13.3775	-2.35876	0.194959	9.59053e-15	4.06926e-11
rXLOC_020809	12	49167421	49168996	-	Novel	17.0647	2.4142	5.33025	3.35317e-14	7.11375e-11
rXLOC_013111	9	70095274	70095655	-	Novel	2.67808	-2.81789	0.141818	1.6083e-12	2.27468e-09
rXLOC_025879	15	23812355	23812636	+	Novel	51.053	-0.830109	0.562487	3.28555e-12	3.48515e-09
rXLOC_022247	13	18885057	18885409	+	Novel	3.99592	2.61093	6.10898	9.49093e-12	8.054e-09
rXLOC_035178	24	59070221	59070559	-	Novel	21.3294	1.36362	2.57329	2.78936e-11	1.97254e-08
rXLOC_016360	11	80849366	80849978	-	Novel	7.04079	1.78568	3.4478	1.01521e-10	6.12381e-08
rXLOC_041953	27	44295463	44296339	+	Novel	8.07157	1.6071	3.0464	1.15462e-10	6.12381e-08
rXLOC_022213	13	18879759	18880268	+	Novel	5.21474	2.15921	4.46669	2.45417e-10	1.04798e-07
rXLOC_033684	3	78439929	78440225	-	NONBTAG012391.2	35.1012	1.05104	2.07203	2.4699e-10	1.04798e-07
rXLOC_039125	26	33565524	33566229	+	Novel	9.51517	1.59034	3.01121	3.28631e-10	1.26762e-07
rXLOC_041968	27	44323639	44323953	+	Novel	29.6474	1.39331	2.6268	3.85775e-10	1.36404e-07
rXLOC_006593	4	97107954	97108721	-	Novel	1.92857	2.63701	6.2204	4.85527e-10	1.58468e-07
rXLOC_008000	7	95774878	95775405	-	Novel	55.9537	1.2646	2.4026	1.68137e-09	4.94781e-07
rXLOC_022071	21	1659256	1663385	-	NONBTAG020155.1	9.67096	2.03175	4.08902	1.85276e-09	4.94781e-07
rXLOC_035173	24	59051654	59052324	-	Novel	12.7369	1.52196	2.87181	1.86578e-09	4.94781e-07
rXLOC_022254	13	18885611	18886350	+	Novel	1.60492	2.48736	5.60751	2.47187e-09	6.16948e-07
rXLOC_022211	13	18876739	18879073	+	Novel	2.78171	2.26331	4.8009	2.65003e-09	6.24671e-07
rXLOC_039103	26	33517784	33518636	+	Novel	15.2013	1.37279	2.58971	2.89581e-09	6.46679e-07
rXLOC_045518	X	17862231	17862527	-	NONBTAG017530.2	46.0604	1.72735	3.3112	3.17741e-09	6.74089e-07
iXLOC_002882	11	78563630	78565402	+	Novel	148.993	0.756782	1.68972	2.10029e-08	1.63192e-05
iXLOC_009320	16	21758311	21761092	-	Novel	90.0369	0.680453	1.60264	2.64865e-06	0.001029
iXLOC_007504	15	31279333	31283846	+	Novel	20.8317	-1.14609	0.451848	1.36835e-05	0.00354404
iXLOC_007519	15	32192174	32195976	+	Novel	51.832	0.661316	1.58152	9.50561e-05	0.0147717
iXLOC_033017	8	43640113	43644666	-	Novel	6.76475	1.42077	2.67728	8.17836e-05	0.0147717
iXLOC_009321	16	21761255	21764378	-	Novel	104.87	0.596768	1.51232	0.00018226	0.0236027
iXLOC_008931	16	49402721	49405957	+	Novel	15.7997	-0.880007	0.543365	0.000287959	0.031003
iXLOC_009324	16	21772956	21777346	-	Novel	150.895	0.483088	1.39773	0.000340875	0.031003
iXLOC_031185	7	81563609	81568847	+	Novel	7.35648	1.08043	2.11467	0.000359109	0.031003
iXLOC_013444	19	63355768	63357128	+	Novel	26.6453	-0.949658	0.517755	0.000455502	0.0313243
iXLOC_013449	19	63365069	63365658	+	Novel	12.0881	-1.03989	0.486364	0.000483773	0.0313243
iXLOC_015752	20	63795770	63798826	+	Novel	14.2502	-0.912228	0.531364	0.000469403	0.0313243
iXLOC_013457	19	63385512	63386885	+	Novel	18.007	-1.06911	0.476612	0.000580881	0.0347188
iXLOC_009284	16	21647689	21649116	-	Novel	20.169	0.756187	1.68902	0.000707385	0.0392599

## Sheet: Sheet1
rXLOC_029323
rXLOC_025037
rXLOC_041027
rXLOC_042503
rXLOC_040037
rXLOC_027509
rXLOC_000753
rXLOC_029802
rXLOC_029330
rXLOC_041174
rXLOC_041173
rXLOC_045053
rXLOC_045046
rXLOC_027009
rXLOC_042125
rXLOC_010940
rXLOC_033975
rXLOC_003423
rXLOC_003425
rXLOC_015807
rXLOC_039651
rXLOC_021280
rXLOC_014833
rXLOC_004066
rXLOC_005031
rXLOC_005083
rXLOC_011787
rXLOC_019011
rXLOC_001744
rXLOC_029814
rXLOC_012488
rXLOC_030259
rXLOC_025077
rXLOC_025696
rXLOC_045526
rXLOC_006791
rXLOC_005687
rXLOC_005685
rXLOC_024810
rXLOC_007793
rXLOC_016034
rXLOC_011271
rXLOC_041355
rXLOC_045511
rXLOC_010054
rXLOC_010053
rXLOC_009274
rXLOC_035837
rXLOC_001026
rXLOC_034353
rXLOC_034352
rXLOC_034132
rXLOC_045531
rXLOC_042363
rXLOC_010729
rXLOC_031197
rXLOC_001033

## Sheet: Sheet2
log2FC4	FC5
-2.36	0.19	-5.1337
2.41	5.33
-2.82	0.14	-7.06162
-0.83	0.56	-1.77769
2.61	6.11
1.36	2.57
1.79	3.45
1.61	3.05
2.16	4.47
1.05	2.07
1.59	3.01
1.39	2.63
2.64	6.22
1.26	2.4
2.03	4.09
1.52	2.87
2.49	5.61
2.26	4.8
1.37	2.59
1.73	3.31
0.76	1.69
0.68	1.6
-1.15	0.45	-2.21914
0.66	1.58
1.42	2.68
0.6	1.51
-0.88	0.54	-1.84038
0.48	1.4
1.08	2.11
-0.95	0.52	-1.93187
-1.04	0.49	-2.05623
-0.91	0.53	-1.87905
-1.07	0.48	-2.09943
0.76	1.69
